# Supplementary material for: Emerging patterns and trends in global cancer burden attributable to metabolic factors, based on the Global Burden of Disease Study 2019
Source: Front Oncol. 2023 Jan 19;13:1032749. doi: 10.3389/fonc.2023.1032749 (PMC9893408; doi:10.3389/fonc.2023.1032749)
Supplement: Supplementary file 6 [file DataSheet_6.zip]

Archive with 29 entries (28 files):
- Raw data/
- Raw data/Figure S1.xlsx
- Raw data/Figure S2.xlsx
- Raw data/Figure S3.xlsx
- Raw data/Figure S4.xlsx
- Raw data/Figure S5.xlsx
- Raw data/Figure1-A.xlsx
- Raw data/Figure1-B.xlsx
- Raw data/Figure1-C.xlsx
- Raw data/Figure1-D.xlsx
- Raw data/Figure2-A.xlsx
- Raw data/Figure2-B.xlsx
- Raw data/Figure2-C.xlsx
- Raw data/Figure2-D.xlsx
- Raw data/Figure2-E.xlsx
- Raw data/Figure2-F.xlsx
- Raw data/Figure3-A.xlsx
- Raw data/Figure3-B.xlsx
- Raw data/Figure3-C.xlsx
- Raw data/Figure3-D.xlsx
- Raw data/Figure4-A.xlsx
- Raw data/Figure4-B.xlsx
- Raw data/Figure4-C.xlsx
- Raw data/Figure5-A.xlsx
- Raw data/Figure5-B,C.xlsx
- Raw data/Statistical programs.docx
- Raw data/Table 1.xlsx
- Raw data/Table 2.xlsx
- Raw data/Table S1.xlsx
