# Supplementary material for: Emerging patterns and trends in global cancer burden attributable to metabolic factors, based on the Global Burden of Disease Study 2019
Source: Front Oncol. 2023 Jan 19;13:1032749. doi: 10.3389/fonc.2023.1032749 (PMC9893408; doi:10.3389/fonc.2023.1032749)
Supplement: Supplementary file 6 [file DataSheet_6.zip › Raw data/Figure S1.xlsx]

## Sheet: global
measure	location	sex	age	cause	metric	year	Air pollution	Alcohol use	Dietary risks	Drug use	High body-mass index	High fasting plasma glucose	Low physical activity	Occupational risks	Other environmental risks	Tobacco	Unsafe sex
Deaths	Global	Both	Age-standardized	Neoplasms	Rate	1990	5.57446	7.07243	9.89489	0.956258	4.67766	4.11318	0.946483	5.1683	1.21687	40.9778	4.46479
Deaths	Global	Both	Age-standardized	Neoplasms	Rate	1991	5.54225	7.10248	9.81919	1.00087	4.73974	4.10545	0.94687	5.13584	1.21314	40.9325	4.38626
Deaths	Global	Both	Age-standardized	Neoplasms	Rate	1992	5.51223	7.12819	9.76722	1.04279	4.81739	4.10822	0.95195	5.114	1.21377	40.9529	4.35249
Deaths	Global	Both	Age-standardized	Neoplasms	Rate	1993	5.52651	7.21091	9.8061	1.08699	4.94344	4.15396	0.966681	5.16809	1.2298	41.3141	4.31335
Deaths	Global	Both	Age-standardized	Neoplasms	Rate	1994	5.50098	7.22671	9.72901	1.12494	5.01707	4.16692	0.969174	5.13816	1.22905	41.2431	4.2763
Deaths	Global	Both	Age-standardized	Neoplasms	Rate	1995	5.47892	7.20307	9.62323	1.15439	5.05866	4.19796	0.972564	5.11121	1.21926	41.0572	4.21085
Deaths	Global	Both	Age-standardized	Neoplasms	Rate	1996	5.44414	7.13325	9.48417	1.17549	5.07952	4.2148	0.968661	5.02556	1.1991	40.584	4.16415
Deaths	Global	Both	Age-standardized	Neoplasms	Rate	1997	5.40558	7.05219	9.36417	1.18146	5.11193	4.24011	0.96416	4.92772	1.18168	40.1215	4.13389
Deaths	Global	Both	Age-standardized	Neoplasms	Rate	1998	5.3731	7.00835	9.28951	1.18501	5.16501	4.28539	0.967413	4.8754	1.17086	39.848	4.08055
Deaths	Global	Both	Age-standardized	Neoplasms	Rate	1999	5.37395	7.00075	9.29473	1.17952	5.25426	4.35137	0.975225	4.86903	1.17184	39.7805	4.04999
Deaths	Global	Both	Age-standardized	Neoplasms	Rate	2000	5.40336	6.96793	9.30583	1.14008	5.30255	4.40892	0.976942	4.83998	1.17171	39.6749	4.01454
Deaths	Global	Both	Age-standardized	Neoplasms	Rate	2001	5.39197	6.88107	9.28028	1.0663	5.31901	4.4773	0.973155	4.7952	1.16312	39.3261	3.98067
Deaths	Global	Both	Age-standardized	Neoplasms	Rate	2002	5.40188	6.81935	9.30568	0.980318	5.36131	4.60448	0.971906	4.80042	1.16465	39.1147	3.97302
Deaths	Global	Both	Age-standardized	Neoplasms	Rate	2003	5.39204	6.76008	9.29903	0.910843	5.40087	4.73198	0.966197	4.7884	1.16147	38.8431	3.95165
Deaths	Global	Both	Age-standardized	Neoplasms	Rate	2004	5.38876	6.67041	9.21704	0.859937	5.39366	4.82126	0.950477	4.71918	1.15133	38.4382	3.89432
Deaths	Global	Both	Age-standardized	Neoplasms	Rate	2005	5.37903	6.63192	9.13696	0.843661	5.42471	4.91024	0.947858	4.7284	1.14923	38.1498	3.85163
Deaths	Global	Both	Age-standardized	Neoplasms	Rate	2006	5.30469	6.50276	8.89647	0.836573	5.39527	4.9383	0.937228	4.67779	1.12991	37.2546	3.77857
Deaths	Global	Both	Age-standardized	Neoplasms	Rate	2007	5.2886	6.45	8.73164	0.832655	5.40697	5.00565	0.933187	4.67958	1.12457	36.7379	3.71357
Deaths	Global	Both	Age-standardized	Neoplasms	Rate	2008	5.30165	6.44388	8.62655	0.838529	5.45348	5.09062	0.933739	4.71597	1.12539	36.4678	3.6615
Deaths	Global	Both	Age-standardized	Neoplasms	Rate	2009	5.30571	6.3832	8.4728	0.830438	5.45916	5.13832	0.927017	4.71111	1.11967	35.9978	3.61026
Deaths	Global	Both	Age-standardized	Neoplasms	Rate	2010	5.30721	6.34854	8.35681	0.826175	5.4751	5.15503	0.920781	4.70195	1.1127	35.6115	3.58133
Deaths	Global	Both	Age-standardized	Neoplasms	Rate	2011	5.26514	6.2744	8.20792	0.821988	5.46447	5.15627	0.91034	4.67248	1.09975	35.044	3.54701
Deaths	Global	Both	Age-standardized	Neoplasms	Rate	2012	5.1958	6.21401	8.05982	0.821422	5.4689	5.15262	0.895118	4.61987	1.08724	34.4866	3.50894
Deaths	Global	Both	Age-standardized	Neoplasms	Rate	2013	5.11841	6.13791	7.90972	0.828524	5.46991	5.14996	0.880036	4.53131	1.07302	33.858	3.50136
Deaths	Global	Both	Age-standardized	Neoplasms	Rate	2014	5.05102	6.06829	7.78047	0.841371	5.48119	5.14697	0.867537	4.43579	1.0602	33.307	3.50379
Deaths	Global	Both	Age-standardized	Neoplasms	Rate	2015	5.00007	6.06725	7.7123	0.854742	5.53199	5.16326	0.864018	4.39085	1.05469	33.0036	3.51195
Deaths	Global	Both	Age-standardized	Neoplasms	Rate	2016	4.88961	6.03778	7.63798	0.860746	5.55041	5.11981	0.867829	4.30404	1.04236	32.6144	3.50276
Deaths	Global	Both	Age-standardized	Neoplasms	Rate	2017	4.7844	5.99073	7.56075	0.863613	5.55704	5.07367	0.878465	4.22163	1.0317	32.1732	3.46381
Deaths	Global	Both	Age-standardized	Neoplasms	Rate	2018	4.75636	5.99784	7.55443	0.869453	5.61558	5.13994	0.876865	4.19318	1.03013	31.9992	3.42693
Deaths	Global	Both	Age-standardized	Neoplasms	Rate	2019	4.7498	6.03163	7.55953	0.87983	5.69337	5.25592	0.874006	4.16703	1.03053	31.9247	3.39562

## Sheet: High SDI
measure	location	sex	age	cause	metric	year	Air pollution	Alcohol use	Dietary risks	Drug use	High body-mass index	High fasting plasma glucose	Low physical activity	Occupational risks	Other environmental risks	Tobacco	Unsafe sex
Deaths	High SDI	Both	Age-standardized	Neoplasms	Rate	1990	4.18001	9.34737	10.9092	0.704043	6.73802	6.35206	1.51776	10.4559	1.66465	53.4786	2.51027
Deaths	High SDI	Both	Age-standardized	Neoplasms	Rate	1991	4.12418	9.30173	10.7907	0.740714	6.81231	6.19466	1.51128	10.3312	1.65073	52.9958	2.44174
Deaths	High SDI	Both	Age-standardized	Neoplasms	Rate	1992	4.06635	9.25321	10.6817	0.78356	6.88866	6.06426	1.51245	10.2163	1.63737	52.535	2.37404
Deaths	High SDI	Both	Age-standardized	Neoplasms	Rate	1993	4.04525	9.26656	10.6624	0.829647	7.0263	6.02193	1.52855	10.2668	1.64117	52.5127	2.32654
Deaths	High SDI	Both	Age-standardized	Neoplasms	Rate	1994	3.98285	9.22241	10.5236	0.878255	7.10276	5.94707	1.52228	10.1133	1.62815	51.9561	2.26579
Deaths	High SDI	Both	Age-standardized	Neoplasms	Rate	1995	3.95299	9.23343	10.4629	0.938921	7.20386	5.96034	1.52432	10.0709	1.6272	51.7494	2.22779
Deaths	High SDI	Both	Age-standardized	Neoplasms	Rate	1996	3.86772	9.17456	10.2934	0.985444	7.24369	5.93815	1.50653	9.88781	1.60315	50.888	2.17694
Deaths	High SDI	Both	Age-standardized	Neoplasms	Rate	1997	3.77232	9.09386	10.1231	1.02747	7.2764	5.92785	1.48842	9.66638	1.57884	49.9575	2.12878
Deaths	High SDI	Both	Age-standardized	Neoplasms	Rate	1998	3.70914	9.10058	10.0673	1.0832	7.36566	5.9856	1.48834	9.5793	1.56893	49.564	2.08326
Deaths	High SDI	Both	Age-standardized	Neoplasms	Rate	1999	3.64703	9.10491	10.0428	1.12675	7.46925	6.06792	1.49594	9.59031	1.5604	49.1515	2.04878
Deaths	High SDI	Both	Age-standardized	Neoplasms	Rate	2000	3.5742	9.06177	9.95203	1.14863	7.51785	6.11036	1.48928	9.4942	1.54539	48.4082	2.00619
Deaths	High SDI	Both	Age-standardized	Neoplasms	Rate	2001	3.48025	8.98675	9.83341	1.15726	7.54571	6.1386	1.46864	9.34352	1.52295	47.5635	1.96217
Deaths	High SDI	Both	Age-standardized	Neoplasms	Rate	2002	3.39769	8.92232	9.75314	1.16137	7.58827	6.23031	1.44999	9.29166	1.51367	46.8966	1.91707
Deaths	High SDI	Both	Age-standardized	Neoplasms	Rate	2003	3.31568	8.86052	9.64848	1.18505	7.61592	6.31941	1.42437	9.20381	1.49781	46.2192	1.88608
Deaths	High SDI	Both	Age-standardized	Neoplasms	Rate	2004	3.22348	8.70349	9.44827	1.19681	7.56149	6.36456	1.38247	9.01547	1.46965	45.245	1.8336
Deaths	High SDI	Both	Age-standardized	Neoplasms	Rate	2005	3.15949	8.63121	9.34642	1.21095	7.57421	6.45564	1.36326	8.98676	1.45323	44.6805	1.79717
Deaths	High SDI	Both	Age-standardized	Neoplasms	Rate	2006	3.08977	8.50014	9.17809	1.22099	7.54093	6.5455	1.33708	8.87317	1.43835	43.913	1.75934
Deaths	High SDI	Both	Age-standardized	Neoplasms	Rate	2007	3.03143	8.40306	9.05993	1.22969	7.53301	6.68944	1.3198	8.81367	1.42747	43.3036	1.73037
Deaths	High SDI	Both	Age-standardized	Neoplasms	Rate	2008	2.97621	8.31668	8.96694	1.23332	7.54426	6.85315	1.30714	8.78937	1.41784	42.7697	1.70519
Deaths	High SDI	Both	Age-standardized	Neoplasms	Rate	2009	2.9174	8.20137	8.82289	1.23426	7.52027	6.94115	1.2834	8.71661	1.40483	42.0893	1.67904
Deaths	High SDI	Both	Age-standardized	Neoplasms	Rate	2010	2.83702	8.07811	8.6491	1.23964	7.48103	6.91473	1.25701	8.58019	1.3743	41.2016	1.65412
Deaths	High SDI	Both	Age-standardized	Neoplasms	Rate	2011	2.77326	7.9861	8.53792	1.24713	7.47452	6.92336	1.23313	8.54448	1.35794	40.5881	1.64384
Deaths	High SDI	Both	Age-standardized	Neoplasms	Rate	2012	2.68904	7.8714	8.39545	1.25133	7.45421	6.93012	1.19926	8.4329	1.33783	39.7893	1.62434
Deaths	High SDI	Both	Age-standardized	Neoplasms	Rate	2013	2.5998	7.76997	8.25709	1.25349	7.43841	6.94412	1.1641	8.29985	1.31788	38.9987	1.60806
Deaths	High SDI	Both	Age-standardized	Neoplasms	Rate	2014	2.5	7.65253	8.1031	1.25792	7.40377	6.92243	1.1305	8.08935	1.29104	38.0938	1.59153
Deaths	High SDI	Both	Age-standardized	Neoplasms	Rate	2015	2.41542	7.62441	8.03049	1.26879	7.4297	6.92166	1.11637	7.97123	1.27144	37.4372	1.58161
Deaths	High SDI	Both	Age-standardized	Neoplasms	Rate	2016	2.30717	7.57479	7.95159	1.27528	7.44092	6.89148	1.12601	7.83651	1.25062	36.7793	1.56935
Deaths	High SDI	Both	Age-standardized	Neoplasms	Rate	2017	2.23053	7.52592	7.87343	1.27336	7.41558	6.85316	1.15373	7.71016	1.23605	36.1558	1.54698
Deaths	High SDI	Both	Age-standardized	Neoplasms	Rate	2018	2.22472	7.55227	7.88993	1.2858	7.47029	7.00137	1.1548	7.70487	1.23946	36.0413	1.53253
Deaths	High SDI	Both	Age-standardized	Neoplasms	Rate	2019	2.22615	7.59595	7.9	1.2992	7.52769	7.21648	1.15796	7.66546	1.24115	35.9029	1.5203

## Sheet: High-middle SDI
measure	location	sex	age	cause	metric	year	Air pollution	Alcohol use	Dietary risks	Drug use	High body-mass index	High fasting plasma glucose	Low physical activity	Occupational risks	Other environmental risks	Tobacco	Unsafe sex
Deaths	High-middle SDI	Both	Age-standardized	Neoplasms	Rate	1990	7.17702	8.47931	11.1237	1.26179	5.9586	4.34413	0.959787	4.77818	1.72633	48.2351	3.84404
Deaths	High-middle SDI	Both	Age-standardized	Neoplasms	Rate	1991	7.13719	8.56623	11.0741	1.32834	6.06881	4.43191	0.961353	4.82392	1.72879	48.4629	3.77656
Deaths	High-middle SDI	Both	Age-standardized	Neoplasms	Rate	1992	7.12401	8.70062	11.1102	1.38414	6.21302	4.52431	0.96545	4.89193	1.74979	49.0504	3.73382
Deaths	High-middle SDI	Both	Age-standardized	Neoplasms	Rate	1993	7.1768	8.96671	11.3511	1.43973	6.4663	4.66696	0.986273	5.06566	1.80465	50.2586	3.7676
Deaths	High-middle SDI	Both	Age-standardized	Neoplasms	Rate	1994	7.16011	9.08762	11.3802	1.48258	6.60678	4.75304	0.996211	5.15374	1.8201	50.6802	3.75735
Deaths	High-middle SDI	Both	Age-standardized	Neoplasms	Rate	1995	7.08849	9.0061	11.1783	1.50445	6.60898	4.80317	1.00057	5.10686	1.78501	50.1628	3.67076
Deaths	High-middle SDI	Both	Age-standardized	Neoplasms	Rate	1996	6.96357	8.80659	10.887	1.51712	6.55712	4.81437	0.99957	4.96867	1.72568	49.0431	3.5619
Deaths	High-middle SDI	Both	Age-standardized	Neoplasms	Rate	1997	6.85891	8.62652	10.6577	1.50868	6.53814	4.83979	0.998943	4.82955	1.6751	48.0943	3.47821
Deaths	High-middle SDI	Both	Age-standardized	Neoplasms	Rate	1998	6.76727	8.5092	10.4959	1.49272	6.54142	4.88006	1.00607	4.75014	1.64194	47.4408	3.38783
Deaths	High-middle SDI	Both	Age-standardized	Neoplasms	Rate	1999	6.79831	8.5596	10.5834	1.46978	6.67198	4.98023	1.02188	4.76194	1.65329	47.7292	3.39114
Deaths	High-middle SDI	Both	Age-standardized	Neoplasms	Rate	2000	6.84837	8.52933	10.6052	1.40045	6.70925	5.05072	1.02521	4.7324	1.65282	47.7698	3.3557
Deaths	High-middle SDI	Both	Age-standardized	Neoplasms	Rate	2001	6.84096	8.40754	10.5707	1.27781	6.70237	5.16593	1.02946	4.7386	1.63549	47.3819	3.32888
Deaths	High-middle SDI	Both	Age-standardized	Neoplasms	Rate	2002	6.8757	8.32477	10.6235	1.12947	6.74186	5.37369	1.04246	4.78383	1.63752	47.2751	3.31964
Deaths	High-middle SDI	Both	Age-standardized	Neoplasms	Rate	2003	6.88055	8.2525	10.6617	1.00185	6.79503	5.60687	1.05547	4.82654	1.63572	47.083	3.30955
Deaths	High-middle SDI	Both	Age-standardized	Neoplasms	Rate	2004	6.8976	8.13394	10.5798	0.912978	6.77533	5.7597	1.05068	4.77068	1.62023	46.6979	3.25932
Deaths	High-middle SDI	Both	Age-standardized	Neoplasms	Rate	2005	6.90333	8.10542	10.5148	0.882849	6.83297	5.88699	1.05765	4.81525	1.62428	46.5155	3.2259
Deaths	High-middle SDI	Both	Age-standardized	Neoplasms	Rate	2006	6.75966	7.83373	10.1182	0.867429	6.74034	5.87053	1.04758	4.73523	1.57637	44.9543	3.12201
Deaths	High-middle SDI	Both	Age-standardized	Neoplasms	Rate	2007	6.71019	7.72046	9.88739	0.859151	6.75519	5.9252	1.05034	4.76696	1.56188	44.1855	3.05851
Deaths	High-middle SDI	Both	Age-standardized	Neoplasms	Rate	2008	6.70567	7.69664	9.74846	0.874593	6.83182	5.99798	1.05959	4.83207	1.56191	43.8721	3.00651
Deaths	High-middle SDI	Both	Age-standardized	Neoplasms	Rate	2009	6.67544	7.54494	9.5224	0.859431	6.81571	6.02995	1.06105	4.83362	1.54106	43.1319	2.94719
Deaths	High-middle SDI	Both	Age-standardized	Neoplasms	Rate	2010	6.65976	7.48811	9.41251	0.844339	6.85276	6.05647	1.06381	4.87531	1.53321	42.7962	2.90535
Deaths	High-middle SDI	Both	Age-standardized	Neoplasms	Rate	2011	6.55795	7.313	9.18054	0.823036	6.79124	6.00493	1.05271	4.81215	1.49995	41.8846	2.85153
Deaths	High-middle SDI	Both	Age-standardized	Neoplasms	Rate	2012	6.43217	7.19622	8.98866	0.812073	6.77719	5.91805	1.03473	4.75678	1.47564	41.1773	2.80351
Deaths	High-middle SDI	Both	Age-standardized	Neoplasms	Rate	2013	6.29976	7.03307	8.76318	0.810447	6.73744	5.80482	1.01305	4.63018	1.44604	40.2922	2.769
Deaths	High-middle SDI	Both	Age-standardized	Neoplasms	Rate	2014	6.21331	6.93545	8.61667	0.821303	6.73662	5.73642	0.998822	4.5461	1.42976	39.7708	2.76217
Deaths	High-middle SDI	Both	Age-standardized	Neoplasms	Rate	2015	6.18106	6.93928	8.58506	0.830564	6.81348	5.74271	0.997339	4.5425	1.43281	39.7653	2.75931
Deaths	High-middle SDI	Both	Age-standardized	Neoplasms	Rate	2016	6.01283	6.86787	8.49455	0.828833	6.79733	5.65909	1.00044	4.41413	1.41273	39.3844	2.74353
Deaths	High-middle SDI	Both	Age-standardized	Neoplasms	Rate	2017	5.84345	6.75654	8.37267	0.832496	6.76322	5.55859	1.00912	4.29622	1.39102	38.8342	2.69289
Deaths	High-middle SDI	Both	Age-standardized	Neoplasms	Rate	2018	5.80553	6.73606	8.34223	0.837721	6.8136	5.5515	1.01292	4.22905	1.38239	38.5817	2.64503
Deaths	High-middle SDI	Both	Age-standardized	Neoplasms	Rate	2019	5.8158	6.76777	8.34281	0.849759	6.89322	5.58639	1.02055	4.19414	1.38094	38.5752	2.60436

## Sheet: Middle SDI
measure	location	sex	age	cause	metric	year	Air pollution	Alcohol use	Dietary risks	Drug use	High body-mass index	High fasting plasma glucose	Low physical activity	Occupational risks	Other environmental risks	Tobacco	Unsafe sex
Deaths	Middle SDI	Both	Age-standardized	Neoplasms	Rate	1990	6.74547	6.04165	10.0002	1.39888	3.2557	2.80473	0.463411	2.08952	0.754988	34.647	4.79198
Deaths	Middle SDI	Both	Age-standardized	Neoplasms	Rate	1991	6.72795	6.13659	9.94858	1.45426	3.31614	2.87644	0.475645	2.10931	0.75851	34.9636	4.70061
Deaths	Middle SDI	Both	Age-standardized	Neoplasms	Rate	1992	6.68912	6.17424	9.86089	1.50393	3.39254	2.94438	0.490751	2.13189	0.758085	35.0916	4.6863
Deaths	Middle SDI	Both	Age-standardized	Neoplasms	Rate	1993	6.70009	6.21578	9.79889	1.558	3.47453	3.01869	0.504719	2.14984	0.762679	35.3511	4.61812
Deaths	Middle SDI	Both	Age-standardized	Neoplasms	Rate	1994	6.6835	6.22033	9.65209	1.60169	3.54454	3.06834	0.513771	2.16771	0.764637	35.4103	4.5703
Deaths	Middle SDI	Both	Age-standardized	Neoplasms	Rate	1995	6.70578	6.23145	9.54681	1.62763	3.60511	3.12022	0.522193	2.19487	0.769386	35.6168	4.48317
Deaths	Middle SDI	Both	Age-standardized	Neoplasms	Rate	1996	6.77455	6.22404	9.49161	1.64291	3.69934	3.18938	0.53353	2.23983	0.781039	35.8979	4.45996
Deaths	Middle SDI	Both	Age-standardized	Neoplasms	Rate	1997	6.79769	6.15193	9.39217	1.62538	3.79293	3.24382	0.539569	2.26466	0.789505	35.9282	4.43959
Deaths	Middle SDI	Both	Age-standardized	Neoplasms	Rate	1998	6.82488	6.12291	9.32598	1.59906	3.88571	3.29334	0.547024	2.27567	0.794945	36.1048	4.38827
Deaths	Middle SDI	Both	Age-standardized	Neoplasms	Rate	1999	6.87575	6.0943	9.31302	1.55948	3.97692	3.34651	0.553661	2.28585	0.802663	36.3175	4.35434
Deaths	Middle SDI	Both	Age-standardized	Neoplasms	Rate	2000	6.99562	6.06733	9.41095	1.46096	4.06262	3.42667	0.56314	2.32459	0.820114	36.7347	4.34657
Deaths	Middle SDI	Both	Age-standardized	Neoplasms	Rate	2001	7.04979	5.96315	9.4614	1.30439	4.099	3.51325	0.569964	2.33141	0.831283	36.8137	4.30361
Deaths	Middle SDI	Both	Age-standardized	Neoplasms	Rate	2002	7.1351	5.88466	9.5642	1.1317	4.15358	3.64779	0.575821	2.37267	0.848111	36.942	4.33382
Deaths	Middle SDI	Both	Age-standardized	Neoplasms	Rate	2003	7.1868	5.82935	9.64122	0.98697	4.21442	3.77883	0.580644	2.40044	0.859688	37.0526	4.35571
Deaths	Middle SDI	Both	Age-standardized	Neoplasms	Rate	2004	7.2809	5.81699	9.69429	0.883425	4.26785	3.91108	0.586288	2.42867	0.874281	37.3208	4.32639
Deaths	Middle SDI	Both	Age-standardized	Neoplasms	Rate	2005	7.29694	5.75731	9.55271	0.838907	4.30093	3.99658	0.592302	2.45459	0.881521	37.0846	4.25995
Deaths	Middle SDI	Both	Age-standardized	Neoplasms	Rate	2006	7.21737	5.64906	9.2414	0.816834	4.31018	4.00722	0.594453	2.47041	0.874615	36.1828	4.17167
Deaths	Middle SDI	Both	Age-standardized	Neoplasms	Rate	2007	7.24683	5.61762	9.00383	0.800603	4.33664	4.03897	0.599923	2.50484	0.880178	35.722	4.07588
Deaths	Middle SDI	Both	Age-standardized	Neoplasms	Rate	2008	7.33264	5.65525	8.87001	0.801029	4.41211	4.10213	0.61139	2.59536	0.893426	35.6312	4.007
Deaths	Middle SDI	Both	Age-standardized	Neoplasms	Rate	2009	7.42994	5.68643	8.75052	0.78928	4.48162	4.17034	0.622229	2.66737	0.909394	35.5776	3.95635
Deaths	Middle SDI	Both	Age-standardized	Neoplasms	Rate	2010	7.52013	5.70208	8.64857	0.7832	4.53767	4.24148	0.633488	2.7439	0.924546	35.5282	3.91771
Deaths	Middle SDI	Both	Age-standardized	Neoplasms	Rate	2011	7.50475	5.65759	8.46131	0.781398	4.55049	4.28	0.633771	2.75874	0.927224	35.0952	3.86297
Deaths	Middle SDI	Both	Age-standardized	Neoplasms	Rate	2012	7.42746	5.61924	8.24948	0.788072	4.5682	4.31086	0.629553	2.74069	0.923675	34.6035	3.80773
Deaths	Middle SDI	Both	Age-standardized	Neoplasms	Rate	2013	7.33616	5.56665	8.05419	0.810551	4.59525	4.35765	0.629456	2.68575	0.920666	34.006	3.79445
Deaths	Middle SDI	Both	Age-standardized	Neoplasms	Rate	2014	7.25199	5.52962	7.8882	0.841258	4.64086	4.40024	0.631383	2.6473	0.917016	33.513	3.77516
Deaths	Middle SDI	Both	Age-standardized	Neoplasms	Rate	2015	7.15197	5.50444	7.72985	0.864957	4.69133	4.42036	0.633009	2.61861	0.913079	33.0829	3.75382
Deaths	Middle SDI	Both	Age-standardized	Neoplasms	Rate	2016	6.99625	5.49359	7.63161	0.879781	4.74883	4.37331	0.641356	2.59457	0.908961	32.7645	3.73564
Deaths	Middle SDI	Both	Age-standardized	Neoplasms	Rate	2017	6.83794	5.47504	7.54993	0.886985	4.81851	4.33737	0.653826	2.57006	0.906827	32.3957	3.67514
Deaths	Middle SDI	Both	Age-standardized	Neoplasms	Rate	2018	6.7525	5.48834	7.52154	0.893621	4.91098	4.39377	0.656848	2.55995	0.906989	32.1762	3.60501
Deaths	Middle SDI	Both	Age-standardized	Neoplasms	Rate	2019	6.69413	5.5377	7.51871	0.909858	5.0336	4.49381	0.65559	2.5662	0.908741	32.1202	3.54309

## Sheet: Middle-low SDI
measure	location	sex	age	cause	metric	year	Air pollution	Alcohol use	Dietary risks	Drug use	High body-mass index	High fasting plasma glucose	Low physical activity	Occupational risks	Other environmental risks	Tobacco	Unsafe sex
Deaths	Low-middle SDI	Both	Age-standardized	Neoplasms	Rate	1990	4.02507	3.14649	5.91336	0.444889	1.35564	1.79417	0.392438	1.24039	0.506339	23.4509	5.79603
Deaths	Low-middle SDI	Both	Age-standardized	Neoplasms	Rate	1991	3.99454	3.18149	5.87524	0.459434	1.38148	1.82697	0.395038	1.24177	0.506595	23.3472	5.68919
Deaths	Low-middle SDI	Both	Age-standardized	Neoplasms	Rate	1992	3.97397	3.19266	5.86305	0.473025	1.41557	1.86581	0.400671	1.24673	0.507874	23.2732	5.67722
Deaths	Low-middle SDI	Both	Age-standardized	Neoplasms	Rate	1993	3.97986	3.22958	5.86993	0.488523	1.45176	1.91496	0.409455	1.26169	0.51212	23.3424	5.59037
Deaths	Low-middle SDI	Both	Age-standardized	Neoplasms	Rate	1994	3.97226	3.25056	5.86339	0.499081	1.48586	1.95479	0.4155	1.27146	0.513886	23.3159	5.5447
Deaths	Low-middle SDI	Both	Age-standardized	Neoplasms	Rate	1995	3.95475	3.23912	5.83623	0.504308	1.51301	1.98815	0.419961	1.27522	0.513879	23.1875	5.48065
Deaths	Low-middle SDI	Both	Age-standardized	Neoplasms	Rate	1996	3.95966	3.27117	5.85966	0.511523	1.54676	2.02838	0.425452	1.29281	0.515918	23.2435	5.46969
Deaths	Low-middle SDI	Both	Age-standardized	Neoplasms	Rate	1997	3.99298	3.34106	5.96048	0.518034	1.60358	2.09171	0.435631	1.32992	0.524013	23.535	5.52157
Deaths	Low-middle SDI	Both	Age-standardized	Neoplasms	Rate	1998	3.97909	3.32938	5.96921	0.514195	1.65382	2.13697	0.442567	1.33813	0.525768	23.4101	5.47947
Deaths	Low-middle SDI	Both	Age-standardized	Neoplasms	Rate	1999	3.92732	3.27008	5.91083	0.505446	1.6955	2.16006	0.444997	1.32972	0.522472	22.9914	5.40046
Deaths	Low-middle SDI	Both	Age-standardized	Neoplasms	Rate	2000	3.9347	3.25932	5.9377	0.496528	1.74586	2.20841	0.451298	1.35921	0.526516	22.9749	5.3325
Deaths	Low-middle SDI	Both	Age-standardized	Neoplasms	Rate	2001	3.92785	3.26363	5.98	0.482555	1.80085	2.26938	0.459984	1.38102	0.529025	22.9159	5.30175
Deaths	Low-middle SDI	Both	Age-standardized	Neoplasms	Rate	2002	3.90913	3.26633	6.01745	0.466491	1.86728	2.34022	0.468711	1.39848	0.530042	22.7825	5.28059
Deaths	Low-middle SDI	Both	Age-standardized	Neoplasms	Rate	2003	3.86844	3.24435	5.98001	0.444642	1.92287	2.39189	0.470813	1.40919	0.528809	22.4828	5.1735
Deaths	Low-middle SDI	Both	Age-standardized	Neoplasms	Rate	2004	3.8059	3.19215	5.89017	0.426425	1.95614	2.42061	0.470116	1.39555	0.522813	21.9509	5.03671
Deaths	Low-middle SDI	Both	Age-standardized	Neoplasms	Rate	2005	3.81654	3.25568	5.94355	0.426537	2.01852	2.48945	0.479914	1.43127	0.52785	21.9939	5.01341
Deaths	Low-middle SDI	Both	Age-standardized	Neoplasms	Rate	2006	3.81883	3.32272	5.93682	0.428954	2.06996	2.5447	0.487519	1.47196	0.530485	21.9255	4.95416
Deaths	Low-middle SDI	Both	Age-standardized	Neoplasms	Rate	2007	3.82161	3.39609	5.91339	0.429098	2.11838	2.58748	0.4932	1.50589	0.534536	21.8276	4.88893
Deaths	Low-middle SDI	Both	Age-standardized	Neoplasms	Rate	2008	3.84159	3.50551	5.91475	0.432407	2.1762	2.63828	0.500186	1.55801	0.541601	21.8576	4.81947
Deaths	Low-middle SDI	Both	Age-standardized	Neoplasms	Rate	2009	3.82433	3.53605	5.82137	0.426031	2.20629	2.65718	0.498433	1.57777	0.542663	21.5199	4.71963
Deaths	Low-middle SDI	Both	Age-standardized	Neoplasms	Rate	2010	3.81381	3.60552	5.77876	0.426754	2.25355	2.68637	0.49943	1.60882	0.543964	21.3312	4.69984
Deaths	Low-middle SDI	Both	Age-standardized	Neoplasms	Rate	2011	3.78964	3.67029	5.73459	0.429249	2.30955	2.73147	0.503308	1.62493	0.544266	21.085	4.66487
Deaths	Low-middle SDI	Both	Age-standardized	Neoplasms	Rate	2012	3.76144	3.72368	5.70227	0.428086	2.37575	2.78896	0.50934	1.63283	0.545103	20.8749	4.5971
Deaths	Low-middle SDI	Both	Age-standardized	Neoplasms	Rate	2013	3.74939	3.77226	5.7337	0.4361	2.45878	2.87814	0.526311	1.6484	0.546942	20.8262	4.61083
Deaths	Low-middle SDI	Both	Age-standardized	Neoplasms	Rate	2014	3.73452	3.78351	5.75353	0.44313	2.54171	2.9642	0.541467	1.66183	0.549023	20.7181	4.64447
Deaths	Low-middle SDI	Both	Age-standardized	Neoplasms	Rate	2015	3.72128	3.86458	5.77353	0.454892	2.63523	3.04084	0.551521	1.68369	0.552224	20.6856	4.7158
Deaths	Low-middle SDI	Both	Age-standardized	Neoplasms	Rate	2016	3.6924	3.928	5.78452	0.462987	2.71118	3.08671	0.557582	1.69933	0.555056	20.6307	4.69928
Deaths	Low-middle SDI	Both	Age-standardized	Neoplasms	Rate	2017	3.67198	3.96013	5.80342	0.471353	2.77276	3.13258	0.564945	1.70566	0.558921	20.5975	4.65429
Deaths	Low-middle SDI	Both	Age-standardized	Neoplasms	Rate	2018	3.67994	4.00166	5.85337	0.476631	2.84286	3.24277	0.562432	1.71726	0.564251	20.6476	4.61055
Deaths	Low-middle SDI	Both	Age-standardized	Neoplasms	Rate	2019	3.68212	4.0334	5.8832	0.479804	2.92351	3.39907	0.552293	1.72611	0.570305	20.6497	4.57532

## Sheet: Low SDI
measure	location	sex	age	cause	metric	year	Air pollution	Alcohol use	Dietary risks	Drug use	High body-mass index	High fasting plasma glucose	Low physical activity	Occupational risks	Other environmental risks	Tobacco	Unsafe sex
Deaths	Low SDI	Both	Age-standardized	Neoplasms	Rate	1990	3.48019	3.28608	5.40805	0.164772	1.40339	1.57011	0.308477	0.982344	0.422175	15.1389	9.48148
Deaths	Low SDI	Both	Age-standardized	Neoplasms	Rate	1991	3.46735	3.29398	5.39673	0.167362	1.41048	1.59188	0.306819	0.987361	0.422789	15.1203	9.42179
Deaths	Low SDI	Both	Age-standardized	Neoplasms	Rate	1992	3.45111	3.283	5.38865	0.16969	1.42159	1.61686	0.306886	0.99078	0.421836	15.0562	9.38991
Deaths	Low SDI	Both	Age-standardized	Neoplasms	Rate	1993	3.44061	3.27577	5.38768	0.173256	1.43246	1.64341	0.308205	0.99551	0.422444	15.049	9.32555
Deaths	Low SDI	Both	Age-standardized	Neoplasms	Rate	1994	3.42529	3.2703	5.37659	0.176496	1.44599	1.66744	0.309077	0.998074	0.42214	15.024	9.28177
Deaths	Low SDI	Both	Age-standardized	Neoplasms	Rate	1995	3.41012	3.26625	5.37059	0.179059	1.46329	1.69115	0.310112	1.0012	0.421154	14.9877	9.23921
Deaths	Low SDI	Both	Age-standardized	Neoplasms	Rate	1996	3.39759	3.27523	5.36995	0.182858	1.48168	1.71972	0.312346	1.00389	0.421617	14.9799	9.19921
Deaths	Low SDI	Both	Age-standardized	Neoplasms	Rate	1997	3.40439	3.28723	5.40071	0.187955	1.50465	1.76035	0.318484	1.01456	0.42449	15.0908	9.144
Deaths	Low SDI	Both	Age-standardized	Neoplasms	Rate	1998	3.40076	3.27822	5.41865	0.191608	1.53375	1.7993	0.324362	1.01817	0.425689	15.0658	9.11252
Deaths	Low SDI	Both	Age-standardized	Neoplasms	Rate	1999	3.37386	3.23914	5.38794	0.193395	1.55806	1.82383	0.32714	1.00984	0.422455	14.8988	9.0171
Deaths	Low SDI	Both	Age-standardized	Neoplasms	Rate	2000	3.38364	3.22945	5.39605	0.198022	1.58987	1.86382	0.333255	1.0189	0.426014	14.9334	8.92838
Deaths	Low SDI	Both	Age-standardized	Neoplasms	Rate	2001	3.37822	3.21316	5.39637	0.201212	1.62541	1.90354	0.339211	1.02301	0.427767	14.9026	8.88181
Deaths	Low SDI	Both	Age-standardized	Neoplasms	Rate	2002	3.36985	3.21438	5.41217	0.204646	1.6743	1.94907	0.344773	1.02512	0.428424	14.844	8.84362
Deaths	Low SDI	Both	Age-standardized	Neoplasms	Rate	2003	3.36889	3.23358	5.42516	0.209596	1.73035	1.99239	0.348498	1.03261	0.430829	14.8112	8.79229
Deaths	Low SDI	Both	Age-standardized	Neoplasms	Rate	2004	3.34293	3.22922	5.39957	0.210795	1.77868	2.02444	0.350245	1.02725	0.42931	14.624	8.71049
Deaths	Low SDI	Both	Age-standardized	Neoplasms	Rate	2005	3.3292	3.23674	5.39954	0.213392	1.82299	2.06046	0.355575	1.03058	0.429926	14.5718	8.62028
Deaths	Low SDI	Both	Age-standardized	Neoplasms	Rate	2006	3.31296	3.23906	5.3766	0.21496	1.85742	2.09069	0.35955	1.03446	0.429406	14.4623	8.49756
Deaths	Low SDI	Both	Age-standardized	Neoplasms	Rate	2007	3.30125	3.28354	5.35836	0.218006	1.89328	2.11862	0.361962	1.04734	0.431015	14.405	8.36041
Deaths	Low SDI	Both	Age-standardized	Neoplasms	Rate	2008	3.28828	3.29624	5.34167	0.220133	1.93385	2.15096	0.366132	1.0563	0.431156	14.2969	8.26485
Deaths	Low SDI	Both	Age-standardized	Neoplasms	Rate	2009	3.27871	3.32188	5.31883	0.221123	1.97459	2.18161	0.367616	1.06807	0.4315	14.1441	8.18385
Deaths	Low SDI	Both	Age-standardized	Neoplasms	Rate	2010	3.253	3.3452	5.27983	0.222278	2.01406	2.20142	0.367527	1.07454	0.429365	13.9599	8.09132
Deaths	Low SDI	Both	Age-standardized	Neoplasms	Rate	2011	3.24094	3.3644	5.26844	0.222356	2.06262	2.23645	0.372057	1.0905	0.429095	13.8453	8.01072
Deaths	Low SDI	Both	Age-standardized	Neoplasms	Rate	2012	3.24395	3.40126	5.28747	0.221611	2.12444	2.28871	0.379247	1.10304	0.432083	13.7768	7.97674
Deaths	Low SDI	Both	Age-standardized	Neoplasms	Rate	2013	3.25556	3.47557	5.32497	0.224807	2.19434	2.34895	0.388397	1.1255	0.436665	13.8134	7.95859
Deaths	Low SDI	Both	Age-standardized	Neoplasms	Rate	2014	3.23165	3.47901	5.31051	0.222359	2.25519	2.38727	0.394601	1.12264	0.435375	13.6667	7.95113
Deaths	Low SDI	Both	Age-standardized	Neoplasms	Rate	2015	3.22874	3.52666	5.3122	0.225204	2.30992	2.42586	0.398496	1.13619	0.437417	13.6301	7.88704
Deaths	Low SDI	Both	Age-standardized	Neoplasms	Rate	2016	3.19972	3.53619	5.29862	0.227157	2.36693	2.4451	0.401557	1.13943	0.437193	13.5027	7.8157
Deaths	Low SDI	Both	Age-standardized	Neoplasms	Rate	2017	3.18393	3.5589	5.30743	0.230646	2.43055	2.4742	0.406837	1.1443	0.438685	13.4115	7.74756
Deaths	Low SDI	Both	Age-standardized	Neoplasms	Rate	2018	3.20348	3.60248	5.35689	0.234416	2.50213	2.54814	0.400447	1.15831	0.444337	13.4339	7.71255
Deaths	Low SDI	Both	Age-standardized	Neoplasms	Rate	2019	3.20886	3.62847	5.37524	0.236601	2.56021	2.63551	0.383781	1.166	0.447319	13.3827	7.65504

## Sheet: Andean Latin America
measure	location	sex	age	cause	metric	year	Air pollution	Alcohol use	Dietary risks	Drug use	High body-mass index	High fasting plasma glucose	Low physical activity	Occupational risks	Other environmental risks	Tobacco	Unsafe sex
Deaths	Andean Latin America	Both	Age-standardized	Neoplasms	Rate	1990	3.82434	3.1734	6.46641	0.0584596	4.38648	1.72416	0.28288	2.87744	0.544364	12.0217	10.4339
Deaths	Andean Latin America	Both	Age-standardized	Neoplasms	Rate	1991	3.5855	3.03441	6.26757	0.0592367	4.3994	1.73323	0.27826	2.65898	0.528047	11.6556	10.3534
Deaths	Andean Latin America	Both	Age-standardized	Neoplasms	Rate	1992	3.6498	3.11809	6.47725	0.0632264	4.59918	1.83085	0.293008	2.8923	0.546694	11.7079	10.7925
Deaths	Andean Latin America	Both	Age-standardized	Neoplasms	Rate	1993	3.58755	3.11773	6.47756	0.0657166	4.62719	1.87287	0.299847	2.99607	0.548041	11.5424	10.6378
Deaths	Andean Latin America	Both	Age-standardized	Neoplasms	Rate	1994	3.49338	3.09586	6.45622	0.068176	4.70729	1.92098	0.304149	2.97334	0.54587	11.2615	10.7791
Deaths	Andean Latin America	Both	Age-standardized	Neoplasms	Rate	1995	3.44328	3.09181	6.49734	0.0705072	4.78416	1.98074	0.312589	3.05192	0.547595	11.0979	10.8159
Deaths	Andean Latin America	Both	Age-standardized	Neoplasms	Rate	1996	3.2774	3.01669	6.34441	0.0711543	4.71308	1.98155	0.313722	2.9311	0.534591	10.878	10.2104
Deaths	Andean Latin America	Both	Age-standardized	Neoplasms	Rate	1997	3.0973	2.86841	6.34254	0.0668462	4.75179	2.01436	0.322298	2.81556	0.515574	10.5578	10.1322
Deaths	Andean Latin America	Both	Age-standardized	Neoplasms	Rate	1998	2.96841	2.76082	6.38819	0.063968	4.83099	2.0706	0.334473	2.74638	0.505647	10.4438	10.0768
Deaths	Andean Latin America	Both	Age-standardized	Neoplasms	Rate	1999	2.64651	2.48738	6.28985	0.054019	4.77435	2.0648	0.342737	2.48506	0.464105	10.0092	9.81472
Deaths	Andean Latin America	Both	Age-standardized	Neoplasms	Rate	2000	2.63399	2.46271	6.35874	0.0534851	4.87491	2.13236	0.356586	2.22611	0.466029	9.85902	9.71398
Deaths	Andean Latin America	Both	Age-standardized	Neoplasms	Rate	2001	2.57203	2.39277	6.23753	0.0519737	4.82094	2.15438	0.363567	2.06391	0.458356	9.60888	9.13069
Deaths	Andean Latin America	Both	Age-standardized	Neoplasms	Rate	2002	2.5923	2.40097	6.38777	0.0521004	5.06593	2.29332	0.38242	2.01686	0.466331	9.69082	9.34373
Deaths	Andean Latin America	Both	Age-standardized	Neoplasms	Rate	2003	2.6167	2.41267	6.49945	0.0522015	5.26233	2.42247	0.400333	1.98851	0.472668	9.6783	9.43907
Deaths	Andean Latin America	Both	Age-standardized	Neoplasms	Rate	2004	2.57209	2.37883	6.39106	0.0516781	5.27009	2.47011	0.406812	1.92673	0.46846	9.53347	9.04688
Deaths	Andean Latin America	Both	Age-standardized	Neoplasms	Rate	2005	2.56144	2.37728	6.35673	0.0519037	5.36387	2.53009	0.413832	1.89772	0.469223	9.4804	9.04941
Deaths	Andean Latin America	Both	Age-standardized	Neoplasms	Rate	2006	2.54117	2.36726	6.27032	0.0521122	5.40401	2.56759	0.41842	1.84263	0.467489	9.36887	8.82714
Deaths	Andean Latin America	Both	Age-standardized	Neoplasms	Rate	2007	2.51924	2.34883	6.15223	0.0520649	5.41071	2.59787	0.422128	1.80067	0.464196	9.20251	8.52442
Deaths	Andean Latin America	Both	Age-standardized	Neoplasms	Rate	2008	2.55468	2.38926	6.15847	0.0531163	5.52967	2.65436	0.431424	1.8033	0.468684	9.15076	8.56519
Deaths	Andean Latin America	Both	Age-standardized	Neoplasms	Rate	2009	2.68783	2.53294	6.39749	0.0562166	5.86586	2.78038	0.456745	1.8962	0.487518	9.3497	9.01847
Deaths	Andean Latin America	Both	Age-standardized	Neoplasms	Rate	2010	2.717	2.58287	6.43391	0.057859	5.98782	2.84958	0.471529	1.90911	0.492228	9.35871	8.95118
Deaths	Andean Latin America	Both	Age-standardized	Neoplasms	Rate	2011	2.6865	2.58335	6.33806	0.0584985	5.98202	2.88076	0.475512	1.8837	0.488901	9.21576	8.62974
Deaths	Andean Latin America	Both	Age-standardized	Neoplasms	Rate	2012	2.64795	2.58612	6.30005	0.059455	6.06832	2.96231	0.483221	1.85431	0.487273	9.07703	8.51801
Deaths	Andean Latin America	Both	Age-standardized	Neoplasms	Rate	2013	2.58443	2.58551	6.21585	0.0603998	6.09861	3.0097	0.48864	1.82682	0.481092	8.8752	8.29261
Deaths	Andean Latin America	Both	Age-standardized	Neoplasms	Rate	2014	2.47909	2.55834	6.03742	0.0609318	6.04633	2.99357	0.484359	1.78146	0.467591	8.56743	8.01884
Deaths	Andean Latin America	Both	Age-standardized	Neoplasms	Rate	2015	2.40103	2.55643	5.90733	0.0618299	6.03877	2.98265	0.481782	1.75007	0.458512	8.33594	7.78576
Deaths	Andean Latin America	Both	Age-standardized	Neoplasms	Rate	2016	2.34778	2.58691	5.90477	0.0629897	6.14875	3.02249	0.48908	1.76194	0.46034	8.27206	7.69329
Deaths	Andean Latin America	Both	Age-standardized	Neoplasms	Rate	2017	2.29685	2.60269	5.89538	0.0638849	6.23438	3.04481	0.496771	1.76978	0.460766	8.18769	7.61851
Deaths	Andean Latin America	Both	Age-standardized	Neoplasms	Rate	2018	2.28697	2.61408	5.89125	0.0647205	6.29596	3.08983	0.500093	1.77584	0.462511	8.11647	7.5356
Deaths	Andean Latin America	Both	Age-standardized	Neoplasms	Rate	2019	2.28586	2.61735	5.8642	0.0655598	6.33096	3.1482	0.500422	1.77419	0.461968	7.99069	7.46702

## Sheet: Australasia
measure	location	sex	age	cause	metric	year	Air pollution	Alcohol use	Dietary risks	Drug use	High body-mass index	High fasting plasma glucose	Low physical activity	Occupational risks	Other environmental risks	Tobacco	Unsafe sex
Deaths	Australasia	Both	Age-standardized	Neoplasms	Rate	1990	1.39116	11.9392	11.9273	0.481527	7.49193	4.09859	1.90935	14.7855	0.477273	45.3379	1.99807
Deaths	Australasia	Both	Age-standardized	Neoplasms	Rate	1991	1.34829	11.685	11.7008	0.50406	7.54733	4.2379	1.88454	14.4151	0.46744	44.1197	1.91609
Deaths	Australasia	Both	Age-standardized	Neoplasms	Rate	1992	1.3317	11.5773	11.656	0.533713	7.68638	4.44268	1.89502	14.4324	0.4676	43.6092	1.83347
Deaths	Australasia	Both	Age-standardized	Neoplasms	Rate	1993	1.30219	11.3949	11.5234	0.566727	7.78093	4.60027	1.89412	14.2236	0.461105	42.6735	1.75548
Deaths	Australasia	Both	Age-standardized	Neoplasms	Rate	1994	1.28882	11.3342	11.5131	0.597733	7.92421	4.78141	1.91522	14.245	0.4588	42.1547	1.6931
Deaths	Australasia	Both	Age-standardized	Neoplasms	Rate	1995	1.26369	11.1788	11.3456	0.62448	7.97957	4.8828	1.90308	14.0188	0.45543	41.2117	1.61234
Deaths	Australasia	Both	Age-standardized	Neoplasms	Rate	1996	1.24096	11.1031	11.2564	0.649896	8.06833	4.98359	1.90339	13.8781	0.449951	40.3768	1.53422
Deaths	Australasia	Both	Age-standardized	Neoplasms	Rate	1997	1.20132	10.8886	11.0392	0.671046	8.09297	5.01566	1.88501	13.4931	0.438162	38.9959	1.45775
Deaths	Australasia	Both	Age-standardized	Neoplasms	Rate	1998	1.16181	10.6328	10.7778	0.681428	8.08682	5.02374	1.85787	13.0904	0.426117	37.6086	1.38575
Deaths	Australasia	Both	Age-standardized	Neoplasms	Rate	1999	1.12223	10.4338	10.5562	0.718684	8.09784	5.03364	1.83847	12.7621	0.417439	36.3296	1.31984
Deaths	Australasia	Both	Age-standardized	Neoplasms	Rate	2000	1.07861	10.2553	10.3246	0.741516	8.11446	5.01983	1.81624	12.5278	0.406133	35.0774	1.28379
Deaths	Australasia	Both	Age-standardized	Neoplasms	Rate	2001	1.0316	10.0629	10.0498	0.764487	8.11267	4.9863	1.78409	12.4404	0.39682	33.9547	1.25109
Deaths	Australasia	Both	Age-standardized	Neoplasms	Rate	2002	0.973925	9.89023	9.73598	0.790322	8.10753	4.94183	1.75408	12.1361	0.383353	32.7817	1.23011
Deaths	Australasia	Both	Age-standardized	Neoplasms	Rate	2003	0.908575	9.65454	9.42025	0.811425	8.01839	4.83162	1.71638	11.7546	0.37739	31.487	1.21197
Deaths	Australasia	Both	Age-standardized	Neoplasms	Rate	2004	0.89597	9.67241	9.3648	0.852053	8.10731	4.92336	1.72738	11.9268	0.382668	31.3972	1.19502
Deaths	Australasia	Both	Age-standardized	Neoplasms	Rate	2005	0.868978	9.58668	9.17275	0.887981	8.10202	4.90297	1.70291	11.796	0.378317	30.726	1.174
Deaths	Australasia	Both	Age-standardized	Neoplasms	Rate	2006	0.85207	9.50979	9.02035	0.924713	8.11522	4.89689	1.6818	11.6387	0.376646	30.1583	1.17187
Deaths	Australasia	Both	Age-standardized	Neoplasms	Rate	2007	0.851611	9.56323	9.03106	0.957744	8.23314	4.97712	1.69381	11.8132	0.38119	30.0545	1.18247
Deaths	Australasia	Both	Age-standardized	Neoplasms	Rate	2008	0.847241	9.54701	8.96911	0.997192	8.30476	5.02634	1.69482	11.8557	0.382284	29.6891	1.1895
Deaths	Australasia	Both	Age-standardized	Neoplasms	Rate	2009	0.829047	9.42415	8.76956	1.02573	8.26978	4.97885	1.66585	11.5745	0.377076	28.8861	1.18662
Deaths	Australasia	Both	Age-standardized	Neoplasms	Rate	2010	0.805015	9.30264	8.59048	1.06537	8.25054	4.92142	1.64626	11.2786	0.366871	27.9795	1.19373
Deaths	Australasia	Both	Age-standardized	Neoplasms	Rate	2011	0.798274	9.28811	8.45119	1.1277	8.29012	4.93865	1.6289	11.0727	0.364299	27.487	1.19767
Deaths	Australasia	Both	Age-standardized	Neoplasms	Rate	2012	0.781749	9.12678	8.22428	1.17624	8.23842	4.92276	1.58595	10.759	0.357498	26.7011	1.19022
Deaths	Australasia	Both	Age-standardized	Neoplasms	Rate	2013	0.769705	9.03948	8.0809	1.22375	8.2469	4.94197	1.55632	10.5531	0.352274	26.1175	1.18669
Deaths	Australasia	Both	Age-standardized	Neoplasms	Rate	2014	0.765065	8.99279	8.07247	1.26234	8.32528	5.02066	1.55739	10.466	0.350667	25.7805	1.19709
Deaths	Australasia	Both	Age-standardized	Neoplasms	Rate	2015	0.744451	8.86738	8.06858	1.27475	8.34792	5.03634	1.56636	10.2507	0.341694	25.0977	1.20528
Deaths	Australasia	Both	Age-standardized	Neoplasms	Rate	2016	0.705873	8.60396	7.89571	1.28263	8.22412	4.98784	1.53558	9.92499	0.33295	24.2109	1.19035
Deaths	Australasia	Both	Age-standardized	Neoplasms	Rate	2017	0.681699	8.5033	7.86079	1.26784	8.20785	4.99946	1.53652	9.86792	0.329238	23.7623	1.16443
Deaths	Australasia	Both	Age-standardized	Neoplasms	Rate	2018	0.694092	8.59385	8.02589	1.25573	8.38299	5.02524	1.59366	10.0033	0.335028	23.868	1.16044
Deaths	Australasia	Both	Age-standardized	Neoplasms	Rate	2019	0.707193	8.59938	8.05127	1.22212	8.44228	4.83828	1.63697	9.97352	0.335054	23.6186	1.14483

## Sheet: Caribbean
measure	location	sex	age	cause	metric	year	Air pollution	Alcohol use	Dietary risks	Drug use	High body-mass index	High fasting plasma glucose	Low physical activity	Occupational risks	Other environmental risks	Tobacco	Unsafe sex
Deaths	Caribbean	Both	Age-standardized	Neoplasms	Rate	1990	3.6491	6.03289	6.8339	0.149134	4.97244	4.77667	1.34335	2.25567	0.411034	30.1671	8.17437
Deaths	Caribbean	Both	Age-standardized	Neoplasms	Rate	1991	3.5056	5.87058	6.74029	0.151645	4.90938	4.73006	1.33527	2.20334	0.401908	29.5579	7.99798
Deaths	Caribbean	Both	Age-standardized	Neoplasms	Rate	1992	3.44429	5.75635	6.78112	0.151946	4.91543	4.7879	1.35848	2.22963	0.401018	29.5313	7.96252
Deaths	Caribbean	Both	Age-standardized	Neoplasms	Rate	1993	3.39238	5.67257	6.84436	0.150951	4.9488	4.86228	1.38763	2.2575	0.401248	29.5741	7.99346
Deaths	Caribbean	Both	Age-standardized	Neoplasms	Rate	1994	3.31604	5.45192	6.75841	0.143124	4.86461	4.86325	1.38248	2.25749	0.396249	29.2498	7.86303
Deaths	Caribbean	Both	Age-standardized	Neoplasms	Rate	1995	3.24094	5.27942	6.70313	0.135167	4.82986	4.876	1.38833	2.24591	0.39329	28.8117	7.73
Deaths	Caribbean	Both	Age-standardized	Neoplasms	Rate	1996	3.20421	5.08778	6.67161	0.124516	4.78513	4.92045	1.40513	2.23987	0.39166	28.5413	7.67993
Deaths	Caribbean	Both	Age-standardized	Neoplasms	Rate	1997	3.18688	4.81835	6.54775	0.106722	4.65173	4.91201	1.39007	2.2085	0.387576	28.1904	7.54199
Deaths	Caribbean	Both	Age-standardized	Neoplasms	Rate	1998	3.2013	4.75563	6.58952	0.0981064	4.71899	5.05371	1.42121	2.25113	0.39308	28.4609	7.45815
Deaths	Caribbean	Both	Age-standardized	Neoplasms	Rate	1999	3.21902	4.66926	6.54581	0.0920772	4.70248	5.14212	1.43568	2.26476	0.392489	28.5003	7.39644
Deaths	Caribbean	Both	Age-standardized	Neoplasms	Rate	2000	3.19044	4.55016	6.49265	0.0863449	4.70733	5.21547	1.45165	2.18836	0.388677	28.1792	7.37142
Deaths	Caribbean	Both	Age-standardized	Neoplasms	Rate	2001	3.19709	4.57536	6.54457	0.0849818	4.84207	5.35641	1.48665	2.16917	0.392389	28.4402	7.37277
Deaths	Caribbean	Both	Age-standardized	Neoplasms	Rate	2002	3.10575	4.49088	6.33223	0.083487	4.79252	5.28987	1.45904	2.07951	0.383431	27.7213	7.2152
Deaths	Caribbean	Both	Age-standardized	Neoplasms	Rate	2003	3.11517	4.58067	6.40307	0.0847014	4.98318	5.45812	1.50807	2.13141	0.389209	28.2092	7.28336
Deaths	Caribbean	Both	Age-standardized	Neoplasms	Rate	2004	3.11026	4.67052	6.44516	0.0862502	5.1525	5.60374	1.54605	2.16684	0.393819	28.5871	7.26579
Deaths	Caribbean	Both	Age-standardized	Neoplasms	Rate	2005	3.11443	4.73941	6.46274	0.0886886	5.29689	5.71642	1.56946	2.18338	0.3973	29.0076	7.2438
Deaths	Caribbean	Both	Age-standardized	Neoplasms	Rate	2006	3.04524	4.69254	6.32085	0.0895701	5.29194	5.66895	1.54412	2.15836	0.394346	28.4586	7.13425
Deaths	Caribbean	Both	Age-standardized	Neoplasms	Rate	2007	3.06338	4.7382	6.36775	0.0919799	5.43901	5.80684	1.57081	2.19878	0.402088	28.7561	7.09252
Deaths	Caribbean	Both	Age-standardized	Neoplasms	Rate	2008	3.07873	4.78042	6.44012	0.095596	5.5862	5.9649	1.60939	2.28677	0.409028	29.0399	7.07291
Deaths	Caribbean	Both	Age-standardized	Neoplasms	Rate	2009	3.08496	4.83364	6.46894	0.0990781	5.6916	6.09047	1.6299	2.35242	0.41372	29.2606	6.97056
Deaths	Caribbean	Both	Age-standardized	Neoplasms	Rate	2010	3.0218	4.80818	6.35517	0.101006	5.71067	6.06542	1.62267	2.27033	0.400957	28.8141	6.88156
Deaths	Caribbean	Both	Age-standardized	Neoplasms	Rate	2011	2.95599	4.79008	6.28035	0.103923	5.74659	6.04507	1.61212	2.19121	0.396407	27.9253	6.79337
Deaths	Caribbean	Both	Age-standardized	Neoplasms	Rate	2012	3.01696	4.88975	6.26735	0.106752	5.83059	6.08701	1.61385	2.17286	0.393102	27.9898	6.78918
Deaths	Caribbean	Both	Age-standardized	Neoplasms	Rate	2013	3.08551	5.01425	6.35033	0.111143	6.00569	6.22086	1.64686	2.14938	0.396089	28.0342	6.83639
Deaths	Caribbean	Both	Age-standardized	Neoplasms	Rate	2014	3.15722	5.13039	6.43145	0.115384	6.15213	6.35428	1.67687	2.16791	0.399074	28.122	6.9146
Deaths	Caribbean	Both	Age-standardized	Neoplasms	Rate	2015	3.21923	5.2436	6.50056	0.119633	6.28432	6.46647	1.69957	2.26347	0.402082	28.3593	6.97225
Deaths	Caribbean	Both	Age-standardized	Neoplasms	Rate	2016	3.13248	5.30408	6.54205	0.123662	6.39958	6.56144	1.71921	2.26455	0.401761	28.0926	6.93528
Deaths	Caribbean	Both	Age-standardized	Neoplasms	Rate	2017	3.07399	5.39824	6.64224	0.127092	6.54258	6.74957	1.75525	2.30826	0.406389	28.3177	6.88448
Deaths	Caribbean	Both	Age-standardized	Neoplasms	Rate	2018	3.02302	5.42922	6.66511	0.129713	6.61146	6.85786	1.76662	2.32742	0.406362	28.0194	6.83636
Deaths	Caribbean	Both	Age-standardized	Neoplasms	Rate	2019	2.93906	5.39611	6.56842	0.13123	6.58065	6.85412	1.73515	2.28953	0.400628	27.1437	6.76842

## Sheet: Central Asia
measure	location	sex	age	cause	metric	year	Air pollution	Alcohol use	Dietary risks	Drug use	High body-mass index	High fasting plasma glucose	Low physical activity	Occupational risks	Other environmental risks	Tobacco	Unsafe sex
Deaths	Central Asia	Both	Age-standardized	Neoplasms	Rate	1990	6.4484	5.83292	11.1226	0.412036	7.18445	2.50095	0.403725	3.41823	2.18609	37.3701	5.62811
Deaths	Central Asia	Both	Age-standardized	Neoplasms	Rate	1991	6.32409	5.95873	10.8985	0.555279	7.25452	2.51691	0.398351	3.42378	2.15089	36.8085	5.44021
Deaths	Central Asia	Both	Age-standardized	Neoplasms	Rate	1992	6.2105	6.10658	10.8425	0.677228	7.29396	2.56699	0.404504	3.48193	2.12804	36.4262	5.51011
Deaths	Central Asia	Both	Age-standardized	Neoplasms	Rate	1993	6.14052	6.38487	10.9443	0.798869	7.47633	2.65677	0.420591	3.60991	2.12255	36.5107	5.55939
Deaths	Central Asia	Both	Age-standardized	Neoplasms	Rate	1994	5.99063	6.55598	10.8951	0.895727	7.536	2.70119	0.428611	3.66896	2.07908	36.1126	5.62815
Deaths	Central Asia	Both	Age-standardized	Neoplasms	Rate	1995	5.80851	6.58722	10.6266	0.964637	7.42639	2.7168	0.424559	3.70721	2.03148	35.2713	5.56379
Deaths	Central Asia	Both	Age-standardized	Neoplasms	Rate	1996	5.55225	6.48944	10.2563	1.01143	7.2578	2.71333	0.415926	3.62265	1.95529	34.0245	5.4505
Deaths	Central Asia	Both	Age-standardized	Neoplasms	Rate	1997	5.22962	6.28911	9.80451	1.03687	7.04693	2.71047	0.411583	3.40862	1.85814	32.3059	5.31437
Deaths	Central Asia	Both	Age-standardized	Neoplasms	Rate	1998	4.93941	6.15254	9.43902	1.07014	6.89887	2.72288	0.408454	3.20507	1.77427	30.8823	5.18161
Deaths	Central Asia	Both	Age-standardized	Neoplasms	Rate	1999	4.70893	6.03942	9.13845	1.08823	6.76531	2.75566	0.410016	3.04195	1.71048	29.755	5.08124
Deaths	Central Asia	Both	Age-standardized	Neoplasms	Rate	2000	4.57337	5.99486	9.00531	1.11772	6.74155	2.8296	0.418386	2.98818	1.67952	29.1991	5.01742
Deaths	Central Asia	Both	Age-standardized	Neoplasms	Rate	2001	4.43433	5.95615	8.84309	1.13365	6.69421	2.90623	0.4246	2.93576	1.65378	28.7583	5.01745
Deaths	Central Asia	Both	Age-standardized	Neoplasms	Rate	2002	4.35696	5.95852	8.77137	1.14268	6.74223	3.04397	0.438272	2.95632	1.65703	28.9016	5.05037
Deaths	Central Asia	Both	Age-standardized	Neoplasms	Rate	2003	4.27674	6.02448	8.71785	1.17658	6.85657	3.20634	0.455938	2.98646	1.6608	29.098	5.13321
Deaths	Central Asia	Both	Age-standardized	Neoplasms	Rate	2004	4.12495	6.07257	8.53236	1.23467	6.95089	3.32023	0.463801	2.93489	1.62807	28.804	5.13622
Deaths	Central Asia	Both	Age-standardized	Neoplasms	Rate	2005	4.10327	6.15034	8.4726	1.28073	7.08699	3.46794	0.477239	2.93069	1.63003	28.9333	5.1871
Deaths	Central Asia	Both	Age-standardized	Neoplasms	Rate	2006	4.05577	6.13393	8.2907	1.29189	7.11589	3.58441	0.484442	2.85885	1.6154	28.7176	5.1903
Deaths	Central Asia	Both	Age-standardized	Neoplasms	Rate	2007	3.98966	6.1191	8.06946	1.32316	7.15854	3.69196	0.488665	2.77445	1.59001	28.448	5.1374
Deaths	Central Asia	Both	Age-standardized	Neoplasms	Rate	2008	3.9613	6.12727	7.87729	1.35307	7.28268	3.83239	0.498156	2.68594	1.57685	28.3162	5.07215
Deaths	Central Asia	Both	Age-standardized	Neoplasms	Rate	2009	3.90121	6.11241	7.67563	1.37996	7.39334	3.94539	0.507016	2.58557	1.55201	27.9817	4.99517
Deaths	Central Asia	Both	Age-standardized	Neoplasms	Rate	2010	3.89516	6.15993	7.65573	1.40822	7.54017	4.08576	0.526157	2.61914	1.54632	28.0336	4.94437
Deaths	Central Asia	Both	Age-standardized	Neoplasms	Rate	2011	3.91412	6.1717	7.64069	1.41741	7.65652	4.20491	0.539511	2.61711	1.54324	28.0262	4.92161
Deaths	Central Asia	Both	Age-standardized	Neoplasms	Rate	2012	3.89116	6.15878	7.56728	1.42516	7.75799	4.28272	0.546925	2.61027	1.52326	27.799	4.87313
Deaths	Central Asia	Both	Age-standardized	Neoplasms	Rate	2013	3.82848	6.06838	7.36319	1.42492	7.73622	4.28067	0.538502	2.55018	1.48761	27.2054	4.69693
Deaths	Central Asia	Both	Age-standardized	Neoplasms	Rate	2014	3.80592	6.04491	7.28326	1.43131	7.79334	4.33535	0.54085	2.56672	1.47108	26.9932	4.59643
Deaths	Central Asia	Both	Age-standardized	Neoplasms	Rate	2015	3.77776	6.05569	7.27903	1.44137	7.9027	4.41007	0.549127	2.65033	1.45857	26.91	4.55754
Deaths	Central Asia	Both	Age-standardized	Neoplasms	Rate	2016	3.71624	6.07751	7.27522	1.45497	8.00091	4.52467	0.554829	2.60912	1.45005	26.7679	4.47065
Deaths	Central Asia	Both	Age-standardized	Neoplasms	Rate	2017	3.63954	6.0554	7.22089	1.43343	8.02805	4.59019	0.556233	2.55061	1.43779	26.4824	4.37563
Deaths	Central Asia	Both	Age-standardized	Neoplasms	Rate	2018	3.60494	6.07101	7.13645	1.43227	8.06202	4.55035	0.549509	2.52672	1.43328	26.2192	4.27305
Deaths	Central Asia	Both	Age-standardized	Neoplasms	Rate	2019	3.55528	6.06275	7.04503	1.42466	8.07381	4.4451	0.543653	2.474	1.4156	25.7384	4.19358

[truncated: 17 more sheets: Central Europe, Central Latin America, Central Sub-Saharan Africa, East Asia, Eastern Europe, Eastern Sub-Saharan Africa, High-income Asia Pacific, High-income North America, North Africa and Middle East, Oceania, South Asia, Southeast Asia, Southern Latin America, Southern Sub-Saharan Africa, Tropical Latin America, Western Europe, Western Sub-Saharan Africa]
