# Supplementary material for: Emerging patterns and trends in global cancer burden attributable to metabolic factors, based on the Global Burden of Disease Study 2019
Source: Front Oncol. 2023 Jan 19;13:1032749. doi: 10.3389/fonc.2023.1032749 (PMC9893408; doi:10.3389/fonc.2023.1032749)
Supplement: Supplementary file 6 [file DataSheet_6.zip › Raw data/Figure S2.xlsx]

## Sheet: IHME-GBD_2019_DATA-0ad113b6-1
数字	measure	location	age	cause	rei	metric	Female ASDR in1990	Male ASDR in 1990	Female ASDR in 2019	Male ASDR in 2019
27	Deaths	Southern Latin America	Age-standardized	Neoplasms	Metabolic risks	Rate	12.2944	11.9837	15.1065	17.2287
26	Deaths	Tropical Latin America	Age-standardized	Neoplasms	Metabolic risks	Rate	8.23085	8.29491	9.73778	11.4557
25	Deaths	Central Latin America	Age-standardized	Neoplasms	Metabolic risks	Rate	9.13689	6.88177	10.1142	9.23308
24	Deaths	Andean Latin America	Age-standardized	Neoplasms	Metabolic risks	Rate	7.48064	4.57961	11.0247	7.43
23	Deaths	Caribbean	Age-standardized	Neoplasms	Metabolic risks	Rate	9.81482	9.41648	13.1563	13.1053
22	Deaths	High-income North America	Age-standardized	Neoplasms	Metabolic risks	Rate	13.9348	17.9631	16.1067	21.5421
21	Deaths	Western Europe	Age-standardized	Neoplasms	Metabolic risks	Rate	11.0256	15.9931	12.4645	17.505
20	Deaths	Eastern Europe	Age-standardized	Neoplasms	Metabolic risks	Rate	8.83507	11.2115	10.7556	14.5125
19	Deaths	Central Europe	Age-standardized	Neoplasms	Metabolic risks	Rate	12.6729	17.3245	15.4383	25.2337
18	Deaths	Western Sub-Saharan Africa	Age-standardized	Neoplasms	Metabolic risks	Rate	3.14162	2.66859	6.26075	5.46579
17	Deaths	Southern Sub-Saharan Africa	Age-standardized	Neoplasms	Metabolic risks	Rate	10.4995	10.0383	14.7498	15.1569
16	Deaths	Eastern Sub-Saharan Africa	Age-standardized	Neoplasms	Metabolic risks	Rate	3.27776	2.88983	5.87455	5.21619
15	Deaths	Central Sub-Saharan Africa	Age-standardized	Neoplasms	Metabolic risks	Rate	3.88613	6.35767	5.27588	7.31229
14	Deaths	North Africa and Middle East	Age-standardized	Neoplasms	Metabolic risks	Rate	6.2695	6.7933	10.137	11.9829
13	Deaths	Oceania	Age-standardized	Neoplasms	Metabolic risks	Rate	10.2451	6.78498	16.1515	9.86493
12	Deaths	Australasia	Age-standardized	Neoplasms	Metabolic risks	Rate	9.85193	13.5184	11.3886	14.8223
11	Deaths	South Asia	Age-standardized	Neoplasms	Metabolic risks	Rate	2.4549	2.22175	5.67311	4.54639
10	Deaths	Southeast Asia	Age-standardized	Neoplasms	Metabolic risks	Rate	4.32872	4.14677	9.15844	8.95025
9	Deaths	East Asia	Age-standardized	Neoplasms	Metabolic risks	Rate	5.39822	8.32246	6.81606	13.066
8	Deaths	Central Asia	Age-standardized	Neoplasms	Metabolic risks	Rate	9.22639	10.0109	11.2897	13.6376
7	Deaths	High-income Asia Pacific	Age-standardized	Neoplasms	Metabolic risks	Rate	4.91393	10.6194	4.92532	10.6027
6	Deaths	Low SDI	Age-standardized	Neoplasms	Metabolic risks	Rate	2.9751	2.95275	5.52247	4.74861
5	Deaths	Low-middle SDI	Age-standardized	Neoplasms	Metabolic risks	Rate	3.26477	2.9939	6.44819	5.99512
4	Deaths	Middle SDI	Age-standardized	Neoplasms	Metabolic risks	Rate	5.61511	6.46518	8.16002	10.7796
3	Deaths	High-middle SDI	Age-standardized	Neoplasms	Metabolic risks	Rate	8.92551	11.9237	10.0568	15.0742
2	Deaths	High SDI	Age-standardized	Neoplasms	Metabolic risks	Rate	10.9518	15.4855	12.0837	17.1904
1	Deaths	Global	Age-standardized	Neoplasms	Metabolic risks	Rate	7.90074	9.6364	9.38524	12.391
