# Supplementary material for: Emerging patterns and trends in global cancer burden attributable to metabolic factors, based on the Global Burden of Disease Study 2019
Source: Front Oncol. 2023 Jan 19;13:1032749. doi: 10.3389/fonc.2023.1032749 (PMC9893408; doi:10.3389/fonc.2023.1032749)
Supplement: Supplementary file 6 [file DataSheet_6.zip › Raw data/Figure S3.xlsx]

## Sheet: 1990-2019(change)
	measure	location	cause	rei	metric	20-49 years	50-69 years	70-84 years	85+ years
1	Deaths	Global	Neoplasms	Metabolic risks	Number	1.25183	1.38074	1.76204	3.47446
2	Deaths	Male	Neoplasms	Metabolic risks	Number	1.25223	1.43885	2.10043	4.42955
3	Deaths	Female	Neoplasms	Metabolic risks	Number	1.25085	1.31764	1.46429	2.98197
4	Deaths	High SDI	Neoplasms	Metabolic risks	Number	0.549166	0.682283	1.09702	2.75755
5	Deaths	High-middle SDI	Neoplasms	Metabolic risks	Number	0.880767	0.954205	1.59482	4.09367
6	Deaths	Middle SDI	Neoplasms	Metabolic risks	Number	1.50389	2.60274	3.49754	5.43298
7	Deaths	Low-middle SDI	Neoplasms	Metabolic risks	Number	2.64182	3.49488	4.1909	6.49247
8	Deaths	Low SDI	Neoplasms	Metabolic risks	Number	2.92255	2.78166	2.89606	4.52984
9	Deaths	High-income Asia Pacific	Neoplasms	Metabolic risks	Number	-0.0551295	0.394578	1.87316	6.61727
10	Deaths	Central Asia	Neoplasms	Metabolic risks	Number	1.32538	0.909544	0.941669	0.836662
11	Deaths	East Asia	Neoplasms	Metabolic risks	Number	1.04431	2.00714	3.31438	7.84805
12	Deaths	Southeast Asia	Neoplasms	Metabolic risks	Number	2.79722	4.12366	4.43866	5.896
13	Deaths	South Asia	Neoplasms	Metabolic risks	Number	3.73366	4.56398	5.42772	8.83556
14	Deaths	Australasia	Neoplasms	Metabolic risks	Number	1.07186	0.914297	1.52432	3.95933
15	Deaths	Oceania	Neoplasms	Metabolic risks	Number	2.74383	2.61847	2.5834	3.93649
16	Deaths	North Africa and Middle East	Neoplasms	Metabolic risks	Number	2.51446	2.90528	3.64104	5.79702
17	Deaths	Central Sub-Saharan Africa	Neoplasms	Metabolic risks	Number	2.05352	1.75131	1.71316	4.68648
18	Deaths	Eastern Sub-Saharan Africa	Neoplasms	Metabolic risks	Number	2.78057	2.9551	2.81193	4.28955
19	Deaths	Southern Sub-Saharan Africa	Neoplasms	Metabolic risks	Number	0.76116	2.01537	2.20522	1.73695
20	Deaths	Western Sub-Saharan Africa	Neoplasms	Metabolic risks	Number	2.70165	3.44134	3.01981	3.96844
21	Deaths	Central Europe	Neoplasms	Metabolic risks	Number	0.145209	0.603576	1.36045	2.92134
22	Deaths	Eastern Europe	Neoplasms	Metabolic risks	Number	0.541812	0.348876	0.726734	2.68672
23	Deaths	Western Europe	Neoplasms	Metabolic risks	Number	0.293884	0.330178	0.856209	2.50198
24	Deaths	High-income North America	Neoplasms	Metabolic risks	Number	0.577816	0.942417	1.11429	2.45506
25	Deaths	Caribbean	Neoplasms	Metabolic risks	Number	1.0717	1.79967	1.64579	2.98547
26	Deaths	Andean Latin America	Neoplasms	Metabolic risks	Number	1.79445	2.55196	4.10841	6.54605
27	Deaths	Central Latin America	Neoplasms	Metabolic risks	Number	1.96552	2.46937	2.65283	3.51464
28	Deaths	Tropical Latin America	Neoplasms	Metabolic risks	Number	1.60595	2.14551	2.80278	6.19395
29	Deaths	Southern Latin America	Neoplasms	Metabolic risks	Number	0.693955	1.05927	1.52622	3.92868
