# Supplementary material for: Emerging patterns and trends in global cancer burden attributable to metabolic factors, based on the Global Burden of Disease Study 2019
Source: Front Oncol. 2023 Jan 19;13:1032749. doi: 10.3389/fonc.2023.1032749 (PMC9893408; doi:10.3389/fonc.2023.1032749)
Supplement: Supplementary file 6 [file DataSheet_6.zip › Raw data/Figure S4.xlsx]

## Sheet: 1
measure	location	sex	age	cause	rei	metric	year	val	upper	lower
Deaths	Global	Female	Age-standardized	Neoplasms	High body-mass index	Rate	1990	4.63262	7.4795	2.52315
Deaths	Global	Female	Age-standardized	Neoplasms	High body-mass index	Rate	1991	4.67008	7.45377	2.5345
Deaths	Global	Female	Age-standardized	Neoplasms	High body-mass index	Rate	1992	4.71992	7.56386	2.57547
Deaths	Global	Female	Age-standardized	Neoplasms	High body-mass index	Rate	1993	4.82408	7.71144	2.6414
Deaths	Global	Female	Age-standardized	Neoplasms	High body-mass index	Rate	1994	4.869	7.77875	2.68672
Deaths	Global	Female	Age-standardized	Neoplasms	High body-mass index	Rate	1995	4.86907	7.7349	2.6871
Deaths	Global	Female	Age-standardized	Neoplasms	High body-mass index	Rate	1996	4.86552	7.77074	2.7041
Deaths	Global	Female	Age-standardized	Neoplasms	High body-mass index	Rate	1997	4.88151	7.72025	2.70973
Deaths	Global	Female	Age-standardized	Neoplasms	High body-mass index	Rate	1998	4.90432	7.75366	2.7505
Deaths	Global	Female	Age-standardized	Neoplasms	High body-mass index	Rate	1999	4.97456	7.87559	2.78559
Deaths	Global	Female	Age-standardized	Neoplasms	High body-mass index	Rate	2000	5.00782	7.87684	2.82457
Deaths	Global	Female	Age-standardized	Neoplasms	High body-mass index	Rate	2001	5.02153	8.00609	2.82229
Deaths	Global	Female	Age-standardized	Neoplasms	High body-mass index	Rate	2002	5.07682	7.94579	2.84634
Deaths	Global	Female	Age-standardized	Neoplasms	High body-mass index	Rate	2003	5.12207	8.09186	2.89585
Deaths	Global	Female	Age-standardized	Neoplasms	High body-mass index	Rate	2004	5.10039	7.97407	2.87962
Deaths	Global	Female	Age-standardized	Neoplasms	High body-mass index	Rate	2005	5.11313	8.00655	2.87799
Deaths	Global	Female	Age-standardized	Neoplasms	High body-mass index	Rate	2006	5.07116	7.90685	2.87065
Deaths	Global	Female	Age-standardized	Neoplasms	High body-mass index	Rate	2007	5.0628	7.84593	2.88063
Deaths	Global	Female	Age-standardized	Neoplasms	High body-mass index	Rate	2008	5.07955	7.81308	2.90754
Deaths	Global	Female	Age-standardized	Neoplasms	High body-mass index	Rate	2009	5.06537	7.7443	2.93757
Deaths	Global	Female	Age-standardized	Neoplasms	High body-mass index	Rate	2010	5.06243	7.75971	2.95082
Deaths	Global	Female	Age-standardized	Neoplasms	High body-mass index	Rate	2011	5.04555	7.65171	2.94415
Deaths	Global	Female	Age-standardized	Neoplasms	High body-mass index	Rate	2012	5.03429	7.64982	2.97993
Deaths	Global	Female	Age-standardized	Neoplasms	High body-mass index	Rate	2013	5.02868	7.59351	2.96017
Deaths	Global	Female	Age-standardized	Neoplasms	High body-mass index	Rate	2014	5.03345	7.62118	2.98267
Deaths	Global	Female	Age-standardized	Neoplasms	High body-mass index	Rate	2015	5.06662	7.64967	3.04181
Deaths	Global	Female	Age-standardized	Neoplasms	High body-mass index	Rate	2016	5.0722	7.58244	3.02252
Deaths	Global	Female	Age-standardized	Neoplasms	High body-mass index	Rate	2017	5.06019	7.69917	3.02478
Deaths	Global	Female	Age-standardized	Neoplasms	High body-mass index	Rate	2018	5.09709	7.67316	3.05816
Deaths	Global	Female	Age-standardized	Neoplasms	High body-mass index	Rate	2019	5.15031	7.73055	3.10288
Deaths	High SDI	Female	Age-standardized	Neoplasms	High body-mass index	Rate	1990	6.11032	9.25581	3.5238
Deaths	High SDI	Female	Age-standardized	Neoplasms	High body-mass index	Rate	1991	6.13541	9.28747	3.57715
Deaths	High SDI	Female	Age-standardized	Neoplasms	High body-mass index	Rate	1992	6.15317	9.27615	3.60286
Deaths	High SDI	Female	Age-standardized	Neoplasms	High body-mass index	Rate	1993	6.23809	9.3903	3.66012
Deaths	High SDI	Female	Age-standardized	Neoplasms	High body-mass index	Rate	1994	6.26237	9.38075	3.69161
Deaths	High SDI	Female	Age-standardized	Neoplasms	High body-mass index	Rate	1995	6.31261	9.46247	3.72969
Deaths	High SDI	Female	Age-standardized	Neoplasms	High body-mass index	Rate	1996	6.31912	9.44559	3.72006
Deaths	High SDI	Female	Age-standardized	Neoplasms	High body-mass index	Rate	1997	6.32908	9.42914	3.74368
Deaths	High SDI	Female	Age-standardized	Neoplasms	High body-mass index	Rate	1998	6.36882	9.4719	3.783
Deaths	High SDI	Female	Age-standardized	Neoplasms	High body-mass index	Rate	1999	6.44006	9.57575	3.84714
Deaths	High SDI	Female	Age-standardized	Neoplasms	High body-mass index	Rate	2000	6.466	9.6043	3.86656
Deaths	High SDI	Female	Age-standardized	Neoplasms	High body-mass index	Rate	2001	6.48181	9.61108	3.89178
Deaths	High SDI	Female	Age-standardized	Neoplasms	High body-mass index	Rate	2002	6.49923	9.62681	3.91887
Deaths	High SDI	Female	Age-standardized	Neoplasms	High body-mass index	Rate	2003	6.50445	9.60227	3.94073
Deaths	High SDI	Female	Age-standardized	Neoplasms	High body-mass index	Rate	2004	6.44283	9.48179	3.89616
Deaths	High SDI	Female	Age-standardized	Neoplasms	High body-mass index	Rate	2005	6.43081	9.46246	3.91155
Deaths	High SDI	Female	Age-standardized	Neoplasms	High body-mass index	Rate	2006	6.39071	9.36956	3.89745
Deaths	High SDI	Female	Age-standardized	Neoplasms	High body-mass index	Rate	2007	6.36768	9.3208	3.90241
Deaths	High SDI	Female	Age-standardized	Neoplasms	High body-mass index	Rate	2008	6.36061	9.29128	3.89882
Deaths	High SDI	Female	Age-standardized	Neoplasms	High body-mass index	Rate	2009	6.32853	9.24466	3.88954
Deaths	High SDI	Female	Age-standardized	Neoplasms	High body-mass index	Rate	2010	6.28737	9.14248	3.88834
Deaths	High SDI	Female	Age-standardized	Neoplasms	High body-mass index	Rate	2011	6.29016	9.12838	3.88995
Deaths	High SDI	Female	Age-standardized	Neoplasms	High body-mass index	Rate	2012	6.27435	9.10489	3.88225
Deaths	High SDI	Female	Age-standardized	Neoplasms	High body-mass index	Rate	2013	6.26291	9.07459	3.89393
Deaths	High SDI	Female	Age-standardized	Neoplasms	High body-mass index	Rate	2014	6.24239	9.02912	3.89055
Deaths	High SDI	Female	Age-standardized	Neoplasms	High body-mass index	Rate	2015	6.25992	9.0395	3.90095
Deaths	High SDI	Female	Age-standardized	Neoplasms	High body-mass index	Rate	2016	6.27044	9.06779	3.92255
Deaths	High SDI	Female	Age-standardized	Neoplasms	High body-mass index	Rate	2017	6.22208	8.99092	3.89255
Deaths	High SDI	Female	Age-standardized	Neoplasms	High body-mass index	Rate	2018	6.24232	9.04606	3.88567
Deaths	High SDI	Female	Age-standardized	Neoplasms	High body-mass index	Rate	2019	6.29751	9.07811	3.93977
Deaths	High-middle SDI	Female	Age-standardized	Neoplasms	High body-mass index	Rate	1990	5.82896	8.95756	3.36306
Deaths	High-middle SDI	Female	Age-standardized	Neoplasms	High body-mass index	Rate	1991	5.90922	9.01626	3.39664
Deaths	High-middle SDI	Female	Age-standardized	Neoplasms	High body-mass index	Rate	1992	6.00583	9.19033	3.46314
Deaths	High-middle SDI	Female	Age-standardized	Neoplasms	High body-mass index	Rate	1993	6.2436	9.57485	3.6297
Deaths	High-middle SDI	Female	Age-standardized	Neoplasms	High body-mass index	Rate	1994	6.35176	9.63372	3.71976
Deaths	High-middle SDI	Female	Age-standardized	Neoplasms	High body-mass index	Rate	1995	6.3022	9.56439	3.69343
Deaths	High-middle SDI	Female	Age-standardized	Neoplasms	High body-mass index	Rate	1996	6.21828	9.44447	3.62228
Deaths	High-middle SDI	Female	Age-standardized	Neoplasms	High body-mass index	Rate	1997	6.17581	9.33052	3.58225
Deaths	High-middle SDI	Female	Age-standardized	Neoplasms	High body-mass index	Rate	1998	6.14298	9.26355	3.55958
Deaths	High-middle SDI	Female	Age-standardized	Neoplasms	High body-mass index	Rate	1999	6.25095	9.46543	3.64725
Deaths	High-middle SDI	Female	Age-standardized	Neoplasms	High body-mass index	Rate	2000	6.26421	9.45647	3.6418
Deaths	High-middle SDI	Female	Age-standardized	Neoplasms	High body-mass index	Rate	2001	6.2542	9.46874	3.62345
Deaths	High-middle SDI	Female	Age-standardized	Neoplasms	High body-mass index	Rate	2002	6.31842	9.50835	3.69387
Deaths	High-middle SDI	Female	Age-standardized	Neoplasms	High body-mass index	Rate	2003	6.38531	9.57301	3.72641
Deaths	High-middle SDI	Female	Age-standardized	Neoplasms	High body-mass index	Rate	2004	6.33597	9.49363	3.72875
Deaths	High-middle SDI	Female	Age-standardized	Neoplasms	High body-mass index	Rate	2005	6.36059	9.59806	3.7348
Deaths	High-middle SDI	Female	Age-standardized	Neoplasms	High body-mass index	Rate	2006	6.24596	9.30979	3.6756
Deaths	High-middle SDI	Female	Age-standardized	Neoplasms	High body-mass index	Rate	2007	6.22866	9.21424	3.685
Deaths	High-middle SDI	Female	Age-standardized	Neoplasms	High body-mass index	Rate	2008	6.26054	9.28183	3.72984
Deaths	High-middle SDI	Female	Age-standardized	Neoplasms	High body-mass index	Rate	2009	6.2282	9.16527	3.75078
Deaths	High-middle SDI	Female	Age-standardized	Neoplasms	High body-mass index	Rate	2010	6.22823	9.19982	3.75619
Deaths	High-middle SDI	Female	Age-standardized	Neoplasms	High body-mass index	Rate	2011	6.15591	9.03645	3.69496
Deaths	High-middle SDI	Female	Age-standardized	Neoplasms	High body-mass index	Rate	2012	6.11203	9.02356	3.72469
Deaths	High-middle SDI	Female	Age-standardized	Neoplasms	High body-mass index	Rate	2013	6.06345	8.86406	3.70455
Deaths	High-middle SDI	Female	Age-standardized	Neoplasms	High body-mass index	Rate	2014	6.03837	8.84845	3.69683
Deaths	High-middle SDI	Female	Age-standardized	Neoplasms	High body-mass index	Rate	2015	6.07869	8.97146	3.73041
Deaths	High-middle SDI	Female	Age-standardized	Neoplasms	High body-mass index	Rate	2016	6.0391	8.86803	3.6798
Deaths	High-middle SDI	Female	Age-standardized	Neoplasms	High body-mass index	Rate	2017	5.99014	8.88381	3.65055
Deaths	High-middle SDI	Female	Age-standardized	Neoplasms	High body-mass index	Rate	2018	6.02361	8.91718	3.68577
Deaths	High-middle SDI	Female	Age-standardized	Neoplasms	High body-mass index	Rate	2019	6.06169	8.96176	3.66199
Deaths	Low SDI	Female	Age-standardized	Neoplasms	High body-mass index	Rate	1990	1.61924	3.30843	0.587527
Deaths	Low SDI	Female	Age-standardized	Neoplasms	High body-mass index	Rate	1991	1.62183	3.26963	0.593175
Deaths	Low SDI	Female	Age-standardized	Neoplasms	High body-mass index	Rate	1992	1.63064	3.32327	0.58969
Deaths	Low SDI	Female	Age-standardized	Neoplasms	High body-mass index	Rate	1993	1.63814	3.27102	0.600073
Deaths	Low SDI	Female	Age-standardized	Neoplasms	High body-mass index	Rate	1994	1.64806	3.29349	0.612781
Deaths	Low SDI	Female	Age-standardized	Neoplasms	High body-mass index	Rate	1995	1.6618	3.35157	0.607472
Deaths	Low SDI	Female	Age-standardized	Neoplasms	High body-mass index	Rate	1996	1.67823	3.35697	0.616304
Deaths	Low SDI	Female	Age-standardized	Neoplasms	High body-mass index	Rate	1997	1.70087	3.40306	0.626184
Deaths	Low SDI	Female	Age-standardized	Neoplasms	High body-mass index	Rate	1998	1.73452	3.45551	0.650263
Deaths	Low SDI	Female	Age-standardized	Neoplasms	High body-mass index	Rate	1999	1.76306	3.4652	0.666922
Deaths	Low SDI	Female	Age-standardized	Neoplasms	High body-mass index	Rate	2000	1.79937	3.52689	0.682172
Deaths	Low SDI	Female	Age-standardized	Neoplasms	High body-mass index	Rate	2001	1.84231	3.57301	0.707657
Deaths	Low SDI	Female	Age-standardized	Neoplasms	High body-mass index	Rate	2002	1.90186	3.64857	0.756971
Deaths	Low SDI	Female	Age-standardized	Neoplasms	High body-mass index	Rate	2003	1.9643	3.72597	0.796274
Deaths	Low SDI	Female	Age-standardized	Neoplasms	High body-mass index	Rate	2004	2.02105	3.80062	0.835403
Deaths	Low SDI	Female	Age-standardized	Neoplasms	High body-mass index	Rate	2005	2.06961	3.87438	0.848897
Deaths	Low SDI	Female	Age-standardized	Neoplasms	High body-mass index	Rate	2006	2.10908	3.899	0.899796
Deaths	Low SDI	Female	Age-standardized	Neoplasms	High body-mass index	Rate	2007	2.1441	3.96649	0.92451
Deaths	Low SDI	Female	Age-standardized	Neoplasms	High body-mass index	Rate	2008	2.18703	4.01131	0.96891
Deaths	Low SDI	Female	Age-standardized	Neoplasms	High body-mass index	Rate	2009	2.22756	4.03749	0.978096
Deaths	Low SDI	Female	Age-standardized	Neoplasms	High body-mass index	Rate	2010	2.26691	4.08859	1.01966
Deaths	Low SDI	Female	Age-standardized	Neoplasms	High body-mass index	Rate	2011	2.31744	4.19526	1.05676
Deaths	Low SDI	Female	Age-standardized	Neoplasms	High body-mass index	Rate	2012	2.39322	4.25471	1.12832
Deaths	Low SDI	Female	Age-standardized	Neoplasms	High body-mass index	Rate	2013	2.47431	4.37097	1.15626
Deaths	Low SDI	Female	Age-standardized	Neoplasms	High body-mass index	Rate	2014	2.55018	4.51448	1.20984
Deaths	Low SDI	Female	Age-standardized	Neoplasms	High body-mass index	Rate	2015	2.61464	4.54989	1.25045
Deaths	Low SDI	Female	Age-standardized	Neoplasms	High body-mass index	Rate	2016	2.68221	4.62473	1.29161
Deaths	Low SDI	Female	Age-standardized	Neoplasms	High body-mass index	Rate	2017	2.75489	4.77848	1.35487
Deaths	Low SDI	Female	Age-standardized	Neoplasms	High body-mass index	Rate	2018	2.83642	4.84298	1.40916
Deaths	Low SDI	Female	Age-standardized	Neoplasms	High body-mass index	Rate	2019	2.9002	4.90555	1.45424
Deaths	Low-middle SDI	Female	Age-standardized	Neoplasms	High body-mass index	Rate	1990	1.58976	3.17829	0.625772
Deaths	Low-middle SDI	Female	Age-standardized	Neoplasms	High body-mass index	Rate	1991	1.61157	3.19115	0.650438
Deaths	Low-middle SDI	Female	Age-standardized	Neoplasms	High body-mass index	Rate	1992	1.64565	3.23192	0.662351
Deaths	Low-middle SDI	Female	Age-standardized	Neoplasms	High body-mass index	Rate	1993	1.67527	3.26447	0.684319
Deaths	Low-middle SDI	Female	Age-standardized	Neoplasms	High body-mass index	Rate	1994	1.70589	3.28309	0.701721
Deaths	Low-middle SDI	Female	Age-standardized	Neoplasms	High body-mass index	Rate	1995	1.7281	3.2998	0.712905
Deaths	Low-middle SDI	Female	Age-standardized	Neoplasms	High body-mass index	Rate	1996	1.76118	3.37621	0.73545
Deaths	Low-middle SDI	Female	Age-standardized	Neoplasms	High body-mass index	Rate	1997	1.82087	3.45466	0.769245
Deaths	Low-middle SDI	Female	Age-standardized	Neoplasms	High body-mass index	Rate	1998	1.8723	3.5194	0.799339
Deaths	Low-middle SDI	Female	Age-standardized	Neoplasms	High body-mass index	Rate	1999	1.92225	3.56042	0.831831
Deaths	Low-middle SDI	Female	Age-standardized	Neoplasms	High body-mass index	Rate	2000	1.98041	3.61265	0.876213
Deaths	Low-middle SDI	Female	Age-standardized	Neoplasms	High body-mass index	Rate	2001	2.04543	3.7219	0.920044
Deaths	Low-middle SDI	Female	Age-standardized	Neoplasms	High body-mass index	Rate	2002	2.13112	3.824	0.976396
Deaths	Low-middle SDI	Female	Age-standardized	Neoplasms	High body-mass index	Rate	2003	2.19773	3.86287	1.02998
Deaths	Low-middle SDI	Female	Age-standardized	Neoplasms	High body-mass index	Rate	2004	2.23736	3.92938	1.06262
Deaths	Low-middle SDI	Female	Age-standardized	Neoplasms	High body-mass index	Rate	2005	2.30126	3.99577	1.1134
Deaths	Low-middle SDI	Female	Age-standardized	Neoplasms	High body-mass index	Rate	2006	2.34844	4.09565	1.14347
Deaths	Low-middle SDI	Female	Age-standardized	Neoplasms	High body-mass index	Rate	2007	2.3943	4.11567	1.17521
Deaths	Low-middle SDI	Female	Age-standardized	Neoplasms	High body-mass index	Rate	2008	2.43965	4.18221	1.21493
Deaths	Low-middle SDI	Female	Age-standardized	Neoplasms	High body-mass index	Rate	2009	2.45661	4.1551	1.2319
Deaths	Low-middle SDI	Female	Age-standardized	Neoplasms	High body-mass index	Rate	2010	2.50309	4.18158	1.26651
Deaths	Low-middle SDI	Female	Age-standardized	Neoplasms	High body-mass index	Rate	2011	2.55963	4.31424	1.30967
Deaths	Low-middle SDI	Female	Age-standardized	Neoplasms	High body-mass index	Rate	2012	2.61704	4.36166	1.37893
Deaths	Low-middle SDI	Female	Age-standardized	Neoplasms	High body-mass index	Rate	2013	2.69956	4.39333	1.40619
Deaths	Low-middle SDI	Female	Age-standardized	Neoplasms	High body-mass index	Rate	2014	2.79225	4.59463	1.4862
Deaths	Low-middle SDI	Female	Age-standardized	Neoplasms	High body-mass index	Rate	2015	2.89444	4.68042	1.55364
Deaths	Low-middle SDI	Female	Age-standardized	Neoplasms	High body-mass index	Rate	2016	2.96625	4.76412	1.59385
Deaths	Low-middle SDI	Female	Age-standardized	Neoplasms	High body-mass index	Rate	2017	3.01422	4.88762	1.65354
Deaths	Low-middle SDI	Female	Age-standardized	Neoplasms	High body-mass index	Rate	2018	3.07046	4.92182	1.67342
Deaths	Low-middle SDI	Female	Age-standardized	Neoplasms	High body-mass index	Rate	2019	3.1423	5.01116	1.72081
Deaths	Middle SDI	Female	Age-standardized	Neoplasms	High body-mass index	Rate	1990	3.18499	6.47805	1.28421
Deaths	Middle SDI	Female	Age-standardized	Neoplasms	High body-mass index	Rate	1991	3.23254	6.45734	1.32527
Deaths	Middle SDI	Female	Age-standardized	Neoplasms	High body-mass index	Rate	1992	3.31136	6.6147	1.35582
Deaths	Middle SDI	Female	Age-standardized	Neoplasms	High body-mass index	Rate	1993	3.37413	6.64365	1.3955
Deaths	Middle SDI	Female	Age-standardized	Neoplasms	High body-mass index	Rate	1994	3.42415	6.5488	1.44084
Deaths	Middle SDI	Female	Age-standardized	Neoplasms	High body-mass index	Rate	1995	3.44437	6.57944	1.44738
Deaths	Middle SDI	Female	Age-standardized	Neoplasms	High body-mass index	Rate	1996	3.52454	6.75443	1.52782
Deaths	Middle SDI	Female	Age-standardized	Neoplasms	High body-mass index	Rate	1997	3.61125	6.78501	1.5725
Deaths	Middle SDI	Female	Age-standardized	Neoplasms	High body-mass index	Rate	1998	3.68168	6.88408	1.60938
Deaths	Middle SDI	Female	Age-standardized	Neoplasms	High body-mass index	Rate	1999	3.75311	6.95695	1.66164
Deaths	Middle SDI	Female	Age-standardized	Neoplasms	High body-mass index	Rate	2000	3.8339	7.07452	1.71926
Deaths	Middle SDI	Female	Age-standardized	Neoplasms	High body-mass index	Rate	2001	3.87775	7.05739	1.74938
Deaths	Middle SDI	Female	Age-standardized	Neoplasms	High body-mass index	Rate	2002	3.97575	7.22413	1.78692
Deaths	Middle SDI	Female	Age-standardized	Neoplasms	High body-mass index	Rate	2003	4.0658	7.1776	1.89504
Deaths	Middle SDI	Female	Age-standardized	Neoplasms	High body-mass index	Rate	2004	4.11055	7.29957	1.91624
Deaths	Middle SDI	Female	Age-standardized	Neoplasms	High body-mass index	Rate	2005	4.13676	7.25384	1.96258
Deaths	Middle SDI	Female	Age-standardized	Neoplasms	High body-mass index	Rate	2006	4.1383	7.17663	2.00852
Deaths	Middle SDI	Female	Age-standardized	Neoplasms	High body-mass index	Rate	2007	4.14418	7.12904	2.03805
Deaths	Middle SDI	Female	Age-standardized	Neoplasms	High body-mass index	Rate	2008	4.18206	7.17398	2.08495
Deaths	Middle SDI	Female	Age-standardized	Neoplasms	High body-mass index	Rate	2009	4.21688	7.1252	2.13483
Deaths	Middle SDI	Female	Age-standardized	Neoplasms	High body-mass index	Rate	2010	4.24761	7.07734	2.20116
Deaths	Middle SDI	Female	Age-standardized	Neoplasms	High body-mass index	Rate	2011	4.24485	6.95107	2.2024
Deaths	Middle SDI	Female	Age-standardized	Neoplasms	High body-mass index	Rate	2012	4.23841	6.91094	2.22812
Deaths	Middle SDI	Female	Age-standardized	Neoplasms	High body-mass index	Rate	2013	4.25102	6.96246	2.28811
Deaths	Middle SDI	Female	Age-standardized	Neoplasms	High body-mass index	Rate	2014	4.28081	6.81716	2.3122
Deaths	Middle SDI	Female	Age-standardized	Neoplasms	High body-mass index	Rate	2015	4.30187	6.85427	2.30049
Deaths	Middle SDI	Female	Age-standardized	Neoplasms	High body-mass index	Rate	2016	4.33739	7.01174	2.35403
Deaths	Middle SDI	Female	Age-standardized	Neoplasms	High body-mass index	Rate	2017	4.38295	7.02422	2.4096
Deaths	Middle SDI	Female	Age-standardized	Neoplasms	High body-mass index	Rate	2018	4.4473	7.07065	2.41905
Deaths	Middle SDI	Female	Age-standardized	Neoplasms	High body-mass index	Rate	2019	4.52154	7.2131	2.50491
Deaths	Global	Male	Age-standardized	Neoplasms	High body-mass index	Rate	1990	4.65461	8.56473	1.96804
Deaths	Global	Male	Age-standardized	Neoplasms	High body-mass index	Rate	1991	4.74507	8.80474	2.00902
Deaths	Global	Male	Age-standardized	Neoplasms	High body-mass index	Rate	1992	4.85414	8.86476	2.06467
Deaths	Global	Male	Age-standardized	Neoplasms	High body-mass index	Rate	1993	5.00416	9.18293	2.13869
Deaths	Global	Male	Age-standardized	Neoplasms	High body-mass index	Rate	1994	5.11074	9.30165	2.22063
Deaths	Global	Male	Age-standardized	Neoplasms	High body-mass index	Rate	1995	5.20071	9.44709	2.25479
Deaths	Global	Male	Age-standardized	Neoplasms	High body-mass index	Rate	1996	5.25067	9.5384	2.29205
Deaths	Global	Male	Age-standardized	Neoplasms	High body-mass index	Rate	1997	5.30322	9.57452	2.31655
Deaths	Global	Male	Age-standardized	Neoplasms	High body-mass index	Rate	1998	5.39356	9.7339	2.3672
Deaths	Global	Male	Age-standardized	Neoplasms	High body-mass index	Rate	1999	5.50589	9.86378	2.43381
Deaths	Global	Male	Age-standardized	Neoplasms	High body-mass index	Rate	2000	5.57327	9.97374	2.48098
Deaths	Global	Male	Age-standardized	Neoplasms	High body-mass index	Rate	2001	5.59774	10.0025	2.53395
Deaths	Global	Male	Age-standardized	Neoplasms	High body-mass index	Rate	2002	5.6309	9.81955	2.57439
Deaths	Global	Male	Age-standardized	Neoplasms	High body-mass index	Rate	2003	5.6685	9.89496	2.59326
Deaths	Global	Male	Age-standardized	Neoplasms	High body-mass index	Rate	2004	5.68242	9.88175	2.61205
Deaths	Global	Male	Age-standardized	Neoplasms	High body-mass index	Rate	2005	5.73812	9.91024	2.67443
Deaths	Global	Male	Age-standardized	Neoplasms	High body-mass index	Rate	2006	5.72451	9.78556	2.67896
Deaths	Global	Male	Age-standardized	Neoplasms	High body-mass index	Rate	2007	5.76114	9.88273	2.71835
Deaths	Global	Male	Age-standardized	Neoplasms	High body-mass index	Rate	2008	5.84403	9.9506	2.79774
Deaths	Global	Male	Age-standardized	Neoplasms	High body-mass index	Rate	2009	5.87632	9.97492	2.81339
Deaths	Global	Male	Age-standardized	Neoplasms	High body-mass index	Rate	2010	5.91747	10.028	2.85366
Deaths	Global	Male	Age-standardized	Neoplasms	High body-mass index	Rate	2011	5.91593	10.0864	2.8964
Deaths	Global	Male	Age-standardized	Neoplasms	High body-mass index	Rate	2012	5.94024	10.0125	2.90087
Deaths	Global	Male	Age-standardized	Neoplasms	High body-mass index	Rate	2013	5.95058	10.0154	2.94819
Deaths	Global	Male	Age-standardized	Neoplasms	High body-mass index	Rate	2014	5.97091	9.98446	2.95523
Deaths	Global	Male	Age-standardized	Neoplasms	High body-mass index	Rate	2015	6.04306	10.1165	3.01488
Deaths	Global	Male	Age-standardized	Neoplasms	High body-mass index	Rate	2016	6.07715	10.1658	3.07021
Deaths	Global	Male	Age-standardized	Neoplasms	High body-mass index	Rate	2017	6.1061	10.1964	3.04239
Deaths	Global	Male	Age-standardized	Neoplasms	High body-mass index	Rate	2018	6.18891	10.2289	3.10494
Deaths	Global	Male	Age-standardized	Neoplasms	High body-mass index	Rate	2019	6.29402	10.4031	3.17031
Deaths	High SDI	Male	Age-standardized	Neoplasms	High body-mass index	Rate	1990	7.42273	12.2681	3.54156
Deaths	High SDI	Male	Age-standardized	Neoplasms	High body-mass index	Rate	1991	7.55764	12.4517	3.6333
Deaths	High SDI	Male	Age-standardized	Neoplasms	High body-mass index	Rate	1992	7.70526	12.6648	3.7279
Deaths	High SDI	Male	Age-standardized	Neoplasms	High body-mass index	Rate	1993	7.90601	12.9674	3.84138
Deaths	High SDI	Male	Age-standardized	Neoplasms	High body-mass index	Rate	1994	8.04501	13.1922	3.93183
Deaths	High SDI	Male	Age-standardized	Neoplasms	High body-mass index	Rate	1995	8.20826	13.41	4.0394
Deaths	High SDI	Male	Age-standardized	Neoplasms	High body-mass index	Rate	1996	8.28561	13.4871	4.08587
Deaths	High SDI	Male	Age-standardized	Neoplasms	High body-mass index	Rate	1997	8.34184	13.543	4.13856
Deaths	High SDI	Male	Age-standardized	Neoplasms	High body-mass index	Rate	1998	8.48841	13.7407	4.23493
Deaths	High SDI	Male	Age-standardized	Neoplasms	High body-mass index	Rate	1999	8.62821	13.9434	4.32782
Deaths	High SDI	Male	Age-standardized	Neoplasms	High body-mass index	Rate	2000	8.7031	14.0312	4.40526
Deaths	High SDI	Male	Age-standardized	Neoplasms	High body-mass index	Rate	2001	8.74456	14.0841	4.4592
Deaths	High SDI	Male	Age-standardized	Neoplasms	High body-mass index	Rate	2002	8.81713	14.1397	4.53455
Deaths	High SDI	Male	Age-standardized	Neoplasms	High body-mass index	Rate	2003	8.87095	14.1878	4.59298
Deaths	High SDI	Male	Age-standardized	Neoplasms	High body-mass index	Rate	2004	8.82675	14.1586	4.57847
Deaths	High SDI	Male	Age-standardized	Neoplasms	High body-mass index	Rate	2005	8.86959	14.1961	4.60368
Deaths	High SDI	Male	Age-standardized	Neoplasms	High body-mass index	Rate	2006	8.84153	14.1366	4.59764
Deaths	High SDI	Male	Age-standardized	Neoplasms	High body-mass index	Rate	2007	8.84976	14.1106	4.61692
Deaths	High SDI	Male	Age-standardized	Neoplasms	High body-mass index	Rate	2008	8.88096	14.1042	4.64944
Deaths	High SDI	Male	Age-standardized	Neoplasms	High body-mass index	Rate	2009	8.86454	14.0506	4.64922
Deaths	High SDI	Male	Age-standardized	Neoplasms	High body-mass index	Rate	2010	8.82592	13.9379	4.66274
Deaths	High SDI	Male	Age-standardized	Neoplasms	High body-mass index	Rate	2011	8.80635	13.8529	4.67936
Deaths	High SDI	Male	Age-standardized	Neoplasms	High body-mass index	Rate	2012	8.77859	13.7589	4.67591
Deaths	High SDI	Male	Age-standardized	Neoplasms	High body-mass index	Rate	2013	8.75437	13.6965	4.6873
Deaths	High SDI	Male	Age-standardized	Neoplasms	High body-mass index	Rate	2014	8.70006	13.565	4.68349
Deaths	High SDI	Male	Age-standardized	Neoplasms	High body-mass index	Rate	2015	8.73109	13.5548	4.71833
Deaths	High SDI	Male	Age-standardized	Neoplasms	High body-mass index	Rate	2016	8.73981	13.5133	4.73158
Deaths	High SDI	Male	Age-standardized	Neoplasms	High body-mass index	Rate	2017	8.73889	13.5204	4.74271
Deaths	High SDI	Male	Age-standardized	Neoplasms	High body-mass index	Rate	2018	8.82941	13.7801	4.79843
Deaths	High SDI	Male	Age-standardized	Neoplasms	High body-mass index	Rate	2019	8.8823	13.8907	4.82357
Deaths	High-middle SDI	Male	Age-standardized	Neoplasms	High body-mass index	Rate	1990	6.03848	10.8408	2.67168
Deaths	High-middle SDI	Male	Age-standardized	Neoplasms	High body-mass index	Rate	1991	6.1841	11.0622	2.74406
Deaths	High-middle SDI	Male	Age-standardized	Neoplasms	High body-mass index	Rate	1992	6.38473	11.2952	2.86777
Deaths	High-middle SDI	Male	Age-standardized	Neoplasms	High body-mass index	Rate	1993	6.65417	11.8616	2.98861
Deaths	High-middle SDI	Male	Age-standardized	Neoplasms	High body-mass index	Rate	1994	6.83509	11.9904	3.11621
Deaths	High-middle SDI	Male	Age-standardized	Neoplasms	High body-mass index	Rate	1995	6.90606	12.1524	3.14068
Deaths	High-middle SDI	Male	Age-standardized	Neoplasms	High body-mass index	Rate	1996	6.90081	12.2066	3.12826
Deaths	High-middle SDI	Male	Age-standardized	Neoplasms	High body-mass index	Rate	1997	6.91645	12.2361	3.12828
Deaths	High-middle SDI	Male	Age-standardized	Neoplasms	High body-mass index	Rate	1998	6.97094	12.2508	3.16122
Deaths	High-middle SDI	Male	Age-standardized	Neoplasms	High body-mass index	Rate	1999	7.13339	12.4952	3.2413
Deaths	High-middle SDI	Male	Age-standardized	Neoplasms	High body-mass index	Rate	2000	7.20154	12.595	3.30936
Deaths	High-middle SDI	Male	Age-standardized	Neoplasms	High body-mass index	Rate	2001	7.20857	12.5806	3.35839
Deaths	High-middle SDI	Male	Age-standardized	Neoplasms	High body-mass index	Rate	2002	7.22836	12.3249	3.40646
Deaths	High-middle SDI	Male	Age-standardized	Neoplasms	High body-mass index	Rate	2003	7.27054	12.3019	3.45166
Deaths	High-middle SDI	Male	Age-standardized	Neoplasms	High body-mass index	Rate	2004	7.29183	12.3904	3.46641
Deaths	High-middle SDI	Male	Age-standardized	Neoplasms	High body-mass index	Rate	2005	7.39116	12.5197	3.56414
Deaths	High-middle SDI	Male	Age-standardized	Neoplasms	High body-mass index	Rate	2006	7.3241	12.3516	3.55036
Deaths	High-middle SDI	Male	Age-standardized	Neoplasms	High body-mass index	Rate	2007	7.37673	12.3442	3.59217
Deaths	High-middle SDI	Male	Age-standardized	Neoplasms	High body-mass index	Rate	2008	7.50588	12.4808	3.67944
Deaths	High-middle SDI	Male	Age-standardized	Neoplasms	High body-mass index	Rate	2009	7.5137	12.4179	3.71396
Deaths	High-middle SDI	Male	Age-standardized	Neoplasms	High body-mass index	Rate	2010	7.5994	12.5715	3.78955
Deaths	High-middle SDI	Male	Age-standardized	Neoplasms	High body-mass index	Rate	2011	7.55289	12.5283	3.79234
Deaths	High-middle SDI	Male	Age-standardized	Neoplasms	High body-mass index	Rate	2012	7.57714	12.4622	3.78673
Deaths	High-middle SDI	Male	Age-standardized	Neoplasms	High body-mass index	Rate	2013	7.54788	12.4206	3.8038
Deaths	High-middle SDI	Male	Age-standardized	Neoplasms	High body-mass index	Rate	2014	7.57595	12.4698	3.85928
Deaths	High-middle SDI	Male	Age-standardized	Neoplasms	High body-mass index	Rate	2015	7.69579	12.6342	3.90315
Deaths	High-middle SDI	Male	Age-standardized	Neoplasms	High body-mass index	Rate	2016	7.70534	12.5619	3.92815
Deaths	High-middle SDI	Male	Age-standardized	Neoplasms	High body-mass index	Rate	2017	7.68481	12.6752	3.88344
Deaths	High-middle SDI	Male	Age-standardized	Neoplasms	High body-mass index	Rate	2018	7.74821	12.5692	3.91789
Deaths	High-middle SDI	Male	Age-standardized	Neoplasms	High body-mass index	Rate	2019	7.87451	12.9067	4.01174
Deaths	Low SDI	Male	Age-standardized	Neoplasms	High body-mass index	Rate	1990	1.19324	2.57875	0.342661
Deaths	Low SDI	Male	Age-standardized	Neoplasms	High body-mass index	Rate	1991	1.20457	2.62631	0.348707
Deaths	Low SDI	Male	Age-standardized	Neoplasms	High body-mass index	Rate	1992	1.21744	2.63084	0.355607
Deaths	Low SDI	Male	Age-standardized	Neoplasms	High body-mass index	Rate	1993	1.23104	2.63802	0.36689
Deaths	Low SDI	Male	Age-standardized	Neoplasms	High body-mass index	Rate	1994	1.24731	2.68751	0.372738
Deaths	Low SDI	Male	Age-standardized	Neoplasms	High body-mass index	Rate	1995	1.26721	2.70427	0.378936
Deaths	Low SDI	Male	Age-standardized	Neoplasms	High body-mass index	Rate	1996	1.2866	2.75968	0.393847
Deaths	Low SDI	Male	Age-standardized	Neoplasms	High body-mass index	Rate	1997	1.30882	2.82517	0.393124
Deaths	Low SDI	Male	Age-standardized	Neoplasms	High body-mass index	Rate	1998	1.3322	2.82295	0.41448
Deaths	Low SDI	Male	Age-standardized	Neoplasms	High body-mass index	Rate	1999	1.35107	2.84478	0.421641
Deaths	Low SDI	Male	Age-standardized	Neoplasms	High body-mass index	Rate	2000	1.37668	2.87747	0.435708
Deaths	Low SDI	Male	Age-standardized	Neoplasms	High body-mass index	Rate	2001	1.40338	2.93054	0.449582
Deaths	Low SDI	Male	Age-standardized	Neoplasms	High body-mass index	Rate	2002	1.43996	2.96453	0.469814
Deaths	Low SDI	Male	Age-standardized	Neoplasms	High body-mass index	Rate	2003	1.48833	3.05484	0.488747
Deaths	Low SDI	Male	Age-standardized	Neoplasms	High body-mass index	Rate	2004	1.52659	3.078	0.512205
Deaths	Low SDI	Male	Age-standardized	Neoplasms	High body-mass index	Rate	2005	1.56528	3.16518	0.537578
Deaths	Low SDI	Male	Age-standardized	Neoplasms	High body-mass index	Rate	2006	1.59369	3.19147	0.556479
Deaths	Low SDI	Male	Age-standardized	Neoplasms	High body-mass index	Rate	2007	1.62975	3.22088	0.581828
Deaths	Low SDI	Male	Age-standardized	Neoplasms	High body-mass index	Rate	2008	1.66721	3.28712	0.603451
Deaths	Low SDI	Male	Age-standardized	Neoplasms	High body-mass index	Rate	2009	1.70755	3.32893	0.626992
Deaths	Low SDI	Male	Age-standardized	Neoplasms	High body-mass index	Rate	2010	1.74656	3.39115	0.647774
Deaths	Low SDI	Male	Age-standardized	Neoplasms	High body-mass index	Rate	2011	1.79356	3.46138	0.672061
Deaths	Low SDI	Male	Age-standardized	Neoplasms	High body-mass index	Rate	2012	1.8401	3.54618	0.700466
Deaths	Low SDI	Male	Age-standardized	Neoplasms	High body-mass index	Rate	2013	1.8977	3.60822	0.738521
Deaths	Low SDI	Male	Age-standardized	Neoplasms	High body-mass index	Rate	2014	1.94241	3.68666	0.769871
Deaths	Low SDI	Male	Age-standardized	Neoplasms	High body-mass index	Rate	2015	1.98696	3.76908	0.805197
Deaths	Low SDI	Male	Age-standardized	Neoplasms	High body-mass index	Rate	2016	2.03285	3.76924	0.822013
Deaths	Low SDI	Male	Age-standardized	Neoplasms	High body-mass index	Rate	2017	2.08679	3.89353	0.853011
Deaths	Low SDI	Male	Age-standardized	Neoplasms	High body-mass index	Rate	2018	2.14776	3.96923	0.87497
Deaths	Low SDI	Male	Age-standardized	Neoplasms	High body-mass index	Rate	2019	2.19981	4.04389	0.921022
Deaths	Low-middle SDI	Male	Age-standardized	Neoplasms	High body-mass index	Rate	1990	1.11575	2.52453	0.327635
Deaths	Low-middle SDI	Male	Age-standardized	Neoplasms	High body-mass index	Rate	1991	1.14499	2.61024	0.342424
Deaths	Low-middle SDI	Male	Age-standardized	Neoplasms	High body-mass index	Rate	1992	1.17844	2.60152	0.357627
Deaths	Low-middle SDI	Male	Age-standardized	Neoplasms	High body-mass index	Rate	1993	1.22057	2.7271	0.378481
Deaths	Low-middle SDI	Male	Age-standardized	Neoplasms	High body-mass index	Rate	1994	1.25733	2.78879	0.396205
Deaths	Low-middle SDI	Male	Age-standardized	Neoplasms	High body-mass index	Rate	1995	1.28795	2.81934	0.408858
Deaths	Low-middle SDI	Male	Age-standardized	Neoplasms	High body-mass index	Rate	1996	1.32087	2.85121	0.424373
Deaths	Low-middle SDI	Male	Age-standardized	Neoplasms	High body-mass index	Rate	1997	1.37368	2.93596	0.450164
Deaths	Low-middle SDI	Male	Age-standardized	Neoplasms	High body-mass index	Rate	1998	1.42141	3.03591	0.476602
Deaths	Low-middle SDI	Male	Age-standardized	Neoplasms	High body-mass index	Rate	1999	1.4531	3.06386	0.494329
Deaths	Low-middle SDI	Male	Age-standardized	Neoplasms	High body-mass index	Rate	2000	1.49381	3.09627	0.515592
Deaths	Low-middle SDI	Male	Age-standardized	Neoplasms	High body-mass index	Rate	2001	1.53667	3.17227	0.541287
Deaths	Low-middle SDI	Male	Age-standardized	Neoplasms	High body-mass index	Rate	2002	1.58173	3.22641	0.575382
Deaths	Low-middle SDI	Male	Age-standardized	Neoplasms	High body-mass index	Rate	2003	1.62489	3.2408	0.602715
Deaths	Low-middle SDI	Male	Age-standardized	Neoplasms	High body-mass index	Rate	2004	1.65016	3.24953	0.623416
Deaths	Low-middle SDI	Male	Age-standardized	Neoplasms	High body-mass index	Rate	2005	1.70945	3.36433	0.657293
Deaths	Low-middle SDI	Male	Age-standardized	Neoplasms	High body-mass index	Rate	2006	1.76433	3.39567	0.696846
Deaths	Low-middle SDI	Male	Age-standardized	Neoplasms	High body-mass index	Rate	2007	1.81422	3.4415	0.732876
Deaths	Low-middle SDI	Male	Age-standardized	Neoplasms	High body-mass index	Rate	2008	1.88349	3.61403	0.779821
Deaths	Low-middle SDI	Male	Age-standardized	Neoplasms	High body-mass index	Rate	2009	1.92642	3.60536	0.814487
Deaths	Low-middle SDI	Male	Age-standardized	Neoplasms	High body-mass index	Rate	2010	1.97345	3.68832	0.845613
Deaths	Low-middle SDI	Male	Age-standardized	Neoplasms	High body-mass index	Rate	2011	2.02742	3.76674	0.875515
Deaths	Low-middle SDI	Male	Age-standardized	Neoplasms	High body-mass index	Rate	2012	2.10219	3.8752	0.928208
Deaths	Low-middle SDI	Male	Age-standardized	Neoplasms	High body-mass index	Rate	2013	2.18626	3.98651	0.973478
Deaths	Low-middle SDI	Male	Age-standardized	Neoplasms	High body-mass index	Rate	2014	2.2579	4.11811	1.0093
Deaths	Low-middle SDI	Male	Age-standardized	Neoplasms	High body-mass index	Rate	2015	2.34083	4.19526	1.07114
Deaths	Low-middle SDI	Male	Age-standardized	Neoplasms	High body-mass index	Rate	2016	2.42027	4.32769	1.10039
Deaths	Low-middle SDI	Male	Age-standardized	Neoplasms	High body-mass index	Rate	2017	2.49568	4.47616	1.14347
Deaths	Low-middle SDI	Male	Age-standardized	Neoplasms	High body-mass index	Rate	2018	2.57987	4.58474	1.18566
Deaths	Low-middle SDI	Male	Age-standardized	Neoplasms	High body-mass index	Rate	2019	2.66927	4.71827	1.24715
Deaths	Middle SDI	Male	Age-standardized	Neoplasms	High body-mass index	Rate	1990	3.29832	7.42266	0.950146
Deaths	Middle SDI	Male	Age-standardized	Neoplasms	High body-mass index	Rate	1991	3.3718	7.65776	0.983528
Deaths	Middle SDI	Male	Age-standardized	Neoplasms	High body-mass index	Rate	1992	3.44392	7.90749	1.0418
Deaths	Middle SDI	Male	Age-standardized	Neoplasms	High body-mass index	Rate	1993	3.54519	8.02856	1.07874
Deaths	Middle SDI	Male	Age-standardized	Neoplasms	High body-mass index	Rate	1994	3.63505	8.23278	1.12979
Deaths	Middle SDI	Male	Age-standardized	Neoplasms	High body-mass index	Rate	1995	3.73769	8.29734	1.16146
Deaths	Middle SDI	Male	Age-standardized	Neoplasms	High body-mass index	Rate	1996	3.84677	8.43867	1.22515
Deaths	Middle SDI	Male	Age-standardized	Neoplasms	High body-mass index	Rate	1997	3.94837	8.69986	1.28161
Deaths	Middle SDI	Male	Age-standardized	Neoplasms	High body-mass index	Rate	1998	4.06727	8.83519	1.3622
Deaths	Middle SDI	Male	Age-standardized	Neoplasms	High body-mass index	Rate	1999	4.1805	8.93914	1.40435
Deaths	Middle SDI	Male	Age-standardized	Neoplasms	High body-mass index	Rate	2000	4.27095	9.13156	1.45389
Deaths	Middle SDI	Male	Age-standardized	Neoplasms	High body-mass index	Rate	2001	4.30248	9.10574	1.4938
Deaths	Middle SDI	Male	Age-standardized	Neoplasms	High body-mass index	Rate	2002	4.3147	8.8436	1.53905
Deaths	Middle SDI	Male	Age-standardized	Neoplasms	High body-mass index	Rate	2003	4.3472	8.85257	1.52139
Deaths	Middle SDI	Male	Age-standardized	Neoplasms	High body-mass index	Rate	2004	4.41212	8.96687	1.58501
Deaths	Middle SDI	Male	Age-standardized	Neoplasms	High body-mass index	Rate	2005	4.45431	8.90328	1.61906
Deaths	Middle SDI	Male	Age-standardized	Neoplasms	High body-mass index	Rate	2006	4.47187	8.84666	1.70153
Deaths	Middle SDI	Male	Age-standardized	Neoplasms	High body-mass index	Rate	2007	4.52187	8.97742	1.73817
Deaths	Middle SDI	Male	Age-standardized	Neoplasms	High body-mass index	Rate	2008	4.63995	8.81961	1.83829
Deaths	Middle SDI	Male	Age-standardized	Neoplasms	High body-mass index	Rate	2009	4.74932	9.03914	1.89204
Deaths	Middle SDI	Male	Age-standardized	Neoplasms	High body-mass index	Rate	2010	4.83459	9.14824	1.94654
Deaths	Middle SDI	Male	Age-standardized	Neoplasms	High body-mass index	Rate	2011	4.86547	9.13784	2.05481
Deaths	Middle SDI	Male	Age-standardized	Neoplasms	High body-mass index	Rate	2012	4.91137	9.03928	2.10329
Deaths	Middle SDI	Male	Age-standardized	Neoplasms	High body-mass index	Rate	2013	4.95467	9.13732	2.15702
Deaths	Middle SDI	Male	Age-standardized	Neoplasms	High body-mass index	Rate	2014	5.01749	9.26047	2.19587
Deaths	Middle SDI	Male	Age-standardized	Neoplasms	High body-mass index	Rate	2015	5.10206	9.24467	2.25875
Deaths	Middle SDI	Male	Age-standardized	Neoplasms	High body-mass index	Rate	2016	5.18474	9.35756	2.33597
Deaths	Middle SDI	Male	Age-standardized	Neoplasms	High body-mass index	Rate	2017	5.28101	9.59002	2.39423
Deaths	Middle SDI	Male	Age-standardized	Neoplasms	High body-mass index	Rate	2018	5.40452	9.65262	2.4452
Deaths	Middle SDI	Male	Age-standardized	Neoplasms	High body-mass index	Rate	2019	5.58279	10.0008	2.54304
Deaths	Global	Female	Age-standardized	Neoplasms	High fasting plasma glucose	Rate	1990	3.3884	7.02742	0.883802
Deaths	Global	Female	Age-standardized	Neoplasms	High fasting plasma glucose	Rate	1991	3.37812	6.98029	0.886704
Deaths	Global	Female	Age-standardized	Neoplasms	High fasting plasma glucose	Rate	1992	3.37529	6.99402	0.890778
Deaths	Global	Female	Age-standardized	Neoplasms	High fasting plasma glucose	Rate	1993	3.40853	7.13461	0.898455
Deaths	Global	Female	Age-standardized	Neoplasms	High fasting plasma glucose	Rate	1994	3.41328	7.09372	0.898584
Deaths	Global	Female	Age-standardized	Neoplasms	High fasting plasma glucose	Rate	1995	3.43339	7.13389	0.904399
Deaths	Global	Female	Age-standardized	Neoplasms	High fasting plasma glucose	Rate	1996	3.45481	7.18273	0.913317
Deaths	Global	Female	Age-standardized	Neoplasms	High fasting plasma glucose	Rate	1997	3.48034	7.18929	0.921865
Deaths	Global	Female	Age-standardized	Neoplasms	High fasting plasma glucose	Rate	1998	3.5085	7.27309	0.931487
Deaths	Global	Female	Age-standardized	Neoplasms	High fasting plasma glucose	Rate	1999	3.56037	7.38761	0.940094
Deaths	Global	Female	Age-standardized	Neoplasms	High fasting plasma glucose	Rate	2000	3.60953	7.4637	0.952112
Deaths	Global	Female	Age-standardized	Neoplasms	High fasting plasma glucose	Rate	2001	3.67067	7.60399	0.97377
Deaths	Global	Female	Age-standardized	Neoplasms	High fasting plasma glucose	Rate	2002	3.78228	7.8889	1.01237
Deaths	Global	Female	Age-standardized	Neoplasms	High fasting plasma glucose	Rate	2003	3.89148	8.09376	1.04728
Deaths	Global	Female	Age-standardized	Neoplasms	High fasting plasma glucose	Rate	2004	3.96537	8.23166	1.0592
Deaths	Global	Female	Age-standardized	Neoplasms	High fasting plasma glucose	Rate	2005	4.0313	8.33307	1.08462
Deaths	Global	Female	Age-standardized	Neoplasms	High fasting plasma glucose	Rate	2006	4.06695	8.35102	1.09353
Deaths	Global	Female	Age-standardized	Neoplasms	High fasting plasma glucose	Rate	2007	4.12344	8.45983	1.11808
Deaths	Global	Female	Age-standardized	Neoplasms	High fasting plasma glucose	Rate	2008	4.18359	8.55807	1.13322
Deaths	Global	Female	Age-standardized	Neoplasms	High fasting plasma glucose	Rate	2009	4.21442	8.69025	1.13891
Deaths	Global	Female	Age-standardized	Neoplasms	High fasting plasma glucose	Rate	2010	4.2176	8.67373	1.15088
Deaths	Global	Female	Age-standardized	Neoplasms	High fasting plasma glucose	Rate	2011	4.22606	8.74081	1.15114
Deaths	Global	Female	Age-standardized	Neoplasms	High fasting plasma glucose	Rate	2012	4.2271	8.74375	1.14254
Deaths	Global	Female	Age-standardized	Neoplasms	High fasting plasma glucose	Rate	2013	4.23826	8.73333	1.15338
Deaths	Global	Female	Age-standardized	Neoplasms	High fasting plasma glucose	Rate	2014	4.25824	8.79549	1.16228
Deaths	Global	Female	Age-standardized	Neoplasms	High fasting plasma glucose	Rate	2015	4.2756	8.87401	1.16507
Deaths	Global	Female	Age-standardized	Neoplasms	High fasting plasma glucose	Rate	2016	4.25844	8.79728	1.16
Deaths	Global	Female	Age-standardized	Neoplasms	High fasting plasma glucose	Rate	2017	4.24645	8.74247	1.16417
Deaths	Global	Female	Age-standardized	Neoplasms	High fasting plasma glucose	Rate	2018	4.31806	8.91624	1.18114
Deaths	Global	Female	Age-standardized	Neoplasms	High fasting plasma glucose	Rate	2019	4.43091	9.32994	1.2165
Deaths	High SDI	Female	Age-standardized	Neoplasms	High fasting plasma glucose	Rate	1990	5.03918	10.4795	1.34124
Deaths	High SDI	Female	Age-standardized	Neoplasms	High fasting plasma glucose	Rate	1991	4.91428	10.2343	1.30072
Deaths	High SDI	Female	Age-standardized	Neoplasms	High fasting plasma glucose	Rate	1992	4.80322	9.99391	1.27005
Deaths	High SDI	Female	Age-standardized	Neoplasms	High fasting plasma glucose	Rate	1993	4.75754	9.89653	1.25572
Deaths	High SDI	Female	Age-standardized	Neoplasms	High fasting plasma glucose	Rate	1994	4.69901	9.79224	1.23948
Deaths	High SDI	Female	Age-standardized	Neoplasms	High fasting plasma glucose	Rate	1995	4.71468	9.83865	1.23879
Deaths	High SDI	Female	Age-standardized	Neoplasms	High fasting plasma glucose	Rate	1996	4.71315	9.84228	1.2388
Deaths	High SDI	Female	Age-standardized	Neoplasms	High fasting plasma glucose	Rate	1997	4.71738	9.83258	1.24046
Deaths	High SDI	Female	Age-standardized	Neoplasms	High fasting plasma glucose	Rate	1998	4.75133	9.91744	1.24725
Deaths	High SDI	Female	Age-standardized	Neoplasms	High fasting plasma glucose	Rate	1999	4.8159	10.0409	1.26491
Deaths	High SDI	Female	Age-standardized	Neoplasms	High fasting plasma glucose	Rate	2000	4.86677	10.143	1.28171
Deaths	High SDI	Female	Age-standardized	Neoplasms	High fasting plasma glucose	Rate	2001	4.91511	10.2272	1.29561
Deaths	High SDI	Female	Age-standardized	Neoplasms	High fasting plasma glucose	Rate	2002	5.00957	10.3776	1.32279
Deaths	High SDI	Female	Age-standardized	Neoplasms	High fasting plasma glucose	Rate	2003	5.1048	10.5791	1.34976
Deaths	High SDI	Female	Age-standardized	Neoplasms	High fasting plasma glucose	Rate	2004	5.16855	10.7086	1.37071
Deaths	High SDI	Female	Age-standardized	Neoplasms	High fasting plasma glucose	Rate	2005	5.23906	10.8574	1.39728
Deaths	High SDI	Female	Age-standardized	Neoplasms	High fasting plasma glucose	Rate	2006	5.33608	11.018	1.4214
Deaths	High SDI	Female	Age-standardized	Neoplasms	High fasting plasma glucose	Rate	2007	5.47564	11.2955	1.46
Deaths	High SDI	Female	Age-standardized	Neoplasms	High fasting plasma glucose	Rate	2008	5.62604	11.5683	1.51499
Deaths	High SDI	Female	Age-standardized	Neoplasms	High fasting plasma glucose	Rate	2009	5.71725	11.7504	1.54547
Deaths	High SDI	Female	Age-standardized	Neoplasms	High fasting plasma glucose	Rate	2010	5.68545	11.6628	1.54203
Deaths	High SDI	Female	Age-standardized	Neoplasms	High fasting plasma glucose	Rate	2011	5.70964	11.722	1.55351
Deaths	High SDI	Female	Age-standardized	Neoplasms	High fasting plasma glucose	Rate	2012	5.73513	11.7702	1.55655
Deaths	High SDI	Female	Age-standardized	Neoplasms	High fasting plasma glucose	Rate	2013	5.7625	11.8009	1.56704
Deaths	High SDI	Female	Age-standardized	Neoplasms	High fasting plasma glucose	Rate	2014	5.77456	11.8362	1.56937
Deaths	High SDI	Female	Age-standardized	Neoplasms	High fasting plasma glucose	Rate	2015	5.76846	11.8191	1.57942
Deaths	High SDI	Female	Age-standardized	Neoplasms	High fasting plasma glucose	Rate	2016	5.75931	11.7624	1.58184
Deaths	High SDI	Female	Age-standardized	Neoplasms	High fasting plasma glucose	Rate	2017	5.7307	11.6998	1.57162
Deaths	High SDI	Female	Age-standardized	Neoplasms	High fasting plasma glucose	Rate	2018	5.84187	11.909	1.5922
Deaths	High SDI	Female	Age-standardized	Neoplasms	High fasting plasma glucose	Rate	2019	6.05838	12.3793	1.6512
Deaths	High-middle SDI	Female	Age-standardized	Neoplasms	High fasting plasma glucose	Rate	1990	3.22692	6.78083	0.839689
Deaths	High-middle SDI	Female	Age-standardized	Neoplasms	High fasting plasma glucose	Rate	1991	3.28175	6.86224	0.862102
Deaths	High-middle SDI	Female	Age-standardized	Neoplasms	High fasting plasma glucose	Rate	1992	3.33117	6.97575	0.878937
Deaths	High-middle SDI	Female	Age-standardized	Neoplasms	High fasting plasma glucose	Rate	1993	3.43151	7.22128	0.906361
Deaths	High-middle SDI	Female	Age-standardized	Neoplasms	High fasting plasma glucose	Rate	1994	3.47958	7.26385	0.911633
Deaths	High-middle SDI	Female	Age-standardized	Neoplasms	High fasting plasma glucose	Rate	1995	3.50636	7.34309	0.91225
Deaths	High-middle SDI	Female	Age-standardized	Neoplasms	High fasting plasma glucose	Rate	1996	3.51991	7.40227	0.925973
Deaths	High-middle SDI	Female	Age-standardized	Neoplasms	High fasting plasma glucose	Rate	1997	3.54253	7.36861	0.926534
Deaths	High-middle SDI	Female	Age-standardized	Neoplasms	High fasting plasma glucose	Rate	1998	3.56255	7.41572	0.939313
Deaths	High-middle SDI	Female	Age-standardized	Neoplasms	High fasting plasma glucose	Rate	1999	3.63497	7.57767	0.951328
Deaths	High-middle SDI	Female	Age-standardized	Neoplasms	High fasting plasma glucose	Rate	2000	3.69315	7.65443	0.98215
Deaths	High-middle SDI	Female	Age-standardized	Neoplasms	High fasting plasma glucose	Rate	2001	3.78468	7.88563	1.00725
Deaths	High-middle SDI	Female	Age-standardized	Neoplasms	High fasting plasma glucose	Rate	2002	3.95373	8.18739	1.05905
Deaths	High-middle SDI	Female	Age-standardized	Neoplasms	High fasting plasma glucose	Rate	2003	4.14094	8.58727	1.11365
Deaths	High-middle SDI	Female	Age-standardized	Neoplasms	High fasting plasma glucose	Rate	2004	4.25938	8.89765	1.13946
Deaths	High-middle SDI	Female	Age-standardized	Neoplasms	High fasting plasma glucose	Rate	2005	4.34883	9.05522	1.1652
Deaths	High-middle SDI	Female	Age-standardized	Neoplasms	High fasting plasma glucose	Rate	2006	4.34748	8.95561	1.16823
Deaths	High-middle SDI	Female	Age-standardized	Neoplasms	High fasting plasma glucose	Rate	2007	4.38016	9.032	1.18571
Deaths	High-middle SDI	Female	Age-standardized	Neoplasms	High fasting plasma glucose	Rate	2008	4.41133	9.07545	1.19036
Deaths	High-middle SDI	Female	Age-standardized	Neoplasms	High fasting plasma glucose	Rate	2009	4.41649	9.13501	1.19036
Deaths	High-middle SDI	Female	Age-standardized	Neoplasms	High fasting plasma glucose	Rate	2010	4.42049	9.10548	1.20346
Deaths	High-middle SDI	Female	Age-standardized	Neoplasms	High fasting plasma glucose	Rate	2011	4.38773	9.08667	1.1814
Deaths	High-middle SDI	Female	Age-standardized	Neoplasms	High fasting plasma glucose	Rate	2012	4.31738	8.98221	1.15566
Deaths	High-middle SDI	Female	Age-standardized	Neoplasms	High fasting plasma glucose	Rate	2013	4.24991	8.80272	1.13837
Deaths	High-middle SDI	Female	Age-standardized	Neoplasms	High fasting plasma glucose	Rate	2014	4.21842	8.7279	1.12744
Deaths	High-middle SDI	Female	Age-standardized	Neoplasms	High fasting plasma glucose	Rate	2015	4.21807	8.79351	1.12596
Deaths	High-middle SDI	Female	Age-standardized	Neoplasms	High fasting plasma glucose	Rate	2016	4.17248	8.70063	1.10279
Deaths	High-middle SDI	Female	Age-standardized	Neoplasms	High fasting plasma glucose	Rate	2017	4.13813	8.57043	1.11232
Deaths	High-middle SDI	Female	Age-standardized	Neoplasms	High fasting plasma glucose	Rate	2018	4.17075	8.658	1.1391
Deaths	High-middle SDI	Female	Age-standardized	Neoplasms	High fasting plasma glucose	Rate	2019	4.21237	9.01735	1.13243
Deaths	Low SDI	Female	Age-standardized	Neoplasms	High fasting plasma glucose	Rate	1990	1.37592	3.06948	0.334803
Deaths	Low SDI	Female	Age-standardized	Neoplasms	High fasting plasma glucose	Rate	1991	1.40025	3.13077	0.337333
Deaths	Low SDI	Female	Age-standardized	Neoplasms	High fasting plasma glucose	Rate	1992	1.43069	3.15918	0.350716
Deaths	Low SDI	Female	Age-standardized	Neoplasms	High fasting plasma glucose	Rate	1993	1.46155	3.22375	0.352937
Deaths	Low SDI	Female	Age-standardized	Neoplasms	High fasting plasma glucose	Rate	1994	1.48887	3.26445	0.358517
Deaths	Low SDI	Female	Age-standardized	Neoplasms	High fasting plasma glucose	Rate	1995	1.51448	3.33551	0.367728
Deaths	Low SDI	Female	Age-standardized	Neoplasms	High fasting plasma glucose	Rate	1996	1.54449	3.38056	0.372833
Deaths	Low SDI	Female	Age-standardized	Neoplasms	High fasting plasma glucose	Rate	1997	1.58263	3.45484	0.38156
Deaths	Low SDI	Female	Age-standardized	Neoplasms	High fasting plasma glucose	Rate	1998	1.62315	3.55712	0.387261
Deaths	Low SDI	Female	Age-standardized	Neoplasms	High fasting plasma glucose	Rate	1999	1.65125	3.64017	0.398328
Deaths	Low SDI	Female	Age-standardized	Neoplasms	High fasting plasma glucose	Rate	2000	1.68974	3.64909	0.408172
Deaths	Low SDI	Female	Age-standardized	Neoplasms	High fasting plasma glucose	Rate	2001	1.73912	3.76788	0.422887
Deaths	Low SDI	Female	Age-standardized	Neoplasms	High fasting plasma glucose	Rate	2002	1.79777	3.87107	0.441369
Deaths	Low SDI	Female	Age-standardized	Neoplasms	High fasting plasma glucose	Rate	2003	1.84433	4.02055	0.457216
Deaths	Low SDI	Female	Age-standardized	Neoplasms	High fasting plasma glucose	Rate	2004	1.88946	4.09931	0.467213
Deaths	Low SDI	Female	Age-standardized	Neoplasms	High fasting plasma glucose	Rate	2005	1.93653	4.1187	0.47841
Deaths	Low SDI	Female	Age-standardized	Neoplasms	High fasting plasma glucose	Rate	2006	1.97739	4.24481	0.496084
Deaths	Low SDI	Female	Age-standardized	Neoplasms	High fasting plasma glucose	Rate	2007	2.00575	4.3168	0.498337
Deaths	Low SDI	Female	Age-standardized	Neoplasms	High fasting plasma glucose	Rate	2008	2.04605	4.35931	0.516993
Deaths	Low SDI	Female	Age-standardized	Neoplasms	High fasting plasma glucose	Rate	2009	2.08527	4.49165	0.531773
Deaths	Low SDI	Female	Age-standardized	Neoplasms	High fasting plasma glucose	Rate	2010	2.11658	4.49156	0.525598
Deaths	Low SDI	Female	Age-standardized	Neoplasms	High fasting plasma glucose	Rate	2011	2.16229	4.59541	0.545939
Deaths	Low SDI	Female	Age-standardized	Neoplasms	High fasting plasma glucose	Rate	2012	2.23363	4.78403	0.558702
Deaths	Low SDI	Female	Age-standardized	Neoplasms	High fasting plasma glucose	Rate	2013	2.30798	4.94249	0.587854
Deaths	Low SDI	Female	Age-standardized	Neoplasms	High fasting plasma glucose	Rate	2014	2.37556	5.04187	0.609132
Deaths	Low SDI	Female	Age-standardized	Neoplasms	High fasting plasma glucose	Rate	2015	2.42831	5.19595	0.606239
Deaths	Low SDI	Female	Age-standardized	Neoplasms	High fasting plasma glucose	Rate	2016	2.47419	5.224	0.623397
Deaths	Low SDI	Female	Age-standardized	Neoplasms	High fasting plasma glucose	Rate	2017	2.51987	5.44818	0.630049
Deaths	Low SDI	Female	Age-standardized	Neoplasms	High fasting plasma glucose	Rate	2018	2.60512	5.56351	0.655543
Deaths	Low SDI	Female	Age-standardized	Neoplasms	High fasting plasma glucose	Rate	2019	2.69039	5.81619	0.677272
Deaths	Low-middle SDI	Female	Age-standardized	Neoplasms	High fasting plasma glucose	Rate	1990	1.70392	3.63348	0.428812
Deaths	Low-middle SDI	Female	Age-standardized	Neoplasms	High fasting plasma glucose	Rate	1991	1.73675	3.6893	0.444669
Deaths	Low-middle SDI	Female	Age-standardized	Neoplasms	High fasting plasma glucose	Rate	1992	1.78075	3.79508	0.459741
Deaths	Low-middle SDI	Female	Age-standardized	Neoplasms	High fasting plasma glucose	Rate	1993	1.82923	3.89244	0.467544
Deaths	Low-middle SDI	Female	Age-standardized	Neoplasms	High fasting plasma glucose	Rate	1994	1.87146	3.97424	0.4818
Deaths	Low-middle SDI	Female	Age-standardized	Neoplasms	High fasting plasma glucose	Rate	1995	1.90777	4.06423	0.496052
Deaths	Low-middle SDI	Female	Age-standardized	Neoplasms	High fasting plasma glucose	Rate	1996	1.95143	4.10706	0.508113
Deaths	Low-middle SDI	Female	Age-standardized	Neoplasms	High fasting plasma glucose	Rate	1997	2.00932	4.2449	0.522107
Deaths	Low-middle SDI	Female	Age-standardized	Neoplasms	High fasting plasma glucose	Rate	1998	2.05069	4.32724	0.530058
Deaths	Low-middle SDI	Female	Age-standardized	Neoplasms	High fasting plasma glucose	Rate	1999	2.0811	4.39174	0.540289
Deaths	Low-middle SDI	Female	Age-standardized	Neoplasms	High fasting plasma glucose	Rate	2000	2.12201	4.43347	0.546373
Deaths	Low-middle SDI	Female	Age-standardized	Neoplasms	High fasting plasma glucose	Rate	2001	2.18424	4.55539	0.570957
Deaths	Low-middle SDI	Female	Age-standardized	Neoplasms	High fasting plasma glucose	Rate	2002	2.26387	4.71074	0.58685
Deaths	Low-middle SDI	Female	Age-standardized	Neoplasms	High fasting plasma glucose	Rate	2003	2.30816	4.83365	0.598477
Deaths	Low-middle SDI	Female	Age-standardized	Neoplasms	High fasting plasma glucose	Rate	2004	2.34332	4.88952	0.600841
Deaths	Low-middle SDI	Female	Age-standardized	Neoplasms	High fasting plasma glucose	Rate	2005	2.41185	5.0632	0.636568
Deaths	Low-middle SDI	Female	Age-standardized	Neoplasms	High fasting plasma glucose	Rate	2006	2.46572	5.1222	0.642709
Deaths	Low-middle SDI	Female	Age-standardized	Neoplasms	High fasting plasma glucose	Rate	2007	2.50959	5.2061	0.657633
Deaths	Low-middle SDI	Female	Age-standardized	Neoplasms	High fasting plasma glucose	Rate	2008	2.55094	5.29655	0.663168
Deaths	Low-middle SDI	Female	Age-standardized	Neoplasms	High fasting plasma glucose	Rate	2009	2.56851	5.35069	0.674808
Deaths	Low-middle SDI	Female	Age-standardized	Neoplasms	High fasting plasma glucose	Rate	2010	2.60725	5.42035	0.687803
Deaths	Low-middle SDI	Female	Age-standardized	Neoplasms	High fasting plasma glucose	Rate	2011	2.66802	5.58848	0.711468
Deaths	Low-middle SDI	Female	Age-standardized	Neoplasms	High fasting plasma glucose	Rate	2012	2.73564	5.6658	0.724859
Deaths	Low-middle SDI	Female	Age-standardized	Neoplasms	High fasting plasma glucose	Rate	2013	2.82855	5.90438	0.745653
Deaths	Low-middle SDI	Female	Age-standardized	Neoplasms	High fasting plasma glucose	Rate	2014	2.93499	6.17689	0.777284
Deaths	Low-middle SDI	Female	Age-standardized	Neoplasms	High fasting plasma glucose	Rate	2015	3.04293	6.43345	0.803819
Deaths	Low-middle SDI	Female	Age-standardized	Neoplasms	High fasting plasma glucose	Rate	2016	3.11008	6.55565	0.816828
Deaths	Low-middle SDI	Female	Age-standardized	Neoplasms	High fasting plasma glucose	Rate	2017	3.16222	6.64532	0.833805
Deaths	Low-middle SDI	Female	Age-standardized	Neoplasms	High fasting plasma glucose	Rate	2018	3.26803	6.83868	0.852818
Deaths	Low-middle SDI	Female	Age-standardized	Neoplasms	High fasting plasma glucose	Rate	2019	3.4141	7.2417	0.909183
Deaths	Middle SDI	Female	Age-standardized	Neoplasms	High fasting plasma glucose	Rate	1990	2.49295	5.24881	0.655289
Deaths	Middle SDI	Female	Age-standardized	Neoplasms	High fasting plasma glucose	Rate	1991	2.55334	5.36049	0.674215
Deaths	Middle SDI	Female	Age-standardized	Neoplasms	High fasting plasma glucose	Rate	1992	2.61901	5.48345	0.687782
Deaths	Middle SDI	Female	Age-standardized	Neoplasms	High fasting plasma glucose	Rate	1993	2.68604	5.63985	0.704797
Deaths	Middle SDI	Female	Age-standardized	Neoplasms	High fasting plasma glucose	Rate	1994	2.71868	5.66655	0.712984
Deaths	Middle SDI	Female	Age-standardized	Neoplasms	High fasting plasma glucose	Rate	1995	2.74511	5.70301	0.726352
Deaths	Middle SDI	Female	Age-standardized	Neoplasms	High fasting plasma glucose	Rate	1996	2.80295	5.82528	0.74585
Deaths	Middle SDI	Female	Age-standardized	Neoplasms	High fasting plasma glucose	Rate	1997	2.84728	5.8822	0.749901
Deaths	Middle SDI	Female	Age-standardized	Neoplasms	High fasting plasma glucose	Rate	1998	2.87498	5.99574	0.763144
Deaths	Middle SDI	Female	Age-standardized	Neoplasms	High fasting plasma glucose	Rate	1999	2.91139	6.10653	0.775675
Deaths	Middle SDI	Female	Age-standardized	Neoplasms	High fasting plasma glucose	Rate	2000	2.96706	6.20243	0.778759
Deaths	Middle SDI	Female	Age-standardized	Neoplasms	High fasting plasma glucose	Rate	2001	3.02899	6.34483	0.801331
Deaths	Middle SDI	Female	Age-standardized	Neoplasms	High fasting plasma glucose	Rate	2002	3.13265	6.53063	0.834287
Deaths	Middle SDI	Female	Age-standardized	Neoplasms	High fasting plasma glucose	Rate	2003	3.23578	6.76234	0.864925
Deaths	Middle SDI	Female	Age-standardized	Neoplasms	High fasting plasma glucose	Rate	2004	3.32232	7.01773	0.889298
Deaths	Middle SDI	Female	Age-standardized	Neoplasms	High fasting plasma glucose	Rate	2005	3.38061	7.1006	0.917608
Deaths	Middle SDI	Female	Age-standardized	Neoplasms	High fasting plasma glucose	Rate	2006	3.39968	7.10273	0.900569
Deaths	Middle SDI	Female	Age-standardized	Neoplasms	High fasting plasma glucose	Rate	2007	3.41891	7.08013	0.917767
Deaths	Middle SDI	Female	Age-standardized	Neoplasms	High fasting plasma glucose	Rate	2008	3.44939	7.15243	0.913227
Deaths	Middle SDI	Female	Age-standardized	Neoplasms	High fasting plasma glucose	Rate	2009	3.47948	7.23776	0.930085
Deaths	Middle SDI	Female	Age-standardized	Neoplasms	High fasting plasma glucose	Rate	2010	3.5242	7.32171	0.946629
Deaths	Middle SDI	Female	Age-standardized	Neoplasms	High fasting plasma glucose	Rate	2011	3.54988	7.37517	0.953702
Deaths	Middle SDI	Female	Age-standardized	Neoplasms	High fasting plasma glucose	Rate	2012	3.56152	7.49479	0.950751
Deaths	Middle SDI	Female	Age-standardized	Neoplasms	High fasting plasma glucose	Rate	2013	3.60099	7.50641	0.965709
Deaths	Middle SDI	Female	Age-standardized	Neoplasms	High fasting plasma glucose	Rate	2014	3.64686	7.68488	0.976866
Deaths	Middle SDI	Female	Age-standardized	Neoplasms	High fasting plasma glucose	Rate	2015	3.6616	7.71338	0.975425
Deaths	Middle SDI	Female	Age-standardized	Neoplasms	High fasting plasma glucose	Rate	2016	3.63782	7.62073	0.973894
Deaths	Middle SDI	Female	Age-standardized	Neoplasms	High fasting plasma glucose	Rate	2017	3.6499	7.59906	0.982612
Deaths	Middle SDI	Female	Age-standardized	Neoplasms	High fasting plasma glucose	Rate	2018	3.72176	7.92426	0.993106
Deaths	Middle SDI	Female	Age-standardized	Neoplasms	High fasting plasma glucose	Rate	2019	3.80477	8.02269	1.02115
Deaths	Global	Male	Age-standardized	Neoplasms	High fasting plasma glucose	Rate	1990	5.10119	10.9619	1.21307
Deaths	Global	Male	Age-standardized	Neoplasms	High fasting plasma glucose	Rate	1991	5.09123	11.0379	1.20127
Deaths	Global	Male	Age-standardized	Neoplasms	High fasting plasma glucose	Rate	1992	5.09566	11.0189	1.20709
Deaths	Global	Male	Age-standardized	Neoplasms	High fasting plasma glucose	Rate	1993	5.15264	11.2108	1.22727
Deaths	Global	Male	Age-standardized	Neoplasms	High fasting plasma glucose	Rate	1994	5.17194	11.1953	1.22645
Deaths	Global	Male	Age-standardized	Neoplasms	High fasting plasma glucose	Rate	1995	5.21445	11.2357	1.23209
Deaths	Global	Male	Age-standardized	Neoplasms	High fasting plasma glucose	Rate	1996	5.22443	11.325	1.23945
Deaths	Global	Male	Age-standardized	Neoplasms	High fasting plasma glucose	Rate	1997	5.24942	11.3202	1.23924
Deaths	Global	Male	Age-standardized	Neoplasms	High fasting plasma glucose	Rate	1998	5.31753	11.4354	1.28457
Deaths	Global	Male	Age-standardized	Neoplasms	High fasting plasma glucose	Rate	1999	5.40086	11.5944	1.27805
Deaths	Global	Male	Age-standardized	Neoplasms	High fasting plasma glucose	Rate	2000	5.4658	11.7474	1.29074
Deaths	Global	Male	Age-standardized	Neoplasms	High fasting plasma glucose	Rate	2001	5.54231	11.9142	1.3004
Deaths	Global	Male	Age-standardized	Neoplasms	High fasting plasma glucose	Rate	2002	5.68798	12.1852	1.36708
Deaths	Global	Male	Age-standardized	Neoplasms	High fasting plasma glucose	Rate	2003	5.83625	12.4712	1.39213
Deaths	Global	Male	Age-standardized	Neoplasms	High fasting plasma glucose	Rate	2004	5.94313	12.7076	1.40796
Deaths	Global	Male	Age-standardized	Neoplasms	High fasting plasma glucose	Rate	2005	6.06061	13.0337	1.47857
Deaths	Global	Male	Age-standardized	Neoplasms	High fasting plasma glucose	Rate	2006	6.07827	12.8651	1.45349
Deaths	Global	Male	Age-standardized	Neoplasms	High fasting plasma glucose	Rate	2007	6.15844	13.0445	1.49437
Deaths	Global	Male	Age-standardized	Neoplasms	High fasting plasma glucose	Rate	2008	6.27386	13.3029	1.52115
Deaths	Global	Male	Age-standardized	Neoplasms	High fasting plasma glucose	Rate	2009	6.34224	13.3387	1.54974
Deaths	Global	Male	Age-standardized	Neoplasms	High fasting plasma glucose	Rate	2010	6.37547	13.4794	1.5659
Deaths	Global	Male	Age-standardized	Neoplasms	High fasting plasma glucose	Rate	2011	6.36502	13.4186	1.567
Deaths	Global	Male	Age-standardized	Neoplasms	High fasting plasma glucose	Rate	2012	6.35239	13.4112	1.58157
Deaths	Global	Male	Age-standardized	Neoplasms	High fasting plasma glucose	Rate	2013	6.33092	13.3552	1.55088
Deaths	Global	Male	Age-standardized	Neoplasms	High fasting plasma glucose	Rate	2014	6.2974	13.2895	1.51415
Deaths	Global	Male	Age-standardized	Neoplasms	High fasting plasma glucose	Rate	2015	6.31061	13.4102	1.54412
Deaths	Global	Male	Age-standardized	Neoplasms	High fasting plasma glucose	Rate	2016	6.23284	13.1814	1.52685
Deaths	Global	Male	Age-standardized	Neoplasms	High fasting plasma glucose	Rate	2017	6.14254	12.9383	1.48051
Deaths	Global	Male	Age-standardized	Neoplasms	High fasting plasma glucose	Rate	2018	6.19976	13.1974	1.53795
Deaths	Global	Male	Age-standardized	Neoplasms	High fasting plasma glucose	Rate	2019	6.31609	13.4199	1.55873
Deaths	High SDI	Male	Age-standardized	Neoplasms	High fasting plasma glucose	Rate	1990	8.31239	17.9253	1.9546
Deaths	High SDI	Male	Age-standardized	Neoplasms	High fasting plasma glucose	Rate	1991	8.09734	17.4963	1.90446
Deaths	High SDI	Male	Age-standardized	Neoplasms	High fasting plasma glucose	Rate	1992	7.92691	17.0784	1.87313
Deaths	High SDI	Male	Age-standardized	Neoplasms	High fasting plasma glucose	Rate	1993	7.87647	17.0477	1.86668
Deaths	High SDI	Male	Age-standardized	Neoplasms	High fasting plasma glucose	Rate	1994	7.76487	16.7835	1.84919
Deaths	High SDI	Male	Age-standardized	Neoplasms	High fasting plasma glucose	Rate	1995	7.76505	16.7565	1.84928
Deaths	High SDI	Male	Age-standardized	Neoplasms	High fasting plasma glucose	Rate	1996	7.70255	16.6109	1.83243
Deaths	High SDI	Male	Age-standardized	Neoplasms	High fasting plasma glucose	Rate	1997	7.6618	16.5212	1.81989
Deaths	High SDI	Male	Age-standardized	Neoplasms	High fasting plasma glucose	Rate	1998	7.74207	16.6463	1.83922
Deaths	High SDI	Male	Age-standardized	Neoplasms	High fasting plasma glucose	Rate	1999	7.83929	16.8266	1.85854
Deaths	High SDI	Male	Age-standardized	Neoplasms	High fasting plasma glucose	Rate	2000	7.85843	16.7924	1.86432
Deaths	High SDI	Male	Age-standardized	Neoplasms	High fasting plasma glucose	Rate	2001	7.8515	16.7189	1.86509
Deaths	High SDI	Male	Age-standardized	Neoplasms	High fasting plasma glucose	Rate	2002	7.93241	16.9356	1.89145
Deaths	High SDI	Male	Age-standardized	Neoplasms	High fasting plasma glucose	Rate	2003	8.00686	17.0715	1.91855
Deaths	High SDI	Male	Age-standardized	Neoplasms	High fasting plasma glucose	Rate	2004	8.02308	17.0119	1.93296
Deaths	High SDI	Male	Age-standardized	Neoplasms	High fasting plasma glucose	Rate	2005	8.13535	17.2774	1.97379
Deaths	High SDI	Male	Age-standardized	Neoplasms	High fasting plasma glucose	Rate	2006	8.20817	17.3452	2.00342
Deaths	High SDI	Male	Age-standardized	Neoplasms	High fasting plasma glucose	Rate	2007	8.35156	17.5956	2.04832
Deaths	High SDI	Male	Age-standardized	Neoplasms	High fasting plasma glucose	Rate	2008	8.52698	17.8983	2.11164
Deaths	High SDI	Male	Age-standardized	Neoplasms	High fasting plasma glucose	Rate	2009	8.60314	18.0035	2.1411
Deaths	High SDI	Male	Age-standardized	Neoplasms	High fasting plasma glucose	Rate	2010	8.57445	17.9644	2.15059
Deaths	High SDI	Male	Age-standardized	Neoplasms	High fasting plasma glucose	Rate	2011	8.55389	17.8883	2.14569
Deaths	High SDI	Male	Age-standardized	Neoplasms	High fasting plasma glucose	Rate	2012	8.52667	17.7385	2.14381
Deaths	High SDI	Male	Age-standardized	Neoplasms	High fasting plasma glucose	Rate	2013	8.51194	17.6442	2.13992
Deaths	High SDI	Male	Age-standardized	Neoplasms	High fasting plasma glucose	Rate	2014	8.43589	17.5012	2.12702
Deaths	High SDI	Male	Age-standardized	Neoplasms	High fasting plasma glucose	Rate	2015	8.42954	17.5095	2.13393
Deaths	High SDI	Male	Age-standardized	Neoplasms	High fasting plasma glucose	Rate	2016	8.36479	17.415	2.12367
Deaths	High SDI	Male	Age-standardized	Neoplasms	High fasting plasma glucose	Rate	2017	8.30804	17.3046	2.10981
Deaths	High SDI	Male	Age-standardized	Neoplasms	High fasting plasma glucose	Rate	2018	8.49414	17.6828	2.17024
Deaths	High SDI	Male	Age-standardized	Neoplasms	High fasting plasma glucose	Rate	2019	8.69716	18.0391	2.22857
Deaths	High-middle SDI	Male	Age-standardized	Neoplasms	High fasting plasma glucose	Rate	1990	6.02539	13.0938	1.40055
Deaths	High-middle SDI	Male	Age-standardized	Neoplasms	High fasting plasma glucose	Rate	1991	6.15304	13.4083	1.43587
Deaths	High-middle SDI	Male	Age-standardized	Neoplasms	High fasting plasma glucose	Rate	1992	6.29767	13.6246	1.47214
Deaths	High-middle SDI	Male	Age-standardized	Neoplasms	High fasting plasma glucose	Rate	1993	6.49349	14.1338	1.52567
Deaths	High-middle SDI	Male	Age-standardized	Neoplasms	High fasting plasma glucose	Rate	1994	6.62799	14.3806	1.55529
Deaths	High-middle SDI	Male	Age-standardized	Neoplasms	High fasting plasma glucose	Rate	1995	6.70943	14.5233	1.55241
Deaths	High-middle SDI	Male	Age-standardized	Neoplasms	High fasting plasma glucose	Rate	1996	6.7216	14.5935	1.59113
Deaths	High-middle SDI	Male	Age-standardized	Neoplasms	High fasting plasma glucose	Rate	1997	6.7549	14.6019	1.60906
Deaths	High-middle SDI	Male	Age-standardized	Neoplasms	High fasting plasma glucose	Rate	1998	6.82856	14.6809	1.62269
Deaths	High-middle SDI	Male	Age-standardized	Neoplasms	High fasting plasma glucose	Rate	1999	6.96712	15.0081	1.65086
Deaths	High-middle SDI	Male	Age-standardized	Neoplasms	High fasting plasma glucose	Rate	2000	7.04928	15.2291	1.66267
Deaths	High-middle SDI	Male	Age-standardized	Neoplasms	High fasting plasma glucose	Rate	2001	7.19807	15.3683	1.68759
Deaths	High-middle SDI	Male	Age-standardized	Neoplasms	High fasting plasma glucose	Rate	2002	7.46058	15.9735	1.77424
Deaths	High-middle SDI	Male	Age-standardized	Neoplasms	High fasting plasma glucose	Rate	2003	7.75528	16.5337	1.86405
Deaths	High-middle SDI	Male	Age-standardized	Neoplasms	High fasting plasma glucose	Rate	2004	7.9496	16.9172	1.8973
Deaths	High-middle SDI	Male	Age-standardized	Neoplasms	High fasting plasma glucose	Rate	2005	8.1247	17.3156	1.99435
Deaths	High-middle SDI	Male	Age-standardized	Neoplasms	High fasting plasma glucose	Rate	2006	8.08203	17.0997	1.92552
Deaths	High-middle SDI	Male	Age-standardized	Neoplasms	High fasting plasma glucose	Rate	2007	8.16255	17.1963	1.99059
Deaths	High-middle SDI	Male	Age-standardized	Neoplasms	High fasting plasma glucose	Rate	2008	8.28523	17.465	1.99421
Deaths	High-middle SDI	Male	Age-standardized	Neoplasms	High fasting plasma glucose	Rate	2009	8.34791	17.5448	2.02554
Deaths	High-middle SDI	Male	Age-standardized	Neoplasms	High fasting plasma glucose	Rate	2010	8.39854	17.6847	2.05259
Deaths	High-middle SDI	Male	Age-standardized	Neoplasms	High fasting plasma glucose	Rate	2011	8.31252	17.5216	2.03257
Deaths	High-middle SDI	Male	Age-standardized	Neoplasms	High fasting plasma glucose	Rate	2012	8.19519	17.2798	2.03856
Deaths	High-middle SDI	Male	Age-standardized	Neoplasms	High fasting plasma glucose	Rate	2013	8.01069	16.971	1.94382
Deaths	High-middle SDI	Male	Age-standardized	Neoplasms	High fasting plasma glucose	Rate	2014	7.88092	16.837	1.88792
Deaths	High-middle SDI	Male	Age-standardized	Neoplasms	High fasting plasma glucose	Rate	2015	7.88719	16.8327	1.87994
Deaths	High-middle SDI	Male	Age-standardized	Neoplasms	High fasting plasma glucose	Rate	2016	7.74114	16.5664	1.86679
Deaths	High-middle SDI	Male	Age-standardized	Neoplasms	High fasting plasma glucose	Rate	2017	7.53836	15.9157	1.77421
Deaths	High-middle SDI	Male	Age-standardized	Neoplasms	High fasting plasma glucose	Rate	2018	7.46533	15.9142	1.80473
Deaths	High-middle SDI	Male	Age-standardized	Neoplasms	High fasting plasma glucose	Rate	2019	7.48051	16.0492	1.80109
Deaths	Low SDI	Male	Age-standardized	Neoplasms	High fasting plasma glucose	Rate	1990	1.77426	3.96211	0.425091
Deaths	Low SDI	Male	Age-standardized	Neoplasms	High fasting plasma glucose	Rate	1991	1.79334	4.01792	0.424947
Deaths	Low SDI	Male	Age-standardized	Neoplasms	High fasting plasma glucose	Rate	1992	1.81272	4.04266	0.431922
Deaths	Low SDI	Male	Age-standardized	Neoplasms	High fasting plasma glucose	Rate	1993	1.83473	4.14119	0.441655
Deaths	Low SDI	Male	Age-standardized	Neoplasms	High fasting plasma glucose	Rate	1994	1.85562	4.17022	0.449339
Deaths	Low SDI	Male	Age-standardized	Neoplasms	High fasting plasma glucose	Rate	1995	1.8778	4.18419	0.44879
Deaths	Low SDI	Male	Age-standardized	Neoplasms	High fasting plasma glucose	Rate	1996	1.90546	4.23951	0.458175
Deaths	Low SDI	Male	Age-standardized	Neoplasms	High fasting plasma glucose	Rate	1997	1.9493	4.34058	0.459706
Deaths	Low SDI	Male	Age-standardized	Neoplasms	High fasting plasma glucose	Rate	1998	1.98748	4.47153	0.479586
Deaths	Low SDI	Male	Age-standardized	Neoplasms	High fasting plasma glucose	Rate	1999	2.00926	4.48223	0.480777
Deaths	Low SDI	Male	Age-standardized	Neoplasms	High fasting plasma glucose	Rate	2000	2.05173	4.59185	0.506135
Deaths	Low SDI	Male	Age-standardized	Neoplasms	High fasting plasma glucose	Rate	2001	2.08263	4.63228	0.496873
Deaths	Low SDI	Male	Age-standardized	Neoplasms	High fasting plasma glucose	Rate	2002	2.11569	4.68685	0.51436
Deaths	Low SDI	Male	Age-standardized	Neoplasms	High fasting plasma glucose	Rate	2003	2.15766	4.77692	0.521613
Deaths	Low SDI	Male	Age-standardized	Neoplasms	High fasting plasma glucose	Rate	2004	2.17735	4.79141	0.534276
Deaths	Low SDI	Male	Age-standardized	Neoplasms	High fasting plasma glucose	Rate	2005	2.203	4.86147	0.542882
Deaths	Low SDI	Male	Age-standardized	Neoplasms	High fasting plasma glucose	Rate	2006	2.22307	4.83938	0.553431
Deaths	Low SDI	Male	Age-standardized	Neoplasms	High fasting plasma glucose	Rate	2007	2.25133	4.93842	0.554747
Deaths	Low SDI	Male	Age-standardized	Neoplasms	High fasting plasma glucose	Rate	2008	2.27648	4.97843	0.553313
Deaths	Low SDI	Male	Age-standardized	Neoplasms	High fasting plasma glucose	Rate	2009	2.29926	5.01305	0.572716
Deaths	Low SDI	Male	Age-standardized	Neoplasms	High fasting plasma glucose	Rate	2010	2.30809	5.06212	0.576073
Deaths	Low SDI	Male	Age-standardized	Neoplasms	High fasting plasma glucose	Rate	2011	2.33435	5.11344	0.572493
Deaths	Low SDI	Male	Age-standardized	Neoplasms	High fasting plasma glucose	Rate	2012	2.36629	5.18147	0.593813
Deaths	Low SDI	Male	Age-standardized	Neoplasms	High fasting plasma glucose	Rate	2013	2.41179	5.23909	0.603311
Deaths	Low SDI	Male	Age-standardized	Neoplasms	High fasting plasma glucose	Rate	2014	2.41799	5.30118	0.611544
Deaths	Low SDI	Male	Age-standardized	Neoplasms	High fasting plasma glucose	Rate	2015	2.44109	5.26854	0.611621
Deaths	Low SDI	Male	Age-standardized	Neoplasms	High fasting plasma glucose	Rate	2016	2.43136	5.27371	0.608069
Deaths	Low SDI	Male	Age-standardized	Neoplasms	High fasting plasma glucose	Rate	2017	2.44183	5.25614	0.60007
Deaths	Low SDI	Male	Age-standardized	Neoplasms	High fasting plasma glucose	Rate	2018	2.50313	5.37337	0.625757
Deaths	Low SDI	Male	Age-standardized	Neoplasms	High fasting plasma glucose	Rate	2019	2.59243	5.58824	0.655963
Deaths	Low-middle SDI	Male	Age-standardized	Neoplasms	High fasting plasma glucose	Rate	1990	1.89387	4.23641	0.439185
Deaths	Low-middle SDI	Male	Age-standardized	Neoplasms	High fasting plasma glucose	Rate	1991	1.92617	4.28005	0.443733
Deaths	Low-middle SDI	Male	Age-standardized	Neoplasms	High fasting plasma glucose	Rate	1992	1.95952	4.34789	0.46055
Deaths	Low-middle SDI	Male	Age-standardized	Neoplasms	High fasting plasma glucose	Rate	1993	2.0098	4.4284	0.474672
Deaths	Low-middle SDI	Male	Age-standardized	Neoplasms	High fasting plasma glucose	Rate	1994	2.04792	4.49761	0.48359
Deaths	Low-middle SDI	Male	Age-standardized	Neoplasms	High fasting plasma glucose	Rate	1995	2.07836	4.57618	0.490238
Deaths	Low-middle SDI	Male	Age-standardized	Neoplasms	High fasting plasma glucose	Rate	1996	2.11545	4.63431	0.505404
Deaths	Low-middle SDI	Male	Age-standardized	Neoplasms	High fasting plasma glucose	Rate	1997	2.1857	4.77376	0.519794
Deaths	Low-middle SDI	Male	Age-standardized	Neoplasms	High fasting plasma glucose	Rate	1998	2.23638	4.87087	0.528927
Deaths	Low-middle SDI	Male	Age-standardized	Neoplasms	High fasting plasma glucose	Rate	1999	2.25265	4.9318	0.546569
Deaths	Low-middle SDI	Male	Age-standardized	Neoplasms	High fasting plasma glucose	Rate	2000	2.30913	4.99868	0.552623
Deaths	Low-middle SDI	Male	Age-standardized	Neoplasms	High fasting plasma glucose	Rate	2001	2.36928	5.15073	0.570385
Deaths	Low-middle SDI	Male	Age-standardized	Neoplasms	High fasting plasma glucose	Rate	2002	2.43164	5.23513	0.587107
Deaths	Low-middle SDI	Male	Age-standardized	Neoplasms	High fasting plasma glucose	Rate	2003	2.4924	5.36783	0.612451
Deaths	Low-middle SDI	Male	Age-standardized	Neoplasms	High fasting plasma glucose	Rate	2004	2.51517	5.39305	0.61651
Deaths	Low-middle SDI	Male	Age-standardized	Neoplasms	High fasting plasma glucose	Rate	2005	2.58492	5.60582	0.629761
Deaths	Low-middle SDI	Male	Age-standardized	Neoplasms	High fasting plasma glucose	Rate	2006	2.64276	5.73538	0.638049
Deaths	Low-middle SDI	Male	Age-standardized	Neoplasms	High fasting plasma glucose	Rate	2007	2.68503	5.74554	0.65483
Deaths	Low-middle SDI	Male	Age-standardized	Neoplasms	High fasting plasma glucose	Rate	2008	2.74628	5.93966	0.660651
Deaths	Low-middle SDI	Male	Age-standardized	Neoplasms	High fasting plasma glucose	Rate	2009	2.76711	5.9081	0.67632
Deaths	Low-middle SDI	Male	Age-standardized	Neoplasms	High fasting plasma glucose	Rate	2010	2.78636	5.96774	0.674173
Deaths	Low-middle SDI	Male	Age-standardized	Neoplasms	High fasting plasma glucose	Rate	2011	2.81414	6.06119	0.676976
Deaths	Low-middle SDI	Male	Age-standardized	Neoplasms	High fasting plasma glucose	Rate	2012	2.86031	6.13237	0.699681
Deaths	Low-middle SDI	Male	Age-standardized	Neoplasms	High fasting plasma glucose	Rate	2013	2.94874	6.31601	0.707165
Deaths	Low-middle SDI	Male	Age-standardized	Neoplasms	High fasting plasma glucose	Rate	2014	3.01485	6.39736	0.728828
Deaths	Low-middle SDI	Male	Age-standardized	Neoplasms	High fasting plasma glucose	Rate	2015	3.05698	6.50194	0.761012
Deaths	Low-middle SDI	Male	Age-standardized	Neoplasms	High fasting plasma glucose	Rate	2016	3.07848	6.61957	0.748163
Deaths	Low-middle SDI	Male	Age-standardized	Neoplasms	High fasting plasma glucose	Rate	2017	3.1172	6.64316	0.751183
Deaths	Low-middle SDI	Male	Age-standardized	Neoplasms	High fasting plasma glucose	Rate	2018	3.23275	6.85512	0.79712
Deaths	Low-middle SDI	Male	Age-standardized	Neoplasms	High fasting plasma glucose	Rate	2019	3.40077	7.19606	0.833412
Deaths	Middle SDI	Male	Age-standardized	Neoplasms	High fasting plasma glucose	Rate	1990	3.20358	7.03874	0.739796
Deaths	Middle SDI	Male	Age-standardized	Neoplasms	High fasting plasma glucose	Rate	1991	3.28461	7.29763	0.74659
Deaths	Middle SDI	Male	Age-standardized	Neoplasms	High fasting plasma glucose	Rate	1992	3.35222	7.32534	0.766955
Deaths	Middle SDI	Male	Age-standardized	Neoplasms	High fasting plasma glucose	Rate	1993	3.43275	7.54696	0.798096
Deaths	Middle SDI	Male	Age-standardized	Neoplasms	High fasting plasma glucose	Rate	1994	3.49984	7.67533	0.804081
Deaths	Middle SDI	Male	Age-standardized	Neoplasms	High fasting plasma glucose	Rate	1995	3.57913	7.88547	0.831262
Deaths	Middle SDI	Male	Age-standardized	Neoplasms	High fasting plasma glucose	Rate	1996	3.66158	8.08008	0.864723
Deaths	Middle SDI	Male	Age-standardized	Neoplasms	High fasting plasma glucose	Rate	1997	3.72954	8.17167	0.874693
Deaths	Middle SDI	Male	Age-standardized	Neoplasms	High fasting plasma glucose	Rate	1998	3.80767	8.36744	0.895497
Deaths	Middle SDI	Male	Age-standardized	Neoplasms	High fasting plasma glucose	Rate	1999	3.88198	8.45543	0.904799
Deaths	Middle SDI	Male	Age-standardized	Neoplasms	High fasting plasma glucose	Rate	2000	3.98872	8.72761	0.939996
Deaths	Middle SDI	Male	Age-standardized	Neoplasms	High fasting plasma glucose	Rate	2001	4.10215	9.02931	0.959389
Deaths	Middle SDI	Male	Age-standardized	Neoplasms	High fasting plasma glucose	Rate	2002	4.27072	9.31197	0.999164
Deaths	Middle SDI	Male	Age-standardized	Neoplasms	High fasting plasma glucose	Rate	2003	4.43095	9.79584	1.023
Deaths	Middle SDI	Male	Age-standardized	Neoplasms	High fasting plasma glucose	Rate	2004	4.61404	10.0601	1.0936
Deaths	Middle SDI	Male	Age-standardized	Neoplasms	High fasting plasma glucose	Rate	2005	4.73046	10.3233	1.1079
Deaths	Middle SDI	Male	Age-standardized	Neoplasms	High fasting plasma glucose	Rate	2006	4.73025	10.359	1.09906
Deaths	Middle SDI	Male	Age-standardized	Neoplasms	High fasting plasma glucose	Rate	2007	4.77625	10.3771	1.11557
Deaths	Middle SDI	Male	Age-standardized	Neoplasms	High fasting plasma glucose	Rate	2008	4.87807	10.5685	1.12421
Deaths	Middle SDI	Male	Age-standardized	Neoplasms	High fasting plasma glucose	Rate	2009	4.99217	10.7353	1.18395
Deaths	Middle SDI	Male	Age-standardized	Neoplasms	High fasting plasma glucose	Rate	2010	5.09549	10.9974	1.20536
Deaths	Middle SDI	Male	Age-standardized	Neoplasms	High fasting plasma glucose	Rate	2011	5.14802	11.1879	1.21435
Deaths	Middle SDI	Male	Age-standardized	Neoplasms	High fasting plasma glucose	Rate	2012	5.2017	11.2065	1.23924
Deaths	Middle SDI	Male	Age-standardized	Neoplasms	High fasting plasma glucose	Rate	2013	5.25854	11.4339	1.25121
Deaths	Middle SDI	Male	Age-standardized	Neoplasms	High fasting plasma glucose	Rate	2014	5.29766	11.4741	1.21694
Deaths	Middle SDI	Male	Age-standardized	Neoplasms	High fasting plasma glucose	Rate	2015	5.32705	11.7353	1.25702
Deaths	Middle SDI	Male	Age-standardized	Neoplasms	High fasting plasma glucose	Rate	2016	5.25512	11.3109	1.21893
Deaths	Middle SDI	Male	Age-standardized	Neoplasms	High fasting plasma glucose	Rate	2017	5.16387	11.3449	1.1789
Deaths	Middle SDI	Male	Age-standardized	Neoplasms	High fasting plasma glucose	Rate	2018	5.20341	11.3776	1.18546
Deaths	Middle SDI	Male	Age-standardized	Neoplasms	High fasting plasma glucose	Rate	2019	5.32626	11.704	1.27012

## Sheet: High BMI-Female
measure	sex	age	cause	rei	metric	year	Global	High SDI	High-middle SDI	Middle SDI	Low-middle SDI	Low SDI
Deaths	Male	Age-standardized	Neoplasms	High body-mass index	Rate	1990	4.65461	7.42273	6.03848	3.29832	1.11575	1.19324
Deaths	Male	Age-standardized	Neoplasms	High body-mass index	Rate	1991	4.74507	7.55764	6.1841	3.3718	1.14499	1.20457
Deaths	Male	Age-standardized	Neoplasms	High body-mass index	Rate	1992	4.85414	7.70526	6.38473	3.44392	1.17844	1.21744
Deaths	Male	Age-standardized	Neoplasms	High body-mass index	Rate	1993	5.00416	7.90601	6.65417	3.54519	1.22057	1.23104
Deaths	Male	Age-standardized	Neoplasms	High body-mass index	Rate	1994	5.11074	8.04501	6.83509	3.63505	1.25733	1.24731
Deaths	Male	Age-standardized	Neoplasms	High body-mass index	Rate	1995	5.20071	8.20826	6.90606	3.73769	1.28795	1.26721
Deaths	Male	Age-standardized	Neoplasms	High body-mass index	Rate	1996	5.25067	8.28561	6.90081	3.84677	1.32087	1.2866
Deaths	Male	Age-standardized	Neoplasms	High body-mass index	Rate	1997	5.30322	8.34184	6.91645	3.94837	1.37368	1.30882
Deaths	Male	Age-standardized	Neoplasms	High body-mass index	Rate	1998	5.39356	8.48841	6.97094	4.06727	1.42141	1.3322
Deaths	Male	Age-standardized	Neoplasms	High body-mass index	Rate	1999	5.50589	8.62821	7.13339	4.1805	1.4531	1.35107
Deaths	Male	Age-standardized	Neoplasms	High body-mass index	Rate	2000	5.57327	8.7031	7.20154	4.27095	1.49381	1.37668
Deaths	Male	Age-standardized	Neoplasms	High body-mass index	Rate	2001	5.59774	8.74456	7.20857	4.30248	1.53667	1.40338
Deaths	Male	Age-standardized	Neoplasms	High body-mass index	Rate	2002	5.6309	8.81713	7.22836	4.3147	1.58173	1.43996
Deaths	Male	Age-standardized	Neoplasms	High body-mass index	Rate	2003	5.6685	8.87095	7.27054	4.3472	1.62489	1.48833
Deaths	Male	Age-standardized	Neoplasms	High body-mass index	Rate	2004	5.68242	8.82675	7.29183	4.41212	1.65016	1.52659
Deaths	Male	Age-standardized	Neoplasms	High body-mass index	Rate	2005	5.73812	8.86959	7.39116	4.45431	1.70945	1.56528
Deaths	Male	Age-standardized	Neoplasms	High body-mass index	Rate	2006	5.72451	8.84153	7.3241	4.47187	1.76433	1.59369
Deaths	Male	Age-standardized	Neoplasms	High body-mass index	Rate	2007	5.76114	8.84976	7.37673	4.52187	1.81422	1.62975
Deaths	Male	Age-standardized	Neoplasms	High body-mass index	Rate	2008	5.84403	8.88096	7.50588	4.63995	1.88349	1.66721
Deaths	Male	Age-standardized	Neoplasms	High body-mass index	Rate	2009	5.87632	8.86454	7.5137	4.74932	1.92642	1.70755
Deaths	Male	Age-standardized	Neoplasms	High body-mass index	Rate	2010	5.91747	8.82592	7.5994	4.83459	1.97345	1.74656
Deaths	Male	Age-standardized	Neoplasms	High body-mass index	Rate	2011	5.91593	8.80635	7.55289	4.86547	2.02742	1.79356
Deaths	Male	Age-standardized	Neoplasms	High body-mass index	Rate	2012	5.94024	8.77859	7.57714	4.91137	2.10219	1.8401
Deaths	Male	Age-standardized	Neoplasms	High body-mass index	Rate	2013	5.95058	8.75437	7.54788	4.95467	2.18626	1.8977
Deaths	Male	Age-standardized	Neoplasms	High body-mass index	Rate	2014	5.97091	8.70006	7.57595	5.01749	2.2579	1.94241
Deaths	Male	Age-standardized	Neoplasms	High body-mass index	Rate	2015	6.04306	8.73109	7.69579	5.10206	2.34083	1.98696
Deaths	Male	Age-standardized	Neoplasms	High body-mass index	Rate	2016	6.07715	8.73981	7.70534	5.18474	2.42027	2.03285
Deaths	Male	Age-standardized	Neoplasms	High body-mass index	Rate	2017	6.1061	8.73889	7.68481	5.28101	2.49568	2.08679
Deaths	Male	Age-standardized	Neoplasms	High body-mass index	Rate	2018	6.18891	8.82941	7.74821	5.40452	2.57987	2.14776
Deaths	Male	Age-standardized	Neoplasms	High body-mass index	Rate	2019	6.29402	8.8823	7.87451	5.58279	2.66927	2.19981

## Sheet: High BMI-Male
measure	sex	age	cause	rei	metric	year	Global	High SDI	High-middle SDI	Middle SDI	Low-middle SDI	Low SDI
Deaths	Female	Age-standardized	Neoplasms	High body-mass index	Rate	1990	4.63262	6.11032	5.82896	3.18499	1.58976	1.61924
Deaths	Female	Age-standardized	Neoplasms	High body-mass index	Rate	1991	4.67008	6.13541	5.90922	3.23254	1.61157	1.62183
Deaths	Female	Age-standardized	Neoplasms	High body-mass index	Rate	1992	4.71992	6.15317	6.00583	3.31136	1.64565	1.63064
Deaths	Female	Age-standardized	Neoplasms	High body-mass index	Rate	1993	4.82408	6.23809	6.2436	3.37413	1.67527	1.63814
Deaths	Female	Age-standardized	Neoplasms	High body-mass index	Rate	1994	4.869	6.26237	6.35176	3.42415	1.70589	1.64806
Deaths	Female	Age-standardized	Neoplasms	High body-mass index	Rate	1995	4.86907	6.31261	6.3022	3.44437	1.7281	1.6618
Deaths	Female	Age-standardized	Neoplasms	High body-mass index	Rate	1996	4.86552	6.31912	6.21828	3.52454	1.76118	1.67823
Deaths	Female	Age-standardized	Neoplasms	High body-mass index	Rate	1997	4.88151	6.32908	6.17581	3.61125	1.82087	1.70087
Deaths	Female	Age-standardized	Neoplasms	High body-mass index	Rate	1998	4.90432	6.36882	6.14298	3.68168	1.8723	1.73452
Deaths	Female	Age-standardized	Neoplasms	High body-mass index	Rate	1999	4.97456	6.44006	6.25095	3.75311	1.92225	1.76306
Deaths	Female	Age-standardized	Neoplasms	High body-mass index	Rate	2000	5.00782	6.466	6.26421	3.8339	1.98041	1.79937
Deaths	Female	Age-standardized	Neoplasms	High body-mass index	Rate	2001	5.02153	6.48181	6.2542	3.87775	2.04543	1.84231
Deaths	Female	Age-standardized	Neoplasms	High body-mass index	Rate	2002	5.07682	6.49923	6.31842	3.97575	2.13112	1.90186
Deaths	Female	Age-standardized	Neoplasms	High body-mass index	Rate	2003	5.12207	6.50445	6.38531	4.0658	2.19773	1.9643
Deaths	Female	Age-standardized	Neoplasms	High body-mass index	Rate	2004	5.10039	6.44283	6.33597	4.11055	2.23736	2.02105
Deaths	Female	Age-standardized	Neoplasms	High body-mass index	Rate	2005	5.11313	6.43081	6.36059	4.13676	2.30126	2.06961
Deaths	Female	Age-standardized	Neoplasms	High body-mass index	Rate	2006	5.07116	6.39071	6.24596	4.1383	2.34844	2.10908
Deaths	Female	Age-standardized	Neoplasms	High body-mass index	Rate	2007	5.0628	6.36768	6.22866	4.14418	2.3943	2.1441
Deaths	Female	Age-standardized	Neoplasms	High body-mass index	Rate	2008	5.07955	6.36061	6.26054	4.18206	2.43965	2.18703
Deaths	Female	Age-standardized	Neoplasms	High body-mass index	Rate	2009	5.06537	6.32853	6.2282	4.21688	2.45661	2.22756
Deaths	Female	Age-standardized	Neoplasms	High body-mass index	Rate	2010	5.06243	6.28737	6.22823	4.24761	2.50309	2.26691
Deaths	Female	Age-standardized	Neoplasms	High body-mass index	Rate	2011	5.04555	6.29016	6.15591	4.24485	2.55963	2.31744
Deaths	Female	Age-standardized	Neoplasms	High body-mass index	Rate	2012	5.03429	6.27435	6.11203	4.23841	2.61704	2.39322
Deaths	Female	Age-standardized	Neoplasms	High body-mass index	Rate	2013	5.02868	6.26291	6.06345	4.25102	2.69956	2.47431
Deaths	Female	Age-standardized	Neoplasms	High body-mass index	Rate	2014	5.03345	6.24239	6.03837	4.28081	2.79225	2.55018
Deaths	Female	Age-standardized	Neoplasms	High body-mass index	Rate	2015	5.06662	6.25992	6.07869	4.30187	2.89444	2.61464
Deaths	Female	Age-standardized	Neoplasms	High body-mass index	Rate	2016	5.0722	6.27044	6.0391	4.33739	2.96625	2.68221
Deaths	Female	Age-standardized	Neoplasms	High body-mass index	Rate	2017	5.06019	6.22208	5.99014	4.38295	3.01422	2.75489
Deaths	Female	Age-standardized	Neoplasms	High body-mass index	Rate	2018	5.09709	6.24232	6.02361	4.4473	3.07046	2.83642
Deaths	Female	Age-standardized	Neoplasms	High body-mass index	Rate	2019	5.15031	6.29751	6.06169	4.52154	3.1423	2.9002

## Sheet: High BMI--male-to-female ratio
measure	age	cause	rei	metric	year	Global	High SDI	High-middle SDI	Middle SDI	Low-middle SDI	Low SDI
Deaths	Age-standardized	Neoplasms	High body-mass index	Rate	1990	1.00475	1.21479	1.03594	1.03558	0.701835	0.736911
Deaths	Age-standardized	Neoplasms	High body-mass index	Rate	1991	1.01606	1.23181	1.04652	1.04308	0.710481	0.74272
Deaths	Age-standardized	Neoplasms	High body-mass index	Rate	1992	1.02844	1.25224	1.06309	1.04003	0.716095	0.746606
Deaths	Age-standardized	Neoplasms	High body-mass index	Rate	1993	1.03733	1.26738	1.06576	1.0507	0.728584	0.751489
Deaths	Age-standardized	Neoplasms	High body-mass index	Rate	1994	1.04965	1.28466	1.07609	1.06159	0.737052	0.756835
Deaths	Age-standardized	Neoplasms	High body-mass index	Rate	1995	1.06811	1.30029	1.09582	1.08516	0.745298	0.762557
Deaths	Age-standardized	Neoplasms	High body-mass index	Rate	1996	1.07916	1.3112	1.10976	1.09143	0.749992	0.766643
Deaths	Age-standardized	Neoplasms	High body-mass index	Rate	1997	1.08639	1.31802	1.11993	1.09335	0.754409	0.769503
Deaths	Age-standardized	Neoplasms	High body-mass index	Rate	1998	1.09976	1.33281	1.13478	1.10473	0.759179	0.768051
Deaths	Age-standardized	Neoplasms	High body-mass index	Rate	1999	1.10681	1.33977	1.14117	1.11387	0.755936	0.766323
Deaths	Age-standardized	Neoplasms	High body-mass index	Rate	2000	1.11291	1.34598	1.14963	1.114	0.754294	0.765092
Deaths	Age-standardized	Neoplasms	High body-mass index	Rate	2001	1.11475	1.34909	1.1526	1.10953	0.751268	0.761749
Deaths	Age-standardized	Neoplasms	High body-mass index	Rate	2002	1.10914	1.35664	1.14401	1.08525	0.742207	0.757133
Deaths	Age-standardized	Neoplasms	High body-mass index	Rate	2003	1.10668	1.36383	1.13864	1.06921	0.739352	0.757687
Deaths	Age-standardized	Neoplasms	High body-mass index	Rate	2004	1.11411	1.37001	1.15086	1.07336	0.737546	0.755346
Deaths	Age-standardized	Neoplasms	High body-mass index	Rate	2005	1.12223	1.37923	1.16203	1.07676	0.742832	0.756315
Deaths	Age-standardized	Neoplasms	High body-mass index	Rate	2006	1.12884	1.3835	1.17261	1.0806	0.751278	0.755632
Deaths	Age-standardized	Neoplasms	High body-mass index	Rate	2007	1.13794	1.38979	1.18432	1.09114	0.757725	0.760108
Deaths	Age-standardized	Neoplasms	High body-mass index	Rate	2008	1.1505	1.39624	1.19892	1.10949	0.77203	0.762315
Deaths	Age-standardized	Neoplasms	High body-mass index	Rate	2009	1.1601	1.40073	1.2064	1.12627	0.784177	0.766559
Deaths	Age-standardized	Neoplasms	High body-mass index	Rate	2010	1.1689	1.40375	1.22015	1.13819	0.788405	0.770456
Deaths	Age-standardized	Neoplasms	High body-mass index	Rate	2011	1.1725	1.40002	1.22693	1.14621	0.792075	0.773943
Deaths	Age-standardized	Neoplasms	High body-mass index	Rate	2012	1.17996	1.39912	1.23971	1.15878	0.803268	0.76888
Deaths	Age-standardized	Neoplasms	High body-mass index	Rate	2013	1.18333	1.39781	1.24482	1.16553	0.809857	0.766959
Deaths	Age-standardized	Neoplasms	High body-mass index	Rate	2014	1.18625	1.39371	1.25463	1.17209	0.808631	0.761676
Deaths	Age-standardized	Neoplasms	High body-mass index	Rate	2015	1.19272	1.39476	1.26603	1.18601	0.808733	0.759936
Deaths	Age-standardized	Neoplasms	High body-mass index	Rate	2016	1.19813	1.39381	1.27591	1.19536	0.815935	0.757899
Deaths	Age-standardized	Neoplasms	High body-mass index	Rate	2017	1.20669	1.4045	1.28291	1.2049	0.82797	0.757484
Deaths	Age-standardized	Neoplasms	High body-mass index	Rate	2018	1.21421	1.41444	1.28631	1.21524	0.840222	0.757209
Deaths	Age-standardized	Neoplasms	High body-mass index	Rate	2019	1.22207	1.41045	1.29906	1.23471	0.849464	0.758505

## Sheet: High FPG-Male
measure	sex	age	cause	rei	metric	year	Global	High SDI	High-middle SDI	Middle SDI	Low-middle SDI	Low SDI
Deaths	Male	Age-standardized	Neoplasms	High fasting plasma glucose	Rate	1990	5.10119	8.31239	6.02539	3.20358	1.89387	1.77426
Deaths	Male	Age-standardized	Neoplasms	High fasting plasma glucose	Rate	1991	5.09123	8.09734	6.15304	3.28461	1.92617	1.79334
Deaths	Male	Age-standardized	Neoplasms	High fasting plasma glucose	Rate	1992	5.09566	7.92691	6.29767	3.35222	1.95952	1.81272
Deaths	Male	Age-standardized	Neoplasms	High fasting plasma glucose	Rate	1993	5.15264	7.87647	6.49349	3.43275	2.0098	1.83473
Deaths	Male	Age-standardized	Neoplasms	High fasting plasma glucose	Rate	1994	5.17194	7.76487	6.62799	3.49984	2.04792	1.85562
Deaths	Male	Age-standardized	Neoplasms	High fasting plasma glucose	Rate	1995	5.21445	7.76505	6.70943	3.57913	2.07836	1.8778
Deaths	Male	Age-standardized	Neoplasms	High fasting plasma glucose	Rate	1996	5.22443	7.70255	6.7216	3.66158	2.11545	1.90546
Deaths	Male	Age-standardized	Neoplasms	High fasting plasma glucose	Rate	1997	5.24942	7.6618	6.7549	3.72954	2.1857	1.9493
Deaths	Male	Age-standardized	Neoplasms	High fasting plasma glucose	Rate	1998	5.31753	7.74207	6.82856	3.80767	2.23638	1.98748
Deaths	Male	Age-standardized	Neoplasms	High fasting plasma glucose	Rate	1999	5.40086	7.83929	6.96712	3.88198	2.25265	2.00926
Deaths	Male	Age-standardized	Neoplasms	High fasting plasma glucose	Rate	2000	5.4658	7.85843	7.04928	3.98872	2.30913	2.05173
Deaths	Male	Age-standardized	Neoplasms	High fasting plasma glucose	Rate	2001	5.54231	7.8515	7.19807	4.10215	2.36928	2.08263
Deaths	Male	Age-standardized	Neoplasms	High fasting plasma glucose	Rate	2002	5.68798	7.93241	7.46058	4.27072	2.43164	2.11569
Deaths	Male	Age-standardized	Neoplasms	High fasting plasma glucose	Rate	2003	5.83625	8.00686	7.75528	4.43095	2.4924	2.15766
Deaths	Male	Age-standardized	Neoplasms	High fasting plasma glucose	Rate	2004	5.94313	8.02308	7.9496	4.61404	2.51517	2.17735
Deaths	Male	Age-standardized	Neoplasms	High fasting plasma glucose	Rate	2005	6.06061	8.13535	8.1247	4.73046	2.58492	2.203
Deaths	Male	Age-standardized	Neoplasms	High fasting plasma glucose	Rate	2006	6.07827	8.20817	8.08203	4.73025	2.64276	2.22307
Deaths	Male	Age-standardized	Neoplasms	High fasting plasma glucose	Rate	2007	6.15844	8.35156	8.16255	4.77625	2.68503	2.25133
Deaths	Male	Age-standardized	Neoplasms	High fasting plasma glucose	Rate	2008	6.27386	8.52698	8.28523	4.87807	2.74628	2.27648
Deaths	Male	Age-standardized	Neoplasms	High fasting plasma glucose	Rate	2009	6.34224	8.60314	8.34791	4.99217	2.76711	2.29926
Deaths	Male	Age-standardized	Neoplasms	High fasting plasma glucose	Rate	2010	6.37547	8.57445	8.39854	5.09549	2.78636	2.30809
Deaths	Male	Age-standardized	Neoplasms	High fasting plasma glucose	Rate	2011	6.36502	8.55389	8.31252	5.14802	2.81414	2.33435
Deaths	Male	Age-standardized	Neoplasms	High fasting plasma glucose	Rate	2012	6.35239	8.52667	8.19519	5.2017	2.86031	2.36629
Deaths	Male	Age-standardized	Neoplasms	High fasting plasma glucose	Rate	2013	6.33092	8.51194	8.01069	5.25854	2.94874	2.41179
Deaths	Male	Age-standardized	Neoplasms	High fasting plasma glucose	Rate	2014	6.2974	8.43589	7.88092	5.29766	3.01485	2.41799
Deaths	Male	Age-standardized	Neoplasms	High fasting plasma glucose	Rate	2015	6.31061	8.42954	7.88719	5.32705	3.05698	2.44109
Deaths	Male	Age-standardized	Neoplasms	High fasting plasma glucose	Rate	2016	6.23284	8.36479	7.74114	5.25512	3.07848	2.43136
Deaths	Male	Age-standardized	Neoplasms	High fasting plasma glucose	Rate	2017	6.14254	8.30804	7.53836	5.16387	3.1172	2.44183
Deaths	Male	Age-standardized	Neoplasms	High fasting plasma glucose	Rate	2018	6.19976	8.49414	7.46533	5.20341	3.23275	2.50313
Deaths	Male	Age-standardized	Neoplasms	High fasting plasma glucose	Rate	2019	6.31609	8.69716	7.48051	5.32626	3.40077	2.59243

## Sheet: High FPG-Female
measure	sex	age	cause	rei	metric	year	Global	High SDI	High-middle SDI	Middle SDI	Low-middle SDI	Low SDI
Deaths	Female	Age-standardized	Neoplasms	High fasting plasma glucose	Rate	1990	3.3884	5.03918	3.22692	2.49295	1.70392	1.37592
Deaths	Female	Age-standardized	Neoplasms	High fasting plasma glucose	Rate	1991	3.37812	4.91428	3.28175	2.55334	1.73675	1.40025
Deaths	Female	Age-standardized	Neoplasms	High fasting plasma glucose	Rate	1992	3.37529	4.80322	3.33117	2.61901	1.78075	1.43069
Deaths	Female	Age-standardized	Neoplasms	High fasting plasma glucose	Rate	1993	3.40853	4.75754	3.43151	2.68604	1.82923	1.46155
Deaths	Female	Age-standardized	Neoplasms	High fasting plasma glucose	Rate	1994	3.41328	4.69901	3.47958	2.71868	1.87146	1.48887
Deaths	Female	Age-standardized	Neoplasms	High fasting plasma glucose	Rate	1995	3.43339	4.71468	3.50636	2.74511	1.90777	1.51448
Deaths	Female	Age-standardized	Neoplasms	High fasting plasma glucose	Rate	1996	3.45481	4.71315	3.51991	2.80295	1.95143	1.54449
Deaths	Female	Age-standardized	Neoplasms	High fasting plasma glucose	Rate	1997	3.48034	4.71738	3.54253	2.84728	2.00932	1.58263
Deaths	Female	Age-standardized	Neoplasms	High fasting plasma glucose	Rate	1998	3.5085	4.75133	3.56255	2.87498	2.05069	1.62315
Deaths	Female	Age-standardized	Neoplasms	High fasting plasma glucose	Rate	1999	3.56037	4.8159	3.63497	2.91139	2.0811	1.65125
Deaths	Female	Age-standardized	Neoplasms	High fasting plasma glucose	Rate	2000	3.60953	4.86677	3.69315	2.96706	2.12201	1.68974
Deaths	Female	Age-standardized	Neoplasms	High fasting plasma glucose	Rate	2001	3.67067	4.91511	3.78468	3.02899	2.18424	1.73912
Deaths	Female	Age-standardized	Neoplasms	High fasting plasma glucose	Rate	2002	3.78228	5.00957	3.95373	3.13265	2.26387	1.79777
Deaths	Female	Age-standardized	Neoplasms	High fasting plasma glucose	Rate	2003	3.89148	5.1048	4.14094	3.23578	2.30816	1.84433
Deaths	Female	Age-standardized	Neoplasms	High fasting plasma glucose	Rate	2004	3.96537	5.16855	4.25938	3.32232	2.34332	1.88946
Deaths	Female	Age-standardized	Neoplasms	High fasting plasma glucose	Rate	2005	4.0313	5.23906	4.34883	3.38061	2.41185	1.93653
Deaths	Female	Age-standardized	Neoplasms	High fasting plasma glucose	Rate	2006	4.06695	5.33608	4.34748	3.39968	2.46572	1.97739
Deaths	Female	Age-standardized	Neoplasms	High fasting plasma glucose	Rate	2007	4.12344	5.47564	4.38016	3.41891	2.50959	2.00575
Deaths	Female	Age-standardized	Neoplasms	High fasting plasma glucose	Rate	2008	4.18359	5.62604	4.41133	3.44939	2.55094	2.04605
Deaths	Female	Age-standardized	Neoplasms	High fasting plasma glucose	Rate	2009	4.21442	5.71725	4.41649	3.47948	2.56851	2.08527
Deaths	Female	Age-standardized	Neoplasms	High fasting plasma glucose	Rate	2010	4.2176	5.68545	4.42049	3.5242	2.60725	2.11658
Deaths	Female	Age-standardized	Neoplasms	High fasting plasma glucose	Rate	2011	4.22606	5.70964	4.38773	3.54988	2.66802	2.16229
Deaths	Female	Age-standardized	Neoplasms	High fasting plasma glucose	Rate	2012	4.2271	5.73513	4.31738	3.56152	2.73564	2.23363
Deaths	Female	Age-standardized	Neoplasms	High fasting plasma glucose	Rate	2013	4.23826	5.7625	4.24991	3.60099	2.82855	2.30798
Deaths	Female	Age-standardized	Neoplasms	High fasting plasma glucose	Rate	2014	4.25824	5.77456	4.21842	3.64686	2.93499	2.37556
Deaths	Female	Age-standardized	Neoplasms	High fasting plasma glucose	Rate	2015	4.2756	5.76846	4.21807	3.6616	3.04293	2.42831
Deaths	Female	Age-standardized	Neoplasms	High fasting plasma glucose	Rate	2016	4.25844	5.75931	4.17248	3.63782	3.11008	2.47419
Deaths	Female	Age-standardized	Neoplasms	High fasting plasma glucose	Rate	2017	4.24645	5.7307	4.13813	3.6499	3.16222	2.51987
Deaths	Female	Age-standardized	Neoplasms	High fasting plasma glucose	Rate	2018	4.31806	5.84187	4.17075	3.72176	3.26803	2.60512
Deaths	Female	Age-standardized	Neoplasms	High fasting plasma glucose	Rate	2019	4.43091	6.05838	4.21237	3.80477	3.4141	2.69039

## Sheet: High FPG-male-to-female ratio
measure	age	cause	rei	metric	year	Global	High SDI	High-middle SDI	Middle SDI	Low-middle SDI	Low SDI
Deaths	Age-standardized	Neoplasms	High fasting plasma glucose	Rate	1990	1.50549	1.64955	1.86723	1.28506	1.11148	1.2895
Deaths	Age-standardized	Neoplasms	High fasting plasma glucose	Rate	1991	1.50712	1.64772	1.87493	1.2864	1.10907	1.28073
Deaths	Age-standardized	Neoplasms	High fasting plasma glucose	Rate	1992	1.50969	1.65033	1.89053	1.27996	1.10039	1.26703
Deaths	Age-standardized	Neoplasms	High fasting plasma glucose	Rate	1993	1.51169	1.65558	1.89231	1.278	1.09871	1.25533
Deaths	Age-standardized	Neoplasms	High fasting plasma glucose	Rate	1994	1.51524	1.65245	1.90483	1.28733	1.09429	1.24633
Deaths	Age-standardized	Neoplasms	High fasting plasma glucose	Rate	1995	1.51875	1.647	1.9135	1.30382	1.08942	1.2399
Deaths	Age-standardized	Neoplasms	High fasting plasma glucose	Rate	1996	1.51222	1.63427	1.9096	1.30633	1.08405	1.23371
Deaths	Age-standardized	Neoplasms	High fasting plasma glucose	Rate	1997	1.50831	1.62417	1.9068	1.30986	1.08778	1.23169
Deaths	Age-standardized	Neoplasms	High fasting plasma glucose	Rate	1998	1.51561	1.62945	1.91676	1.32441	1.09055	1.22446
Deaths	Age-standardized	Neoplasms	High fasting plasma glucose	Rate	1999	1.51694	1.62779	1.91669	1.33338	1.08243	1.21681
Deaths	Age-standardized	Neoplasms	High fasting plasma glucose	Rate	2000	1.51427	1.61471	1.90874	1.34434	1.08818	1.21422
Deaths	Age-standardized	Neoplasms	High fasting plasma glucose	Rate	2001	1.50989	1.59742	1.9019	1.3543	1.08472	1.19752
Deaths	Age-standardized	Neoplasms	High fasting plasma glucose	Rate	2002	1.50385	1.58345	1.88698	1.36329	1.07411	1.17684
Deaths	Age-standardized	Neoplasms	High fasting plasma glucose	Rate	2003	1.49975	1.5685	1.87283	1.36936	1.07982	1.16989
Deaths	Age-standardized	Neoplasms	High fasting plasma glucose	Rate	2004	1.49876	1.55229	1.86638	1.3888	1.07334	1.15236
Deaths	Age-standardized	Neoplasms	High fasting plasma glucose	Rate	2005	1.50339	1.55282	1.86825	1.39929	1.07176	1.1376
Deaths	Age-standardized	Neoplasms	High fasting plasma glucose	Rate	2006	1.49455	1.53824	1.85901	1.39138	1.0718	1.12424
Deaths	Age-standardized	Neoplasms	High fasting plasma glucose	Rate	2007	1.49352	1.52522	1.86353	1.39701	1.06991	1.12244
Deaths	Age-standardized	Neoplasms	High fasting plasma glucose	Rate	2008	1.49964	1.51563	1.87817	1.41418	1.07658	1.11262
Deaths	Age-standardized	Neoplasms	High fasting plasma glucose	Rate	2009	1.50489	1.50477	1.89017	1.43475	1.07732	1.10262
Deaths	Age-standardized	Neoplasms	High fasting plasma glucose	Rate	2010	1.51163	1.50814	1.89991	1.44586	1.0687	1.09048
Deaths	Age-standardized	Neoplasms	High fasting plasma glucose	Rate	2011	1.50613	1.49815	1.89449	1.45019	1.05477	1.07957
Deaths	Age-standardized	Neoplasms	High fasting plasma glucose	Rate	2012	1.50278	1.48674	1.89818	1.46053	1.04557	1.05939
Deaths	Age-standardized	Neoplasms	High fasting plasma glucose	Rate	2013	1.49376	1.47713	1.88491	1.4603	1.04249	1.04498
Deaths	Age-standardized	Neoplasms	High fasting plasma glucose	Rate	2014	1.47887	1.46087	1.86821	1.45266	1.02721	1.01786
Deaths	Age-standardized	Neoplasms	High fasting plasma glucose	Rate	2015	1.47596	1.46132	1.86986	1.45484	1.00462	1.00526
Deaths	Age-standardized	Neoplasms	High fasting plasma glucose	Rate	2016	1.46364	1.45239	1.85529	1.44458	0.989842	0.982689
Deaths	Age-standardized	Neoplasms	High fasting plasma glucose	Rate	2017	1.44651	1.44974	1.82168	1.4148	0.985762	0.969033
Deaths	Age-standardized	Neoplasms	High fasting plasma glucose	Rate	2018	1.43577	1.45401	1.78993	1.39811	0.989205	0.96085
Deaths	Age-standardized	Neoplasms	High fasting plasma glucose	Rate	2019	1.42546	1.43556	1.77585	1.39989	0.996094	0.963586
