# Supplementary material for: Emerging patterns and trends in global cancer burden attributable to metabolic factors, based on the Global Burden of Disease Study 2019
Source: Front Oncol. 2023 Jan 19;13:1032749. doi: 10.3389/fonc.2023.1032749 (PMC9893408; doi:10.3389/fonc.2023.1032749)
Supplement: Supplementary file 6 [file DataSheet_6.zip › Raw data/Figure S5.xlsx]

## Sheet: 1
measure	location	sex	age	cause	rei	metric	year	val	upper	lower
Deaths	Global	Both	15-49 years	Neoplasms	High body-mass index	Number	1990	12406	25141.3	4700.14
Deaths	Global	Both	50-69 years	Neoplasms	High body-mass index	Number	1990	92982	154623	46759.3
Deaths	Global	Both	70-74 years	Neoplasms	High body-mass index	Number	1990	24141.7	40166.4	12329.9
Deaths	Global	Both	75-84 years	Neoplasms	High body-mass index	Number	1990	37086.8	61321.5	19031.3
Deaths	Global	Both	85+ years	Neoplasms	High body-mass index	Number	1990	11168.9	18796.9	5571.23
Deaths	Global	Both	15-49 years	Neoplasms	High body-mass index	Number	2019	27649.1	43970.8	14975.2
Deaths	Global	Both	50-69 years	Neoplasms	High body-mass index	Number	2019	223642	342736	128883
Deaths	Global	Both	70-74 years	Neoplasms	High body-mass index	Number	2019	66050	102664	37422.7
Deaths	Global	Both	75-84 years	Neoplasms	High body-mass index	Number	2019	97417	152753	53866.7
Deaths	Global	Both	85+ years	Neoplasms	High body-mass index	Number	2019	47787	76195.5	25932.4
Deaths	High SDI	Both	15-49 years	Neoplasms	High body-mass index	Number	1990	2361.02	4040.46	1080.52
Deaths	High SDI	Both	50-69 years	Neoplasms	High body-mass index	Number	1990	31848.9	49188.6	17662.8
Deaths	High SDI	Both	70-74 years	Neoplasms	High body-mass index	Number	1990	10493.2	16254	5773.75
Deaths	High SDI	Both	75-84 years	Neoplasms	High body-mass index	Number	1990	18663.6	29575	10035.8
Deaths	High SDI	Both	85+ years	Neoplasms	High body-mass index	Number	1990	7021.45	11522.5	3565.75
Deaths	High SDI	Both	15-49 years	Neoplasms	High body-mass index	Number	2019	3990.06	5952.41	2387.94
Deaths	High SDI	Both	50-69 years	Neoplasms	High body-mass index	Number	2019	55187.6	79565.6	33298.5
Deaths	High SDI	Both	70-74 years	Neoplasms	High body-mass index	Number	2019	22092.1	32575.3	13217.5
Deaths	High SDI	Both	75-84 years	Neoplasms	High body-mass index	Number	2019	38104.7	58323.6	21511.8
Deaths	High SDI	Both	85+ years	Neoplasms	High body-mass index	Number	2019	24921.7	39719.1	13525.2
Deaths	High-middle SDI	Both	15-49 years	Neoplasms	High body-mass index	Number	1990	4069.55	7795.31	1678.06
Deaths	High-middle SDI	Both	50-69 years	Neoplasms	High body-mass index	Number	1990	35221.3	55715.4	19143.1
Deaths	High-middle SDI	Both	70-74 years	Neoplasms	High body-mass index	Number	1990	8078.89	12992	4348.3
Deaths	High-middle SDI	Both	75-84 years	Neoplasms	High body-mass index	Number	1990	12628.9	20325.8	6873.58
Deaths	High-middle SDI	Both	85+ years	Neoplasms	High body-mass index	Number	1990	2903.36	4776.13	1521.09
Deaths	High-middle SDI	Both	15-49 years	Neoplasms	High body-mass index	Number	2019	7782.7	12355.9	4147.84
Deaths	High-middle SDI	Both	50-69 years	Neoplasms	High body-mass index	Number	2019	67963.3	103565	39861.7
Deaths	High-middle SDI	Both	70-74 years	Neoplasms	High body-mass index	Number	2019	20343.7	31228.5	11716.9
Deaths	High-middle SDI	Both	75-84 years	Neoplasms	High body-mass index	Number	2019	30529	47237.1	17336
Deaths	High-middle SDI	Both	85+ years	Neoplasms	High body-mass index	Number	2019	14136.6	22169.3	7905.12
Deaths	Low SDI	Both	15-49 years	Neoplasms	High body-mass index	Number	1990	329.065	690.812	104.515
Deaths	Low SDI	Both	50-69 years	Neoplasms	High body-mass index	Number	1990	2063.11	3969.42	789.134
Deaths	Low SDI	Both	70-74 years	Neoplasms	High body-mass index	Number	1990	416.543	846.331	142.257
Deaths	Low SDI	Both	75-84 years	Neoplasms	High body-mass index	Number	1990	384.865	808.761	125.414
Deaths	Low SDI	Both	85+ years	Neoplasms	High body-mass index	Number	1990	63.4454	139.843	18.9546
Deaths	Low SDI	Both	15-49 years	Neoplasms	High body-mass index	Number	2019	1231.16	2168.74	539.726
Deaths	Low SDI	Both	50-69 years	Neoplasms	High body-mass index	Number	2019	8009.1	12991.6	4149.09
Deaths	Low SDI	Both	70-74 years	Neoplasms	High body-mass index	Number	2019	1623.8	2752.96	791.73
Deaths	Low SDI	Both	75-84 years	Neoplasms	High body-mass index	Number	2019	1692.79	2972.25	770.999
Deaths	Low SDI	Both	85+ years	Neoplasms	High body-mass index	Number	2019	394.106	739.854	163.685
Deaths	Low-middle SDI	Both	15-49 years	Neoplasms	High body-mass index	Number	1990	857.939	1972.21	251.374
Deaths	Low-middle SDI	Both	50-69 years	Neoplasms	High body-mass index	Number	1990	4753.87	9578.34	1849.37
Deaths	Low-middle SDI	Both	70-74 years	Neoplasms	High body-mass index	Number	1990	993.594	2043.11	360.854
Deaths	Low-middle SDI	Both	75-84 years	Neoplasms	High body-mass index	Number	1990	1053.29	2201.21	356.502
Deaths	Low-middle SDI	Both	85+ years	Neoplasms	High body-mass index	Number	1990	207.329	443.295	66.4222
Deaths	Low-middle SDI	Both	15-49 years	Neoplasms	High body-mass index	Number	2019	3074.12	5262.27	1433.54
Deaths	Low-middle SDI	Both	50-69 years	Neoplasms	High body-mass index	Number	2019	22973.2	36453.9	12714.4
Deaths	Low-middle SDI	Both	70-74 years	Neoplasms	High body-mass index	Number	2019	5218.42	8532.87	2757.67
Deaths	Low-middle SDI	Both	75-84 years	Neoplasms	High body-mass index	Number	2019	6290.15	10485	3136.77
Deaths	Low-middle SDI	Both	85+ years	Neoplasms	High body-mass index	Number	2019	1729.27	2946.2	856.303
Deaths	Middle SDI	Both	15-49 years	Neoplasms	High body-mass index	Number	1990	4781.52	10422.2	1510.78
Deaths	Middle SDI	Both	50-69 years	Neoplasms	High body-mass index	Number	1990	19046.3	38627.5	7263.13
Deaths	Middle SDI	Both	70-74 years	Neoplasms	High body-mass index	Number	1990	4146.47	8758.88	1469.2
Deaths	Middle SDI	Both	75-84 years	Neoplasms	High body-mass index	Number	1990	4335.06	9109.6	1500.02
Deaths	Middle SDI	Both	85+ years	Neoplasms	High body-mass index	Number	1990	966.309	1965.04	360.366
Deaths	Middle SDI	Both	15-49 years	Neoplasms	High body-mass index	Number	2019	11554.2	19086.1	6022.43
Deaths	Middle SDI	Both	50-69 years	Neoplasms	High body-mass index	Number	2019	69375.4	110519	37513.6
Deaths	Middle SDI	Both	70-74 years	Neoplasms	High body-mass index	Number	2019	16736.7	27801.8	8535.05
Deaths	Middle SDI	Both	75-84 years	Neoplasms	High body-mass index	Number	2019	20747.3	35200.5	10181.1
Deaths	Middle SDI	Both	85+ years	Neoplasms	High body-mass index	Number	2019	6576.82	11250.8	3174.85
Deaths	Global	Both	15-49 years	Neoplasms	High fasting plasma glucose	Number	1990	5309.61	11777.5	1310.56
Deaths	Global	Both	50-69 years	Neoplasms	High fasting plasma glucose	Number	1990	64148.6	136436	16099.6
Deaths	Global	Both	70-74 years	Neoplasms	High fasting plasma glucose	Number	1990	25071.3	52006.1	6598.84
Deaths	Global	Both	75-84 years	Neoplasms	High fasting plasma glucose	Number	1990	43034.5	87490.5	11758.4
Deaths	Global	Both	85+ years	Neoplasms	High fasting plasma glucose	Number	1990	12535.6	25779	3464.42
Deaths	Global	Both	15-49 years	Neoplasms	High fasting plasma glucose	Number	2019	12318.4	26952.6	3117.43
Deaths	Global	Both	50-69 years	Neoplasms	High fasting plasma glucose	Number	2019	152832	316956	40463.6
Deaths	Global	Both	70-74 years	Neoplasms	High fasting plasma glucose	Number	2019	71048.2	143236	19540.3
Deaths	Global	Both	75-84 years	Neoplasms	High fasting plasma glucose	Number	2019	124424	247040	35246
Deaths	Global	Both	85+ years	Neoplasms	High fasting plasma glucose	Number	2019	58714.9	119434	16839.1
Deaths	High SDI	Both	15-49 years	Neoplasms	High fasting plasma glucose	Number	1990	1312.95	2892.8	330.212
Deaths	High SDI	Both	50-69 years	Neoplasms	High fasting plasma glucose	Number	1990	24914.4	51990.4	6408.55
Deaths	High SDI	Both	70-74 years	Neoplasms	High fasting plasma glucose	Number	1990	11594.6	23725.2	3070.79
Deaths	High SDI	Both	75-84 years	Neoplasms	High fasting plasma glucose	Number	1990	22397.1	45062.3	6124.01
Deaths	High SDI	Both	85+ years	Neoplasms	High fasting plasma glucose	Number	1990	7611.58	15683.7	2069.65
Deaths	High SDI	Both	15-49 years	Neoplasms	High fasting plasma glucose	Number	2019	1726	3746.83	447.414
Deaths	High SDI	Both	50-69 years	Neoplasms	High fasting plasma glucose	Number	2019	40938.8	82932.6	11220.6
Deaths	High SDI	Both	70-74 years	Neoplasms	High fasting plasma glucose	Number	2019	24354.7	48288.7	6946.73
Deaths	High SDI	Both	75-84 years	Neoplasms	High fasting plasma glucose	Number	2019	48518.3	95945.4	14099.1
Deaths	High SDI	Both	85+ years	Neoplasms	High fasting plasma glucose	Number	2019	30270.7	61239.8	8637.78
Deaths	High-middle SDI	Both	15-49 years	Neoplasms	High fasting plasma glucose	Number	1990	1535.22	3436.88	373.854
Deaths	High-middle SDI	Both	50-69 years	Neoplasms	High fasting plasma glucose	Number	1990	20810.4	44782.8	5063.53
Deaths	High-middle SDI	Both	70-74 years	Neoplasms	High fasting plasma glucose	Number	1990	7064.18	14679.5	1832.8
Deaths	High-middle SDI	Both	75-84 years	Neoplasms	High fasting plasma glucose	Number	1990	12102.5	24700.7	3288.84
Deaths	High-middle SDI	Both	85+ years	Neoplasms	High fasting plasma glucose	Number	1990	2906.52	5926.73	804.493
Deaths	High-middle SDI	Both	15-49 years	Neoplasms	High fasting plasma glucose	Number	2019	2800.86	6229.21	699.98
Deaths	High-middle SDI	Both	50-69 years	Neoplasms	High fasting plasma glucose	Number	2019	42279	88918.7	11005.2
Deaths	High-middle SDI	Both	70-74 years	Neoplasms	High fasting plasma glucose	Number	2019	19436.7	39816.7	5247.77
Deaths	High-middle SDI	Both	75-84 years	Neoplasms	High fasting plasma glucose	Number	2019	33821.4	67970	9407.52
Deaths	High-middle SDI	Both	85+ years	Neoplasms	High fasting plasma glucose	Number	2019	15632.4	31918.6	4454.03
Deaths	Low SDI	Both	15-49 years	Neoplasms	High fasting plasma glucose	Number	1990	215.582	494.536	50.7905
Deaths	Low SDI	Both	50-69 years	Neoplasms	High fasting plasma glucose	Number	1990	1515.55	3323.99	379.259
Deaths	Low SDI	Both	70-74 years	Neoplasms	High fasting plasma glucose	Number	1990	555.37	1194.54	142.642
Deaths	Low SDI	Both	75-84 years	Neoplasms	High fasting plasma glucose	Number	1990	717.63	1509.96	188.05
Deaths	Low SDI	Both	85+ years	Neoplasms	High fasting plasma glucose	Number	1990	127.736	277.33	34.0232
Deaths	Low SDI	Both	15-49 years	Neoplasms	High fasting plasma glucose	Number	2019	899.372	2091.58	209.481
Deaths	Low SDI	Both	50-69 years	Neoplasms	High fasting plasma glucose	Number	2019	5602.05	12094.6	1493.2
Deaths	Low SDI	Both	70-74 years	Neoplasms	High fasting plasma glucose	Number	2019	2007.22	4123.41	550.182
Deaths	Low SDI	Both	75-84 years	Neoplasms	High fasting plasma glucose	Number	2019	2800.51	5786.58	797.044
Deaths	Low SDI	Both	85+ years	Neoplasms	High fasting plasma glucose	Number	2019	667.938	1393.89	186.006
Deaths	Low-middle SDI	Both	15-49 years	Neoplasms	High fasting plasma glucose	Number	1990	683.614	1556.55	166.306
Deaths	Low-middle SDI	Both	50-69 years	Neoplasms	High fasting plasma glucose	Number	1990	4639.3	10068.1	1160.74
Deaths	Low-middle SDI	Both	70-74 years	Neoplasms	High fasting plasma glucose	Number	1990	1558.68	3308.61	400.327
Deaths	Low-middle SDI	Both	75-84 years	Neoplasms	High fasting plasma glucose	Number	1990	2059.28	4311.49	541.897
Deaths	Low-middle SDI	Both	85+ years	Neoplasms	High fasting plasma glucose	Number	1990	406.59	867.367	110.474
Deaths	Low-middle SDI	Both	15-49 years	Neoplasms	High fasting plasma glucose	Number	2019	2527.34	5677.34	628.122
Deaths	Low-middle SDI	Both	50-69 years	Neoplasms	High fasting plasma glucose	Number	2019	19606.5	41092.9	5318.15
Deaths	Low-middle SDI	Both	70-74 years	Neoplasms	High fasting plasma glucose	Number	2019	7260.61	14697.5	2044.95
Deaths	Low-middle SDI	Both	75-84 years	Neoplasms	High fasting plasma glucose	Number	2019	10870.4	22209.7	3110.66
Deaths	Low-middle SDI	Both	85+ years	Neoplasms	High fasting plasma glucose	Number	2019	2902.94	6029.42	817.144
Deaths	Middle SDI	Both	15-49 years	Neoplasms	High fasting plasma glucose	Number	1990	1558.7	3485.35	384.915
Deaths	Middle SDI	Both	50-69 years	Neoplasms	High fasting plasma glucose	Number	1990	12235.5	26084.4	3046.63
Deaths	Middle SDI	Both	70-74 years	Neoplasms	High fasting plasma glucose	Number	1990	4284.06	8994.47	1105.35
Deaths	Middle SDI	Both	75-84 years	Neoplasms	High fasting plasma glucose	Number	1990	5729.73	11843	1565.52
Deaths	Middle SDI	Both	85+ years	Neoplasms	High fasting plasma glucose	Number	1990	1473.53	3017.53	411.769
Deaths	Middle SDI	Both	15-49 years	Neoplasms	High fasting plasma glucose	Number	2019	4353.99	9591.43	1092.56
Deaths	Middle SDI	Both	50-69 years	Neoplasms	High fasting plasma glucose	Number	2019	44309.1	93297.5	11588.5
Deaths	Middle SDI	Both	70-74 years	Neoplasms	High fasting plasma glucose	Number	2019	17947	37077.4	4847.35
Deaths	Middle SDI	Both	75-84 years	Neoplasms	High fasting plasma glucose	Number	2019	28337.3	57912.5	7764.29
Deaths	Middle SDI	Both	85+ years	Neoplasms	High fasting plasma glucose	Number	2019	9200.69	18930.7	2548.33

## Sheet: High BMI+High FPG
measure	location	sex	age	cause	rei	metric	1990	2019	change
Deaths	Global	Both	15-49 years	Neoplasms	High body-mass index	Number	12406	27649.1	1.22869
Deaths	High SDI	Both	15-49 years	Neoplasms	High body-mass index	Number	2361.02	3990.06	0.689969
Deaths	High-middle SDI	Both	15-49 years	Neoplasms	High body-mass index	Number	4069.55	7782.7	0.912423
Deaths	Low SDI	Both	15-49 years	Neoplasms	High body-mass index	Number	329.065	1231.16	2.74139
Deaths	Low-middle SDI	Both	15-49 years	Neoplasms	High body-mass index	Number	857.939	3074.12	2.58314
Deaths	Middle SDI	Both	15-49 years	Neoplasms	High body-mass index	Number	4781.52	11554.2	1.41642
Deaths	Global	Both	15-49 years	Neoplasms	High fasting plasma glucose	Number	5309.61	12318.4	1.32002
Deaths	High SDI	Both	15-49 years	Neoplasms	High fasting plasma glucose	Number	1312.95	1726	0.314591
Deaths	High-middle SDI	Both	15-49 years	Neoplasms	High fasting plasma glucose	Number	1535.22	2800.86	0.824399
Deaths	Low SDI	Both	15-49 years	Neoplasms	High fasting plasma glucose	Number	215.582	899.372	3.17184
Deaths	Low-middle SDI	Both	15-49 years	Neoplasms	High fasting plasma glucose	Number	683.614	2527.34	2.69702
Deaths	Middle SDI	Both	15-49 years	Neoplasms	High fasting plasma glucose	Number	1558.7	4353.99	1.79334
Deaths	Global	Both	50-69 years	Neoplasms	High body-mass index	Number	92982	223642	1.40522
Deaths	High SDI	Both	50-69 years	Neoplasms	High body-mass index	Number	31848.9	55187.6	0.732794
Deaths	High-middle SDI	Both	50-69 years	Neoplasms	High body-mass index	Number	35221.3	67963.3	0.929607
Deaths	Low SDI	Both	50-69 years	Neoplasms	High body-mass index	Number	2063.11	8009.1	2.88205
Deaths	Low-middle SDI	Both	50-69 years	Neoplasms	High body-mass index	Number	4753.87	22973.2	3.83253
Deaths	Middle SDI	Both	50-69 years	Neoplasms	High body-mass index	Number	19046.3	69375.4	2.64247
Deaths	Global	Both	50-69 years	Neoplasms	High fasting plasma glucose	Number	64148.6	152832	1.38247
Deaths	High SDI	Both	50-69 years	Neoplasms	High fasting plasma glucose	Number	24914.4	40938.8	0.643177
Deaths	High-middle SDI	Both	50-69 years	Neoplasms	High fasting plasma glucose	Number	20810.4	42279	1.03162
Deaths	Low SDI	Both	50-69 years	Neoplasms	High fasting plasma glucose	Number	1515.55	5602.05	2.69639
Deaths	Low-middle SDI	Both	50-69 years	Neoplasms	High fasting plasma glucose	Number	4639.3	19606.5	3.22617
Deaths	Middle SDI	Both	50-69 years	Neoplasms	High fasting plasma glucose	Number	12235.5	44309.1	2.62137
Deaths	Global	Both	70-84 years	Neoplasms	High body-mass index	Number	61228.4	163467	1.66979
Deaths	High SDI	Both	70-84 years	Neoplasms	High body-mass index	Number	29156.8	60196.8	1.06459
Deaths	High-middle SDI	Both	70-84 years	Neoplasms	High body-mass index	Number	20707.8	50872.7	1.4567
Deaths	Low SDI	Both	70-84 years	Neoplasms	High body-mass index	Number	801.408	3316.59	3.13845
Deaths	Low-middle SDI	Both	70-84 years	Neoplasms	High body-mass index	Number	2046.88	11508.6	4.62248
Deaths	Middle SDI	Both	70-84 years	Neoplasms	High body-mass index	Number	8481.52	37484	3.41949
Deaths	Global	Both	70-84 years	Neoplasms	High fasting plasma glucose	Number	68105.8	195472	1.87013
Deaths	High SDI	Both	70-84 years	Neoplasms	High fasting plasma glucose	Number	33991.7	72873	1.14385
Deaths	High-middle SDI	Both	70-84 years	Neoplasms	High fasting plasma glucose	Number	19166.7	53258.2	1.77868
Deaths	Low SDI	Both	70-84 years	Neoplasms	High fasting plasma glucose	Number	1273	4807.73	2.77669
Deaths	Low-middle SDI	Both	70-84 years	Neoplasms	High fasting plasma glucose	Number	3617.96	18131	4.0114
Deaths	Middle SDI	Both	70-84 years	Neoplasms	High fasting plasma glucose	Number	10013.8	46284.3	3.62206
Deaths	Global	Both	85+ years	Neoplasms	High body-mass index	Number	11168.9	47787	3.27858
Deaths	High SDI	Both	85+ years	Neoplasms	High body-mass index	Number	7021.45	24921.7	2.54936
Deaths	High-middle SDI	Both	85+ years	Neoplasms	High body-mass index	Number	2903.36	14136.6	3.86906
Deaths	Low SDI	Both	85+ years	Neoplasms	High body-mass index	Number	63.4454	394.106	5.21173
Deaths	Low-middle SDI	Both	85+ years	Neoplasms	High body-mass index	Number	207.329	1729.27	7.34073
Deaths	Middle SDI	Both	85+ years	Neoplasms	High body-mass index	Number	966.309	6576.82	5.80612
Deaths	Global	Both	85+ years	Neoplasms	High fasting plasma glucose	Number	12535.6	58714.9	3.68385
Deaths	High SDI	Both	85+ years	Neoplasms	High fasting plasma glucose	Number	7611.58	30270.7	2.97693
Deaths	High-middle SDI	Both	85+ years	Neoplasms	High fasting plasma glucose	Number	2906.52	15632.4	4.37839
Deaths	Low SDI	Both	85+ years	Neoplasms	High fasting plasma glucose	Number	127.736	667.938	4.22907
Deaths	Low-middle SDI	Both	85+ years	Neoplasms	High fasting plasma glucose	Number	406.59	2902.94	6.13973
Deaths	Middle SDI	Both	85+ years	Neoplasms	High fasting plasma glucose	Number	1473.53	9200.69	5.24396

## Sheet: change
age	Global-BMI	High SD-BMII	High-middle SDI-BMI	Middle SDI-BMI	Low-middle SDI-BMI	Low SDI-BMI	Global-FPG	High SDI-FPG	High-middle SDI-FPG	Middle SDI-FPG	Low-middle SDI-FPG	Low SDI-FPG
15-49 years	1.22869	0.689969	0.912423	1.41642	2.58314	2.74139	1.32002	0.314591	0.824399	1.79334	2.69702	3.17184
50-69 years	1.40522	0.732794	0.929607	2.64247	3.83253	2.88205	1.38247	0.643177	1.03162	2.62137	3.22617	2.69639
70-84 years	1.66979	1.06459	1.4567	3.41949	4.62248	3.13845	1.87013	1.14385	1.77868	3.62206	4.0114	2.77669
85+ years	3.27858	2.54936	3.86906	5.80612	7.34073	5.21173	3.68385	2.97693	4.37839	5.24396	6.13973	4.22907
age	15-49 years	50-69 years	70-84 years	85+ years			age	15-49 years	50-69 years	70-84 years	85+ years
Global	1.22869	1.40522	1.66979	3.27858			Global	1.32002	1.38247	1.87013	3.68385
High SDI	0.689969	0.732794	1.06459	2.54936			High SDI	0.314591	0.643177	1.14385	2.97693
High-middle SDI	0.912423	0.929607	1.4567	3.86906			High-middle SDI	0.824399	1.03162	1.77868	4.37839
Middle SDI	1.41642	2.64247	3.41949	5.80612			Middle SDI	1.79334	2.62137	3.62206	5.24396
Low-middle SDI	2.58314	3.83253	4.62248	7.34073			Low-middle SDI	2.69702	3.22617	4.0114	6.13973
Low SDI	2.74139	2.88205	3.13845	5.21173			Low SDI	3.17184	2.69639	2.77669	4.22907

## Sheet: 2019
measure	location	cause	metric	15-49BMI	15-49FPG	50-69BMI	50-69FPG	70-84BMI	70-84FPG	85+BMI	85+FPG
Deaths	Global	Neoplasms	Number	27649.1	12318.4	223642	152832	163467	195472	47787	58714.9
Deaths	High SDI	Neoplasms	Number	3990.06	1726	55187.6	40938.8	60196.8	72873	24921.7	30270.7
Deaths	High-middle SDI	Neoplasms	Number	7782.7	2800.86	67963.3	42279	50872.7	53258.2	14136.6	15632.4
Deaths	Low SDI	Neoplasms	Number	1231.16	899.372	8009.1	5602.05	3316.59	4807.73	394.106	667.938
Deaths	Low-middle SDI	Neoplasms	Number	3074.12	2527.34	22973.2	19606.5	11508.6	18131	1729.27	2902.94
Deaths	Middle SDI	Neoplasms	Number	11554.2	4353.99	69375.4	44309.1	37484	46284.3	6576.82	9200.69
location	Global	High SDI	High-middle SDI	Middle SDI	Low-middle SDI	Low SDI		location	Global	High SDI	High-middle SDI	Middle SDI	Low-middle SDI	Low SDI
15-49 years	2.76491	0.399006	0.77827	1.15542	0.307412	0.123116	10000	15-49 years	1.23184	0.1726	0.280086	0.435399	0.252734	0.0899372
50-69 years	22.3642	5.51876	6.79633	6.93754	2.29732	0.80091	10000	50-69 years	15.2832	4.09388	4.2279	4.43091	1.96065	0.560205
70-84 years	16.3467	6.01968	5.08727	3.7484	1.15086	0.331659	10000	70-84 years	19.5472	7.2873	5.32582	4.62843	1.8131	0.480773
85+ years	4.7787	2.49217	1.41366	0.657682	0.172927	0.0394106	10000	85+ years	5.87149	3.02707	1.56324	0.920069	0.290294	0.0667938
