# Supplementary material for: Emerging patterns and trends in global cancer burden attributable to metabolic factors, based on the Global Burden of Disease Study 2019
Source: Front Oncol. 2023 Jan 19;13:1032749. doi: 10.3389/fonc.2023.1032749 (PMC9893408; doi:10.3389/fonc.2023.1032749)
Supplement: Supplementary file 6 [file DataSheet_6.zip › Raw data/Figure1-A.xlsx]

## Sheet: IHME-GBD_2019_DATA-98ef2d48-1
measure	location	sex	age	cause	rei	metric	year	val	upper	lower
Deaths	Global	Both	All ages	Neoplasms	High body-mass index	Percent	2019	0.0458892	0.0703689	0.0263977
Deaths	Global	Both	All ages	Neoplasms	High fasting plasma glucose	Percent	2019	0.0416186	0.0835718	0.0113672
Deaths	Global	Both	All ages	Neoplasms	Tobacco	Percent	2019	0.257801	0.271482	0.244954
Deaths	Global	Both	All ages	Neoplasms	Dietary risks	Percent	2019	0.0600603	0.0810831	0.0456394
Deaths	Global	Both	All ages	Neoplasms	Alcohol use	Percent	2019	0.0490832	0.0542883	0.0441239
Deaths	Global	Both	All ages	Neoplasms	Unsafe sex	Percent	2019	0.0278322	0.0305448	0.0238931
Deaths	Global	Both	All ages	Neoplasms	Drug use	Percent	2019	0.00708846	0.00865928	0.00570019
Deaths	Global	Both	All ages	Neoplasms	Low physical activity	Percent	2019	0.00666014	0.0119959	0.00256659
Deaths	Global	Both	All ages	Neoplasms	Air pollution	Percent	2019	0.0384303	0.0478826	0.0290367
Deaths	Global	Both	All ages	Neoplasms	Occupational risks	Percent	2019	0.0331183	0.0399081	0.0264913
Deaths	Global	Both	All ages	Neoplasms	Other environmental risks	Percent	2019	0.0083106	0.0161596	0.0016444
					else			0.728279
Deaths	Global	Both	All ages	Neoplasms	All risk factors	Percent	2019	0.441577	0.48154	0.410354
Deaths	Global	Both	All ages	Neoplasms	else	Percent	2019	0.558423
