# Supplementary material for: Emerging patterns and trends in global cancer burden attributable to metabolic factors, based on the Global Burden of Disease Study 2019
Source: Front Oncol. 2023 Jan 19;13:1032749. doi: 10.3389/fonc.2023.1032749 (PMC9893408; doi:10.3389/fonc.2023.1032749)
Supplement: Supplementary file 6 [file DataSheet_6.zip › Raw data/Figure1-B.xlsx]

## Sheet: Sheet1
measure	location	sex	age	cause	metric	year	Air pollution	Alcohol use	Dietary risks	Drug use	High body-mass index	High fasting plasma glucose	Low physical activity	Occupational risks	Other environmental risks	Tobacco	Unsafe sex
Deaths	Global	Both	Age-standardized	Neoplasms	Rate	1990	5.57446	7.07243	9.89489	0.956258	4.67766	4.11318	0.946483	5.1683	1.21687	40.9778	4.46479
Deaths	Global	Both	Age-standardized	Neoplasms	Rate	1991	5.54225	7.10248	9.81919	1.00087	4.73974	4.10545	0.94687	5.13584	1.21314	40.9325	4.38626
Deaths	Global	Both	Age-standardized	Neoplasms	Rate	1992	5.51223	7.12819	9.76722	1.04279	4.81739	4.10822	0.95195	5.114	1.21377	40.9529	4.35249
Deaths	Global	Both	Age-standardized	Neoplasms	Rate	1993	5.52651	7.21091	9.8061	1.08699	4.94344	4.15396	0.966681	5.16809	1.2298	41.3141	4.31335
Deaths	Global	Both	Age-standardized	Neoplasms	Rate	1994	5.50098	7.22671	9.72901	1.12494	5.01707	4.16692	0.969174	5.13816	1.22905	41.2431	4.2763
Deaths	Global	Both	Age-standardized	Neoplasms	Rate	1995	5.47892	7.20307	9.62323	1.15439	5.05866	4.19796	0.972564	5.11121	1.21926	41.0572	4.21085
Deaths	Global	Both	Age-standardized	Neoplasms	Rate	1996	5.44414	7.13325	9.48417	1.17549	5.07952	4.2148	0.968661	5.02556	1.1991	40.584	4.16415
Deaths	Global	Both	Age-standardized	Neoplasms	Rate	1997	5.40558	7.05219	9.36417	1.18146	5.11193	4.24011	0.96416	4.92772	1.18168	40.1215	4.13389
Deaths	Global	Both	Age-standardized	Neoplasms	Rate	1998	5.3731	7.00835	9.28951	1.18501	5.16501	4.28539	0.967413	4.8754	1.17086	39.848	4.08055
Deaths	Global	Both	Age-standardized	Neoplasms	Rate	1999	5.37395	7.00075	9.29473	1.17952	5.25426	4.35137	0.975225	4.86903	1.17184	39.7805	4.04999
Deaths	Global	Both	Age-standardized	Neoplasms	Rate	2000	5.40336	6.96793	9.30583	1.14008	5.30255	4.40892	0.976942	4.83998	1.17171	39.6749	4.01454
Deaths	Global	Both	Age-standardized	Neoplasms	Rate	2001	5.39197	6.88107	9.28028	1.0663	5.31901	4.4773	0.973155	4.7952	1.16312	39.3261	3.98067
Deaths	Global	Both	Age-standardized	Neoplasms	Rate	2002	5.40188	6.81935	9.30568	0.980318	5.36131	4.60448	0.971906	4.80042	1.16465	39.1147	3.97302
Deaths	Global	Both	Age-standardized	Neoplasms	Rate	2003	5.39204	6.76008	9.29903	0.910843	5.40087	4.73198	0.966197	4.7884	1.16147	38.8431	3.95165
Deaths	Global	Both	Age-standardized	Neoplasms	Rate	2004	5.38876	6.67041	9.21704	0.859937	5.39366	4.82126	0.950477	4.71918	1.15133	38.4382	3.89432
Deaths	Global	Both	Age-standardized	Neoplasms	Rate	2005	5.37903	6.63192	9.13696	0.843661	5.42471	4.91024	0.947858	4.7284	1.14923	38.1498	3.85163
Deaths	Global	Both	Age-standardized	Neoplasms	Rate	2006	5.30469	6.50276	8.89647	0.836573	5.39527	4.9383	0.937228	4.67779	1.12991	37.2546	3.77857
Deaths	Global	Both	Age-standardized	Neoplasms	Rate	2007	5.2886	6.45	8.73164	0.832655	5.40697	5.00565	0.933187	4.67958	1.12457	36.7379	3.71357
Deaths	Global	Both	Age-standardized	Neoplasms	Rate	2008	5.30165	6.44388	8.62655	0.838529	5.45348	5.09062	0.933739	4.71597	1.12539	36.4678	3.6615
Deaths	Global	Both	Age-standardized	Neoplasms	Rate	2009	5.30571	6.3832	8.4728	0.830438	5.45916	5.13832	0.927017	4.71111	1.11967	35.9978	3.61026
Deaths	Global	Both	Age-standardized	Neoplasms	Rate	2010	5.30721	6.34854	8.35681	0.826175	5.4751	5.15503	0.920781	4.70195	1.1127	35.6115	3.58133
Deaths	Global	Both	Age-standardized	Neoplasms	Rate	2011	5.26514	6.2744	8.20792	0.821988	5.46447	5.15627	0.91034	4.67248	1.09975	35.044	3.54701
Deaths	Global	Both	Age-standardized	Neoplasms	Rate	2012	5.1958	6.21401	8.05982	0.821422	5.4689	5.15262	0.895118	4.61987	1.08724	34.4866	3.50894
Deaths	Global	Both	Age-standardized	Neoplasms	Rate	2013	5.11841	6.13791	7.90972	0.828524	5.46991	5.14996	0.880036	4.53131	1.07302	33.858	3.50136
Deaths	Global	Both	Age-standardized	Neoplasms	Rate	2014	5.05102	6.06829	7.78047	0.841371	5.48119	5.14697	0.867537	4.43579	1.0602	33.307	3.50379
Deaths	Global	Both	Age-standardized	Neoplasms	Rate	2015	5.00007	6.06725	7.7123	0.854742	5.53199	5.16326	0.864018	4.39085	1.05469	33.0036	3.51195
Deaths	Global	Both	Age-standardized	Neoplasms	Rate	2016	4.88961	6.03778	7.63798	0.860746	5.55041	5.11981	0.867829	4.30404	1.04236	32.6144	3.50276
Deaths	Global	Both	Age-standardized	Neoplasms	Rate	2017	4.7844	5.99073	7.56075	0.863613	5.55704	5.07367	0.878465	4.22163	1.0317	32.1732	3.46381
Deaths	Global	Both	Age-standardized	Neoplasms	Rate	2018	4.75636	5.99784	7.55443	0.869453	5.61558	5.13994	0.876865	4.19318	1.03013	31.9992	3.42693
Deaths	Global	Both	Age-standardized	Neoplasms	Rate	2019	4.7498	6.03163	7.55953	0.87983	5.69337	5.25592	0.874006	4.16703	1.03053	31.9247	3.39562
