# Supplementary material for: Emerging patterns and trends in global cancer burden attributable to metabolic factors, based on the Global Burden of Disease Study 2019
Source: Front Oncol. 2023 Jan 19;13:1032749. doi: 10.3389/fonc.2023.1032749 (PMC9893408; doi:10.3389/fonc.2023.1032749)
Supplement: Supplementary file 6 [file DataSheet_6.zip › Raw data/Figure1-C.xlsx]

## Sheet: IHME-GBD_2019_DATA-82e4a1ed-1
measure	location	sex	age	cause	rei	metric	year_start	year_end	val
Deaths	Global	Both	All ages	Neoplasms	Air pollution	Percent	1990	2019	0.578937
Deaths	Global	Both	All ages	Neoplasms	Occupational risks	Percent	1990	2019	-2.48066
Deaths	Global	Both	All ages	Neoplasms	Other environmental risks	Percent	1990	2019	0.505624
Deaths	Global	Both	All ages	Neoplasms	Tobacco	Percent	1990	2019	-6.8441
Deaths	Global	Both	All ages	Neoplasms	Alcohol use	Percent	1990	2019	0.833981
Deaths	Global	Both	All ages	Neoplasms	Unsafe sex	Percent	1990	2019	-13.1908
Deaths	Global	Both	All ages	Neoplasms	Drug use	Percent	1990	2019	5.92763
Deaths	Global	Both	All ages	Neoplasms	Dietary risks	Percent	1990	2019	-7.16884
Deaths	Global	Both	All ages	Neoplasms	Low physical activity	Percent	1990	2019	22.2447
Deaths	Global	Both	All ages	Neoplasms	High fasting plasma glucose	Percent	1990	2019	59.6039
Deaths	Global	Both	All ages	Neoplasms	High body-mass index	Percent	1990	2019	48.5462
