# Supplementary material for: Emerging patterns and trends in global cancer burden attributable to metabolic factors, based on the Global Burden of Disease Study 2019
Source: Front Oncol. 2023 Jan 19;13:1032749. doi: 10.3389/fonc.2023.1032749 (PMC9893408; doi:10.3389/fonc.2023.1032749)
Supplement: Supplementary file 6 [file DataSheet_6.zip › Raw data/Figure1-D.xlsx]

## Sheet: Sheet1
measure	location	sex	age	cause	rei	metric	year_start	year_end	val
Deaths	Afghanistan	Both	All Ages	Neoplasms	Metabolic risks	Number	1990	2019	1.75096
Deaths	Albania	Both	All Ages	Neoplasms	Metabolic risks	Number	1990	2019	1.87736
Deaths	Algeria	Both	All Ages	Neoplasms	Metabolic risks	Number	1990	2019	3.54888
Deaths	American Samoa	Both	All Ages	Neoplasms	Metabolic risks	Number	1990	2019	2.11044
Deaths	Andorra	Both	All Ages	Neoplasms	Metabolic risks	Number	1990	2019	2.03507
Deaths	Angola	Both	All Ages	Neoplasms	Metabolic risks	Number	1990	2019	4.30444
Deaths	Antigua and Barbuda	Both	All Ages	Neoplasms	Metabolic risks	Number	1990	2019	2.05684
Deaths	Argentina	Both	All Ages	Neoplasms	Metabolic risks	Number	1990	2019	1.33618
Deaths	Armenia	Both	All Ages	Neoplasms	Metabolic risks	Number	1990	2019	1.87387
Deaths	Australia	Both	All Ages	Neoplasms	Metabolic risks	Number	1990	2019	1.54246
Deaths	Austria	Both	All Ages	Neoplasms	Metabolic risks	Number	1990	2019	0.565841
Deaths	Azerbaijan	Both	All Ages	Neoplasms	Metabolic risks	Number	1990	2019	2.10373
Deaths	Bahamas	Both	All Ages	Neoplasms	Metabolic risks	Number	1990	2019	1.93758
Deaths	Bahrain	Both	All Ages	Neoplasms	Metabolic risks	Number	1990	2019	3.92814
Deaths	Bangladesh	Both	All Ages	Neoplasms	Metabolic risks	Number	1990	2019	4.10452
Deaths	Barbados	Both	All Ages	Neoplasms	Metabolic risks	Number	1990	2019	1.50998
Deaths	Belarus	Both	All Ages	Neoplasms	Metabolic risks	Number	1990	2019	0.605375
Deaths	Belgium	Both	All Ages	Neoplasms	Metabolic risks	Number	1990	2019	0.632871
Deaths	Belize	Both	All Ages	Neoplasms	Metabolic risks	Number	1990	2019	4.30532
Deaths	Benin	Both	All Ages	Neoplasms	Metabolic risks	Number	1990	2019	3.6764
Deaths	Bermuda	Both	All Ages	Neoplasms	Metabolic risks	Number	1990	2019	0.779133
Deaths	Bhutan	Both	All Ages	Neoplasms	Metabolic risks	Number	1990	2019	4.64339
Deaths	Bolivia (Plurinational State of)	Both	All Ages	Neoplasms	Metabolic risks	Number	1990	2019	3.78363
Deaths	Bosnia and Herzegovina	Both	All Ages	Neoplasms	Metabolic risks	Number	1990	2019	2.13666
Deaths	Botswana	Both	All Ages	Neoplasms	Metabolic risks	Number	1990	2019	4.55655
Deaths	Brazil	Both	All Ages	Neoplasms	Metabolic risks	Number	1990	2019	2.53066
Deaths	Brunei Darussalam	Both	All Ages	Neoplasms	Metabolic risks	Number	1990	2019	2.67654
Deaths	Bulgaria	Both	All Ages	Neoplasms	Metabolic risks	Number	1990	2019	0.673777
Deaths	Burkina Faso	Both	All Ages	Neoplasms	Metabolic risks	Number	1990	2019	3.26762
Deaths	Burundi	Both	All Ages	Neoplasms	Metabolic risks	Number	1990	2019	1.03449
Deaths	Cabo Verde	Both	All Ages	Neoplasms	Metabolic risks	Number	1990	2019	6.33637
Deaths	Cambodia	Both	All Ages	Neoplasms	Metabolic risks	Number	1990	2019	6.09554
Deaths	Cameroon	Both	All Ages	Neoplasms	Metabolic risks	Number	1990	2019	3.57866
Deaths	Canada	Both	All Ages	Neoplasms	Metabolic risks	Number	1990	2019	1.72297
Deaths	Central African Republic	Both	All Ages	Neoplasms	Metabolic risks	Number	1990	2019	1.2503
Deaths	Chad	Both	All Ages	Neoplasms	Metabolic risks	Number	1990	2019	3.02305
Deaths	Chile	Both	All Ages	Neoplasms	Metabolic risks	Number	1990	2019	1.88325
Deaths	China	Both	All Ages	Neoplasms	Metabolic risks	Number	1990	2019	2.45664
Deaths	Colombia	Both	All Ages	Neoplasms	Metabolic risks	Number	1990	2019	2.32567
Deaths	Comoros	Both	All Ages	Neoplasms	Metabolic risks	Number	1990	2019	2.23005
Deaths	Congo	Both	All Ages	Neoplasms	Metabolic risks	Number	1990	2019	2.1727
Deaths	Cook Islands	Both	All Ages	Neoplasms	Metabolic risks	Number	1990	2019	1.45448
Deaths	Costa Rica	Both	All Ages	Neoplasms	Metabolic risks	Number	1990	2019	3.55793
Deaths	Croatia	Both	All Ages	Neoplasms	Metabolic risks	Number	1990	2019	0.916268
Deaths	Cuba	Both	All Ages	Neoplasms	Metabolic risks	Number	1990	2019	1.55256
Deaths	Cyprus	Both	All Ages	Neoplasms	Metabolic risks	Number	1990	2019	2.09501
Deaths	Czechia	Both	All Ages	Neoplasms	Metabolic risks	Number	1990	2019	0.638084
Deaths	C么te d'Ivoire	Both	All Ages	Neoplasms	Metabolic risks	Number	1990	2019	3.17772
Deaths	Democratic People's Republic of Korea	Both	All Ages	Neoplasms	Metabolic risks	Number	1990	2019	1.60624
Deaths	Democratic Republic of the Congo	Both	All Ages	Neoplasms	Metabolic risks	Number	1990	2019	1.32792
Deaths	Denmark	Both	All Ages	Neoplasms	Metabolic risks	Number	1990	2019	0.971433
Deaths	Djibouti	Both	All Ages	Neoplasms	Metabolic risks	Number	1990	2019	9.30673
Deaths	Dominica	Both	All Ages	Neoplasms	Metabolic risks	Number	1990	2019	0.838957
Deaths	Dominican Republic	Both	All Ages	Neoplasms	Metabolic risks	Number	1990	2019	5.27052
Deaths	Ecuador	Both	All Ages	Neoplasms	Metabolic risks	Number	1990	2019	3.67359
Deaths	Egypt	Both	All Ages	Neoplasms	Metabolic risks	Number	1990	2019	3.53932
Deaths	El Salvador	Both	All Ages	Neoplasms	Metabolic risks	Number	1990	2019	3.19118
Deaths	Equatorial Guinea	Both	All Ages	Neoplasms	Metabolic risks	Number	1990	2019	7.5657
Deaths	Eritrea	Both	All Ages	Neoplasms	Metabolic risks	Number	1990	2019	5.35438
Deaths	Estonia	Both	All Ages	Neoplasms	Metabolic risks	Number	1990	2019	0.876209
Deaths	Eswatini	Both	All Ages	Neoplasms	Metabolic risks	Number	1990	2019	2.68673
Deaths	Ethiopia	Both	All Ages	Neoplasms	Metabolic risks	Number	1990	2019	1.80353
Deaths	Fiji	Both	All Ages	Neoplasms	Metabolic risks	Number	1990	2019	2.26182
Deaths	Finland	Both	All Ages	Neoplasms	Metabolic risks	Number	1990	2019	0.969707
Deaths	France	Both	All Ages	Neoplasms	Metabolic risks	Number	1990	2019	0.854525
Deaths	Gabon	Both	All Ages	Neoplasms	Metabolic risks	Number	1990	2019	2.22298
Deaths	Gambia	Both	All Ages	Neoplasms	Metabolic risks	Number	1990	2019	5.72683
Deaths	Georgia	Both	All Ages	Neoplasms	Metabolic risks	Number	1990	2019	0.557694
Deaths	Germany	Both	All Ages	Neoplasms	Metabolic risks	Number	1990	2019	0.789678
Deaths	Ghana	Both	All Ages	Neoplasms	Metabolic risks	Number	1990	2019	5.89618
Deaths	Greece	Both	All Ages	Neoplasms	Metabolic risks	Number	1990	2019	1.20447
Deaths	Greenland	Both	All Ages	Neoplasms	Metabolic risks	Number	1990	2019	2.06772
Deaths	Grenada	Both	All Ages	Neoplasms	Metabolic risks	Number	1990	2019	1.65331
Deaths	Guam	Both	All Ages	Neoplasms	Metabolic risks	Number	1990	2019	2.274
Deaths	Guatemala	Both	All Ages	Neoplasms	Metabolic risks	Number	1990	2019	4.92604
Deaths	Guinea	Both	All Ages	Neoplasms	Metabolic risks	Number	1990	2019	1.9628
Deaths	Guinea-Bissau	Both	All Ages	Neoplasms	Metabolic risks	Number	1990	2019	1.91213
Deaths	Guyana	Both	All Ages	Neoplasms	Metabolic risks	Number	1990	2019	1.61302
Deaths	Haiti	Both	All Ages	Neoplasms	Metabolic risks	Number	1990	2019	1.95586
Deaths	Honduras	Both	All Ages	Neoplasms	Metabolic risks	Number	1990	2019	5.83334
Deaths	Hungary	Both	All Ages	Neoplasms	Metabolic risks	Number	1990	2019	0.475732
Deaths	Iceland	Both	All Ages	Neoplasms	Metabolic risks	Number	1990	2019	1.18322
Deaths	India	Both	All Ages	Neoplasms	Metabolic risks	Number	1990	2019	5.26855
Deaths	Indonesia	Both	All Ages	Neoplasms	Metabolic risks	Number	1990	2019	5.10489
Deaths	Iran (Islamic Republic of)	Both	All Ages	Neoplasms	Metabolic risks	Number	1990	2019	4.14472
Deaths	Iraq	Both	All Ages	Neoplasms	Metabolic risks	Number	1990	2019	3.49536
Deaths	Ireland	Both	All Ages	Neoplasms	Metabolic risks	Number	1990	2019	1.50485
Deaths	Israel	Both	All Ages	Neoplasms	Metabolic risks	Number	1990	2019	1.85261
Deaths	Italy	Both	All Ages	Neoplasms	Metabolic risks	Number	1990	2019	0.775026
Deaths	Jamaica	Both	All Ages	Neoplasms	Metabolic risks	Number	1990	2019	2.50144
Deaths	Japan	Both	All Ages	Neoplasms	Metabolic risks	Number	1990	2019	1.23085
Deaths	Jordan	Both	All Ages	Neoplasms	Metabolic risks	Number	1990	2019	5.52357
Deaths	Kazakhstan	Both	All Ages	Neoplasms	Metabolic risks	Number	1990	2019	0.355261
Deaths	Kenya	Both	All Ages	Neoplasms	Metabolic risks	Number	1990	2019	5.38671
Deaths	Kiribati	Both	All Ages	Neoplasms	Metabolic risks	Number	1990	2019	1.31576
Deaths	Kuwait	Both	All Ages	Neoplasms	Metabolic risks	Number	1990	2019	4.37549
Deaths	Kyrgyzstan	Both	All Ages	Neoplasms	Metabolic risks	Number	1990	2019	0.421787
Deaths	Lao People's Democratic Republic	Both	All Ages	Neoplasms	Metabolic risks	Number	1990	2019	3.0045
Deaths	Latvia	Both	All Ages	Neoplasms	Metabolic risks	Number	1990	2019	0.67052
Deaths	Lebanon	Both	All Ages	Neoplasms	Metabolic risks	Number	1990	2019	3.40998
Deaths	Lesotho	Both	All Ages	Neoplasms	Metabolic risks	Number	1990	2019	2.81106
Deaths	Liberia	Both	All Ages	Neoplasms	Metabolic risks	Number	1990	2019	1.65585
Deaths	Libya	Both	All Ages	Neoplasms	Metabolic risks	Number	1990	2019	3.35571
Deaths	Lithuania	Both	All Ages	Neoplasms	Metabolic risks	Number	1990	2019	0.813477
Deaths	Luxembourg	Both	All Ages	Neoplasms	Metabolic risks	Number	1990	2019	1.31964
Deaths	Madagascar	Both	All Ages	Neoplasms	Metabolic risks	Number	1990	2019	2.32425
Deaths	Malawi	Both	All Ages	Neoplasms	Metabolic risks	Number	1990	2019	3.0432
Deaths	Malaysia	Both	All Ages	Neoplasms	Metabolic risks	Number	1990	2019	4.34889
Deaths	Maldives	Both	All Ages	Neoplasms	Metabolic risks	Number	1990	2019	4.40909
Deaths	Mali	Both	All Ages	Neoplasms	Metabolic risks	Number	1990	2019	3.03505
Deaths	Malta	Both	All Ages	Neoplasms	Metabolic risks	Number	1990	2019	1.33217
Deaths	Marshall Islands	Both	All Ages	Neoplasms	Metabolic risks	Number	1990	2019	2.65835
Deaths	Mauritania	Both	All Ages	Neoplasms	Metabolic risks	Number	1990	2019	1.88711
Deaths	Mauritius	Both	All Ages	Neoplasms	Metabolic risks	Number	1990	2019	3.80742
Deaths	Mexico	Both	All Ages	Neoplasms	Metabolic risks	Number	1990	2019	2.27886
Deaths	Micronesia (Federated States of)	Both	All Ages	Neoplasms	Metabolic risks	Number	1990	2019	1.65213
Deaths	Monaco	Both	All Ages	Neoplasms	Metabolic risks	Number	1990	2019	1.27371
Deaths	Mongolia	Both	All Ages	Neoplasms	Metabolic risks	Number	1990	2019	2.57844
Deaths	Montenegro	Both	All Ages	Neoplasms	Metabolic risks	Number	1990	2019	1.44331
Deaths	Morocco	Both	All Ages	Neoplasms	Metabolic risks	Number	1990	2019	4.05741
Deaths	Mozambique	Both	All Ages	Neoplasms	Metabolic risks	Number	1990	2019	4.08084
Deaths	Myanmar	Both	All Ages	Neoplasms	Metabolic risks	Number	1990	2019	2.48461
Deaths	Namibia	Both	All Ages	Neoplasms	Metabolic risks	Number	1990	2019	2.91948
Deaths	Nauru	Both	All Ages	Neoplasms	Metabolic risks	Number	1990	2019	0.507102
Deaths	Nepal	Both	All Ages	Neoplasms	Metabolic risks	Number	1990	2019	6.17894
Deaths	Netherlands	Both	All Ages	Neoplasms	Metabolic risks	Number	1990	2019	1.05217
Deaths	New Zealand	Both	All Ages	Neoplasms	Metabolic risks	Number	1990	2019	1.32246
Deaths	Nicaragua	Both	All Ages	Neoplasms	Metabolic risks	Number	1990	2019	5.09768
Deaths	Niger	Both	All Ages	Neoplasms	Metabolic risks	Number	1990	2019	4.2359
Deaths	Nigeria	Both	All Ages	Neoplasms	Metabolic risks	Number	1990	2019	2.89178
Deaths	Niue	Both	All Ages	Neoplasms	Metabolic risks	Number	1990	2019	0.485035
Deaths	North Macedonia	Both	All Ages	Neoplasms	Metabolic risks	Number	1990	2019	2.25828
Deaths	Northern Mariana Islands	Both	All Ages	Neoplasms	Metabolic risks	Number	1990	2019	2.92544
Deaths	Norway	Both	All Ages	Neoplasms	Metabolic risks	Number	1990	2019	0.651825
Deaths	Oman	Both	All Ages	Neoplasms	Metabolic risks	Number	1990	2019	4.95555
Deaths	Pakistan	Both	All Ages	Neoplasms	Metabolic risks	Number	1990	2019	3.7282
Deaths	Palau	Both	All Ages	Neoplasms	Metabolic risks	Number	1990	2019	2.16011
Deaths	Palestine	Both	All Ages	Neoplasms	Metabolic risks	Number	1990	2019	3.50581
Deaths	Panama	Both	All Ages	Neoplasms	Metabolic risks	Number	1990	2019	4.0639
Deaths	Papua New Guinea	Both	All Ages	Neoplasms	Metabolic risks	Number	1990	2019	3.07138
Deaths	Paraguay	Both	All Ages	Neoplasms	Metabolic risks	Number	1990	2019	3.95089
Deaths	Peru	Both	All Ages	Neoplasms	Metabolic risks	Number	1990	2019	2.85103
Deaths	Philippines	Both	All Ages	Neoplasms	Metabolic risks	Number	1990	2019	2.56553
Deaths	Poland	Both	All Ages	Neoplasms	Metabolic risks	Number	1990	2019	1.15203
Deaths	Portugal	Both	All Ages	Neoplasms	Metabolic risks	Number	1990	2019	1.3318
Deaths	Puerto Rico	Both	All Ages	Neoplasms	Metabolic risks	Number	1990	2019	1.24416
Deaths	Qatar	Both	All Ages	Neoplasms	Metabolic risks	Number	1990	2019	9.13305
Deaths	Republic of Korea	Both	All Ages	Neoplasms	Metabolic risks	Number	1990	2019	3.58476
Deaths	Republic of Moldova	Both	All Ages	Neoplasms	Metabolic risks	Number	1990	2019	0.618849
Deaths	Romania	Both	All Ages	Neoplasms	Metabolic risks	Number	1990	2019	1.37135
Deaths	Russian Federation	Both	All Ages	Neoplasms	Metabolic risks	Number	1990	2019	0.694103
Deaths	Rwanda	Both	All Ages	Neoplasms	Metabolic risks	Number	1990	2019	1.79221
Deaths	Saint Kitts and Nevis	Both	All Ages	Neoplasms	Metabolic risks	Number	1990	2019	0.755441
Deaths	Saint Lucia	Both	All Ages	Neoplasms	Metabolic risks	Number	1990	2019	2.02826
Deaths	Saint Vincent and the Grenadines	Both	All Ages	Neoplasms	Metabolic risks	Number	1990	2019	1.89166
Deaths	Samoa	Both	All Ages	Neoplasms	Metabolic risks	Number	1990	2019	1.00187
Deaths	San Marino	Both	All Ages	Neoplasms	Metabolic risks	Number	1990	2019	1.64991
Deaths	Sao Tome and Principe	Both	All Ages	Neoplasms	Metabolic risks	Number	1990	2019	2.53762
Deaths	Saudi Arabia	Both	All Ages	Neoplasms	Metabolic risks	Number	1990	2019	4.75828
Deaths	Senegal	Both	All Ages	Neoplasms	Metabolic risks	Number	1990	2019	3.06102
Deaths	Serbia	Both	All Ages	Neoplasms	Metabolic risks	Number	1990	2019	1.30131
Deaths	Seychelles	Both	All Ages	Neoplasms	Metabolic risks	Number	1990	2019	2.76737
Deaths	Sierra Leone	Both	All Ages	Neoplasms	Metabolic risks	Number	1990	2019	2.58833
Deaths	Singapore	Both	All Ages	Neoplasms	Metabolic risks	Number	1990	2019	2.03025
Deaths	Slovakia	Both	All Ages	Neoplasms	Metabolic risks	Number	1990	2019	0.901469
Deaths	Slovenia	Both	All Ages	Neoplasms	Metabolic risks	Number	1990	2019	1.06682
Deaths	Solomon Islands	Both	All Ages	Neoplasms	Metabolic risks	Number	1990	2019	4.99375
Deaths	Somalia	Both	All Ages	Neoplasms	Metabolic risks	Number	1990	2019	1.89446
Deaths	South Africa	Both	All Ages	Neoplasms	Metabolic risks	Number	1990	2019	1.83983
Deaths	South Sudan	Both	All Ages	Neoplasms	Metabolic risks	Number	1990	2019	1.15735
Deaths	Spain	Both	All Ages	Neoplasms	Metabolic risks	Number	1990	2019	1.07078
Deaths	Sri Lanka	Both	All Ages	Neoplasms	Metabolic risks	Number	1990	2019	4.28968
Deaths	Sudan	Both	All Ages	Neoplasms	Metabolic risks	Number	1990	2019	3.60066
Deaths	Suriname	Both	All Ages	Neoplasms	Metabolic risks	Number	1990	2019	3.02593
Deaths	Sweden	Both	All Ages	Neoplasms	Metabolic risks	Number	1990	2019	0.680589
Deaths	Switzerland	Both	All Ages	Neoplasms	Metabolic risks	Number	1990	2019	0.730772
Deaths	Syrian Arab Republic	Both	All Ages	Neoplasms	Metabolic risks	Number	1990	2019	2.22631
Deaths	Taiwan (Province of China)	Both	All Ages	Neoplasms	Metabolic risks	Number	1990	2019	3.71758
Deaths	Tajikistan	Both	All Ages	Neoplasms	Metabolic risks	Number	1990	2019	1.54891
Deaths	Thailand	Both	All Ages	Neoplasms	Metabolic risks	Number	1990	2019	4.51964
Deaths	Timor-Leste	Both	All Ages	Neoplasms	Metabolic risks	Number	1990	2019	6.00736
Deaths	Togo	Both	All Ages	Neoplasms	Metabolic risks	Number	1990	2019	4.43114
Deaths	Tokelau	Both	All Ages	Neoplasms	Metabolic risks	Number	1990	2019	0.552199
Deaths	Tonga	Both	All Ages	Neoplasms	Metabolic risks	Number	1990	2019	0.953972
Deaths	Trinidad and Tobago	Both	All Ages	Neoplasms	Metabolic risks	Number	1990	2019	1.5486
Deaths	Tunisia	Both	All Ages	Neoplasms	Metabolic risks	Number	1990	2019	3.40856
Deaths	Turkey	Both	All Ages	Neoplasms	Metabolic risks	Number	1990	2019	2.21539
Deaths	Turkmenistan	Both	All Ages	Neoplasms	Metabolic risks	Number	1990	2019	0.713677
Deaths	Tuvalu	Both	All Ages	Neoplasms	Metabolic risks	Number	1990	2019	1.38451
Deaths	Uganda	Both	All Ages	Neoplasms	Metabolic risks	Number	1990	2019	5.06081
Deaths	Ukraine	Both	All Ages	Neoplasms	Metabolic risks	Number	1990	2019	0.197325
Deaths	United Arab Emirates	Both	All Ages	Neoplasms	Metabolic risks	Number	1990	2019	13.3402
Deaths	United Kingdom	Both	All Ages	Neoplasms	Metabolic risks	Number	1990	2019	0.723092
Deaths	United Republic of Tanzania	Both	All Ages	Neoplasms	Metabolic risks	Number	1990	2019	2.80062
Deaths	United States of America	Both	All Ages	Neoplasms	Metabolic risks	Number	1990	2019	1.11847
Deaths	United States Virgin Islands	Both	All Ages	Neoplasms	Metabolic risks	Number	1990	2019	3.07079
Deaths	Uruguay	Both	All Ages	Neoplasms	Metabolic risks	Number	1990	2019	1.20487
Deaths	Uzbekistan	Both	All Ages	Neoplasms	Metabolic risks	Number	1990	2019	1.56419
Deaths	Vanuatu	Both	All Ages	Neoplasms	Metabolic risks	Number	1990	2019	3.826
Deaths	Venezuela (Bolivarian Republic of)	Both	All Ages	Neoplasms	Metabolic risks	Number	1990	2019	3.0444
Deaths	Viet Nam	Both	All Ages	Neoplasms	Metabolic risks	Number	1990	2019	5.15993
Deaths	Yemen	Both	All Ages	Neoplasms	Metabolic risks	Number	1990	2019	4.09678
Deaths	Zambia	Both	All Ages	Neoplasms	Metabolic risks	Number	1990	2019	2.84031
Deaths	Zimbabwe	Both	All Ages	Neoplasms	Metabolic risks	Number	1990	2019	1.91057
