# Supplementary material for: Emerging patterns and trends in global cancer burden attributable to metabolic factors, based on the Global Burden of Disease Study 2019
Source: Front Oncol. 2023 Jan 19;13:1032749. doi: 10.3389/fonc.2023.1032749 (PMC9893408; doi:10.3389/fonc.2023.1032749)
Supplement: Supplementary file 6 [file DataSheet_6.zip › Raw data/Figure2-A.xlsx]

## Sheet: ASIR
measure		location	Female in 1990	Male in 1990	Female in 2019	Male in 2019
Incidence	6	Low SDI	3214.56	3139.14	13592.3	11080.1
Incidence	5	Low-middle SDI	8937.92	8159.63	44122.4	37149.6
Incidence	4	Middle SDI	28038.6	30063.4	103760	121829
Incidence	3	High-middle SDI	53724.5	52241.3	115788	133977
Incidence	2	High SDI	68639.9	67246.1	134609	149011
Incidence	1	Global	162653	160935	412147	453292
