# Supplementary material for: Emerging patterns and trends in global cancer burden attributable to metabolic factors, based on the Global Burden of Disease Study 2019
Source: Front Oncol. 2023 Jan 19;13:1032749. doi: 10.3389/fonc.2023.1032749 (PMC9893408; doi:10.3389/fonc.2023.1032749)
Supplement: Supplementary file 6 [file DataSheet_6.zip › Raw data/Figure2-B.xlsx]

## Sheet: IHME-GBD_2019_DATA-265aec06-1
measure	location	sex	age	cause	rei	metric	year	Global	High SDI	High-middle SDI	Middle SDI	Low-middle SDI	Low SDI
Deaths	Global	Both	All ages	Neoplasms	Metabolic risks	Number	1990	0.323588	0.135886	0.105966	0.0581021	0.0170976	0.0063537	1000000
Deaths	Global	Both	All ages	Neoplasms	Metabolic risks	Number	1991	0.333561	0.137507	0.110285	0.0611395	0.0178797	0.00656241	1000000
Deaths	Global	Both	All ages	Neoplasms	Metabolic risks	Number	1992	0.344624	0.139436	0.115067	0.0643722	0.0187644	0.00678935	1000000
Deaths	Global	Both	All ages	Neoplasms	Metabolic risks	Number	1993	0.359409	0.142993	0.121616	0.0678435	0.0197381	0.00701798	1000000
Deaths	Global	Both	All ages	Neoplasms	Metabolic risks	Number	1994	0.371261	0.145568	0.126435	0.0710856	0.0207037	0.0072633	1000000
Deaths	Global	Both	All ages	Neoplasms	Metabolic risks	Number	1995	0.38253	0.149601	0.129235	0.0743416	0.0216149	0.00752651	1000000
Deaths	Global	Both	All ages	Neoplasms	Metabolic risks	Number	1996	0.392812	0.152544	0.131227	0.0783202	0.0226838	0.007819	1000000
Deaths	Global	Both	All ages	Neoplasms	Metabolic risks	Number	1997	0.404506	0.155822	0.133862	0.0823507	0.0240914	0.00815622	1000000
Deaths	Global	Both	All ages	Neoplasms	Metabolic risks	Number	1998	0.418368	0.160764	0.137002	0.0865248	0.0253312	0.00851159	1000000
Deaths	Global	Both	All ages	Neoplasms	Metabolic risks	Number	1999	0.435542	0.166272	0.142793	0.0909773	0.0264248	0.00883012	1000000
Deaths	Global	Both	All ages	Neoplasms	Metabolic risks	Number	2000	0.450889	0.170805	0.147117	0.0957141	0.0277905	0.00920938	1000000
Deaths	Global	Both	All ages	Neoplasms	Metabolic risks	Number	2001	0.465969	0.17492	0.151673	0.100082	0.0293821	0.00964727	1000000
Deaths	Global	Both	All ages	Neoplasms	Metabolic risks	Number	2002	0.485582	0.180407	0.158039	0.105526	0.0311888	0.0101477	1000000
Deaths	Global	Both	All ages	Neoplasms	Metabolic risks	Number	2003	0.506139	0.185845	0.165051	0.111367	0.0328926	0.0106957	1000000
Deaths	Global	Both	All ages	Neoplasms	Metabolic risks	Number	2004	0.52371	0.189816	0.170549	0.117452	0.0343766	0.0112164	1000000
Deaths	Global	Both	All ages	Neoplasms	Metabolic risks	Number	2005	0.543808	0.195566	0.176927	0.122749	0.0364989	0.0117534	1000000
Deaths	Global	Both	All ages	Neoplasms	Metabolic risks	Number	2006	0.558548	0.200692	0.179582	0.127114	0.0385596	0.0122789	1000000
Deaths	Global	Both	All ages	Neoplasms	Metabolic risks	Number	2007	0.578545	0.207498	0.185027	0.132238	0.0405944	0.01285	1000000
Deaths	Global	Both	All ages	Neoplasms	Metabolic risks	Number	2008	0.602351	0.215118	0.191743	0.138812	0.0428639	0.013461	1000000
Deaths	Global	Both	All ages	Neoplasms	Metabolic risks	Number	2009	0.622778	0.221109	0.196739	0.145656	0.0447801	0.0141268	1000000
Deaths	Global	Both	All ages	Neoplasms	Metabolic risks	Number	2010	0.642589	0.225246	0.202577	0.152496	0.0471088	0.0147828	1000000
Deaths	Global	Both	All ages	Neoplasms	Metabolic risks	Number	2011	0.66092	0.230285	0.20618	0.158658	0.049841	0.0155697	1000000
Deaths	Global	Both	All ages	Neoplasms	Metabolic risks	Number	2012	0.680906	0.235727	0.210206	0.165125	0.0529178	0.0165308	1000000
Deaths	Global	Both	All ages	Neoplasms	Metabolic risks	Number	2013	0.701358	0.241439	0.213287	0.172217	0.0564196	0.0175801	1000000
Deaths	Global	Both	All ages	Neoplasms	Metabolic risks	Number	2014	0.723298	0.246197	0.218002	0.180045	0.0600456	0.0185796	1000000
Deaths	Global	Both	All ages	Neoplasms	Metabolic risks	Number	2015	0.749647	0.25238	0.225351	0.18783	0.0640459	0.0195938	1000000
Deaths	Global	Both	All ages	Neoplasms	Metabolic risks	Number	2016	0.770953	0.257401	0.229867	0.194853	0.0677338	0.0206355	1000000
Deaths	Global	Both	All ages	Neoplasms	Metabolic risks	Number	2017	0.791929	0.262142	0.233733	0.202478	0.0713049	0.0217892	1000000
Deaths	Global	Both	All ages	Neoplasms	Metabolic risks	Number	2018	0.825423	0.272155	0.240911	0.212851	0.075804	0.0231992	1000000
Deaths	Global	Both	All ages	Neoplasms	Metabolic risks	Number	2019	0.865439	0.28362	0.249765	0.225589	0.081272	0.0246724	1000000
