# Supplementary material for: Emerging patterns and trends in global cancer burden attributable to metabolic factors, based on the Global Burden of Disease Study 2019
Source: Front Oncol. 2023 Jan 19;13:1032749. doi: 10.3389/fonc.2023.1032749 (PMC9893408; doi:10.3389/fonc.2023.1032749)
Supplement: Supplementary file 6 [file DataSheet_6.zip › Raw data/Figure2-C.xlsx]

## Sheet: IHME-GBD_2019_DATA-9e2a4861-1
measure	location	sex	age	cause	rei	metric	year	Global	High SDI	High-middle SDI	Middle SDI	Low-middle SDI	Low SDI
Deaths	Global	Both	Age-standardized	Neoplasms	Metabolic risks	Rate	1990	8.67153	12.8715	10.1696	6.01007	3.12749	2.95619
Deaths	Global	Both	Age-standardized	Neoplasms	Metabolic risks	Rate	1991	8.72559	12.7915	10.3637	6.14053	3.18522	2.98467
Deaths	Global	Both	Age-standardized	Neoplasms	Metabolic risks	Rate	1992	8.80517	12.7398	10.5957	6.28264	3.25709	3.02029
Deaths	Global	Both	Age-standardized	Neoplasms	Metabolic risks	Rate	1993	8.97452	12.8343	10.985	6.43661	3.34122	3.05722
Deaths	Global	Both	Age-standardized	Neoplasms	Metabolic risks	Rate	1994	9.05967	12.8363	11.2069	6.55419	3.41403	3.09428
Deaths	Global	Both	Age-standardized	Neoplasms	Metabolic risks	Rate	1995	9.13041	12.9484	11.2559	6.66469	3.47343	3.13476
Deaths	Global	Both	Age-standardized	Neoplasms	Metabolic risks	Rate	1996	9.16653	12.9647	11.2131	6.82529	3.54624	3.1811
Deaths	Global	Both	Age-standardized	Neoplasms	Metabolic risks	Rate	1997	9.22218	12.9854	11.2165	6.9704	3.66474	3.24393
Deaths	Global	Both	Age-standardized	Neoplasms	Metabolic risks	Rate	1998	9.31762	13.1283	11.2564	7.10998	3.75851	3.3111
Deaths	Global	Both	Age-standardized	Neoplasms	Metabolic risks	Rate	1999	9.46881	13.3083	11.4811	7.2517	3.82174	3.35913
Deaths	Global	Both	Age-standardized	Neoplasms	Metabolic risks	Rate	2000	9.5715	13.3947	11.5852	7.41467	3.9187	3.42992
Deaths	Global	Both	Age-standardized	Neoplasms	Metabolic risks	Rate	2001	9.65278	13.4465	11.688	7.53462	4.03255	3.504
Deaths	Global	Both	Age-standardized	Neoplasms	Metabolic risks	Rate	2002	9.81628	13.5733	11.9261	7.71936	4.16707	3.59697
Deaths	Global	Both	Age-standardized	Neoplasms	Metabolic risks	Rate	2003	9.97742	13.6833	12.2021	7.90705	4.27168	3.69483
Deaths	Global	Both	Age-standardized	Neoplasms	Metabolic risks	Rate	2004	10.0556	13.6699	12.3288	8.08891	4.33156	3.77372
Deaths	Global	Both	Age-standardized	Neoplasms	Metabolic risks	Rate	2005	10.171	13.7675	12.5069	8.20392	4.46028	3.85264
Deaths	Global	Both	Age-standardized	Neoplasms	Metabolic risks	Rate	2006	10.1668	13.8186	12.3957	8.22114	4.56465	3.916
Deaths	Global	Both	Age-standardized	Neoplasms	Metabolic risks	Rate	2007	10.2413	13.9465	12.4599	8.27642	4.65356	3.97845
Deaths	Global	Both	Age-standardized	Neoplasms	Metabolic risks	Rate	2008	10.3674	14.1119	12.603	8.41084	4.75969	4.04993
Deaths	Global	Both	Age-standardized	Neoplasms	Metabolic risks	Rate	2009	10.4171	14.17	12.6149	8.54443	4.80664	4.11981
Deaths	Global	Both	Age-standardized	Neoplasms	Metabolic risks	Rate	2010	10.4474	14.1031	12.6746	8.66752	4.88097	4.17774
Deaths	Global	Both	Age-standardized	Neoplasms	Metabolic risks	Rate	2011	10.4366	14.1034	12.5614	8.71544	4.97926	4.25964
Deaths	Global	Both	Age-standardized	Neoplasms	Metabolic risks	Rate	2012	10.4355	14.0876	12.4606	8.76015	5.09964	4.37173
Deaths	Global	Both	Age-standardized	Neoplasms	Metabolic risks	Rate	2013	10.4322	14.083	12.3098	8.82959	5.26783	4.49962
Deaths	Global	Both	Age-standardized	Neoplasms	Metabolic risks	Rate	2014	10.4388	14.0256	12.2409	8.91336	5.43268	4.5968
Deaths	Global	Both	Age-standardized	Neoplasms	Metabolic risks	Rate	2015	10.5028	14.0473	12.3208	8.98018	5.59894	4.68823
Deaths	Global	Both	Age-standardized	Neoplasms	Metabolic risks	Rate	2016	10.4765	14.0267	12.2209	8.98757	5.71755	4.76284
Deaths	Global	Both	Age-standardized	Neoplasms	Metabolic risks	Rate	2017	10.436	13.9627	12.0865	9.01779	5.82252	4.85367
Deaths	Global	Both	Age-standardized	Neoplasms	Metabolic risks	Rate	2018	10.5564	14.1575	12.1269	9.16203	5.99894	4.99672
Deaths	Global	Both	Age-standardized	Neoplasms	Metabolic risks	Rate	2019	10.744	14.4191	12.237	9.37894	6.23023	5.13966
