# Supplementary material for: Emerging patterns and trends in global cancer burden attributable to metabolic factors, based on the Global Burden of Disease Study 2019
Source: Front Oncol. 2023 Jan 19;13:1032749. doi: 10.3389/fonc.2023.1032749 (PMC9893408; doi:10.3389/fonc.2023.1032749)
Supplement: Supplementary file 6 [file DataSheet_6.zip › Raw data/Figure2-D.xlsx]

## Sheet: ASR
measure	location	sex	age	cause	rei	metric	year	val	upper	lower
Deaths	Afghanistan	Both	Age-standardized	Neoplasms	Metabolic risks	Rate	2019	10.907	18.4736	5.42581
Deaths	Albania	Both	Age-standardized	Neoplasms	Metabolic risks	Rate	2019	8.35993	14.6822	4.18519
Deaths	Algeria	Both	Age-standardized	Neoplasms	Metabolic risks	Rate	2019	8.55002	13.7384	4.65056
Deaths	American Samoa	Both	Age-standardized	Neoplasms	Metabolic risks	Rate	2019	28.3407	44.1432	16.3205
Deaths	Andorra	Both	Age-standardized	Neoplasms	Metabolic risks	Rate	2019	16.4158	27.4056	8.57848
Deaths	Angola	Both	Age-standardized	Neoplasms	Metabolic risks	Rate	2019	6.42552	11.3571	2.76045
Deaths	Antigua and Barbuda	Both	Age-standardized	Neoplasms	Metabolic risks	Rate	2019	13.3993	22.1344	6.88242
Deaths	Argentina	Both	Age-standardized	Neoplasms	Metabolic risks	Rate	2019	16.3932	26.0566	8.69915
Deaths	Armenia	Both	Age-standardized	Neoplasms	Metabolic risks	Rate	2019	14.5171	23.775	7.76833
Deaths	Australia	Both	Age-standardized	Neoplasms	Metabolic risks	Rate	2019	13.0299	19.854	7.53466
Deaths	Austria	Both	Age-standardized	Neoplasms	Metabolic risks	Rate	2019	11.7083	18.8194	6.00528
Deaths	Azerbaijan	Both	Age-standardized	Neoplasms	Metabolic risks	Rate	2019	13.0174	20.1764	7.14332
Deaths	Bahamas	Both	Age-standardized	Neoplasms	Metabolic risks	Rate	2019	15.5893	25.2511	8.26979
Deaths	Bahrain	Both	Age-standardized	Neoplasms	Metabolic risks	Rate	2019	20.9485	34.2648	10.7092
Deaths	Bangladesh	Both	Age-standardized	Neoplasms	Metabolic risks	Rate	2019	2.95213	5.66335	1.14002
Deaths	Barbados	Both	Age-standardized	Neoplasms	Metabolic risks	Rate	2019	18.6529	29.7826	10.253
Deaths	Belarus	Both	Age-standardized	Neoplasms	Metabolic risks	Rate	2019	10.167	16.3405	5.64677
Deaths	Belgium	Both	Age-standardized	Neoplasms	Metabolic risks	Rate	2019	13.8499	22.7254	6.89924
Deaths	Belize	Both	Age-standardized	Neoplasms	Metabolic risks	Rate	2019	9.79689	15.2722	5.62468
Deaths	Benin	Both	Age-standardized	Neoplasms	Metabolic risks	Rate	2019	6.94954	11.5921	3.47201
Deaths	Bermuda	Both	Age-standardized	Neoplasms	Metabolic risks	Rate	2019	15.1433	24.2879	8.2773
Deaths	Bhutan	Both	Age-standardized	Neoplasms	Metabolic risks	Rate	2019	5.26351	9.09786	2.45867
Deaths	Bolivia (Plurinational State of)	Both	Age-standardized	Neoplasms	Metabolic risks	Rate	2019	12.6413	21.0243	6.80407
Deaths	Bosnia and Herzegovina	Both	Age-standardized	Neoplasms	Metabolic risks	Rate	2019	20.468	35.8337	10.2878
Deaths	Botswana	Both	Age-standardized	Neoplasms	Metabolic risks	Rate	2019	16.1764	26.8023	8.81307
Deaths	Brazil	Both	Age-standardized	Neoplasms	Metabolic risks	Rate	2019	10.5594	16.1299	6.03129
Deaths	Brunei Darussalam	Both	Age-standardized	Neoplasms	Metabolic risks	Rate	2019	25.6135	44.5491	10.5684
Deaths	Bulgaria	Both	Age-standardized	Neoplasms	Metabolic risks	Rate	2019	17.1057	28.6441	9.26753
Deaths	Burkina Faso	Both	Age-standardized	Neoplasms	Metabolic risks	Rate	2019	5.41335	9.27876	2.43583
Deaths	Burundi	Both	Age-standardized	Neoplasms	Metabolic risks	Rate	2019	3.67721	7.27356	1.37731
Deaths	Cabo Verde	Both	Age-standardized	Neoplasms	Metabolic risks	Rate	2019	14.9132	24.1326	7.90454
Deaths	Cambodia	Both	Age-standardized	Neoplasms	Metabolic risks	Rate	2019	8.31346	14.9167	3.29261
Deaths	Cameroon	Both	Age-standardized	Neoplasms	Metabolic risks	Rate	2019	9.32224	15.6625	4.75292
Deaths	Canada	Both	Age-standardized	Neoplasms	Metabolic risks	Rate	2019	13.5819	21.1484	7.61561
Deaths	Central African Republic	Both	Age-standardized	Neoplasms	Metabolic risks	Rate	2019	4.94879	10.2402	1.75226
Deaths	Chad	Both	Age-standardized	Neoplasms	Metabolic risks	Rate	2019	4.37421	7.9573	1.7619
Deaths	Chile	Both	Age-standardized	Neoplasms	Metabolic risks	Rate	2019	15.183	23.1601	8.62737
Deaths	China	Both	Age-standardized	Neoplasms	Metabolic risks	Rate	2019	9.58118	17.1326	3.96839
Deaths	Colombia	Both	Age-standardized	Neoplasms	Metabolic risks	Rate	2019	8.04541	14.1291	4.0842
Deaths	Comoros	Both	Age-standardized	Neoplasms	Metabolic risks	Rate	2019	5.8931	10.0575	2.79243
Deaths	Congo	Both	Age-standardized	Neoplasms	Metabolic risks	Rate	2019	10.6667	17.718	5.40876
Deaths	Cook Islands	Both	Age-standardized	Neoplasms	Metabolic risks	Rate	2019	21.5805	34.1504	11.7162
Deaths	Costa Rica	Both	Age-standardized	Neoplasms	Metabolic risks	Rate	2019	11.4971	19.5473	5.96653
Deaths	Croatia	Both	Age-standardized	Neoplasms	Metabolic risks	Rate	2019	19.6742	32.8822	10.5879
Deaths	Cuba	Both	Age-standardized	Neoplasms	Metabolic risks	Rate	2019	15.6635	26.3308	8.29953
Deaths	Cyprus	Both	Age-standardized	Neoplasms	Metabolic risks	Rate	2019	12.776	21.8139	5.93218
Deaths	Czechia	Both	Age-standardized	Neoplasms	Metabolic risks	Rate	2019	23.4419	38.4595	12.7391
Deaths	C么te d'Ivoire	Both	Age-standardized	Neoplasms	Metabolic risks	Rate	2019	6.99903	12.0314	3.37956
Deaths	Democratic People's Republic of Korea	Both	Age-standardized	Neoplasms	Metabolic risks	Rate	2019	5.44459	10.9117	1.66658
Deaths	Democratic Republic of the Congo	Both	Age-standardized	Neoplasms	Metabolic risks	Rate	2019	5.373	10.4555	2.17431
Deaths	Denmark	Both	Age-standardized	Neoplasms	Metabolic risks	Rate	2019	13.8822	22.4759	7.05639
Deaths	Djibouti	Both	Age-standardized	Neoplasms	Metabolic risks	Rate	2019	6.50054	11.6425	2.8961
Deaths	Dominica	Both	Age-standardized	Neoplasms	Metabolic risks	Rate	2019	17.9223	29.5147	9.63375
Deaths	Dominican Republic	Both	Age-standardized	Neoplasms	Metabolic risks	Rate	2019	8.40773	14.1835	4.2381
Deaths	Ecuador	Both	Age-standardized	Neoplasms	Metabolic risks	Rate	2019	11.0169	17.4883	6.20412
Deaths	Egypt	Both	Age-standardized	Neoplasms	Metabolic risks	Rate	2019	12.6347	20.5817	6.83154
Deaths	El Salvador	Both	Age-standardized	Neoplasms	Metabolic risks	Rate	2019	8.25506	14.2298	4.2162
Deaths	Equatorial Guinea	Both	Age-standardized	Neoplasms	Metabolic risks	Rate	2019	13.041	22.6828	6.56636
Deaths	Eritrea	Both	Age-standardized	Neoplasms	Metabolic risks	Rate	2019	6.15614	10.7553	2.7235
Deaths	Estonia	Both	Age-standardized	Neoplasms	Metabolic risks	Rate	2019	15.0405	23.2115	8.75928
Deaths	Eswatini	Both	Age-standardized	Neoplasms	Metabolic risks	Rate	2019	22.3833	36.2395	12.2538
Deaths	Ethiopia	Both	Age-standardized	Neoplasms	Metabolic risks	Rate	2019	3.04975	5.61905	1.27446
Deaths	Fiji	Both	Age-standardized	Neoplasms	Metabolic risks	Rate	2019	20.0021	32.1001	10.9099
Deaths	Finland	Both	Age-standardized	Neoplasms	Metabolic risks	Rate	2019	12.7214	20.3713	6.4745
Deaths	France	Both	Age-standardized	Neoplasms	Metabolic risks	Rate	2019	11.246	17.6606	6.13303
Deaths	Gabon	Both	Age-standardized	Neoplasms	Metabolic risks	Rate	2019	14.6743	24.5486	7.78971
Deaths	Gambia	Both	Age-standardized	Neoplasms	Metabolic risks	Rate	2019	9.56651	16.3485	4.77383
Deaths	Georgia	Both	Age-standardized	Neoplasms	Metabolic risks	Rate	2019	14.1437	23.3936	7.41907
Deaths	Germany	Both	Age-standardized	Neoplasms	Metabolic risks	Rate	2019	17.0994	27.8091	8.71296
Deaths	Ghana	Both	Age-standardized	Neoplasms	Metabolic risks	Rate	2019	9.91342	15.8623	5.66712
Deaths	Greece	Both	Age-standardized	Neoplasms	Metabolic risks	Rate	2019	13.3862	22.5117	6.42888
Deaths	Greenland	Both	Age-standardized	Neoplasms	Metabolic risks	Rate	2019	24.9507	41.4938	12.9462
Deaths	Grenada	Both	Age-standardized	Neoplasms	Metabolic risks	Rate	2019	18.7054	29.0698	10.094
Deaths	Guam	Both	Age-standardized	Neoplasms	Metabolic risks	Rate	2019	15.2225	24.4311	8.16229
Deaths	Guatemala	Both	Age-standardized	Neoplasms	Metabolic risks	Rate	2019	7.60402	13.2935	3.62546
Deaths	Guinea	Both	Age-standardized	Neoplasms	Metabolic risks	Rate	2019	7.4241	12.98	3.4141
Deaths	Guinea-Bissau	Both	Age-standardized	Neoplasms	Metabolic risks	Rate	2019	6.46058	11.7536	2.72738
Deaths	Guyana	Both	Age-standardized	Neoplasms	Metabolic risks	Rate	2019	13.087	22.3581	6.73429
Deaths	Haiti	Both	Age-standardized	Neoplasms	Metabolic risks	Rate	2019	8.27665	16.1467	3.25183
Deaths	Honduras	Both	Age-standardized	Neoplasms	Metabolic risks	Rate	2019	12.4931	21.1345	6.23293
Deaths	Hungary	Both	Age-standardized	Neoplasms	Metabolic risks	Rate	2019	22.9709	37.7058	12.6962
Deaths	Iceland	Both	Age-standardized	Neoplasms	Metabolic risks	Rate	2019	11.435	18.3392	6.03291
Deaths	India	Both	Age-standardized	Neoplasms	Metabolic risks	Rate	2019	4.88509	8.29767	2.17189
Deaths	Indonesia	Both	Age-standardized	Neoplasms	Metabolic risks	Rate	2019	7.90065	14.3054	3.4957
Deaths	Iran (Islamic Republic of)	Both	Age-standardized	Neoplasms	Metabolic risks	Rate	2019	8.8062	13.6182	4.87954
Deaths	Iraq	Both	Age-standardized	Neoplasms	Metabolic risks	Rate	2019	12.6997	21.5076	6.53676
Deaths	Ireland	Both	Age-standardized	Neoplasms	Metabolic risks	Rate	2019	14.6069	23.2135	7.66697
Deaths	Israel	Both	Age-standardized	Neoplasms	Metabolic risks	Rate	2019	12.9227	20.8601	6.63062
Deaths	Italy	Both	Age-standardized	Neoplasms	Metabolic risks	Rate	2019	13.5046	22.3995	6.5341
Deaths	Jamaica	Both	Age-standardized	Neoplasms	Metabolic risks	Rate	2019	15.2154	25.3897	8.0842
Deaths	Japan	Both	Age-standardized	Neoplasms	Metabolic risks	Rate	2019	6.81653	12.5777	2.57976
Deaths	Jordan	Both	Age-standardized	Neoplasms	Metabolic risks	Rate	2019	13.1222	20.2622	7.57304
Deaths	Kazakhstan	Both	Age-standardized	Neoplasms	Metabolic risks	Rate	2019	15.0951	22.8773	8.68405
Deaths	Kenya	Both	Age-standardized	Neoplasms	Metabolic risks	Rate	2019	6.59422	11.1479	3.35921
Deaths	Kiribati	Both	Age-standardized	Neoplasms	Metabolic risks	Rate	2019	17.7698	29.7658	8.64723
Deaths	Kuwait	Both	Age-standardized	Neoplasms	Metabolic risks	Rate	2019	12.2187	18.8293	7.04691
Deaths	Kyrgyzstan	Both	Age-standardized	Neoplasms	Metabolic risks	Rate	2019	6.36454	9.86973	3.56765
Deaths	Lao People's Democratic Republic	Both	Age-standardized	Neoplasms	Metabolic risks	Rate	2019	9.62741	17.5573	4.1893
Deaths	Latvia	Both	Age-standardized	Neoplasms	Metabolic risks	Rate	2019	14.5662	21.9267	8.50473
Deaths	Lebanon	Both	Age-standardized	Neoplasms	Metabolic risks	Rate	2019	18.6427	31.4865	9.57217
Deaths	Lesotho	Both	Age-standardized	Neoplasms	Metabolic risks	Rate	2019	15.7794	26.0878	8.32079
Deaths	Liberia	Both	Age-standardized	Neoplasms	Metabolic risks	Rate	2019	7.31559	12.3884	3.66445
Deaths	Libya	Both	Age-standardized	Neoplasms	Metabolic risks	Rate	2019	15.1314	25.5854	7.88514
Deaths	Lithuania	Both	Age-standardized	Neoplasms	Metabolic risks	Rate	2019	13.2446	20.0688	7.85663
Deaths	Luxembourg	Both	Age-standardized	Neoplasms	Metabolic risks	Rate	2019	15.0238	25.6032	7.45271
Deaths	Madagascar	Both	Age-standardized	Neoplasms	Metabolic risks	Rate	2019	4.25532	7.61789	1.9408
Deaths	Malawi	Both	Age-standardized	Neoplasms	Metabolic risks	Rate	2019	8.31424	14.5033	3.70897
Deaths	Malaysia	Both	Age-standardized	Neoplasms	Metabolic risks	Rate	2019	14.1919	24.5096	7.27442
Deaths	Maldives	Both	Age-standardized	Neoplasms	Metabolic risks	Rate	2019	6.08451	10.3909	2.66964
Deaths	Mali	Both	Age-standardized	Neoplasms	Metabolic risks	Rate	2019	5.93985	10.519	2.65857
Deaths	Malta	Both	Age-standardized	Neoplasms	Metabolic risks	Rate	2019	11.8598	20.0478	5.66558
Deaths	Marshall Islands	Both	Age-standardized	Neoplasms	Metabolic risks	Rate	2019	21.9118	40.8916	9.39316
Deaths	Mauritania	Both	Age-standardized	Neoplasms	Metabolic risks	Rate	2019	7.44382	11.8026	4.28391
Deaths	Mauritius	Both	Age-standardized	Neoplasms	Metabolic risks	Rate	2019	13.1588	22.212	6.80795
Deaths	Mexico	Both	Age-standardized	Neoplasms	Metabolic risks	Rate	2019	10.4058	16.5582	5.71246
Deaths	Micronesia (Federated States of)	Both	Age-standardized	Neoplasms	Metabolic risks	Rate	2019	22.8275	39.9553	11.5047
Deaths	Monaco	Both	Age-standardized	Neoplasms	Metabolic risks	Rate	2019	24.4456	40.6262	12.2867
Deaths	Mongolia	Both	Age-standardized	Neoplasms	Metabolic risks	Rate	2019	28.636	48.2915	14.3256
Deaths	Montenegro	Both	Age-standardized	Neoplasms	Metabolic risks	Rate	2019	21.165	35.6886	11.1656
Deaths	Morocco	Both	Age-standardized	Neoplasms	Metabolic risks	Rate	2019	8.98429	15.5029	4.33295
Deaths	Mozambique	Both	Age-standardized	Neoplasms	Metabolic risks	Rate	2019	5.41203	9.51861	2.33142
Deaths	Myanmar	Both	Age-standardized	Neoplasms	Metabolic risks	Rate	2019	8.86231	16.1279	3.72992
Deaths	Namibia	Both	Age-standardized	Neoplasms	Metabolic risks	Rate	2019	7.81768	13.147	4.09812
Deaths	Nauru	Both	Age-standardized	Neoplasms	Metabolic risks	Rate	2019	23.4334	39.7699	11.4207
Deaths	Nepal	Both	Age-standardized	Neoplasms	Metabolic risks	Rate	2019	4.45268	7.98188	1.89304
Deaths	Netherlands	Both	Age-standardized	Neoplasms	Metabolic risks	Rate	2019	14.6654	23.8029	7.24789
Deaths	New Zealand	Both	Age-standardized	Neoplasms	Metabolic risks	Rate	2019	12.9552	19.9885	7.23911
Deaths	Nicaragua	Both	Age-standardized	Neoplasms	Metabolic risks	Rate	2019	8.91847	14.6797	4.49785
Deaths	Niger	Both	Age-standardized	Neoplasms	Metabolic risks	Rate	2019	2.87144	5.3194	1.2023
Deaths	Nigeria	Both	Age-standardized	Neoplasms	Metabolic risks	Rate	2019	4.55718	8.0271	2.04279
Deaths	Niue	Both	Age-standardized	Neoplasms	Metabolic risks	Rate	2019	23.2814	39.1598	11.8993
Deaths	North Macedonia	Both	Age-standardized	Neoplasms	Metabolic risks	Rate	2019	21.6495	37.2133	11.1371
Deaths	Northern Mariana Islands	Both	Age-standardized	Neoplasms	Metabolic risks	Rate	2019	25.1025	39.1096	13.859
Deaths	Norway	Both	Age-standardized	Neoplasms	Metabolic risks	Rate	2019	11.9901	19.9375	5.78763
Deaths	Oman	Both	Age-standardized	Neoplasms	Metabolic risks	Rate	2019	11.6794	17.9343	6.71588
Deaths	Pakistan	Both	Age-standardized	Neoplasms	Metabolic risks	Rate	2019	10.696	18.9186	4.79702
Deaths	Palau	Both	Age-standardized	Neoplasms	Metabolic risks	Rate	2019	24.287	40.4827	12.175
Deaths	Palestine	Both	Age-standardized	Neoplasms	Metabolic risks	Rate	2019	16.4448	27.8195	7.78589
Deaths	Panama	Both	Age-standardized	Neoplasms	Metabolic risks	Rate	2019	8.67102	15.2311	4.40929
Deaths	Papua New Guinea	Both	Age-standardized	Neoplasms	Metabolic risks	Rate	2019	9.96267	19.2037	3.98539
Deaths	Paraguay	Both	Age-standardized	Neoplasms	Metabolic risks	Rate	2019	9.77259	16.6494	4.97454
Deaths	Peru	Both	Age-standardized	Neoplasms	Metabolic risks	Rate	2019	7.67732	12.7732	4.07852
Deaths	Philippines	Both	Age-standardized	Neoplasms	Metabolic risks	Rate	2019	8.43042	14.3174	3.98464
Deaths	Poland	Both	Age-standardized	Neoplasms	Metabolic risks	Rate	2019	21.2698	33.8075	11.4286
Deaths	Portugal	Both	Age-standardized	Neoplasms	Metabolic risks	Rate	2019	13.5641	22.1992	6.55683
Deaths	Puerto Rico	Both	Age-standardized	Neoplasms	Metabolic risks	Rate	2019	13.863	22.8714	7.55294
Deaths	Qatar	Both	Age-standardized	Neoplasms	Metabolic risks	Rate	2019	30.5339	47.0635	17.7494
Deaths	Republic of Korea	Both	Age-standardized	Neoplasms	Metabolic risks	Rate	2019	9.64905	17.0917	4.00257
Deaths	Republic of Moldova	Both	Age-standardized	Neoplasms	Metabolic risks	Rate	2019	10.5475	16.2454	6.05033
Deaths	Romania	Both	Age-standardized	Neoplasms	Metabolic risks	Rate	2019	13.9904	21.7521	8.23085
Deaths	Russian Federation	Both	Age-standardized	Neoplasms	Metabolic risks	Rate	2019	12.3653	18.4017	7.50483
Deaths	Rwanda	Both	Age-standardized	Neoplasms	Metabolic risks	Rate	2019	5.87595	10.0318	2.59597
Deaths	Saint Kitts and Nevis	Both	Age-standardized	Neoplasms	Metabolic risks	Rate	2019	17.2587	27.8457	9.1359
Deaths	Saint Lucia	Both	Age-standardized	Neoplasms	Metabolic risks	Rate	2019	14.2121	23.4899	7.38934
Deaths	Saint Vincent and the Grenadines	Both	Age-standardized	Neoplasms	Metabolic risks	Rate	2019	14.2652	23.013	7.51221
Deaths	Samoa	Both	Age-standardized	Neoplasms	Metabolic risks	Rate	2019	13.8219	22.7826	7.26832
Deaths	San Marino	Both	Age-standardized	Neoplasms	Metabolic risks	Rate	2019	15.0424	29.1015	6.67921
Deaths	Sao Tome and Principe	Both	Age-standardized	Neoplasms	Metabolic risks	Rate	2019	10.6872	18.0609	5.59915
Deaths	Saudi Arabia	Both	Age-standardized	Neoplasms	Metabolic risks	Rate	2019	11.6074	17.4158	6.9366
Deaths	Senegal	Both	Age-standardized	Neoplasms	Metabolic risks	Rate	2019	7.48154	13.0261	3.43849
Deaths	Serbia	Both	Age-standardized	Neoplasms	Metabolic risks	Rate	2019	23.268	39.6739	12.2182
Deaths	Seychelles	Both	Age-standardized	Neoplasms	Metabolic risks	Rate	2019	19.349	31.7436	9.49475
Deaths	Sierra Leone	Both	Age-standardized	Neoplasms	Metabolic risks	Rate	2019	4.12159	7.18118	1.8601
Deaths	Singapore	Both	Age-standardized	Neoplasms	Metabolic risks	Rate	2019	8.53337	14.489	3.86656
Deaths	Slovakia	Both	Age-standardized	Neoplasms	Metabolic risks	Rate	2019	18.6448	30.2218	10.7961
Deaths	Slovenia	Both	Age-standardized	Neoplasms	Metabolic risks	Rate	2019	16.6747	27.4147	9.1931
Deaths	Solomon Islands	Both	Age-standardized	Neoplasms	Metabolic risks	Rate	2019	19.4845	34.763	8.87139
Deaths	Somalia	Both	Age-standardized	Neoplasms	Metabolic risks	Rate	2019	2.70988	6.21979	0.756652
Deaths	South Africa	Both	Age-standardized	Neoplasms	Metabolic risks	Rate	2019	15.1521	22.4837	8.94607
Deaths	South Sudan	Both	Age-standardized	Neoplasms	Metabolic risks	Rate	2019	6.2725	10.9757	2.96476
Deaths	Spain	Both	Age-standardized	Neoplasms	Metabolic risks	Rate	2019	14.7506	23.6526	7.52663
Deaths	Sri Lanka	Both	Age-standardized	Neoplasms	Metabolic risks	Rate	2019	8.23385	14.4812	3.9772
Deaths	Sudan	Both	Age-standardized	Neoplasms	Metabolic risks	Rate	2019	7.92686	13.6985	3.98594
Deaths	Suriname	Both	Age-standardized	Neoplasms	Metabolic risks	Rate	2019	12.9474	22.3082	6.44061
Deaths	Sweden	Both	Age-standardized	Neoplasms	Metabolic risks	Rate	2019	11.7266	18.6724	6.06104
Deaths	Switzerland	Both	Age-standardized	Neoplasms	Metabolic risks	Rate	2019	10.4771	17.1112	5.2379
Deaths	Syrian Arab Republic	Both	Age-standardized	Neoplasms	Metabolic risks	Rate	2019	7.96616	13.3973	4.05416
Deaths	Taiwan (Province of China)	Both	Age-standardized	Neoplasms	Metabolic risks	Rate	2019	13.4414	23.9487	5.95195
Deaths	Tajikistan	Both	Age-standardized	Neoplasms	Metabolic risks	Rate	2019	6.94098	12.1158	3.10323
Deaths	Thailand	Both	Age-standardized	Neoplasms	Metabolic risks	Rate	2019	10.9472	19.446	5.24556
Deaths	Timor-Leste	Both	Age-standardized	Neoplasms	Metabolic risks	Rate	2019	5.87405	11.5278	2.0655
Deaths	Togo	Both	Age-standardized	Neoplasms	Metabolic risks	Rate	2019	5.43783	9.14579	2.6625
Deaths	Tokelau	Both	Age-standardized	Neoplasms	Metabolic risks	Rate	2019	16.7484	28.5922	8.46813
Deaths	Tonga	Both	Age-standardized	Neoplasms	Metabolic risks	Rate	2019	21.3768	34.3683	11.2818
Deaths	Trinidad and Tobago	Both	Age-standardized	Neoplasms	Metabolic risks	Rate	2019	14.2471	24.3847	7.53252
Deaths	Tunisia	Both	Age-standardized	Neoplasms	Metabolic risks	Rate	2019	10.3711	19.2867	4.96942
Deaths	Turkey	Both	Age-standardized	Neoplasms	Metabolic risks	Rate	2019	12.9714	21.7432	6.68584
Deaths	Turkmenistan	Both	Age-standardized	Neoplasms	Metabolic risks	Rate	2019	9.75545	14.8897	5.264
Deaths	Tuvalu	Both	Age-standardized	Neoplasms	Metabolic risks	Rate	2019	16.9396	29.9872	7.8199
Deaths	Uganda	Both	Age-standardized	Neoplasms	Metabolic risks	Rate	2019	8.42004	13.7943	3.95338
Deaths	Ukraine	Both	Age-standardized	Neoplasms	Metabolic risks	Rate	2019	11.9639	18.1276	7.20285
Deaths	United Arab Emirates	Both	Age-standardized	Neoplasms	Metabolic risks	Rate	2019	26.9351	42.8406	15.3635
Deaths	United Kingdom	Both	Age-standardized	Neoplasms	Metabolic risks	Rate	2019	19.473	30.8286	10.1284
Deaths	United Republic of Tanzania	Both	Age-standardized	Neoplasms	Metabolic risks	Rate	2019	7.04077	11.3403	3.64426
Deaths	United States of America	Both	Age-standardized	Neoplasms	Metabolic risks	Rate	2019	19.2173	29.948	10.6328
Deaths	United States Virgin Islands	Both	Age-standardized	Neoplasms	Metabolic risks	Rate	2019	22.58	35.3403	12.6823
Deaths	Uruguay	Both	Age-standardized	Neoplasms	Metabolic risks	Rate	2019	17.1202	26.9973	9.14291
Deaths	Uzbekistan	Both	Age-standardized	Neoplasms	Metabolic risks	Rate	2019	9.9056	15.3806	5.53127
Deaths	Vanuatu	Both	Age-standardized	Neoplasms	Metabolic risks	Rate	2019	13.5241	24.5705	5.8192
Deaths	Venezuela (Bolivarian Republic of)	Both	Age-standardized	Neoplasms	Metabolic risks	Rate	2019	10.5472	18.9758	5.02278
Deaths	Viet Nam	Both	Age-standardized	Neoplasms	Metabolic risks	Rate	2019	8.25667	15.3425	3.20069
Deaths	Yemen	Both	Age-standardized	Neoplasms	Metabolic risks	Rate	2019	4.7381	8.8331	2.09858
Deaths	Zambia	Both	Age-standardized	Neoplasms	Metabolic risks	Rate	2019	8.41791	14.3326	4.16928
Deaths	Zimbabwe	Both	Age-standardized	Neoplasms	Metabolic risks	Rate	2019	14.4205	24.0005	7.413
