# Supplementary material for: Emerging patterns and trends in global cancer burden attributable to metabolic factors, based on the Global Burden of Disease Study 2019
Source: Front Oncol. 2023 Jan 19;13:1032749. doi: 10.3389/fonc.2023.1032749 (PMC9893408; doi:10.3389/fonc.2023.1032749)
Supplement: Supplementary file 6 [file DataSheet_6.zip › Raw data/Figure2-E.xlsx]

## Sheet: Death
measure	location	sex	age	cause	rei	metric	year	val	upper	lower
Deaths	Afghanistan	Both	Age-standardized	Neoplasms	Metabolic risks	Rate	1990	6.53004	11.487	2.81317
Deaths	Afghanistan	Both	Age-standardized	Neoplasms	Metabolic risks	Rate	1991	6.45785	11.4034	2.78353
Deaths	Afghanistan	Both	Age-standardized	Neoplasms	Metabolic risks	Rate	1992	6.39231	11.3465	2.76826
Deaths	Afghanistan	Both	Age-standardized	Neoplasms	Metabolic risks	Rate	1993	6.36241	11.3893	2.70663
Deaths	Afghanistan	Both	Age-standardized	Neoplasms	Metabolic risks	Rate	1994	6.33754	11.2845	2.68698
Deaths	Afghanistan	Both	Age-standardized	Neoplasms	Metabolic risks	Rate	1995	6.2907	11.1622	2.63965
Deaths	Afghanistan	Both	Age-standardized	Neoplasms	Metabolic risks	Rate	1996	6.21324	11.144	2.55179
Deaths	Afghanistan	Both	Age-standardized	Neoplasms	Metabolic risks	Rate	1997	6.11405	11.1623	2.476
Deaths	Afghanistan	Both	Age-standardized	Neoplasms	Metabolic risks	Rate	1998	6.02644	11.0504	2.40574
Deaths	Afghanistan	Both	Age-standardized	Neoplasms	Metabolic risks	Rate	1999	5.9912	11.084	2.35974
Deaths	Afghanistan	Both	Age-standardized	Neoplasms	Metabolic risks	Rate	2000	6.02979	11.3007	2.31667
Deaths	Afghanistan	Both	Age-standardized	Neoplasms	Metabolic risks	Rate	2001	6.14566	11.449	2.3657
Deaths	Afghanistan	Both	Age-standardized	Neoplasms	Metabolic risks	Rate	2002	6.24137	11.5489	2.42689
Deaths	Afghanistan	Both	Age-standardized	Neoplasms	Metabolic risks	Rate	2003	6.4199	11.8527	2.4942
Deaths	Afghanistan	Both	Age-standardized	Neoplasms	Metabolic risks	Rate	2004	6.62859	12.15	2.57327
Deaths	Afghanistan	Both	Age-standardized	Neoplasms	Metabolic risks	Rate	2005	6.82303	12.4038	2.70228
Deaths	Afghanistan	Both	Age-standardized	Neoplasms	Metabolic risks	Rate	2006	7.05898	12.7921	2.8641
Deaths	Afghanistan	Both	Age-standardized	Neoplasms	Metabolic risks	Rate	2007	7.38382	13.2265	3.11058
Deaths	Afghanistan	Both	Age-standardized	Neoplasms	Metabolic risks	Rate	2008	7.76715	13.7584	3.34603
Deaths	Afghanistan	Both	Age-standardized	Neoplasms	Metabolic risks	Rate	2009	8.15459	14.3259	3.57521
Deaths	Afghanistan	Both	Age-standardized	Neoplasms	Metabolic risks	Rate	2010	8.51694	14.9087	3.77632
Deaths	Afghanistan	Both	Age-standardized	Neoplasms	Metabolic risks	Rate	2011	8.84085	15.4686	4.01239
Deaths	Afghanistan	Both	Age-standardized	Neoplasms	Metabolic risks	Rate	2012	9.1689	15.8638	4.28972
Deaths	Afghanistan	Both	Age-standardized	Neoplasms	Metabolic risks	Rate	2013	9.47226	16.4443	4.55333
Deaths	Afghanistan	Both	Age-standardized	Neoplasms	Metabolic risks	Rate	2014	9.78589	16.9363	4.70719
Deaths	Afghanistan	Both	Age-standardized	Neoplasms	Metabolic risks	Rate	2015	10.0641	17.5371	4.91347
Deaths	Afghanistan	Both	Age-standardized	Neoplasms	Metabolic risks	Rate	2016	10.3238	17.8872	5.17205
Deaths	Afghanistan	Both	Age-standardized	Neoplasms	Metabolic risks	Rate	2017	10.5674	18.2545	5.31559
Deaths	Afghanistan	Both	Age-standardized	Neoplasms	Metabolic risks	Rate	2018	10.7743	18.3781	5.40712
Deaths	Afghanistan	Both	Age-standardized	Neoplasms	Metabolic risks	Rate	2019	10.907	18.4736	5.42581
Deaths	Albania	Both	Age-standardized	Neoplasms	Metabolic risks	Rate	1990	6.45246	10.4625	3.27442
Deaths	Albania	Both	Age-standardized	Neoplasms	Metabolic risks	Rate	1991	6.47244	10.5339	3.27253
Deaths	Albania	Both	Age-standardized	Neoplasms	Metabolic risks	Rate	1992	6.22632	10.0848	3.1504
Deaths	Albania	Both	Age-standardized	Neoplasms	Metabolic risks	Rate	1993	6.02461	9.69408	3.03433
Deaths	Albania	Both	Age-standardized	Neoplasms	Metabolic risks	Rate	1994	5.68837	9.13342	2.85665
Deaths	Albania	Both	Age-standardized	Neoplasms	Metabolic risks	Rate	1995	5.88706	9.53762	2.95654
Deaths	Albania	Both	Age-standardized	Neoplasms	Metabolic risks	Rate	1996	6.1306	9.97909	3.08159
Deaths	Albania	Both	Age-standardized	Neoplasms	Metabolic risks	Rate	1997	6.2723	10.138	3.12865
Deaths	Albania	Both	Age-standardized	Neoplasms	Metabolic risks	Rate	1998	6.36313	10.2894	3.1952
Deaths	Albania	Both	Age-standardized	Neoplasms	Metabolic risks	Rate	1999	6.52529	10.5549	3.29237
Deaths	Albania	Both	Age-standardized	Neoplasms	Metabolic risks	Rate	2000	6.58453	10.6973	3.33088
Deaths	Albania	Both	Age-standardized	Neoplasms	Metabolic risks	Rate	2001	6.45176	10.3649	3.3047
Deaths	Albania	Both	Age-standardized	Neoplasms	Metabolic risks	Rate	2002	6.67645	10.7162	3.44725
Deaths	Albania	Both	Age-standardized	Neoplasms	Metabolic risks	Rate	2003	7.01227	11.2672	3.63271
Deaths	Albania	Both	Age-standardized	Neoplasms	Metabolic risks	Rate	2004	7.06156	11.2627	3.64238
Deaths	Albania	Both	Age-standardized	Neoplasms	Metabolic risks	Rate	2005	6.94948	11.1012	3.5697
Deaths	Albania	Both	Age-standardized	Neoplasms	Metabolic risks	Rate	2006	6.69255	10.5497	3.47794
Deaths	Albania	Both	Age-standardized	Neoplasms	Metabolic risks	Rate	2007	6.5371	10.3509	3.47341
Deaths	Albania	Both	Age-standardized	Neoplasms	Metabolic risks	Rate	2008	6.66266	10.4973	3.52209
Deaths	Albania	Both	Age-standardized	Neoplasms	Metabolic risks	Rate	2009	6.68379	10.6082	3.58731
Deaths	Albania	Both	Age-standardized	Neoplasms	Metabolic risks	Rate	2010	6.79089	10.6994	3.60259
Deaths	Albania	Both	Age-standardized	Neoplasms	Metabolic risks	Rate	2011	6.95736	11.0792	3.71454
Deaths	Albania	Both	Age-standardized	Neoplasms	Metabolic risks	Rate	2012	7.07815	11.2636	3.77212
Deaths	Albania	Both	Age-standardized	Neoplasms	Metabolic risks	Rate	2013	7.22463	11.8229	3.83485
Deaths	Albania	Both	Age-standardized	Neoplasms	Metabolic risks	Rate	2014	7.45333	12.494	3.85431
Deaths	Albania	Both	Age-standardized	Neoplasms	Metabolic risks	Rate	2015	7.70085	12.9317	4.01525
Deaths	Albania	Both	Age-standardized	Neoplasms	Metabolic risks	Rate	2016	7.82999	13.2243	3.96384
Deaths	Albania	Both	Age-standardized	Neoplasms	Metabolic risks	Rate	2017	7.94354	13.615	4.02289
Deaths	Albania	Both	Age-standardized	Neoplasms	Metabolic risks	Rate	2018	8.11575	14.1427	4.05309
Deaths	Albania	Both	Age-standardized	Neoplasms	Metabolic risks	Rate	2019	8.35993	14.6822	4.18519
Deaths	Algeria	Both	Age-standardized	Neoplasms	Metabolic risks	Rate	1990	5.30052	8.88902	2.63767
Deaths	Algeria	Both	Age-standardized	Neoplasms	Metabolic risks	Rate	1991	5.37984	9.16281	2.67168
Deaths	Algeria	Both	Age-standardized	Neoplasms	Metabolic risks	Rate	1992	5.44913	9.32644	2.71851
Deaths	Algeria	Both	Age-standardized	Neoplasms	Metabolic risks	Rate	1993	5.52181	9.33306	2.76817
Deaths	Algeria	Both	Age-standardized	Neoplasms	Metabolic risks	Rate	1994	5.6046	9.52954	2.78503
Deaths	Algeria	Both	Age-standardized	Neoplasms	Metabolic risks	Rate	1995	5.66386	9.54761	2.84254
Deaths	Algeria	Both	Age-standardized	Neoplasms	Metabolic risks	Rate	1996	5.70407	9.59864	2.89169
Deaths	Algeria	Both	Age-standardized	Neoplasms	Metabolic risks	Rate	1997	5.72265	9.6241	2.91104
Deaths	Algeria	Both	Age-standardized	Neoplasms	Metabolic risks	Rate	1998	5.72242	9.51889	2.88971
Deaths	Algeria	Both	Age-standardized	Neoplasms	Metabolic risks	Rate	1999	5.80397	9.62707	2.98449
Deaths	Algeria	Both	Age-standardized	Neoplasms	Metabolic risks	Rate	2000	5.86841	9.71062	3.01012
Deaths	Algeria	Both	Age-standardized	Neoplasms	Metabolic risks	Rate	2001	5.94511	9.82264	3.04591
Deaths	Algeria	Both	Age-standardized	Neoplasms	Metabolic risks	Rate	2002	6.06777	9.9747	3.17565
Deaths	Algeria	Both	Age-standardized	Neoplasms	Metabolic risks	Rate	2003	6.2186	10.1478	3.22804
Deaths	Algeria	Both	Age-standardized	Neoplasms	Metabolic risks	Rate	2004	6.40803	10.4953	3.36474
Deaths	Algeria	Both	Age-standardized	Neoplasms	Metabolic risks	Rate	2005	6.6087	10.9168	3.51192
Deaths	Algeria	Both	Age-standardized	Neoplasms	Metabolic risks	Rate	2006	6.78345	11.0375	3.58698
Deaths	Algeria	Both	Age-standardized	Neoplasms	Metabolic risks	Rate	2007	6.99597	11.3313	3.68921
Deaths	Algeria	Both	Age-standardized	Neoplasms	Metabolic risks	Rate	2008	7.21508	11.6444	3.82993
Deaths	Algeria	Both	Age-standardized	Neoplasms	Metabolic risks	Rate	2009	7.44061	11.8888	3.99308
Deaths	Algeria	Both	Age-standardized	Neoplasms	Metabolic risks	Rate	2010	7.59398	12.1884	4.13171
Deaths	Algeria	Both	Age-standardized	Neoplasms	Metabolic risks	Rate	2011	7.6947	12.2067	4.15178
Deaths	Algeria	Both	Age-standardized	Neoplasms	Metabolic risks	Rate	2012	7.78487	12.3318	4.17013
Deaths	Algeria	Both	Age-standardized	Neoplasms	Metabolic risks	Rate	2013	7.85232	12.4917	4.29467
Deaths	Algeria	Both	Age-standardized	Neoplasms	Metabolic risks	Rate	2014	7.95004	12.5784	4.39032
Deaths	Algeria	Both	Age-standardized	Neoplasms	Metabolic risks	Rate	2015	8.06037	12.7957	4.39875
Deaths	Algeria	Both	Age-standardized	Neoplasms	Metabolic risks	Rate	2016	8.13048	13.0128	4.40628
Deaths	Algeria	Both	Age-standardized	Neoplasms	Metabolic risks	Rate	2017	8.23753	13.1542	4.45105
Deaths	Algeria	Both	Age-standardized	Neoplasms	Metabolic risks	Rate	2018	8.40143	13.4722	4.60749
Deaths	Algeria	Both	Age-standardized	Neoplasms	Metabolic risks	Rate	2019	8.55002	13.7384	4.65056
Deaths	American Samoa	Both	Age-standardized	Neoplasms	Metabolic risks	Rate	1990	20.096	30.9901	11.124
Deaths	American Samoa	Both	Age-standardized	Neoplasms	Metabolic risks	Rate	1991	20.3017	31.2991	11.2412
Deaths	American Samoa	Both	Age-standardized	Neoplasms	Metabolic risks	Rate	1992	20.4837	31.6886	11.3879
Deaths	American Samoa	Both	Age-standardized	Neoplasms	Metabolic risks	Rate	1993	20.7484	32.0762	11.5895
Deaths	American Samoa	Both	Age-standardized	Neoplasms	Metabolic risks	Rate	1994	21.1951	32.3424	11.9296
Deaths	American Samoa	Both	Age-standardized	Neoplasms	Metabolic risks	Rate	1995	21.5811	32.7774	12.2834
Deaths	American Samoa	Both	Age-standardized	Neoplasms	Metabolic risks	Rate	1996	21.8844	33.1123	12.3581
Deaths	American Samoa	Both	Age-standardized	Neoplasms	Metabolic risks	Rate	1997	22.105	33.2496	12.6505
Deaths	American Samoa	Both	Age-standardized	Neoplasms	Metabolic risks	Rate	1998	22.5666	33.9112	13.0004
Deaths	American Samoa	Both	Age-standardized	Neoplasms	Metabolic risks	Rate	1999	22.8411	34.3538	13.01
Deaths	American Samoa	Both	Age-standardized	Neoplasms	Metabolic risks	Rate	2000	23.5193	35.4568	13.4851
Deaths	American Samoa	Both	Age-standardized	Neoplasms	Metabolic risks	Rate	2001	23.9447	35.7679	13.891
Deaths	American Samoa	Both	Age-standardized	Neoplasms	Metabolic risks	Rate	2002	24.466	36.2672	14.2391
Deaths	American Samoa	Both	Age-standardized	Neoplasms	Metabolic risks	Rate	2003	25.0593	37.0278	14.6777
Deaths	American Samoa	Both	Age-standardized	Neoplasms	Metabolic risks	Rate	2004	25.6462	37.8455	15.1466
Deaths	American Samoa	Both	Age-standardized	Neoplasms	Metabolic risks	Rate	2005	25.8433	38.1561	15.1822
Deaths	American Samoa	Both	Age-standardized	Neoplasms	Metabolic risks	Rate	2006	26.0837	38.8679	15.1884
Deaths	American Samoa	Both	Age-standardized	Neoplasms	Metabolic risks	Rate	2007	26.0091	39.0829	15.0025
Deaths	American Samoa	Both	Age-standardized	Neoplasms	Metabolic risks	Rate	2008	25.893	38.9962	14.8171
Deaths	American Samoa	Both	Age-standardized	Neoplasms	Metabolic risks	Rate	2009	25.8894	39.3183	14.8869
Deaths	American Samoa	Both	Age-standardized	Neoplasms	Metabolic risks	Rate	2010	25.892	39.4228	14.8118
Deaths	American Samoa	Both	Age-standardized	Neoplasms	Metabolic risks	Rate	2011	26.402	40.1362	15.1688
Deaths	American Samoa	Both	Age-standardized	Neoplasms	Metabolic risks	Rate	2012	26.9049	40.9069	15.5359
Deaths	American Samoa	Both	Age-standardized	Neoplasms	Metabolic risks	Rate	2013	27.3487	41.5381	15.8674
Deaths	American Samoa	Both	Age-standardized	Neoplasms	Metabolic risks	Rate	2014	27.6739	42.0126	15.7886
Deaths	American Samoa	Both	Age-standardized	Neoplasms	Metabolic risks	Rate	2015	28.0723	42.8885	16.0118
Deaths	American Samoa	Both	Age-standardized	Neoplasms	Metabolic risks	Rate	2016	28.3615	43.222	16.0603
Deaths	American Samoa	Both	Age-standardized	Neoplasms	Metabolic risks	Rate	2017	28.337	43.6348	16.1594
Deaths	American Samoa	Both	Age-standardized	Neoplasms	Metabolic risks	Rate	2018	28.3346	44.0161	16.2062
Deaths	American Samoa	Both	Age-standardized	Neoplasms	Metabolic risks	Rate	2019	28.3407	44.1432	16.3205
Deaths	Andorra	Both	Age-standardized	Neoplasms	Metabolic risks	Rate	1990	14.933	25.3692	7.18124
Deaths	Andorra	Both	Age-standardized	Neoplasms	Metabolic risks	Rate	1991	14.9175	25.54	7.16179
Deaths	Andorra	Both	Age-standardized	Neoplasms	Metabolic risks	Rate	1992	15.0122	25.6127	7.31591
Deaths	Andorra	Both	Age-standardized	Neoplasms	Metabolic risks	Rate	1993	14.9702	25.7596	7.28987
Deaths	Andorra	Both	Age-standardized	Neoplasms	Metabolic risks	Rate	1994	14.9257	25.6138	7.24248
Deaths	Andorra	Both	Age-standardized	Neoplasms	Metabolic risks	Rate	1995	14.7856	25.5063	7.13589
Deaths	Andorra	Both	Age-standardized	Neoplasms	Metabolic risks	Rate	1996	14.6957	25.3676	7.18973
Deaths	Andorra	Both	Age-standardized	Neoplasms	Metabolic risks	Rate	1997	14.577	24.9285	7.18056
Deaths	Andorra	Both	Age-standardized	Neoplasms	Metabolic risks	Rate	1998	14.5197	24.512	7.27837
Deaths	Andorra	Both	Age-standardized	Neoplasms	Metabolic risks	Rate	1999	14.4985	24.4202	7.2561
Deaths	Andorra	Both	Age-standardized	Neoplasms	Metabolic risks	Rate	2000	14.5209	24.3165	7.24766
Deaths	Andorra	Both	Age-standardized	Neoplasms	Metabolic risks	Rate	2001	14.5478	24.4161	7.28179
Deaths	Andorra	Both	Age-standardized	Neoplasms	Metabolic risks	Rate	2002	14.5943	24.4597	7.32262
Deaths	Andorra	Both	Age-standardized	Neoplasms	Metabolic risks	Rate	2003	14.7085	24.1308	7.55064
Deaths	Andorra	Both	Age-standardized	Neoplasms	Metabolic risks	Rate	2004	14.9279	24.2356	7.71176
Deaths	Andorra	Both	Age-standardized	Neoplasms	Metabolic risks	Rate	2005	14.9965	24.3473	7.76802
Deaths	Andorra	Both	Age-standardized	Neoplasms	Metabolic risks	Rate	2006	15.096	24.55	7.77687
Deaths	Andorra	Both	Age-standardized	Neoplasms	Metabolic risks	Rate	2007	15.0857	24.2447	7.85128
Deaths	Andorra	Both	Age-standardized	Neoplasms	Metabolic risks	Rate	2008	15.1423	24.5215	7.90289
Deaths	Andorra	Both	Age-standardized	Neoplasms	Metabolic risks	Rate	2009	15.2664	24.8772	7.93904
Deaths	Andorra	Both	Age-standardized	Neoplasms	Metabolic risks	Rate	2010	15.3206	24.9463	7.92105
Deaths	Andorra	Both	Age-standardized	Neoplasms	Metabolic risks	Rate	2011	15.3081	24.983	7.96036
Deaths	Andorra	Both	Age-standardized	Neoplasms	Metabolic risks	Rate	2012	15.4076	25.2278	8.0192
Deaths	Andorra	Both	Age-standardized	Neoplasms	Metabolic risks	Rate	2013	15.598	25.64	8.19556
Deaths	Andorra	Both	Age-standardized	Neoplasms	Metabolic risks	Rate	2014	15.7795	25.8305	8.19049
Deaths	Andorra	Both	Age-standardized	Neoplasms	Metabolic risks	Rate	2015	15.8621	25.8756	8.24808
Deaths	Andorra	Both	Age-standardized	Neoplasms	Metabolic risks	Rate	2016	15.9729	26.1247	8.31723
Deaths	Andorra	Both	Age-standardized	Neoplasms	Metabolic risks	Rate	2017	16.1014	26.5252	8.39095
Deaths	Andorra	Both	Age-standardized	Neoplasms	Metabolic risks	Rate	2018	16.2581	27.0184	8.57756
Deaths	Andorra	Both	Age-standardized	Neoplasms	Metabolic risks	Rate	2019	16.4158	27.4056	8.57848
Deaths	Angola	Both	Age-standardized	Neoplasms	Metabolic risks	Rate	1990	3.51878	7.48875	0.992821
Deaths	Angola	Both	Age-standardized	Neoplasms	Metabolic risks	Rate	1991	3.54895	7.43747	1.01124
Deaths	Angola	Both	Age-standardized	Neoplasms	Metabolic risks	Rate	1992	3.59675	7.52919	1.03328
Deaths	Angola	Both	Age-standardized	Neoplasms	Metabolic risks	Rate	1993	3.64946	7.5361	1.06111
Deaths	Angola	Both	Age-standardized	Neoplasms	Metabolic risks	Rate	1994	3.68922	7.56135	1.06712
Deaths	Angola	Both	Age-standardized	Neoplasms	Metabolic risks	Rate	1995	3.70216	7.59567	1.07594
Deaths	Angola	Both	Age-standardized	Neoplasms	Metabolic risks	Rate	1996	3.70459	7.50162	1.08448
Deaths	Angola	Both	Age-standardized	Neoplasms	Metabolic risks	Rate	1997	3.75615	7.60698	1.13225
Deaths	Angola	Both	Age-standardized	Neoplasms	Metabolic risks	Rate	1998	3.86883	7.75289	1.20057
Deaths	Angola	Both	Age-standardized	Neoplasms	Metabolic risks	Rate	1999	3.97548	7.87436	1.25533
Deaths	Angola	Both	Age-standardized	Neoplasms	Metabolic risks	Rate	2000	4.0235	7.97556	1.28906
Deaths	Angola	Both	Age-standardized	Neoplasms	Metabolic risks	Rate	2001	4.01686	7.92704	1.31583
Deaths	Angola	Both	Age-standardized	Neoplasms	Metabolic risks	Rate	2002	4.02733	7.96607	1.34056
Deaths	Angola	Both	Age-standardized	Neoplasms	Metabolic risks	Rate	2003	4.10971	8.12216	1.38786
Deaths	Angola	Both	Age-standardized	Neoplasms	Metabolic risks	Rate	2004	4.23896	8.30315	1.42375
Deaths	Angola	Both	Age-standardized	Neoplasms	Metabolic risks	Rate	2005	4.27527	8.29421	1.44611
Deaths	Angola	Both	Age-standardized	Neoplasms	Metabolic risks	Rate	2006	4.38972	8.41453	1.50585
Deaths	Angola	Both	Age-standardized	Neoplasms	Metabolic risks	Rate	2007	4.46503	8.40021	1.54007
Deaths	Angola	Both	Age-standardized	Neoplasms	Metabolic risks	Rate	2008	4.61984	8.65471	1.65411
Deaths	Angola	Both	Age-standardized	Neoplasms	Metabolic risks	Rate	2009	4.80384	8.98784	1.77697
Deaths	Angola	Both	Age-standardized	Neoplasms	Metabolic risks	Rate	2010	4.97697	9.17843	1.87976
Deaths	Angola	Both	Age-standardized	Neoplasms	Metabolic risks	Rate	2011	5.17423	9.50659	1.9624
Deaths	Angola	Both	Age-standardized	Neoplasms	Metabolic risks	Rate	2012	5.38939	9.8738	2.11454
Deaths	Angola	Both	Age-standardized	Neoplasms	Metabolic risks	Rate	2013	5.56539	10.0908	2.22175
Deaths	Angola	Both	Age-standardized	Neoplasms	Metabolic risks	Rate	2014	5.67201	10.1742	2.30396
Deaths	Angola	Both	Age-standardized	Neoplasms	Metabolic risks	Rate	2015	5.85649	10.5241	2.4182
Deaths	Angola	Both	Age-standardized	Neoplasms	Metabolic risks	Rate	2016	5.99917	10.6198	2.49774
Deaths	Angola	Both	Age-standardized	Neoplasms	Metabolic risks	Rate	2017	6.15528	10.8741	2.59535
Deaths	Angola	Both	Age-standardized	Neoplasms	Metabolic risks	Rate	2018	6.31152	11.114	2.71955
Deaths	Angola	Both	Age-standardized	Neoplasms	Metabolic risks	Rate	2019	6.42552	11.3571	2.76045
Deaths	Antigua and Barbuda	Both	Age-standardized	Neoplasms	Metabolic risks	Rate	1990	7.90594	13.328	3.62094
Deaths	Antigua and Barbuda	Both	Age-standardized	Neoplasms	Metabolic risks	Rate	1991	8.28175	13.9168	3.83984
Deaths	Antigua and Barbuda	Both	Age-standardized	Neoplasms	Metabolic risks	Rate	1992	8.49536	14.1942	3.99496
Deaths	Antigua and Barbuda	Both	Age-standardized	Neoplasms	Metabolic risks	Rate	1993	9.20934	15.3409	4.32947
Deaths	Antigua and Barbuda	Both	Age-standardized	Neoplasms	Metabolic risks	Rate	1994	9.43603	15.5844	4.4159
Deaths	Antigua and Barbuda	Both	Age-standardized	Neoplasms	Metabolic risks	Rate	1995	9.57711	15.7919	4.50002
Deaths	Antigua and Barbuda	Both	Age-standardized	Neoplasms	Metabolic risks	Rate	1996	9.25777	15.1896	4.37689
Deaths	Antigua and Barbuda	Both	Age-standardized	Neoplasms	Metabolic risks	Rate	1997	9.15579	15.073	4.35458
Deaths	Antigua and Barbuda	Both	Age-standardized	Neoplasms	Metabolic risks	Rate	1998	9.25692	15.1802	4.41512
Deaths	Antigua and Barbuda	Both	Age-standardized	Neoplasms	Metabolic risks	Rate	1999	9.42286	15.4981	4.49102
Deaths	Antigua and Barbuda	Both	Age-standardized	Neoplasms	Metabolic risks	Rate	2000	9.65845	15.8679	4.60414
Deaths	Antigua and Barbuda	Both	Age-standardized	Neoplasms	Metabolic risks	Rate	2001	9.72414	15.893	4.68567
Deaths	Antigua and Barbuda	Both	Age-standardized	Neoplasms	Metabolic risks	Rate	2002	9.88258	16.2094	4.77747
Deaths	Antigua and Barbuda	Both	Age-standardized	Neoplasms	Metabolic risks	Rate	2003	9.95107	16.297	4.82335
Deaths	Antigua and Barbuda	Both	Age-standardized	Neoplasms	Metabolic risks	Rate	2004	10.0805	16.322	4.93446
Deaths	Antigua and Barbuda	Both	Age-standardized	Neoplasms	Metabolic risks	Rate	2005	10.1881	16.485	4.99912
Deaths	Antigua and Barbuda	Both	Age-standardized	Neoplasms	Metabolic risks	Rate	2006	10.4933	17.0034	5.2359
Deaths	Antigua and Barbuda	Both	Age-standardized	Neoplasms	Metabolic risks	Rate	2007	11.6674	19.0077	5.82745
Deaths	Antigua and Barbuda	Both	Age-standardized	Neoplasms	Metabolic risks	Rate	2008	11.883	19.3286	5.95392
Deaths	Antigua and Barbuda	Both	Age-standardized	Neoplasms	Metabolic risks	Rate	2009	11.5067	18.6851	5.76288
Deaths	Antigua and Barbuda	Both	Age-standardized	Neoplasms	Metabolic risks	Rate	2010	11.6624	18.9162	5.82782
Deaths	Antigua and Barbuda	Both	Age-standardized	Neoplasms	Metabolic risks	Rate	2011	11.897	19.3165	5.98854
Deaths	Antigua and Barbuda	Both	Age-standardized	Neoplasms	Metabolic risks	Rate	2012	12.1677	19.765	6.08703
Deaths	Antigua and Barbuda	Both	Age-standardized	Neoplasms	Metabolic risks	Rate	2013	12.3756	19.9838	6.22936
Deaths	Antigua and Barbuda	Both	Age-standardized	Neoplasms	Metabolic risks	Rate	2014	12.7589	20.5249	6.45185
Deaths	Antigua and Barbuda	Both	Age-standardized	Neoplasms	Metabolic risks	Rate	2015	12.9868	20.9705	6.59931
Deaths	Antigua and Barbuda	Both	Age-standardized	Neoplasms	Metabolic risks	Rate	2016	13.1533	21.3157	6.68068
Deaths	Antigua and Barbuda	Both	Age-standardized	Neoplasms	Metabolic risks	Rate	2017	13.1468	21.4647	6.69082
Deaths	Antigua and Barbuda	Both	Age-standardized	Neoplasms	Metabolic risks	Rate	2018	13.2306	21.7508	6.76683
Deaths	Antigua and Barbuda	Both	Age-standardized	Neoplasms	Metabolic risks	Rate	2019	13.3993	22.1344	6.88242
Deaths	Argentina	Both	Age-standardized	Neoplasms	Metabolic risks	Rate	1990	12.0147	19.9295	5.56066
Deaths	Argentina	Both	Age-standardized	Neoplasms	Metabolic risks	Rate	1991	12.1387	20.1211	5.71169
Deaths	Argentina	Both	Age-standardized	Neoplasms	Metabolic risks	Rate	1992	12.4801	20.6919	5.9673
Deaths	Argentina	Both	Age-standardized	Neoplasms	Metabolic risks	Rate	1993	12.6601	20.8982	6.09409
Deaths	Argentina	Both	Age-standardized	Neoplasms	Metabolic risks	Rate	1994	12.741	20.9182	6.21227
Deaths	Argentina	Both	Age-standardized	Neoplasms	Metabolic risks	Rate	1995	12.9743	21.1777	6.32982
Deaths	Argentina	Both	Age-standardized	Neoplasms	Metabolic risks	Rate	1996	13.3335	21.7309	6.54922
Deaths	Argentina	Both	Age-standardized	Neoplasms	Metabolic risks	Rate	1997	13.7367	22.4189	6.76207
Deaths	Argentina	Both	Age-standardized	Neoplasms	Metabolic risks	Rate	1998	14.1951	23.2014	7.04554
Deaths	Argentina	Both	Age-standardized	Neoplasms	Metabolic risks	Rate	1999	14.5077	23.5679	7.24511
Deaths	Argentina	Both	Age-standardized	Neoplasms	Metabolic risks	Rate	2000	14.3777	23.1891	7.2595
Deaths	Argentina	Both	Age-standardized	Neoplasms	Metabolic risks	Rate	2001	14.4798	23.2091	7.34185
Deaths	Argentina	Both	Age-standardized	Neoplasms	Metabolic risks	Rate	2002	14.6775	23.4278	7.51614
Deaths	Argentina	Both	Age-standardized	Neoplasms	Metabolic risks	Rate	2003	14.8202	23.5498	7.62796
Deaths	Argentina	Both	Age-standardized	Neoplasms	Metabolic risks	Rate	2004	14.6284	23.2966	7.58831
Deaths	Argentina	Both	Age-standardized	Neoplasms	Metabolic risks	Rate	2005	14.4931	23.0569	7.56386
Deaths	Argentina	Both	Age-standardized	Neoplasms	Metabolic risks	Rate	2006	14.5305	23.0004	7.56617
Deaths	Argentina	Both	Age-standardized	Neoplasms	Metabolic risks	Rate	2007	14.7944	23.4711	7.7127
Deaths	Argentina	Both	Age-standardized	Neoplasms	Metabolic risks	Rate	2008	14.5191	23.039	7.60167
Deaths	Argentina	Both	Age-standardized	Neoplasms	Metabolic risks	Rate	2009	14.4983	23.1547	7.59098
Deaths	Argentina	Both	Age-standardized	Neoplasms	Metabolic risks	Rate	2010	14.581	23.3313	7.62152
Deaths	Argentina	Both	Age-standardized	Neoplasms	Metabolic risks	Rate	2011	14.6456	23.3875	7.59054
Deaths	Argentina	Both	Age-standardized	Neoplasms	Metabolic risks	Rate	2012	14.6715	23.2765	7.62556
Deaths	Argentina	Both	Age-standardized	Neoplasms	Metabolic risks	Rate	2013	14.689	23.2149	7.62199
Deaths	Argentina	Both	Age-standardized	Neoplasms	Metabolic risks	Rate	2014	14.6442	23.1428	7.57692
Deaths	Argentina	Both	Age-standardized	Neoplasms	Metabolic risks	Rate	2015	14.9092	23.718	7.7435
Deaths	Argentina	Both	Age-standardized	Neoplasms	Metabolic risks	Rate	2016	15.538	24.6942	8.1471
Deaths	Argentina	Both	Age-standardized	Neoplasms	Metabolic risks	Rate	2017	15.9868	25.5364	8.35936
Deaths	Argentina	Both	Age-standardized	Neoplasms	Metabolic risks	Rate	2018	16.0909	25.6492	8.5084
Deaths	Argentina	Both	Age-standardized	Neoplasms	Metabolic risks	Rate	2019	16.3932	26.0566	8.69915
Deaths	Armenia	Both	Age-standardized	Neoplasms	Metabolic risks	Rate	1990	7.72628	12.9769	3.79337
Deaths	Armenia	Both	Age-standardized	Neoplasms	Metabolic risks	Rate	1991	7.97051	13.4443	3.88631
Deaths	Armenia	Both	Age-standardized	Neoplasms	Metabolic risks	Rate	1992	8.55659	14.4562	4.05781
Deaths	Armenia	Both	Age-standardized	Neoplasms	Metabolic risks	Rate	1993	8.77193	14.7791	4.17869
Deaths	Armenia	Both	Age-standardized	Neoplasms	Metabolic risks	Rate	1994	8.4004	14.126	4.0314
Deaths	Armenia	Both	Age-standardized	Neoplasms	Metabolic risks	Rate	1995	8.5092	14.3327	4.04082
Deaths	Armenia	Both	Age-standardized	Neoplasms	Metabolic risks	Rate	1996	8.80196	14.8447	4.24029
Deaths	Armenia	Both	Age-standardized	Neoplasms	Metabolic risks	Rate	1997	8.73721	14.6857	4.18336
Deaths	Armenia	Both	Age-standardized	Neoplasms	Metabolic risks	Rate	1998	9.02713	15.2018	4.31379
Deaths	Armenia	Both	Age-standardized	Neoplasms	Metabolic risks	Rate	1999	9.38052	15.7842	4.44908
Deaths	Armenia	Both	Age-standardized	Neoplasms	Metabolic risks	Rate	2000	9.51971	16.0506	4.55391
Deaths	Armenia	Both	Age-standardized	Neoplasms	Metabolic risks	Rate	2001	9.91582	16.7201	4.77631
Deaths	Armenia	Both	Age-standardized	Neoplasms	Metabolic risks	Rate	2002	10.1796	17.1147	4.88829
Deaths	Armenia	Both	Age-standardized	Neoplasms	Metabolic risks	Rate	2003	10.6876	17.8451	5.16122
Deaths	Armenia	Both	Age-standardized	Neoplasms	Metabolic risks	Rate	2004	10.9546	18.2564	5.38968
Deaths	Armenia	Both	Age-standardized	Neoplasms	Metabolic risks	Rate	2005	11.4462	18.866	5.63127
Deaths	Armenia	Both	Age-standardized	Neoplasms	Metabolic risks	Rate	2006	12.0224	19.7557	5.93927
Deaths	Armenia	Both	Age-standardized	Neoplasms	Metabolic risks	Rate	2007	12.3206	20.0006	6.23416
Deaths	Armenia	Both	Age-standardized	Neoplasms	Metabolic risks	Rate	2008	13.1547	21.2674	6.70016
Deaths	Armenia	Both	Age-standardized	Neoplasms	Metabolic risks	Rate	2009	13.6161	21.9609	7.0116
Deaths	Armenia	Both	Age-standardized	Neoplasms	Metabolic risks	Rate	2010	13.8922	22.3564	7.24367
Deaths	Armenia	Both	Age-standardized	Neoplasms	Metabolic risks	Rate	2011	14.0236	22.4776	7.3875
Deaths	Armenia	Both	Age-standardized	Neoplasms	Metabolic risks	Rate	2012	14.1413	22.5384	7.55852
Deaths	Armenia	Both	Age-standardized	Neoplasms	Metabolic risks	Rate	2013	14.0767	22.268	7.61663
Deaths	Armenia	Both	Age-standardized	Neoplasms	Metabolic risks	Rate	2014	14.2522	22.555	7.80017
Deaths	Armenia	Both	Age-standardized	Neoplasms	Metabolic risks	Rate	2015	14.6584	23.1488	8.08798
Deaths	Armenia	Both	Age-standardized	Neoplasms	Metabolic risks	Rate	2016	14.3601	22.5703	7.9103
Deaths	Armenia	Both	Age-standardized	Neoplasms	Metabolic risks	Rate	2017	14.3897	22.7272	7.86826
Deaths	Armenia	Both	Age-standardized	Neoplasms	Metabolic risks	Rate	2018	14.445	23.2884	7.74535
Deaths	Armenia	Both	Age-standardized	Neoplasms	Metabolic risks	Rate	2019	14.5171	23.775	7.76833
Deaths	Australia	Both	Age-standardized	Neoplasms	Metabolic risks	Rate	1990	11.4173	18.0065	6.10138
Deaths	Australia	Both	Age-standardized	Neoplasms	Metabolic risks	Rate	1991	11.6201	18.2568	6.21501
Deaths	Australia	Both	Age-standardized	Neoplasms	Metabolic risks	Rate	1992	11.9719	18.7012	6.421
Deaths	Australia	Both	Age-standardized	Neoplasms	Metabolic risks	Rate	1993	12.215	19.0207	6.58311
Deaths	Australia	Both	Age-standardized	Neoplasms	Metabolic risks	Rate	1994	12.6011	19.5953	6.79402
Deaths	Australia	Both	Age-standardized	Neoplasms	Metabolic risks	Rate	1995	12.7515	19.8532	6.89461
Deaths	Australia	Both	Age-standardized	Neoplasms	Metabolic risks	Rate	1996	12.9708	20.1422	7.0442
Deaths	Australia	Both	Age-standardized	Neoplasms	Metabolic risks	Rate	1997	13.0581	20.2407	7.1318
Deaths	Australia	Both	Age-standardized	Neoplasms	Metabolic risks	Rate	1998	13.0901	20.2784	7.23767
Deaths	Australia	Both	Age-standardized	Neoplasms	Metabolic risks	Rate	1999	13.0928	20.321	7.30822
Deaths	Australia	Both	Age-standardized	Neoplasms	Metabolic risks	Rate	2000	13.1201	20.287	7.32344
Deaths	Australia	Both	Age-standardized	Neoplasms	Metabolic risks	Rate	2001	13.0933	20.2342	7.33832
Deaths	Australia	Both	Age-standardized	Neoplasms	Metabolic risks	Rate	2002	13.1236	20.2028	7.36804
Deaths	Australia	Both	Age-standardized	Neoplasms	Metabolic risks	Rate	2003	12.8425	19.7146	7.28473
Deaths	Australia	Both	Age-standardized	Neoplasms	Metabolic risks	Rate	2004	13.045	20.0954	7.39565
Deaths	Australia	Both	Age-standardized	Neoplasms	Metabolic risks	Rate	2005	13.0246	20.0125	7.38456
Deaths	Australia	Both	Age-standardized	Neoplasms	Metabolic risks	Rate	2006	13.0209	20.0445	7.3984
Deaths	Australia	Both	Age-standardized	Neoplasms	Metabolic risks	Rate	2007	13.2083	20.2383	7.55563
Deaths	Australia	Both	Age-standardized	Neoplasms	Metabolic risks	Rate	2008	13.3227	20.4635	7.65718
Deaths	Australia	Both	Age-standardized	Neoplasms	Metabolic risks	Rate	2009	13.2233	20.222	7.61093
Deaths	Australia	Both	Age-standardized	Neoplasms	Metabolic risks	Rate	2010	13.1347	20.0491	7.57102
Deaths	Australia	Both	Age-standardized	Neoplasms	Metabolic risks	Rate	2011	13.1629	20.0576	7.60507
Deaths	Australia	Both	Age-standardized	Neoplasms	Metabolic risks	Rate	2012	13.0601	19.9778	7.5875
Deaths	Australia	Both	Age-standardized	Neoplasms	Metabolic risks	Rate	2013	13.0804	20.0056	7.61945
Deaths	Australia	Both	Age-standardized	Neoplasms	Metabolic risks	Rate	2014	13.2188	20.2656	7.66597
Deaths	Australia	Both	Age-standardized	Neoplasms	Metabolic risks	Rate	2015	13.2584	20.3485	7.68085
Deaths	Australia	Both	Age-standardized	Neoplasms	Metabolic risks	Rate	2016	13.0721	19.9579	7.67142
Deaths	Australia	Both	Age-standardized	Neoplasms	Metabolic risks	Rate	2017	13.067	19.7829	7.65387
Deaths	Australia	Both	Age-standardized	Neoplasms	Metabolic risks	Rate	2018	13.2062	20.0591	7.73573
Deaths	Australia	Both	Age-standardized	Neoplasms	Metabolic risks	Rate	2019	13.0299	19.854	7.53466
Deaths	Austria	Both	Age-standardized	Neoplasms	Metabolic risks	Rate	1990	11.5545	18.4919	5.97213
Deaths	Austria	Both	Age-standardized	Neoplasms	Metabolic risks	Rate	1991	11.7533	18.7824	6.09649
Deaths	Austria	Both	Age-standardized	Neoplasms	Metabolic risks	Rate	1992	11.9107	18.9973	6.16872
Deaths	Austria	Both	Age-standardized	Neoplasms	Metabolic risks	Rate	1993	12.0175	19.1352	6.24217
Deaths	Austria	Both	Age-standardized	Neoplasms	Metabolic risks	Rate	1994	12.0137	19.0718	6.19882
Deaths	Austria	Both	Age-standardized	Neoplasms	Metabolic risks	Rate	1995	12.0674	19.2584	6.18053
Deaths	Austria	Both	Age-standardized	Neoplasms	Metabolic risks	Rate	1996	12.1654	19.3734	6.23031
Deaths	Austria	Both	Age-standardized	Neoplasms	Metabolic risks	Rate	1997	12.1581	19.4731	6.2099
Deaths	Austria	Both	Age-standardized	Neoplasms	Metabolic risks	Rate	1998	12.1786	19.489	6.24529
Deaths	Austria	Both	Age-standardized	Neoplasms	Metabolic risks	Rate	1999	12.1542	19.4196	6.23736
Deaths	Austria	Both	Age-standardized	Neoplasms	Metabolic risks	Rate	2000	12.0754	19.2591	6.18144
Deaths	Austria	Both	Age-standardized	Neoplasms	Metabolic risks	Rate	2001	12.0061	19.1542	6.18559
Deaths	Austria	Both	Age-standardized	Neoplasms	Metabolic risks	Rate	2002	12.1356	19.3314	6.23314
Deaths	Austria	Both	Age-standardized	Neoplasms	Metabolic risks	Rate	2003	12.2514	19.4817	6.25029
Deaths	Austria	Both	Age-standardized	Neoplasms	Metabolic risks	Rate	2004	12.1159	19.4697	6.17761
Deaths	Austria	Both	Age-standardized	Neoplasms	Metabolic risks	Rate	2005	12.0362	19.3518	6.09078
Deaths	Austria	Both	Age-standardized	Neoplasms	Metabolic risks	Rate	2006	11.9319	19.1688	6.00982
Deaths	Austria	Both	Age-standardized	Neoplasms	Metabolic risks	Rate	2007	11.9751	19.2116	6.0614
Deaths	Austria	Both	Age-standardized	Neoplasms	Metabolic risks	Rate	2008	12.0177	19.401	6.12336
Deaths	Austria	Both	Age-standardized	Neoplasms	Metabolic risks	Rate	2009	12.1824	19.6154	6.2536
Deaths	Austria	Both	Age-standardized	Neoplasms	Metabolic risks	Rate	2010	12.0934	19.3761	6.22862
Deaths	Austria	Both	Age-standardized	Neoplasms	Metabolic risks	Rate	2011	12.1108	19.4426	6.21887
Deaths	Austria	Both	Age-standardized	Neoplasms	Metabolic risks	Rate	2012	12.1727	19.5702	6.24656
Deaths	Austria	Both	Age-standardized	Neoplasms	Metabolic risks	Rate	2013	12.1291	19.5644	6.20882
Deaths	Austria	Both	Age-standardized	Neoplasms	Metabolic risks	Rate	2014	12.053	19.3531	6.18881
Deaths	Austria	Both	Age-standardized	Neoplasms	Metabolic risks	Rate	2015	12.0063	19.3011	6.13648
Deaths	Austria	Both	Age-standardized	Neoplasms	Metabolic risks	Rate	2016	11.8397	18.8962	6.04162
Deaths	Austria	Both	Age-standardized	Neoplasms	Metabolic risks	Rate	2017	11.6267	18.5145	5.90949
Deaths	Austria	Both	Age-standardized	Neoplasms	Metabolic risks	Rate	2018	11.5734	18.5999	5.92985
Deaths	Austria	Both	Age-standardized	Neoplasms	Metabolic risks	Rate	2019	11.7083	18.8194	6.00528
Deaths	Azerbaijan	Both	Age-standardized	Neoplasms	Metabolic risks	Rate	1990	7.47019	11.9037	4.01746
Deaths	Azerbaijan	Both	Age-standardized	Neoplasms	Metabolic risks	Rate	1991	7.54707	12.0361	4.03218
Deaths	Azerbaijan	Both	Age-standardized	Neoplasms	Metabolic risks	Rate	1992	7.75128	12.2829	4.09188
Deaths	Azerbaijan	Both	Age-standardized	Neoplasms	Metabolic risks	Rate	1993	7.86456	12.5	4.16497
Deaths	Azerbaijan	Both	Age-standardized	Neoplasms	Metabolic risks	Rate	1994	7.94745	12.7356	4.17396
Deaths	Azerbaijan	Both	Age-standardized	Neoplasms	Metabolic risks	Rate	1995	7.82246	12.4913	4.12364
Deaths	Azerbaijan	Both	Age-standardized	Neoplasms	Metabolic risks	Rate	1996	7.68013	12.2574	4.04205
Deaths	Azerbaijan	Both	Age-standardized	Neoplasms	Metabolic risks	Rate	1997	7.53584	11.981	3.95526
Deaths	Azerbaijan	Both	Age-standardized	Neoplasms	Metabolic risks	Rate	1998	7.47989	12.0118	3.94821
Deaths	Azerbaijan	Both	Age-standardized	Neoplasms	Metabolic risks	Rate	1999	7.48528	11.8955	3.89526
Deaths	Azerbaijan	Both	Age-standardized	Neoplasms	Metabolic risks	Rate	2000	7.51064	11.8892	3.87587
Deaths	Azerbaijan	Both	Age-standardized	Neoplasms	Metabolic risks	Rate	2001	7.54742	11.9233	3.91172
Deaths	Azerbaijan	Both	Age-standardized	Neoplasms	Metabolic risks	Rate	2002	7.84444	12.3658	4.07529
Deaths	Azerbaijan	Both	Age-standardized	Neoplasms	Metabolic risks	Rate	2003	8.27396	13.2821	4.32133
Deaths	Azerbaijan	Both	Age-standardized	Neoplasms	Metabolic risks	Rate	2004	8.60181	13.8057	4.46399
Deaths	Azerbaijan	Both	Age-standardized	Neoplasms	Metabolic risks	Rate	2005	9.02735	14.4635	4.67948
Deaths	Azerbaijan	Both	Age-standardized	Neoplasms	Metabolic risks	Rate	2006	9.47275	15.0282	4.93909
Deaths	Azerbaijan	Both	Age-standardized	Neoplasms	Metabolic risks	Rate	2007	10.0028	15.8279	5.26009
Deaths	Azerbaijan	Both	Age-standardized	Neoplasms	Metabolic risks	Rate	2008	10.5849	16.6734	5.66839
Deaths	Azerbaijan	Both	Age-standardized	Neoplasms	Metabolic risks	Rate	2009	11.0827	17.2509	5.92825
Deaths	Azerbaijan	Both	Age-standardized	Neoplasms	Metabolic risks	Rate	2010	11.4792	17.9977	6.2054
Deaths	Azerbaijan	Both	Age-standardized	Neoplasms	Metabolic risks	Rate	2011	11.7886	18.4529	6.37037
Deaths	Azerbaijan	Both	Age-standardized	Neoplasms	Metabolic risks	Rate	2012	12.0854	19.1505	6.64425
Deaths	Azerbaijan	Both	Age-standardized	Neoplasms	Metabolic risks	Rate	2013	12.3167	19.3428	6.79973
Deaths	Azerbaijan	Both	Age-standardized	Neoplasms	Metabolic risks	Rate	2014	12.6109	19.7477	6.89109
Deaths	Azerbaijan	Both	Age-standardized	Neoplasms	Metabolic risks	Rate	2015	12.7679	20.0933	6.99189
Deaths	Azerbaijan	Both	Age-standardized	Neoplasms	Metabolic risks	Rate	2016	13.0362	20.4475	7.18152
Deaths	Azerbaijan	Both	Age-standardized	Neoplasms	Metabolic risks	Rate	2017	13.2843	20.921	7.26325
Deaths	Azerbaijan	Both	Age-standardized	Neoplasms	Metabolic risks	Rate	2018	13.0681	20.4697	7.17754
Deaths	Azerbaijan	Both	Age-standardized	Neoplasms	Metabolic risks	Rate	2019	13.0174	20.1764	7.14332
Deaths	Bahamas	Both	Age-standardized	Neoplasms	Metabolic risks	Rate	1990	13.5468	20.9926	7.46376
Deaths	Bahamas	Both	Age-standardized	Neoplasms	Metabolic risks	Rate	1991	13.0664	20.3357	7.27267
Deaths	Bahamas	Both	Age-standardized	Neoplasms	Metabolic risks	Rate	1992	12.7422	19.9026	7.05522
Deaths	Bahamas	Both	Age-standardized	Neoplasms	Metabolic risks	Rate	1993	12.7606	19.8634	7.03394
Deaths	Bahamas	Both	Age-standardized	Neoplasms	Metabolic risks	Rate	1994	12.7824	19.8796	7.08578
Deaths	Bahamas	Both	Age-standardized	Neoplasms	Metabolic risks	Rate	1995	12.6405	19.7531	7.0174
Deaths	Bahamas	Both	Age-standardized	Neoplasms	Metabolic risks	Rate	1996	13.067	20.4322	7.2429
Deaths	Bahamas	Both	Age-standardized	Neoplasms	Metabolic risks	Rate	1997	12.6519	19.8511	6.97385
Deaths	Bahamas	Both	Age-standardized	Neoplasms	Metabolic risks	Rate	1998	12.7389	19.8473	7.06751
Deaths	Bahamas	Both	Age-standardized	Neoplasms	Metabolic risks	Rate	1999	13.4926	21.1286	7.46125
Deaths	Bahamas	Both	Age-standardized	Neoplasms	Metabolic risks	Rate	2000	13.3598	20.838	7.40055
Deaths	Bahamas	Both	Age-standardized	Neoplasms	Metabolic risks	Rate	2001	13.8411	21.5168	7.74283
Deaths	Bahamas	Both	Age-standardized	Neoplasms	Metabolic risks	Rate	2002	13.7673	21.2676	7.75567
Deaths	Bahamas	Both	Age-standardized	Neoplasms	Metabolic risks	Rate	2003	13.9508	21.5834	7.74329
Deaths	Bahamas	Both	Age-standardized	Neoplasms	Metabolic risks	Rate	2004	14.1604	21.9258	7.92047
Deaths	Bahamas	Both	Age-standardized	Neoplasms	Metabolic risks	Rate	2005	13.7563	21.3112	7.70093
Deaths	Bahamas	Both	Age-standardized	Neoplasms	Metabolic risks	Rate	2006	14.1097	21.9451	7.96249
Deaths	Bahamas	Both	Age-standardized	Neoplasms	Metabolic risks	Rate	2007	13.8046	21.2763	7.75419
Deaths	Bahamas	Both	Age-standardized	Neoplasms	Metabolic risks	Rate	2008	14.159	21.8326	7.95363
Deaths	Bahamas	Both	Age-standardized	Neoplasms	Metabolic risks	Rate	2009	14.7364	22.729	8.32197
Deaths	Bahamas	Both	Age-standardized	Neoplasms	Metabolic risks	Rate	2010	14.885	23.0614	8.29011
Deaths	Bahamas	Both	Age-standardized	Neoplasms	Metabolic risks	Rate	2011	15.127	23.3434	8.44851
Deaths	Bahamas	Both	Age-standardized	Neoplasms	Metabolic risks	Rate	2012	15.1421	23.4183	8.43275
Deaths	Bahamas	Both	Age-standardized	Neoplasms	Metabolic risks	Rate	2013	15.2666	23.8436	8.50277
Deaths	Bahamas	Both	Age-standardized	Neoplasms	Metabolic risks	Rate	2014	15.2204	23.9175	8.36348
Deaths	Bahamas	Both	Age-standardized	Neoplasms	Metabolic risks	Rate	2015	15.2792	24.283	8.28011
Deaths	Bahamas	Both	Age-standardized	Neoplasms	Metabolic risks	Rate	2016	15.2871	24.4419	8.16932
Deaths	Bahamas	Both	Age-standardized	Neoplasms	Metabolic risks	Rate	2017	15.2854	24.4013	8.16924
Deaths	Bahamas	Both	Age-standardized	Neoplasms	Metabolic risks	Rate	2018	15.4229	24.7041	8.15267
Deaths	Bahamas	Both	Age-standardized	Neoplasms	Metabolic risks	Rate	2019	15.5893	25.2511	8.26979
Deaths	Bahrain	Both	Age-standardized	Neoplasms	Metabolic risks	Rate	1990	20.9719	35.1688	10.1473
Deaths	Bahrain	Both	Age-standardized	Neoplasms	Metabolic risks	Rate	1991	21.7753	36.3488	10.4103
Deaths	Bahrain	Both	Age-standardized	Neoplasms	Metabolic risks	Rate	1992	22.149	36.9235	10.5994
Deaths	Bahrain	Both	Age-standardized	Neoplasms	Metabolic risks	Rate	1993	22.0361	36.6151	10.5831
Deaths	Bahrain	Both	Age-standardized	Neoplasms	Metabolic risks	Rate	1994	22.2752	36.8896	10.7382
Deaths	Bahrain	Both	Age-standardized	Neoplasms	Metabolic risks	Rate	1995	22.9045	37.7274	11.0749
Deaths	Bahrain	Both	Age-standardized	Neoplasms	Metabolic risks	Rate	1996	23.578	38.431	11.3421
Deaths	Bahrain	Both	Age-standardized	Neoplasms	Metabolic risks	Rate	1997	23.8572	38.8398	11.4132
Deaths	Bahrain	Both	Age-standardized	Neoplasms	Metabolic risks	Rate	1998	24.5668	40.3133	11.8952
Deaths	Bahrain	Both	Age-standardized	Neoplasms	Metabolic risks	Rate	1999	24.6364	40.247	11.9533
Deaths	Bahrain	Both	Age-standardized	Neoplasms	Metabolic risks	Rate	2000	22.6215	37.0245	10.9693
Deaths	Bahrain	Both	Age-standardized	Neoplasms	Metabolic risks	Rate	2001	20.8719	34.631	10.1336
Deaths	Bahrain	Both	Age-standardized	Neoplasms	Metabolic risks	Rate	2002	23.8368	38.6932	11.4564
Deaths	Bahrain	Both	Age-standardized	Neoplasms	Metabolic risks	Rate	2003	26.2779	42.8012	12.6269
Deaths	Bahrain	Both	Age-standardized	Neoplasms	Metabolic risks	Rate	2004	26.6235	43.3074	12.9775
Deaths	Bahrain	Both	Age-standardized	Neoplasms	Metabolic risks	Rate	2005	26.3926	42.6049	12.8813
Deaths	Bahrain	Both	Age-standardized	Neoplasms	Metabolic risks	Rate	2006	25.6762	41.104	12.5526
Deaths	Bahrain	Both	Age-standardized	Neoplasms	Metabolic risks	Rate	2007	24.9347	39.7883	12.1459
Deaths	Bahrain	Both	Age-standardized	Neoplasms	Metabolic risks	Rate	2008	24.4506	38.7983	11.9419
Deaths	Bahrain	Both	Age-standardized	Neoplasms	Metabolic risks	Rate	2009	23.7284	37.8496	11.9644
Deaths	Bahrain	Both	Age-standardized	Neoplasms	Metabolic risks	Rate	2010	23.1638	36.8615	11.7754
Deaths	Bahrain	Both	Age-standardized	Neoplasms	Metabolic risks	Rate	2011	22.4505	35.5793	11.489
Deaths	Bahrain	Both	Age-standardized	Neoplasms	Metabolic risks	Rate	2012	21.8225	34.6248	11.2085
Deaths	Bahrain	Both	Age-standardized	Neoplasms	Metabolic risks	Rate	2013	20.7215	32.9056	10.7168
Deaths	Bahrain	Both	Age-standardized	Neoplasms	Metabolic risks	Rate	2014	19.9994	32.0292	10.2064
Deaths	Bahrain	Both	Age-standardized	Neoplasms	Metabolic risks	Rate	2015	19.9266	31.8963	10.156
Deaths	Bahrain	Both	Age-standardized	Neoplasms	Metabolic risks	Rate	2016	20.1273	32.3353	10.1151
Deaths	Bahrain	Both	Age-standardized	Neoplasms	Metabolic risks	Rate	2017	20.4245	32.7581	10.2618
Deaths	Bahrain	Both	Age-standardized	Neoplasms	Metabolic risks	Rate	2018	20.5668	33.4191	10.4529
Deaths	Bahrain	Both	Age-standardized	Neoplasms	Metabolic risks	Rate	2019	20.9485	34.2648	10.7092
Deaths	Bangladesh	Both	Age-standardized	Neoplasms	Metabolic risks	Rate	1990	1.67312	3.48728	0.463906
Deaths	Bangladesh	Both	Age-standardized	Neoplasms	Metabolic risks	Rate	1991	1.59534	3.32213	0.454979
Deaths	Bangladesh	Both	Age-standardized	Neoplasms	Metabolic risks	Rate	1992	1.63391	3.40928	0.451631
Deaths	Bangladesh	Both	Age-standardized	Neoplasms	Metabolic risks	Rate	1993	1.6584	3.45212	0.472177
Deaths	Bangladesh	Both	Age-standardized	Neoplasms	Metabolic risks	Rate	1994	1.68472	3.51278	0.487224
Deaths	Bangladesh	Both	Age-standardized	Neoplasms	Metabolic risks	Rate	1995	1.74191	3.60055	0.507603
Deaths	Bangladesh	Both	Age-standardized	Neoplasms	Metabolic risks	Rate	1996	1.7594	3.66047	0.513586
Deaths	Bangladesh	Both	Age-standardized	Neoplasms	Metabolic risks	Rate	1997	1.77615	3.68759	0.512137
Deaths	Bangladesh	Both	Age-standardized	Neoplasms	Metabolic risks	Rate	1998	1.82191	3.74719	0.546357
Deaths	Bangladesh	Both	Age-standardized	Neoplasms	Metabolic risks	Rate	1999	1.88172	3.85839	0.568158
Deaths	Bangladesh	Both	Age-standardized	Neoplasms	Metabolic risks	Rate	2000	1.96604	4.00458	0.594556
Deaths	Bangladesh	Both	Age-standardized	Neoplasms	Metabolic risks	Rate	2001	2.01237	4.02081	0.623722
Deaths	Bangladesh	Both	Age-standardized	Neoplasms	Metabolic risks	Rate	2002	2.10437	4.18747	0.659777
Deaths	Bangladesh	Both	Age-standardized	Neoplasms	Metabolic risks	Rate	2003	2.19399	4.33019	0.693111
Deaths	Bangladesh	Both	Age-standardized	Neoplasms	Metabolic risks	Rate	2004	2.25357	4.39841	0.728025
Deaths	Bangladesh	Both	Age-standardized	Neoplasms	Metabolic risks	Rate	2005	2.33306	4.51208	0.777323
Deaths	Bangladesh	Both	Age-standardized	Neoplasms	Metabolic risks	Rate	2006	2.40558	4.6484	0.81388
Deaths	Bangladesh	Both	Age-standardized	Neoplasms	Metabolic risks	Rate	2007	2.44008	4.69935	0.848948
Deaths	Bangladesh	Both	Age-standardized	Neoplasms	Metabolic risks	Rate	2008	2.44759	4.71527	0.861981
Deaths	Bangladesh	Both	Age-standardized	Neoplasms	Metabolic risks	Rate	2009	2.48735	4.79314	0.874019
Deaths	Bangladesh	Both	Age-standardized	Neoplasms	Metabolic risks	Rate	2010	2.54813	4.91935	0.904708
Deaths	Bangladesh	Both	Age-standardized	Neoplasms	Metabolic risks	Rate	2011	2.4696	4.7639	0.877623
Deaths	Bangladesh	Both	Age-standardized	Neoplasms	Metabolic risks	Rate	2012	2.41618	4.72732	0.871229
Deaths	Bangladesh	Both	Age-standardized	Neoplasms	Metabolic risks	Rate	2013	2.44296	4.72066	0.882009
Deaths	Bangladesh	Both	Age-standardized	Neoplasms	Metabolic risks	Rate	2014	2.52334	4.91615	0.905538
Deaths	Bangladesh	Both	Age-standardized	Neoplasms	Metabolic risks	Rate	2015	2.54235	4.96601	0.928908
Deaths	Bangladesh	Both	Age-standardized	Neoplasms	Metabolic risks	Rate	2016	2.59619	5.09819	0.985959
Deaths	Bangladesh	Both	Age-standardized	Neoplasms	Metabolic risks	Rate	2017	2.71088	5.23215	1.02966
Deaths	Bangladesh	Both	Age-standardized	Neoplasms	Metabolic risks	Rate	2018	2.8191	5.46697	1.07558
Deaths	Bangladesh	Both	Age-standardized	Neoplasms	Metabolic risks	Rate	2019	2.95213	5.66335	1.14002
Deaths	Barbados	Both	Age-standardized	Neoplasms	Metabolic risks	Rate	1990	12.5776	19.6501	6.74688
Deaths	Barbados	Both	Age-standardized	Neoplasms	Metabolic risks	Rate	1991	12.5872	19.6401	6.73572
Deaths	Barbados	Both	Age-standardized	Neoplasms	Metabolic risks	Rate	1992	13.0014	20.174	7.02808
Deaths	Barbados	Both	Age-standardized	Neoplasms	Metabolic risks	Rate	1993	13.2115	20.5388	7.20928
Deaths	Barbados	Both	Age-standardized	Neoplasms	Metabolic risks	Rate	1994	13.2478	20.4793	7.18314
Deaths	Barbados	Both	Age-standardized	Neoplasms	Metabolic risks	Rate	1995	13.3194	20.6469	7.24659
Deaths	Barbados	Both	Age-standardized	Neoplasms	Metabolic risks	Rate	1996	13.4213	20.7457	7.40006
Deaths	Barbados	Both	Age-standardized	Neoplasms	Metabolic risks	Rate	1997	13.8523	21.369	7.67291
Deaths	Barbados	Both	Age-standardized	Neoplasms	Metabolic risks	Rate	1998	14.1387	21.7901	7.85083
Deaths	Barbados	Both	Age-standardized	Neoplasms	Metabolic risks	Rate	1999	14.2928	22.0318	7.93076
Deaths	Barbados	Both	Age-standardized	Neoplasms	Metabolic risks	Rate	2000	14.9155	22.9624	8.35096
Deaths	Barbados	Both	Age-standardized	Neoplasms	Metabolic risks	Rate	2001	15.0831	23.2668	8.37929
Deaths	Barbados	Both	Age-standardized	Neoplasms	Metabolic risks	Rate	2002	15.927	24.4598	8.85249
Deaths	Barbados	Both	Age-standardized	Neoplasms	Metabolic risks	Rate	2003	16.7174	25.7163	9.34624
Deaths	Barbados	Both	Age-standardized	Neoplasms	Metabolic risks	Rate	2004	17.2473	26.6066	9.53459
Deaths	Barbados	Both	Age-standardized	Neoplasms	Metabolic risks	Rate	2005	17.2043	26.3992	9.54283
Deaths	Barbados	Both	Age-standardized	Neoplasms	Metabolic risks	Rate	2006	17.2535	26.3047	9.56708
Deaths	Barbados	Both	Age-standardized	Neoplasms	Metabolic risks	Rate	2007	17.3714	26.4671	9.61644
Deaths	Barbados	Both	Age-standardized	Neoplasms	Metabolic risks	Rate	2008	17.3518	26.5342	9.65771
Deaths	Barbados	Both	Age-standardized	Neoplasms	Metabolic risks	Rate	2009	17.2573	26.3287	9.6117
Deaths	Barbados	Both	Age-standardized	Neoplasms	Metabolic risks	Rate	2010	17.3681	26.3118	9.65975
Deaths	Barbados	Both	Age-standardized	Neoplasms	Metabolic risks	Rate	2011	17.5085	26.727	9.82549
Deaths	Barbados	Both	Age-standardized	Neoplasms	Metabolic risks	Rate	2012	17.4073	26.4447	9.87702
Deaths	Barbados	Both	Age-standardized	Neoplasms	Metabolic risks	Rate	2013	17.5287	26.8362	9.83173
Deaths	Barbados	Both	Age-standardized	Neoplasms	Metabolic risks	Rate	2014	17.6416	27.2999	9.81166
Deaths	Barbados	Both	Age-standardized	Neoplasms	Metabolic risks	Rate	2015	17.659	27.4549	9.86971
Deaths	Barbados	Both	Age-standardized	Neoplasms	Metabolic risks	Rate	2016	17.6923	27.8746	9.87911
Deaths	Barbados	Both	Age-standardized	Neoplasms	Metabolic risks	Rate	2017	17.7827	27.9576	9.82227
Deaths	Barbados	Both	Age-standardized	Neoplasms	Metabolic risks	Rate	2018	18.0624	28.7827	9.87547
Deaths	Barbados	Both	Age-standardized	Neoplasms	Metabolic risks	Rate	2019	18.6529	29.7826	10.253
Deaths	Belarus	Both	Age-standardized	Neoplasms	Metabolic risks	Rate	1990	7.7174	12.1144	4.17807
Deaths	Belarus	Both	Age-standardized	Neoplasms	Metabolic risks	Rate	1991	8.20181	12.9136	4.41809
Deaths	Belarus	Both	Age-standardized	Neoplasms	Metabolic risks	Rate	1992	8.59375	13.5125	4.64649
Deaths	Belarus	Both	Age-standardized	Neoplasms	Metabolic risks	Rate	1993	9.31113	14.681	5.04197
Deaths	Belarus	Both	Age-standardized	Neoplasms	Metabolic risks	Rate	1994	9.3499	14.6914	5.01469
Deaths	Belarus	Both	Age-standardized	Neoplasms	Metabolic risks	Rate	1995	9.51885	14.9891	5.11769
Deaths	Belarus	Both	Age-standardized	Neoplasms	Metabolic risks	Rate	1996	9.60982	15.1191	5.19292
Deaths	Belarus	Both	Age-standardized	Neoplasms	Metabolic risks	Rate	1997	9.8876	15.5583	5.35895
Deaths	Belarus	Both	Age-standardized	Neoplasms	Metabolic risks	Rate	1998	10.099	15.8218	5.47123
Deaths	Belarus	Both	Age-standardized	Neoplasms	Metabolic risks	Rate	1999	10.3736	16.1702	5.68777
Deaths	Belarus	Both	Age-standardized	Neoplasms	Metabolic risks	Rate	2000	9.8083	15.2564	5.34781
Deaths	Belarus	Both	Age-standardized	Neoplasms	Metabolic risks	Rate	2001	10.1687	15.7334	5.58028
Deaths	Belarus	Both	Age-standardized	Neoplasms	Metabolic risks	Rate	2002	10.4007	15.9612	5.81692
Deaths	Belarus	Both	Age-standardized	Neoplasms	Metabolic risks	Rate	2003	10.0521	15.3665	5.65826
Deaths	Belarus	Both	Age-standardized	Neoplasms	Metabolic risks	Rate	2004	10.0316	15.2972	5.72375
Deaths	Belarus	Both	Age-standardized	Neoplasms	Metabolic risks	Rate	2005	10.297	15.694	5.90083
Deaths	Belarus	Both	Age-standardized	Neoplasms	Metabolic risks	Rate	2006	10.1063	15.3139	5.8267
Deaths	Belarus	Both	Age-standardized	Neoplasms	Metabolic risks	Rate	2007	9.7923	14.7733	5.67653
Deaths	Belarus	Both	Age-standardized	Neoplasms	Metabolic risks	Rate	2008	9.99223	14.9944	5.79999
Deaths	Belarus	Both	Age-standardized	Neoplasms	Metabolic risks	Rate	2009	10.259	15.4072	6.01669
Deaths	Belarus	Both	Age-standardized	Neoplasms	Metabolic risks	Rate	2010	10.6761	16.1247	6.25436
Deaths	Belarus	Both	Age-standardized	Neoplasms	Metabolic risks	Rate	2011	10.8898	16.3983	6.39786
Deaths	Belarus	Both	Age-standardized	Neoplasms	Metabolic risks	Rate	2012	9.89114	14.8042	5.84243
Deaths	Belarus	Both	Age-standardized	Neoplasms	Metabolic risks	Rate	2013	9.80413	14.5514	5.76279
Deaths	Belarus	Both	Age-standardized	Neoplasms	Metabolic risks	Rate	2014	9.75879	14.665	5.75539
Deaths	Belarus	Both	Age-standardized	Neoplasms	Metabolic risks	Rate	2015	9.66672	14.4423	5.74792
Deaths	Belarus	Both	Age-standardized	Neoplasms	Metabolic risks	Rate	2016	9.79499	14.7329	5.83157
Deaths	Belarus	Both	Age-standardized	Neoplasms	Metabolic risks	Rate	2017	9.98355	15.5372	5.73553
Deaths	Belarus	Both	Age-standardized	Neoplasms	Metabolic risks	Rate	2018	10.0174	15.8439	5.63978
Deaths	Belarus	Both	Age-standardized	Neoplasms	Metabolic risks	Rate	2019	10.167	16.3405	5.64677
Deaths	Belgium	Both	Age-standardized	Neoplasms	Metabolic risks	Rate	1990	13.04	22.0896	6.04755
Deaths	Belgium	Both	Age-standardized	Neoplasms	Metabolic risks	Rate	1991	13.1036	22.0953	6.15085
Deaths	Belgium	Both	Age-standardized	Neoplasms	Metabolic risks	Rate	1992	13.3208	22.434	6.28121
Deaths	Belgium	Both	Age-standardized	Neoplasms	Metabolic risks	Rate	1993	13.5056	22.6642	6.41993
Deaths	Belgium	Both	Age-standardized	Neoplasms	Metabolic risks	Rate	1994	13.5386	22.6386	6.53479
Deaths	Belgium	Both	Age-standardized	Neoplasms	Metabolic risks	Rate	1995	13.5405	22.5964	6.57382
Deaths	Belgium	Both	Age-standardized	Neoplasms	Metabolic risks	Rate	1996	13.3342	22.2696	6.50627
Deaths	Belgium	Both	Age-standardized	Neoplasms	Metabolic risks	Rate	1997	13.3829	22.2658	6.58685
Deaths	Belgium	Both	Age-standardized	Neoplasms	Metabolic risks	Rate	1998	13.4455	22.4588	6.62329
Deaths	Belgium	Both	Age-standardized	Neoplasms	Metabolic risks	Rate	1999	13.3945	22.4652	6.61801
Deaths	Belgium	Both	Age-standardized	Neoplasms	Metabolic risks	Rate	2000	13.2456	22.1583	6.53118
Deaths	Belgium	Both	Age-standardized	Neoplasms	Metabolic risks	Rate	2001	13.116	21.7207	6.52823
Deaths	Belgium	Both	Age-standardized	Neoplasms	Metabolic risks	Rate	2002	13.1745	21.7766	6.58233
Deaths	Belgium	Both	Age-standardized	Neoplasms	Metabolic risks	Rate	2003	13.0187	21.4827	6.46402
Deaths	Belgium	Both	Age-standardized	Neoplasms	Metabolic risks	Rate	2004	12.8835	21.1961	6.44004
Deaths	Belgium	Both	Age-standardized	Neoplasms	Metabolic risks	Rate	2005	12.8262	21.0511	6.44851
Deaths	Belgium	Both	Age-standardized	Neoplasms	Metabolic risks	Rate	2006	12.6232	20.698	6.40103
Deaths	Belgium	Both	Age-standardized	Neoplasms	Metabolic risks	Rate	2007	12.6149	20.5463	6.39435
Deaths	Belgium	Both	Age-standardized	Neoplasms	Metabolic risks	Rate	2008	12.4031	20.1334	6.32293
Deaths	Belgium	Both	Age-standardized	Neoplasms	Metabolic risks	Rate	2009	13.0684	21.2741	6.60689
Deaths	Belgium	Both	Age-standardized	Neoplasms	Metabolic risks	Rate	2010	13.4138	21.6425	6.78912
Deaths	Belgium	Both	Age-standardized	Neoplasms	Metabolic risks	Rate	2011	13.5933	22.054	6.86899
Deaths	Belgium	Both	Age-standardized	Neoplasms	Metabolic risks	Rate	2012	13.8713	22.701	7.01267
Deaths	Belgium	Both	Age-standardized	Neoplasms	Metabolic risks	Rate	2013	13.9844	22.8954	7.05956
Deaths	Belgium	Both	Age-standardized	Neoplasms	Metabolic risks	Rate	2014	13.7763	22.5524	6.94501
Deaths	Belgium	Both	Age-standardized	Neoplasms	Metabolic risks	Rate	2015	13.8352	22.5881	6.93474
Deaths	Belgium	Both	Age-standardized	Neoplasms	Metabolic risks	Rate	2016	13.6508	22.3368	6.85614
Deaths	Belgium	Both	Age-standardized	Neoplasms	Metabolic risks	Rate	2017	13.6265	22.1646	6.90377
Deaths	Belgium	Both	Age-standardized	Neoplasms	Metabolic risks	Rate	2018	13.671	22.3488	6.85678
Deaths	Belgium	Both	Age-standardized	Neoplasms	Metabolic risks	Rate	2019	13.8499	22.7254	6.89924
Deaths	Belize	Both	Age-standardized	Neoplasms	Metabolic risks	Rate	1990	5.43982	8.92316	2.59471
Deaths	Belize	Both	Age-standardized	Neoplasms	Metabolic risks	Rate	1991	5.38117	8.7197	2.63108
Deaths	Belize	Both	Age-standardized	Neoplasms	Metabolic risks	Rate	1992	5.46547	8.76602	2.71566
Deaths	Belize	Both	Age-standardized	Neoplasms	Metabolic risks	Rate	1993	5.75378	9.09878	2.92884
Deaths	Belize	Both	Age-standardized	Neoplasms	Metabolic risks	Rate	1994	6.09997	9.57246	3.16279
Deaths	Belize	Both	Age-standardized	Neoplasms	Metabolic risks	Rate	1995	6.5065	10.1358	3.4339
Deaths	Belize	Both	Age-standardized	Neoplasms	Metabolic risks	Rate	1996	7.0049	10.9307	3.72791
Deaths	Belize	Both	Age-standardized	Neoplasms	Metabolic risks	Rate	1997	7.54665	11.8092	4.03807
Deaths	Belize	Both	Age-standardized	Neoplasms	Metabolic risks	Rate	1998	8.09246	12.6224	4.38428
Deaths	Belize	Both	Age-standardized	Neoplasms	Metabolic risks	Rate	1999	8.54911	13.3009	4.62364
Deaths	Belize	Both	Age-standardized	Neoplasms	Metabolic risks	Rate	2000	8.91599	13.7208	4.9153
Deaths	Belize	Both	Age-standardized	Neoplasms	Metabolic risks	Rate	2001	8.73316	13.3614	4.9216
Deaths	Belize	Both	Age-standardized	Neoplasms	Metabolic risks	Rate	2002	8.70973	13.2095	4.94744
Deaths	Belize	Both	Age-standardized	Neoplasms	Metabolic risks	Rate	2003	8.89081	13.51	5.02677
Deaths	Belize	Both	Age-standardized	Neoplasms	Metabolic risks	Rate	2004	9.19395	13.891	5.25239
Deaths	Belize	Both	Age-standardized	Neoplasms	Metabolic risks	Rate	2005	9.2676	14.0364	5.34958
Deaths	Belize	Both	Age-standardized	Neoplasms	Metabolic risks	Rate	2006	9.559	14.4602	5.53881
Deaths	Belize	Both	Age-standardized	Neoplasms	Metabolic risks	Rate	2007	9.46593	14.3497	5.50045
Deaths	Belize	Both	Age-standardized	Neoplasms	Metabolic risks	Rate	2008	9.1683	13.8606	5.33233
Deaths	Belize	Both	Age-standardized	Neoplasms	Metabolic risks	Rate	2009	9.22613	13.9704	5.35209
Deaths	Belize	Both	Age-standardized	Neoplasms	Metabolic risks	Rate	2010	9.31441	14.1156	5.41433
Deaths	Belize	Both	Age-standardized	Neoplasms	Metabolic risks	Rate	2011	9.21422	13.9018	5.32154
Deaths	Belize	Both	Age-standardized	Neoplasms	Metabolic risks	Rate	2012	9.1762	13.7844	5.32542
Deaths	Belize	Both	Age-standardized	Neoplasms	Metabolic risks	Rate	2013	9.31061	13.9649	5.40899
Deaths	Belize	Both	Age-standardized	Neoplasms	Metabolic risks	Rate	2014	9.46658	14.2883	5.47734
Deaths	Belize	Both	Age-standardized	Neoplasms	Metabolic risks	Rate	2015	9.45989	14.3524	5.45529
Deaths	Belize	Both	Age-standardized	Neoplasms	Metabolic risks	Rate	2016	9.38817	14.2522	5.44362
Deaths	Belize	Both	Age-standardized	Neoplasms	Metabolic risks	Rate	2017	9.42025	14.3917	5.4467
Deaths	Belize	Both	Age-standardized	Neoplasms	Metabolic risks	Rate	2018	9.68562	14.9235	5.58869
Deaths	Belize	Both	Age-standardized	Neoplasms	Metabolic risks	Rate	2019	9.79689	15.2722	5.62468
Deaths	Benin	Both	Age-standardized	Neoplasms	Metabolic risks	Rate	1990	3.54231	6.39947	1.4832
Deaths	Benin	Both	Age-standardized	Neoplasms	Metabolic risks	Rate	1991	3.6392	6.52896	1.53511
Deaths	Benin	Both	Age-standardized	Neoplasms	Metabolic risks	Rate	1992	3.73714	6.66376	1.5801
Deaths	Benin	Both	Age-standardized	Neoplasms	Metabolic risks	Rate	1993	3.84316	6.78727	1.65182
Deaths	Benin	Both	Age-standardized	Neoplasms	Metabolic risks	Rate	1994	3.98003	6.98526	1.71434
Deaths	Benin	Both	Age-standardized	Neoplasms	Metabolic risks	Rate	1995	4.12307	7.29861	1.79168
Deaths	Benin	Both	Age-standardized	Neoplasms	Metabolic risks	Rate	1996	4.27021	7.51407	1.86364
Deaths	Benin	Both	Age-standardized	Neoplasms	Metabolic risks	Rate	1997	4.39406	7.65205	1.94432
Deaths	Benin	Both	Age-standardized	Neoplasms	Metabolic risks	Rate	1998	4.52803	7.78963	2.05354
Deaths	Benin	Both	Age-standardized	Neoplasms	Metabolic risks	Rate	1999	4.6535	7.99276	2.1223
Deaths	Benin	Both	Age-standardized	Neoplasms	Metabolic risks	Rate	2000	4.80925	8.18788	2.18966
Deaths	Benin	Both	Age-standardized	Neoplasms	Metabolic risks	Rate	2001	4.90747	8.3029	2.2701
Deaths	Benin	Both	Age-standardized	Neoplasms	Metabolic risks	Rate	2002	5.03881	8.49947	2.32687
Deaths	Benin	Both	Age-standardized	Neoplasms	Metabolic risks	Rate	2003	5.13758	8.57557	2.43125
Deaths	Benin	Both	Age-standardized	Neoplasms	Metabolic risks	Rate	2004	5.25226	8.79243	2.50216
Deaths	Benin	Both	Age-standardized	Neoplasms	Metabolic risks	Rate	2005	5.3623	9.04206	2.59143
Deaths	Benin	Both	Age-standardized	Neoplasms	Metabolic risks	Rate	2006	5.51408	9.3068	2.67207
Deaths	Benin	Both	Age-standardized	Neoplasms	Metabolic risks	Rate	2007	5.64604	9.63916	2.7434
Deaths	Benin	Both	Age-standardized	Neoplasms	Metabolic risks	Rate	2008	5.82769	9.89252	2.82746
Deaths	Benin	Both	Age-standardized	Neoplasms	Metabolic risks	Rate	2009	6.02547	10.2845	2.95538
Deaths	Benin	Both	Age-standardized	Neoplasms	Metabolic risks	Rate	2010	6.20285	10.5551	3.06192
Deaths	Benin	Both	Age-standardized	Neoplasms	Metabolic risks	Rate	2011	6.36183	10.7499	3.16149
Deaths	Benin	Both	Age-standardized	Neoplasms	Metabolic risks	Rate	2012	6.45954	10.8664	3.19146
Deaths	Benin	Both	Age-standardized	Neoplasms	Metabolic risks	Rate	2013	6.53258	10.8967	3.21044
Deaths	Benin	Both	Age-standardized	Neoplasms	Metabolic risks	Rate	2014	6.58952	11.0397	3.25501
Deaths	Benin	Both	Age-standardized	Neoplasms	Metabolic risks	Rate	2015	6.63922	11.1234	3.28161
Deaths	Benin	Both	Age-standardized	Neoplasms	Metabolic risks	Rate	2016	6.69373	11.2744	3.31614
Deaths	Benin	Both	Age-standardized	Neoplasms	Metabolic risks	Rate	2017	6.80695	11.3645	3.41163
Deaths	Benin	Both	Age-standardized	Neoplasms	Metabolic risks	Rate	2018	6.8359	11.4447	3.39879
Deaths	Benin	Both	Age-standardized	Neoplasms	Metabolic risks	Rate	2019	6.94954	11.5921	3.47201
Deaths	Bermuda	Both	Age-standardized	Neoplasms	Metabolic risks	Rate	1990	18.9405	29.0773	10.529
Deaths	Bermuda	Both	Age-standardized	Neoplasms	Metabolic risks	Rate	1991	18.5718	28.5826	10.3182
Deaths	Bermuda	Both	Age-standardized	Neoplasms	Metabolic risks	Rate	1992	17.9367	27.4947	9.95788
Deaths	Bermuda	Both	Age-standardized	Neoplasms	Metabolic risks	Rate	1993	17.9868	27.6458	9.9391
Deaths	Bermuda	Both	Age-standardized	Neoplasms	Metabolic risks	Rate	1994	17.6717	27.0694	9.73767
Deaths	Bermuda	Both	Age-standardized	Neoplasms	Metabolic risks	Rate	1995	16.9374	26.0647	9.25433
Deaths	Bermuda	Both	Age-standardized	Neoplasms	Metabolic risks	Rate	1996	17.0826	26.2414	9.37908
Deaths	Bermuda	Both	Age-standardized	Neoplasms	Metabolic risks	Rate	1997	16.4367	25.3058	8.99668
Deaths	Bermuda	Both	Age-standardized	Neoplasms	Metabolic risks	Rate	1998	16.1853	24.9972	8.92607
Deaths	Bermuda	Both	Age-standardized	Neoplasms	Metabolic risks	Rate	1999	16.1129	25.017	8.82639
Deaths	Bermuda	Both	Age-standardized	Neoplasms	Metabolic risks	Rate	2000	16.2602	25.2953	8.97923
Deaths	Bermuda	Both	Age-standardized	Neoplasms	Metabolic risks	Rate	2001	15.7964	24.4857	8.66318
Deaths	Bermuda	Both	Age-standardized	Neoplasms	Metabolic risks	Rate	2002	15.7834	24.4426	8.56701
Deaths	Bermuda	Both	Age-standardized	Neoplasms	Metabolic risks	Rate	2003	15.5323	24.3609	8.41565
Deaths	Bermuda	Both	Age-standardized	Neoplasms	Metabolic risks	Rate	2004	15.1735	23.8446	8.13024
Deaths	Bermuda	Both	Age-standardized	Neoplasms	Metabolic risks	Rate	2005	14.9569	23.6548	8.04884
Deaths	Bermuda	Both	Age-standardized	Neoplasms	Metabolic risks	Rate	2006	14.8953	23.4376	8.10486
Deaths	Bermuda	Both	Age-standardized	Neoplasms	Metabolic risks	Rate	2007	14.6852	22.8479	8.08605
Deaths	Bermuda	Both	Age-standardized	Neoplasms	Metabolic risks	Rate	2008	14.775	23.023	8.23774
Deaths	Bermuda	Both	Age-standardized	Neoplasms	Metabolic risks	Rate	2009	14.8507	23.1201	8.33981
Deaths	Bermuda	Both	Age-standardized	Neoplasms	Metabolic risks	Rate	2010	14.8322	23.2945	8.33207
Deaths	Bermuda	Both	Age-standardized	Neoplasms	Metabolic risks	Rate	2011	14.6994	23.3025	8.26318
Deaths	Bermuda	Both	Age-standardized	Neoplasms	Metabolic risks	Rate	2012	14.7555	23.0755	8.2265
Deaths	Bermuda	Both	Age-standardized	Neoplasms	Metabolic risks	Rate	2013	14.8324	23.0847	8.29052
Deaths	Bermuda	Both	Age-standardized	Neoplasms	Metabolic risks	Rate	2014	14.9518	23.2254	8.36756
Deaths	Bermuda	Both	Age-standardized	Neoplasms	Metabolic risks	Rate	2015	14.9553	23.5455	8.36292
Deaths	Bermuda	Both	Age-standardized	Neoplasms	Metabolic risks	Rate	2016	14.8813	23.4967	8.26685
Deaths	Bermuda	Both	Age-standardized	Neoplasms	Metabolic risks	Rate	2017	14.8723	23.5311	8.28014
Deaths	Bermuda	Both	Age-standardized	Neoplasms	Metabolic risks	Rate	2018	14.9745	23.9916	8.1431
Deaths	Bermuda	Both	Age-standardized	Neoplasms	Metabolic risks	Rate	2019	15.1433	24.2879	8.2773
Deaths	Bhutan	Both	Age-standardized	Neoplasms	Metabolic risks	Rate	1990	2.15943	4.22792	0.726182
Deaths	Bhutan	Both	Age-standardized	Neoplasms	Metabolic risks	Rate	1991	2.21131	4.26224	0.73418
Deaths	Bhutan	Both	Age-standardized	Neoplasms	Metabolic risks	Rate	1992	2.25846	4.36247	0.766069
Deaths	Bhutan	Both	Age-standardized	Neoplasms	Metabolic risks	Rate	1993	2.31997	4.41685	0.803258
Deaths	Bhutan	Both	Age-standardized	Neoplasms	Metabolic risks	Rate	1994	2.38243	4.57539	0.828703
Deaths	Bhutan	Both	Age-standardized	Neoplasms	Metabolic risks	Rate	1995	2.45644	4.65578	0.872483
Deaths	Bhutan	Both	Age-standardized	Neoplasms	Metabolic risks	Rate	1996	2.5073	4.72336	0.919011
Deaths	Bhutan	Both	Age-standardized	Neoplasms	Metabolic risks	Rate	1997	2.6078	4.79785	0.972829
Deaths	Bhutan	Both	Age-standardized	Neoplasms	Metabolic risks	Rate	1998	2.71316	4.97097	1.04159
Deaths	Bhutan	Both	Age-standardized	Neoplasms	Metabolic risks	Rate	1999	2.78721	5.12081	1.08784
Deaths	Bhutan	Both	Age-standardized	Neoplasms	Metabolic risks	Rate	2000	2.92761	5.32998	1.16904
Deaths	Bhutan	Both	Age-standardized	Neoplasms	Metabolic risks	Rate	2001	3.02197	5.43936	1.24258
Deaths	Bhutan	Both	Age-standardized	Neoplasms	Metabolic risks	Rate	2002	3.12955	5.55953	1.31122
Deaths	Bhutan	Both	Age-standardized	Neoplasms	Metabolic risks	Rate	2003	3.27526	5.78653	1.39731
Deaths	Bhutan	Both	Age-standardized	Neoplasms	Metabolic risks	Rate	2004	3.40368	6.02767	1.45303
Deaths	Bhutan	Both	Age-standardized	Neoplasms	Metabolic risks	Rate	2005	3.51716	6.16935	1.50972
Deaths	Bhutan	Both	Age-standardized	Neoplasms	Metabolic risks	Rate	2006	3.60659	6.33179	1.57966
Deaths	Bhutan	Both	Age-standardized	Neoplasms	Metabolic risks	Rate	2007	3.71456	6.52166	1.66743
Deaths	Bhutan	Both	Age-standardized	Neoplasms	Metabolic risks	Rate	2008	3.82108	6.68352	1.74898
Deaths	Bhutan	Both	Age-standardized	Neoplasms	Metabolic risks	Rate	2009	3.94322	6.79921	1.78533
Deaths	Bhutan	Both	Age-standardized	Neoplasms	Metabolic risks	Rate	2010	4.06535	6.99493	1.84839
Deaths	Bhutan	Both	Age-standardized	Neoplasms	Metabolic risks	Rate	2011	4.19243	7.19436	1.89932
Deaths	Bhutan	Both	Age-standardized	Neoplasms	Metabolic risks	Rate	2012	4.32568	7.44678	1.98448
Deaths	Bhutan	Both	Age-standardized	Neoplasms	Metabolic risks	Rate	2013	4.46047	7.65817	2.0307
Deaths	Bhutan	Both	Age-standardized	Neoplasms	Metabolic risks	Rate	2014	4.59654	7.89484	2.10808
Deaths	Bhutan	Both	Age-standardized	Neoplasms	Metabolic risks	Rate	2015	4.72557	8.10035	2.17475
Deaths	Bhutan	Both	Age-standardized	Neoplasms	Metabolic risks	Rate	2016	4.856	8.37441	2.25851
Deaths	Bhutan	Both	Age-standardized	Neoplasms	Metabolic risks	Rate	2017	4.98553	8.61771	2.33448
Deaths	Bhutan	Both	Age-standardized	Neoplasms	Metabolic risks	Rate	2018	5.12846	8.89418	2.40001
Deaths	Bhutan	Both	Age-standardized	Neoplasms	Metabolic risks	Rate	2019	5.26351	9.09786	2.45867
Deaths	Bolivia (Plurinational State of)	Both	Age-standardized	Neoplasms	Metabolic risks	Rate	1990	7.21712	12.314	3.50534
Deaths	Bolivia (Plurinational State of)	Both	Age-standardized	Neoplasms	Metabolic risks	Rate	1991	7.42282	12.3972	3.6613
Deaths	Bolivia (Plurinational State of)	Both	Age-standardized	Neoplasms	Metabolic risks	Rate	1992	7.66059	12.7885	3.82085
Deaths	Bolivia (Plurinational State of)	Both	Age-standardized	Neoplasms	Metabolic risks	Rate	1993	7.85265	13.0874	3.88273
Deaths	Bolivia (Plurinational State of)	Both	Age-standardized	Neoplasms	Metabolic risks	Rate	1994	7.98381	13.3003	4.04364
Deaths	Bolivia (Plurinational State of)	Both	Age-standardized	Neoplasms	Metabolic risks	Rate	1995	8.12763	13.5113	4.09874
Deaths	Bolivia (Plurinational State of)	Both	Age-standardized	Neoplasms	Metabolic risks	Rate	1996	8.19356	13.4639	4.19293
Deaths	Bolivia (Plurinational State of)	Both	Age-standardized	Neoplasms	Metabolic risks	Rate	1997	8.44032	13.8259	4.34478
Deaths	Bolivia (Plurinational State of)	Both	Age-standardized	Neoplasms	Metabolic risks	Rate	1998	8.53101	13.9156	4.41599
Deaths	Bolivia (Plurinational State of)	Both	Age-standardized	Neoplasms	Metabolic risks	Rate	1999	8.61389	13.9254	4.46509
Deaths	Bolivia (Plurinational State of)	Both	Age-standardized	Neoplasms	Metabolic risks	Rate	2000	8.75799	14.0586	4.5429
Deaths	Bolivia (Plurinational State of)	Both	Age-standardized	Neoplasms	Metabolic risks	Rate	2001	8.90981	14.336	4.69104
Deaths	Bolivia (Plurinational State of)	Both	Age-standardized	Neoplasms	Metabolic risks	Rate	2002	9.16484	14.7226	4.85362
Deaths	Bolivia (Plurinational State of)	Both	Age-standardized	Neoplasms	Metabolic risks	Rate	2003	9.39306	15.0306	4.96535
Deaths	Bolivia (Plurinational State of)	Both	Age-standardized	Neoplasms	Metabolic risks	Rate	2004	9.60814	15.2102	5.10807
Deaths	Bolivia (Plurinational State of)	Both	Age-standardized	Neoplasms	Metabolic risks	Rate	2005	9.78264	15.526	5.2888
Deaths	Bolivia (Plurinational State of)	Both	Age-standardized	Neoplasms	Metabolic risks	Rate	2006	9.9407	15.7572	5.38487
Deaths	Bolivia (Plurinational State of)	Both	Age-standardized	Neoplasms	Metabolic risks	Rate	2007	10.179	16.1033	5.54821
Deaths	Bolivia (Plurinational State of)	Both	Age-standardized	Neoplasms	Metabolic risks	Rate	2008	10.319	16.439	5.68146
Deaths	Bolivia (Plurinational State of)	Both	Age-standardized	Neoplasms	Metabolic risks	Rate	2009	10.4747	16.7045	5.77761
Deaths	Bolivia (Plurinational State of)	Both	Age-standardized	Neoplasms	Metabolic risks	Rate	2010	10.6523	17.062	5.8712
Deaths	Bolivia (Plurinational State of)	Both	Age-standardized	Neoplasms	Metabolic risks	Rate	2011	10.8657	17.8596	5.92103
Deaths	Bolivia (Plurinational State of)	Both	Age-standardized	Neoplasms	Metabolic risks	Rate	2012	11.0582	18.1685	6.00348
Deaths	Bolivia (Plurinational State of)	Both	Age-standardized	Neoplasms	Metabolic risks	Rate	2013	11.1994	18.4499	6.14771
Deaths	Bolivia (Plurinational State of)	Both	Age-standardized	Neoplasms	Metabolic risks	Rate	2014	11.1909	18.5097	6.17222
Deaths	Bolivia (Plurinational State of)	Both	Age-standardized	Neoplasms	Metabolic risks	Rate	2015	11.4272	18.4952	6.27976
Deaths	Bolivia (Plurinational State of)	Both	Age-standardized	Neoplasms	Metabolic risks	Rate	2016	11.8627	19.2573	6.49274
Deaths	Bolivia (Plurinational State of)	Both	Age-standardized	Neoplasms	Metabolic risks	Rate	2017	12.0866	19.8081	6.56474
Deaths	Bolivia (Plurinational State of)	Both	Age-standardized	Neoplasms	Metabolic risks	Rate	2018	12.3669	20.5671	6.6627
Deaths	Bolivia (Plurinational State of)	Both	Age-standardized	Neoplasms	Metabolic risks	Rate	2019	12.6413	21.0243	6.80407
Deaths	Bosnia and Herzegovina	Both	Age-standardized	Neoplasms	Metabolic risks	Rate	1990	10.1149	16.8358	5.00075
Deaths	Bosnia and Herzegovina	Both	Age-standardized	Neoplasms	Metabolic risks	Rate	1991	10.6665	17.6996	5.24494
Deaths	Bosnia and Herzegovina	Both	Age-standardized	Neoplasms	Metabolic risks	Rate	1992	10.6566	17.8042	5.30313
Deaths	Bosnia and Herzegovina	Both	Age-standardized	Neoplasms	Metabolic risks	Rate	1993	10.7013	18.2692	5.2732
Deaths	Bosnia and Herzegovina	Both	Age-standardized	Neoplasms	Metabolic risks	Rate	1994	10.7401	18.4792	5.20414
Deaths	Bosnia and Herzegovina	Both	Age-standardized	Neoplasms	Metabolic risks	Rate	1995	10.7595	18.7722	5.09267
Deaths	Bosnia and Herzegovina	Both	Age-standardized	Neoplasms	Metabolic risks	Rate	1996	10.8839	18.6587	5.10139
Deaths	Bosnia and Herzegovina	Both	Age-standardized	Neoplasms	Metabolic risks	Rate	1997	11.3003	19.3471	5.54372
Deaths	Bosnia and Herzegovina	Both	Age-standardized	Neoplasms	Metabolic risks	Rate	1998	11.3874	18.7047	5.66831
Deaths	Bosnia and Herzegovina	Both	Age-standardized	Neoplasms	Metabolic risks	Rate	1999	11.9076	19.3987	6.02832
Deaths	Bosnia and Herzegovina	Both	Age-standardized	Neoplasms	Metabolic risks	Rate	2000	12.6281	20.6874	6.64033
Deaths	Bosnia and Herzegovina	Both	Age-standardized	Neoplasms	Metabolic risks	Rate	2001	13.6063	22.3542	7.04934
Deaths	Bosnia and Herzegovina	Both	Age-standardized	Neoplasms	Metabolic risks	Rate	2002	14.6808	24.0915	7.37706
Deaths	Bosnia and Herzegovina	Both	Age-standardized	Neoplasms	Metabolic risks	Rate	2003	15.5068	25.1364	7.8811
Deaths	Bosnia and Herzegovina	Both	Age-standardized	Neoplasms	Metabolic risks	Rate	2004	16.1322	25.9836	8.12996
Deaths	Bosnia and Herzegovina	Both	Age-standardized	Neoplasms	Metabolic risks	Rate	2005	17.0906	27.5717	8.67266
Deaths	Bosnia and Herzegovina	Both	Age-standardized	Neoplasms	Metabolic risks	Rate	2006	17.3675	28.0862	8.95439
Deaths	Bosnia and Herzegovina	Both	Age-standardized	Neoplasms	Metabolic risks	Rate	2007	18.4769	29.9468	9.38219
Deaths	Bosnia and Herzegovina	Both	Age-standardized	Neoplasms	Metabolic risks	Rate	2008	18.1304	29.402	9.2076
Deaths	Bosnia and Herzegovina	Both	Age-standardized	Neoplasms	Metabolic risks	Rate	2009	18.4678	29.7361	9.47103
Deaths	Bosnia and Herzegovina	Both	Age-standardized	Neoplasms	Metabolic risks	Rate	2010	18.6082	30.2317	9.58929
Deaths	Bosnia and Herzegovina	Both	Age-standardized	Neoplasms	Metabolic risks	Rate	2011	18.8323	30.4486	9.72286
Deaths	Bosnia and Herzegovina	Both	Age-standardized	Neoplasms	Metabolic risks	Rate	2012	18.8763	30.5285	9.64293
Deaths	Bosnia and Herzegovina	Both	Age-standardized	Neoplasms	Metabolic risks	Rate	2013	19.2357	31.216	9.91295
Deaths	Bosnia and Herzegovina	Both	Age-standardized	Neoplasms	Metabolic risks	Rate	2014	19.5167	31.4766	9.96642
Deaths	Bosnia and Herzegovina	Both	Age-standardized	Neoplasms	Metabolic risks	Rate	2015	19.9806	31.9812	10.2344
Deaths	Bosnia and Herzegovina	Both	Age-standardized	Neoplasms	Metabolic risks	Rate	2016	19.7827	31.9751	10.153
Deaths	Bosnia and Herzegovina	Both	Age-standardized	Neoplasms	Metabolic risks	Rate	2017	19.7174	32.4159	10.0758
Deaths	Bosnia and Herzegovina	Both	Age-standardized	Neoplasms	Metabolic risks	Rate	2018	20.048	33.9409	10.2651
Deaths	Bosnia and Herzegovina	Both	Age-standardized	Neoplasms	Metabolic risks	Rate	2019	20.468	35.8337	10.2878
Deaths	Botswana	Both	Age-standardized	Neoplasms	Metabolic risks	Rate	1990	6.79695	12.2647	2.84737
Deaths	Botswana	Both	Age-standardized	Neoplasms	Metabolic risks	Rate	1991	7.17199	12.976	3.04006
Deaths	Botswana	Both	Age-standardized	Neoplasms	Metabolic risks	Rate	1992	7.59942	13.5678	3.27291
Deaths	Botswana	Both	Age-standardized	Neoplasms	Metabolic risks	Rate	1993	8.03338	14.4695	3.39955
Deaths	Botswana	Both	Age-standardized	Neoplasms	Metabolic risks	Rate	1994	8.50268	15.6885	3.59494
Deaths	Botswana	Both	Age-standardized	Neoplasms	Metabolic risks	Rate	1995	8.96848	16.6777	3.75862
Deaths	Botswana	Both	Age-standardized	Neoplasms	Metabolic risks	Rate	1996	9.37215	17.5642	3.8415
Deaths	Botswana	Both	Age-standardized	Neoplasms	Metabolic risks	Rate	1997	9.79844	18.643	4.00871
Deaths	Botswana	Both	Age-standardized	Neoplasms	Metabolic risks	Rate	1998	10.3751	19.7595	4.28324
Deaths	Botswana	Both	Age-standardized	Neoplasms	Metabolic risks	Rate	1999	10.9782	20.8503	4.60492
Deaths	Botswana	Both	Age-standardized	Neoplasms	Metabolic risks	Rate	2000	11.617	22.045	4.93608
Deaths	Botswana	Both	Age-standardized	Neoplasms	Metabolic risks	Rate	2001	12.1059	22.4588	5.21362
Deaths	Botswana	Both	Age-standardized	Neoplasms	Metabolic risks	Rate	2002	12.5499	23.2052	5.43727
Deaths	Botswana	Both	Age-standardized	Neoplasms	Metabolic risks	Rate	2003	12.7627	23.3758	5.64499
Deaths	Botswana	Both	Age-standardized	Neoplasms	Metabolic risks	Rate	2004	12.6779	23.0716	5.69866
Deaths	Botswana	Both	Age-standardized	Neoplasms	Metabolic risks	Rate	2005	12.4843	22.5938	5.77626
Deaths	Botswana	Both	Age-standardized	Neoplasms	Metabolic risks	Rate	2006	12.5319	22.4081	5.99107
Deaths	Botswana	Both	Age-standardized	Neoplasms	Metabolic risks	Rate	2007	12.7063	22.6457	6.15072
Deaths	Botswana	Both	Age-standardized	Neoplasms	Metabolic risks	Rate	2008	13.2526	23.1978	6.46053
Deaths	Botswana	Both	Age-standardized	Neoplasms	Metabolic risks	Rate	2009	13.6237	23.5835	6.68041
Deaths	Botswana	Both	Age-standardized	Neoplasms	Metabolic risks	Rate	2010	14.0738	23.9142	6.99292
Deaths	Botswana	Both	Age-standardized	Neoplasms	Metabolic risks	Rate	2011	14.5392	24.4852	7.31282
Deaths	Botswana	Both	Age-standardized	Neoplasms	Metabolic risks	Rate	2012	14.8697	24.8532	7.51214
Deaths	Botswana	Both	Age-standardized	Neoplasms	Metabolic risks	Rate	2013	15.258	25.4272	7.84385
Deaths	Botswana	Both	Age-standardized	Neoplasms	Metabolic risks	Rate	2014	15.6112	25.8142	8.05566
Deaths	Botswana	Both	Age-standardized	Neoplasms	Metabolic risks	Rate	2015	15.7658	26.401	8.16541
Deaths	Botswana	Both	Age-standardized	Neoplasms	Metabolic risks	Rate	2016	15.7205	26.1715	8.18021
Deaths	Botswana	Both	Age-standardized	Neoplasms	Metabolic risks	Rate	2017	15.8325	26.2274	8.39706
Deaths	Botswana	Both	Age-standardized	Neoplasms	Metabolic risks	Rate	2018	16.0252	26.6366	8.64092
Deaths	Botswana	Both	Age-standardized	Neoplasms	Metabolic risks	Rate	2019	16.1764	26.8023	8.81307
Deaths	Brazil	Both	Age-standardized	Neoplasms	Metabolic risks	Rate	1990	8.36665	13.8557	4.13895
Deaths	Brazil	Both	Age-standardized	Neoplasms	Metabolic risks	Rate	1991	8.26261	13.5723	4.11506
Deaths	Brazil	Both	Age-standardized	Neoplasms	Metabolic risks	Rate	1992	8.33822	13.6195	4.19227
Deaths	Brazil	Both	Age-standardized	Neoplasms	Metabolic risks	Rate	1993	8.59749	13.9612	4.34842
Deaths	Brazil	Both	Age-standardized	Neoplasms	Metabolic risks	Rate	1994	8.65937	14.049	4.39274
Deaths	Brazil	Both	Age-standardized	Neoplasms	Metabolic risks	Rate	1995	8.73115	14.0899	4.46482
Deaths	Brazil	Both	Age-standardized	Neoplasms	Metabolic risks	Rate	1996	8.87734	14.3209	4.5915
Deaths	Brazil	Both	Age-standardized	Neoplasms	Metabolic risks	Rate	1997	8.88069	14.2042	4.60853
Deaths	Brazil	Both	Age-standardized	Neoplasms	Metabolic risks	Rate	1998	9.03479	14.5087	4.72396
Deaths	Brazil	Both	Age-standardized	Neoplasms	Metabolic risks	Rate	1999	9.13346	14.5634	4.81982
Deaths	Brazil	Both	Age-standardized	Neoplasms	Metabolic risks	Rate	2000	9.23958	14.6067	4.87401
Deaths	Brazil	Both	Age-standardized	Neoplasms	Metabolic risks	Rate	2001	9.38575	14.9079	5.01707
Deaths	Brazil	Both	Age-standardized	Neoplasms	Metabolic risks	Rate	2002	9.59824	15.239	5.2013
Deaths	Brazil	Both	Age-standardized	Neoplasms	Metabolic risks	Rate	2003	9.84111	15.5439	5.44681
Deaths	Brazil	Both	Age-standardized	Neoplasms	Metabolic risks	Rate	2004	10.0506	15.8196	5.54702
Deaths	Brazil	Both	Age-standardized	Neoplasms	Metabolic risks	Rate	2005	10.0048	15.7865	5.58599
Deaths	Brazil	Both	Age-standardized	Neoplasms	Metabolic risks	Rate	2006	10.0908	15.8044	5.68215
Deaths	Brazil	Both	Age-standardized	Neoplasms	Metabolic risks	Rate	2007	10.1341	15.811	5.70158
Deaths	Brazil	Both	Age-standardized	Neoplasms	Metabolic risks	Rate	2008	10.1851	15.7877	5.76715
Deaths	Brazil	Both	Age-standardized	Neoplasms	Metabolic risks	Rate	2009	10.2484	15.9108	5.78166
Deaths	Brazil	Both	Age-standardized	Neoplasms	Metabolic risks	Rate	2010	10.3384	15.9758	5.85772
Deaths	Brazil	Both	Age-standardized	Neoplasms	Metabolic risks	Rate	2011	10.4328	16.0962	5.93363
Deaths	Brazil	Both	Age-standardized	Neoplasms	Metabolic risks	Rate	2012	10.4494	16.0646	5.9996
Deaths	Brazil	Both	Age-standardized	Neoplasms	Metabolic risks	Rate	2013	10.5481	16.1253	5.98769
Deaths	Brazil	Both	Age-standardized	Neoplasms	Metabolic risks	Rate	2014	10.5898	16.2107	6.01029
Deaths	Brazil	Both	Age-standardized	Neoplasms	Metabolic risks	Rate	2015	10.6764	16.3349	6.05819
Deaths	Brazil	Both	Age-standardized	Neoplasms	Metabolic risks	Rate	2016	10.8302	16.6262	6.19052
Deaths	Brazil	Both	Age-standardized	Neoplasms	Metabolic risks	Rate	2017	10.6492	16.2908	6.08686
Deaths	Brazil	Both	Age-standardized	Neoplasms	Metabolic risks	Rate	2018	10.5684	16.1809	6.0447
Deaths	Brazil	Both	Age-standardized	Neoplasms	Metabolic risks	Rate	2019	10.5594	16.1299	6.03129
Deaths	Brunei Darussalam	Both	Age-standardized	Neoplasms	Metabolic risks	Rate	1990	21.2981	39.4618	7.51849
Deaths	Brunei Darussalam	Both	Age-standardized	Neoplasms	Metabolic risks	Rate	1991	21.0253	38.5392	7.4562
Deaths	Brunei Darussalam	Both	Age-standardized	Neoplasms	Metabolic risks	Rate	1992	20.9733	38.2654	7.39719
Deaths	Brunei Darussalam	Both	Age-standardized	Neoplasms	Metabolic risks	Rate	1993	20.8864	38.0357	7.36307
Deaths	Brunei Darussalam	Both	Age-standardized	Neoplasms	Metabolic risks	Rate	1994	20.1192	36.3975	7.2153
Deaths	Brunei Darussalam	Both	Age-standardized	Neoplasms	Metabolic risks	Rate	1995	19.8543	35.5845	7.11809
Deaths	Brunei Darussalam	Both	Age-standardized	Neoplasms	Metabolic risks	Rate	1996	19.3647	34.399	6.96898
Deaths	Brunei Darussalam	Both	Age-standardized	Neoplasms	Metabolic risks	Rate	1997	20.0389	35.4971	7.30731
Deaths	Brunei Darussalam	Both	Age-standardized	Neoplasms	Metabolic risks	Rate	1998	20.654	36.493	7.57586
Deaths	Brunei Darussalam	Both	Age-standardized	Neoplasms	Metabolic risks	Rate	1999	21.2413	37.5232	7.81494
Deaths	Brunei Darussalam	Both	Age-standardized	Neoplasms	Metabolic risks	Rate	2000	21.8064	38.2507	8.06103
Deaths	Brunei Darussalam	Both	Age-standardized	Neoplasms	Metabolic risks	Rate	2001	21.8297	37.9961	8.11948
Deaths	Brunei Darussalam	Both	Age-standardized	Neoplasms	Metabolic risks	Rate	2002	22.5835	39.2667	8.53098
Deaths	Brunei Darussalam	Both	Age-standardized	Neoplasms	Metabolic risks	Rate	2003	23.8506	41.6684	9.18629
Deaths	Brunei Darussalam	Both	Age-standardized	Neoplasms	Metabolic risks	Rate	2004	24.7105	43.3898	9.56037
Deaths	Brunei Darussalam	Both	Age-standardized	Neoplasms	Metabolic risks	Rate	2005	25.6073	44.8753	9.97937
Deaths	Brunei Darussalam	Both	Age-standardized	Neoplasms	Metabolic risks	Rate	2006	25.9574	45.2558	10.1215
Deaths	Brunei Darussalam	Both	Age-standardized	Neoplasms	Metabolic risks	Rate	2007	25.7586	44.699	10.0739
Deaths	Brunei Darussalam	Both	Age-standardized	Neoplasms	Metabolic risks	Rate	2008	25.6981	44.2009	10.1108
Deaths	Brunei Darussalam	Both	Age-standardized	Neoplasms	Metabolic risks	Rate	2009	26.2832	45.4071	10.4627
Deaths	Brunei Darussalam	Both	Age-standardized	Neoplasms	Metabolic risks	Rate	2010	26.6748	45.9668	10.6504
Deaths	Brunei Darussalam	Both	Age-standardized	Neoplasms	Metabolic risks	Rate	2011	26.7085	45.9593	10.725
Deaths	Brunei Darussalam	Both	Age-standardized	Neoplasms	Metabolic risks	Rate	2012	26.832	46.0521	10.7962
Deaths	Brunei Darussalam	Both	Age-standardized	Neoplasms	Metabolic risks	Rate	2013	27.2287	46.8195	10.9403
Deaths	Brunei Darussalam	Both	Age-standardized	Neoplasms	Metabolic risks	Rate	2014	27.2289	46.8815	10.9334
Deaths	Brunei Darussalam	Both	Age-standardized	Neoplasms	Metabolic risks	Rate	2015	27.0448	46.4298	10.9012
Deaths	Brunei Darussalam	Both	Age-standardized	Neoplasms	Metabolic risks	Rate	2016	26.5298	45.5178	10.812
Deaths	Brunei Darussalam	Both	Age-standardized	Neoplasms	Metabolic risks	Rate	2017	25.9016	44.5743	10.6795
Deaths	Brunei Darussalam	Both	Age-standardized	Neoplasms	Metabolic risks	Rate	2018	25.7391	44.498	10.5992
Deaths	Brunei Darussalam	Both	Age-standardized	Neoplasms	Metabolic risks	Rate	2019	25.6135	44.5491	10.5684
Deaths	Bulgaria	Both	Age-standardized	Neoplasms	Metabolic risks	Rate	1990	11.6399	17.726	6.55892
Deaths	Bulgaria	Both	Age-standardized	Neoplasms	Metabolic risks	Rate	1991	11.1252	17.1438	6.30597
Deaths	Bulgaria	Both	Age-standardized	Neoplasms	Metabolic risks	Rate	1992	10.7616	16.6053	6.09249
Deaths	Bulgaria	Both	Age-standardized	Neoplasms	Metabolic risks	Rate	1993	10.0862	15.4224	5.73758
Deaths	Bulgaria	Both	Age-standardized	Neoplasms	Metabolic risks	Rate	1994	9.91395	15.2576	5.56878
Deaths	Bulgaria	Both	Age-standardized	Neoplasms	Metabolic risks	Rate	1995	9.69468	14.9836	5.44746
Deaths	Bulgaria	Both	Age-standardized	Neoplasms	Metabolic risks	Rate	1996	9.58131	14.9213	5.34563
Deaths	Bulgaria	Both	Age-standardized	Neoplasms	Metabolic risks	Rate	1997	9.73637	15.1271	5.44468
Deaths	Bulgaria	Both	Age-standardized	Neoplasms	Metabolic risks	Rate	1998	9.60919	15.0032	5.32532
Deaths	Bulgaria	Both	Age-standardized	Neoplasms	Metabolic risks	Rate	1999	9.47419	14.631	5.22446
Deaths	Bulgaria	Both	Age-standardized	Neoplasms	Metabolic risks	Rate	2000	9.80871	15.1851	5.38909
Deaths	Bulgaria	Both	Age-standardized	Neoplasms	Metabolic risks	Rate	2001	10.1645	15.779	5.55694
Deaths	Bulgaria	Both	Age-standardized	Neoplasms	Metabolic risks	Rate	2002	10.7384	16.8737	5.89634
Deaths	Bulgaria	Both	Age-standardized	Neoplasms	Metabolic risks	Rate	2003	11.5054	17.8808	6.22845
Deaths	Bulgaria	Both	Age-standardized	Neoplasms	Metabolic risks	Rate	2004	12.7875	19.8511	6.9736
Deaths	Bulgaria	Both	Age-standardized	Neoplasms	Metabolic risks	Rate	2005	13.9523	21.8075	7.66409
Deaths	Bulgaria	Both	Age-standardized	Neoplasms	Metabolic risks	Rate	2006	14.9398	23.6111	8.12998
Deaths	Bulgaria	Both	Age-standardized	Neoplasms	Metabolic risks	Rate	2007	15.692	24.4406	8.559
Deaths	Bulgaria	Both	Age-standardized	Neoplasms	Metabolic risks	Rate	2008	16.1971	25.179	8.82109
Deaths	Bulgaria	Both	Age-standardized	Neoplasms	Metabolic risks	Rate	2009	16.5652	25.9936	8.82807
Deaths	Bulgaria	Both	Age-standardized	Neoplasms	Metabolic risks	Rate	2010	16.8255	26.4264	9.01584
Deaths	Bulgaria	Both	Age-standardized	Neoplasms	Metabolic risks	Rate	2011	17.01	26.6352	9.02205
Deaths	Bulgaria	Both	Age-standardized	Neoplasms	Metabolic risks	Rate	2012	17.0039	26.5449	9.09298
Deaths	Bulgaria	Both	Age-standardized	Neoplasms	Metabolic risks	Rate	2013	16.8998	26.3374	9.04701
Deaths	Bulgaria	Both	Age-standardized	Neoplasms	Metabolic risks	Rate	2014	17.3854	27.2567	9.37587
Deaths	Bulgaria	Both	Age-standardized	Neoplasms	Metabolic risks	Rate	2015	17.2782	27.0388	9.40423
Deaths	Bulgaria	Both	Age-standardized	Neoplasms	Metabolic risks	Rate	2016	17.1382	27.0316	9.40125
Deaths	Bulgaria	Both	Age-standardized	Neoplasms	Metabolic risks	Rate	2017	17.0806	27.6559	9.10759
Deaths	Bulgaria	Both	Age-standardized	Neoplasms	Metabolic risks	Rate	2018	17.1327	28.0446	9.36944
Deaths	Bulgaria	Both	Age-standardized	Neoplasms	Metabolic risks	Rate	2019	17.1057	28.6441	9.26753
Deaths	Burkina Faso	Both	Age-standardized	Neoplasms	Metabolic risks	Rate	1990	2.66147	5.10885	0.905613
Deaths	Burkina Faso	Both	Age-standardized	Neoplasms	Metabolic risks	Rate	1991	2.69278	5.15975	0.916829
Deaths	Burkina Faso	Both	Age-standardized	Neoplasms	Metabolic risks	Rate	1992	2.74705	5.24641	0.94549
Deaths	Burkina Faso	Both	Age-standardized	Neoplasms	Metabolic risks	Rate	1993	2.80832	5.30325	0.979206
Deaths	Burkina Faso	Both	Age-standardized	Neoplasms	Metabolic risks	Rate	1994	2.87129	5.41182	1.01388
Deaths	Burkina Faso	Both	Age-standardized	Neoplasms	Metabolic risks	Rate	1995	2.93993	5.57331	1.05001
Deaths	Burkina Faso	Both	Age-standardized	Neoplasms	Metabolic risks	Rate	1996	2.99998	5.6694	1.0705
Deaths	Burkina Faso	Both	Age-standardized	Neoplasms	Metabolic risks	Rate	1997	3.08923	5.78774	1.11945
Deaths	Burkina Faso	Both	Age-standardized	Neoplasms	Metabolic risks	Rate	1998	3.18933	5.92117	1.15935
Deaths	Burkina Faso	Both	Age-standardized	Neoplasms	Metabolic risks	Rate	1999	3.21347	5.9449	1.17923
Deaths	Burkina Faso	Both	Age-standardized	Neoplasms	Metabolic risks	Rate	2000	3.30174	6.09601	1.23743
Deaths	Burkina Faso	Both	Age-standardized	Neoplasms	Metabolic risks	Rate	2001	3.30132	6.1003	1.2503
Deaths	Burkina Faso	Both	Age-standardized	Neoplasms	Metabolic risks	Rate	2002	3.34528	6.18749	1.27129
Deaths	Burkina Faso	Both	Age-standardized	Neoplasms	Metabolic risks	Rate	2003	3.43145	6.26718	1.32234
Deaths	Burkina Faso	Both	Age-standardized	Neoplasms	Metabolic risks	Rate	2004	3.55099	6.51176	1.38043
Deaths	Burkina Faso	Both	Age-standardized	Neoplasms	Metabolic risks	Rate	2005	3.66074	6.65645	1.45934
Deaths	Burkina Faso	Both	Age-standardized	Neoplasms	Metabolic risks	Rate	2006	3.75836	6.76587	1.51222
Deaths	Burkina Faso	Both	Age-standardized	Neoplasms	Metabolic risks	Rate	2007	3.81846	6.87748	1.56358
Deaths	Burkina Faso	Both	Age-standardized	Neoplasms	Metabolic risks	Rate	2008	3.92034	7.0713	1.62983
Deaths	Burkina Faso	Both	Age-standardized	Neoplasms	Metabolic risks	Rate	2009	4.01548	7.05982	1.69945
Deaths	Burkina Faso	Both	Age-standardized	Neoplasms	Metabolic risks	Rate	2010	4.19214	7.31177	1.77934
Deaths	Burkina Faso	Both	Age-standardized	Neoplasms	Metabolic risks	Rate	2011	4.34107	7.51922	1.88112
Deaths	Burkina Faso	Both	Age-standardized	Neoplasms	Metabolic risks	Rate	2012	4.49045	7.8146	1.93746
Deaths	Burkina Faso	Both	Age-standardized	Neoplasms	Metabolic risks	Rate	2013	4.66846	8.0873	2.03064
Deaths	Burkina Faso	Both	Age-standardized	Neoplasms	Metabolic risks	Rate	2014	4.78888	8.32918	2.08392
Deaths	Burkina Faso	Both	Age-standardized	Neoplasms	Metabolic risks	Rate	2015	4.96486	8.63899	2.16912
Deaths	Burkina Faso	Both	Age-standardized	Neoplasms	Metabolic risks	Rate	2016	5.13452	8.9742	2.26946
Deaths	Burkina Faso	Both	Age-standardized	Neoplasms	Metabolic risks	Rate	2017	5.3049	9.168	2.3714
Deaths	Burkina Faso	Both	Age-standardized	Neoplasms	Metabolic risks	Rate	2018	5.40858	9.28309	2.43481
Deaths	Burkina Faso	Both	Age-standardized	Neoplasms	Metabolic risks	Rate	2019	5.41335	9.27876	2.43583
Deaths	Burundi	Both	Age-standardized	Neoplasms	Metabolic risks	Rate	1990	3.40334	6.73441	1.18651
Deaths	Burundi	Both	Age-standardized	Neoplasms	Metabolic risks	Rate	1991	3.46923	6.8716	1.20213
Deaths	Burundi	Both	Age-standardized	Neoplasms	Metabolic risks	Rate	1992	3.53748	6.96877	1.21114
Deaths	Burundi	Both	Age-standardized	Neoplasms	Metabolic risks	Rate	1993	3.60464	7.08319	1.23433
Deaths	Burundi	Both	Age-standardized	Neoplasms	Metabolic risks	Rate	1994	3.64093	7.12852	1.25484
Deaths	Burundi	Both	Age-standardized	Neoplasms	Metabolic risks	Rate	1995	3.70022	7.21463	1.27304
Deaths	Burundi	Both	Age-standardized	Neoplasms	Metabolic risks	Rate	1996	3.73321	7.26103	1.28715
Deaths	Burundi	Both	Age-standardized	Neoplasms	Metabolic risks	Rate	1997	3.73178	7.18444	1.30948
Deaths	Burundi	Both	Age-standardized	Neoplasms	Metabolic risks	Rate	1998	3.7403	7.22132	1.32428
Deaths	Burundi	Both	Age-standardized	Neoplasms	Metabolic risks	Rate	1999	3.70958	7.13412	1.32551
Deaths	Burundi	Both	Age-standardized	Neoplasms	Metabolic risks	Rate	2000	3.6653	7.00739	1.30402
Deaths	Burundi	Both	Age-standardized	Neoplasms	Metabolic risks	Rate	2001	3.56125	6.77373	1.27187
Deaths	Burundi	Both	Age-standardized	Neoplasms	Metabolic risks	Rate	2002	3.52983	6.77968	1.26801
Deaths	Burundi	Both	Age-standardized	Neoplasms	Metabolic risks	Rate	2003	3.52489	6.78009	1.26547
Deaths	Burundi	Both	Age-standardized	Neoplasms	Metabolic risks	Rate	2004	3.5376	6.8279	1.2785
Deaths	Burundi	Both	Age-standardized	Neoplasms	Metabolic risks	Rate	2005	3.52908	6.87986	1.28035
Deaths	Burundi	Both	Age-standardized	Neoplasms	Metabolic risks	Rate	2006	3.48258	6.75608	1.2606
Deaths	Burundi	Both	Age-standardized	Neoplasms	Metabolic risks	Rate	2007	3.43797	6.67951	1.24599
Deaths	Burundi	Both	Age-standardized	Neoplasms	Metabolic risks	Rate	2008	3.41577	6.58087	1.21693
Deaths	Burundi	Both	Age-standardized	Neoplasms	Metabolic risks	Rate	2009	3.41687	6.62516	1.2394
Deaths	Burundi	Both	Age-standardized	Neoplasms	Metabolic risks	Rate	2010	3.45512	6.64586	1.27486
Deaths	Burundi	Both	Age-standardized	Neoplasms	Metabolic risks	Rate	2011	3.48989	6.78708	1.29294
Deaths	Burundi	Both	Age-standardized	Neoplasms	Metabolic risks	Rate	2012	3.54355	6.89409	1.30447
Deaths	Burundi	Both	Age-standardized	Neoplasms	Metabolic risks	Rate	2013	3.5813	6.94313	1.32331
Deaths	Burundi	Both	Age-standardized	Neoplasms	Metabolic risks	Rate	2014	3.61259	6.99987	1.34168
Deaths	Burundi	Both	Age-standardized	Neoplasms	Metabolic risks	Rate	2015	3.62314	7.01668	1.33735
Deaths	Burundi	Both	Age-standardized	Neoplasms	Metabolic risks	Rate	2016	3.61128	6.99648	1.36092
Deaths	Burundi	Both	Age-standardized	Neoplasms	Metabolic risks	Rate	2017	3.62092	7.05952	1.35852
Deaths	Burundi	Both	Age-standardized	Neoplasms	Metabolic risks	Rate	2018	3.66842	7.29644	1.40369
Deaths	Burundi	Both	Age-standardized	Neoplasms	Metabolic risks	Rate	2019	3.67721	7.27356	1.37731
Deaths	Cabo Verde	Both	Age-standardized	Neoplasms	Metabolic risks	Rate	1990	3.57915	6.23995	1.5374
Deaths	Cabo Verde	Both	Age-standardized	Neoplasms	Metabolic risks	Rate	1991	3.74231	6.48618	1.63445
Deaths	Cabo Verde	Both	Age-standardized	Neoplasms	Metabolic risks	Rate	1992	3.89168	6.69899	1.724
Deaths	Cabo Verde	Both	Age-standardized	Neoplasms	Metabolic risks	Rate	1993	4.09559	7.00115	1.80986
Deaths	Cabo Verde	Both	Age-standardized	Neoplasms	Metabolic risks	Rate	1994	4.34659	7.48406	1.94343
Deaths	Cabo Verde	Both	Age-standardized	Neoplasms	Metabolic risks	Rate	1995	4.69149	8.12548	2.12823
Deaths	Cabo Verde	Both	Age-standardized	Neoplasms	Metabolic risks	Rate	1996	5.2516	9.03586	2.33421
Deaths	Cabo Verde	Both	Age-standardized	Neoplasms	Metabolic risks	Rate	1997	6.00779	10.3008	2.66363
Deaths	Cabo Verde	Both	Age-standardized	Neoplasms	Metabolic risks	Rate	1998	6.55584	11.0727	2.93151
Deaths	Cabo Verde	Both	Age-standardized	Neoplasms	Metabolic risks	Rate	1999	6.98786	11.7224	3.15715
Deaths	Cabo Verde	Both	Age-standardized	Neoplasms	Metabolic risks	Rate	2000	7.28397	12.2209	3.34625
Deaths	Cabo Verde	Both	Age-standardized	Neoplasms	Metabolic risks	Rate	2001	7.57125	12.6453	3.53466
Deaths	Cabo Verde	Both	Age-standardized	Neoplasms	Metabolic risks	Rate	2002	7.84068	13.0169	3.71242
Deaths	Cabo Verde	Both	Age-standardized	Neoplasms	Metabolic risks	Rate	2003	8.12459	13.4136	3.86519
Deaths	Cabo Verde	Both	Age-standardized	Neoplasms	Metabolic risks	Rate	2004	8.40801	13.8444	4.03695
Deaths	Cabo Verde	Both	Age-standardized	Neoplasms	Metabolic risks	Rate	2005	8.68631	14.1953	4.24475
Deaths	Cabo Verde	Both	Age-standardized	Neoplasms	Metabolic risks	Rate	2006	8.50604	13.9166	4.24521
Deaths	Cabo Verde	Both	Age-standardized	Neoplasms	Metabolic risks	Rate	2007	8.65596	14.1613	4.31337
Deaths	Cabo Verde	Both	Age-standardized	Neoplasms	Metabolic risks	Rate	2008	8.97082	14.539	4.57215
Deaths	Cabo Verde	Both	Age-standardized	Neoplasms	Metabolic risks	Rate	2009	9.27281	14.8247	4.79737
Deaths	Cabo Verde	Both	Age-standardized	Neoplasms	Metabolic risks	Rate	2010	9.52299	15.2367	4.96659
Deaths	Cabo Verde	Both	Age-standardized	Neoplasms	Metabolic risks	Rate	2011	9.93241	15.865	5.22544
Deaths	Cabo Verde	Both	Age-standardized	Neoplasms	Metabolic risks	Rate	2012	10.2649	16.295	5.42368
Deaths	Cabo Verde	Both	Age-standardized	Neoplasms	Metabolic risks	Rate	2013	10.461	16.6285	5.57563
Deaths	Cabo Verde	Both	Age-standardized	Neoplasms	Metabolic risks	Rate	2014	10.7574	17.1939	5.63604
Deaths	Cabo Verde	Both	Age-standardized	Neoplasms	Metabolic risks	Rate	2015	11.1587	17.8303	5.83477
Deaths	Cabo Verde	Both	Age-standardized	Neoplasms	Metabolic risks	Rate	2016	11.8671	18.8948	6.29707
Deaths	Cabo Verde	Both	Age-standardized	Neoplasms	Metabolic risks	Rate	2017	12.3098	19.5558	6.56108
Deaths	Cabo Verde	Both	Age-standardized	Neoplasms	Metabolic risks	Rate	2018	14.6455	23.7024	7.78584
Deaths	Cabo Verde	Both	Age-standardized	Neoplasms	Metabolic risks	Rate	2019	14.9132	24.1326	7.90454
Deaths	Cambodia	Both	Age-standardized	Neoplasms	Metabolic risks	Rate	1990	3.08058	6.17307	0.921483
Deaths	Cambodia	Both	Age-standardized	Neoplasms	Metabolic risks	Rate	1991	3.11594	6.21691	0.931332
Deaths	Cambodia	Both	Age-standardized	Neoplasms	Metabolic risks	Rate	1992	3.1725	6.33289	0.94026
Deaths	Cambodia	Both	Age-standardized	Neoplasms	Metabolic risks	Rate	1993	3.24652	6.5469	0.970951
Deaths	Cambodia	Both	Age-standardized	Neoplasms	Metabolic risks	Rate	1994	3.32806	6.67074	1.00371
Deaths	Cambodia	Both	Age-standardized	Neoplasms	Metabolic risks	Rate	1995	3.4134	6.79924	1.03286
Deaths	Cambodia	Both	Age-standardized	Neoplasms	Metabolic risks	Rate	1996	3.48928	6.97893	1.07081
Deaths	Cambodia	Both	Age-standardized	Neoplasms	Metabolic risks	Rate	1997	3.57607	7.11311	1.11705
Deaths	Cambodia	Both	Age-standardized	Neoplasms	Metabolic risks	Rate	1998	3.67277	7.30527	1.14304
Deaths	Cambodia	Both	Age-standardized	Neoplasms	Metabolic risks	Rate	1999	3.77529	7.41614	1.1949
Deaths	Cambodia	Both	Age-standardized	Neoplasms	Metabolic risks	Rate	2000	3.86952	7.61602	1.21187
Deaths	Cambodia	Both	Age-standardized	Neoplasms	Metabolic risks	Rate	2001	3.96737	7.82434	1.24912
Deaths	Cambodia	Both	Age-standardized	Neoplasms	Metabolic risks	Rate	2002	4.08673	8.02625	1.31587
Deaths	Cambodia	Both	Age-standardized	Neoplasms	Metabolic risks	Rate	2003	4.21913	8.22281	1.39141
Deaths	Cambodia	Both	Age-standardized	Neoplasms	Metabolic risks	Rate	2004	4.3774	8.52229	1.47187
Deaths	Cambodia	Both	Age-standardized	Neoplasms	Metabolic risks	Rate	2005	4.53902	8.76607	1.54903
Deaths	Cambodia	Both	Age-standardized	Neoplasms	Metabolic risks	Rate	2006	4.71149	8.99718	1.65393
Deaths	Cambodia	Both	Age-standardized	Neoplasms	Metabolic risks	Rate	2007	4.92387	9.39821	1.78085
Deaths	Cambodia	Both	Age-standardized	Neoplasms	Metabolic risks	Rate	2008	5.13954	9.70541	1.87736
Deaths	Cambodia	Both	Age-standardized	Neoplasms	Metabolic risks	Rate	2009	5.36662	10.1268	1.96071
Deaths	Cambodia	Both	Age-standardized	Neoplasms	Metabolic risks	Rate	2010	5.62487	10.5178	2.07059
Deaths	Cambodia	Both	Age-standardized	Neoplasms	Metabolic risks	Rate	2011	5.89379	10.985	2.2038
Deaths	Cambodia	Both	Age-standardized	Neoplasms	Metabolic risks	Rate	2012	6.16162	11.4002	2.31118
Deaths	Cambodia	Both	Age-standardized	Neoplasms	Metabolic risks	Rate	2013	6.44663	11.8521	2.44151
Deaths	Cambodia	Both	Age-standardized	Neoplasms	Metabolic risks	Rate	2014	6.73108	12.4222	2.52422
Deaths	Cambodia	Both	Age-standardized	Neoplasms	Metabolic risks	Rate	2015	7.02571	12.8734	2.6775
Deaths	Cambodia	Both	Age-standardized	Neoplasms	Metabolic risks	Rate	2016	7.31039	13.3503	2.80557
Deaths	Cambodia	Both	Age-standardized	Neoplasms	Metabolic risks	Rate	2017	7.609	13.8741	2.94208
Deaths	Cambodia	Both	Age-standardized	Neoplasms	Metabolic risks	Rate	2018	7.95303	14.4531	3.10517
Deaths	Cambodia	Both	Age-standardized	Neoplasms	Metabolic risks	Rate	2019	8.31346	14.9167	3.29261
Deaths	Cameroon	Both	Age-standardized	Neoplasms	Metabolic risks	Rate	1990	5.2867	8.55596	2.57889
Deaths	Cameroon	Both	Age-standardized	Neoplasms	Metabolic risks	Rate	1991	5.39974	8.65157	2.64279
Deaths	Cameroon	Both	Age-standardized	Neoplasms	Metabolic risks	Rate	1992	5.54932	8.89151	2.72993
Deaths	Cameroon	Both	Age-standardized	Neoplasms	Metabolic risks	Rate	1993	5.68851	9.20225	2.81998
Deaths	Cameroon	Both	Age-standardized	Neoplasms	Metabolic risks	Rate	1994	5.78451	9.40969	2.85681
Deaths	Cameroon	Both	Age-standardized	Neoplasms	Metabolic risks	Rate	1995	5.86177	9.62666	2.88189
Deaths	Cameroon	Both	Age-standardized	Neoplasms	Metabolic risks	Rate	1996	5.97943	9.817	2.96093
Deaths	Cameroon	Both	Age-standardized	Neoplasms	Metabolic risks	Rate	1997	6.21295	10.2018	3.01879
Deaths	Cameroon	Both	Age-standardized	Neoplasms	Metabolic risks	Rate	1998	6.46212	10.6651	3.14514
Deaths	Cameroon	Both	Age-standardized	Neoplasms	Metabolic risks	Rate	1999	6.66373	10.9733	3.22006
Deaths	Cameroon	Both	Age-standardized	Neoplasms	Metabolic risks	Rate	2000	6.90618	11.3513	3.30222
Deaths	Cameroon	Both	Age-standardized	Neoplasms	Metabolic risks	Rate	2001	7.01569	11.5523	3.36883
Deaths	Cameroon	Both	Age-standardized	Neoplasms	Metabolic risks	Rate	2002	7.25219	12.0012	3.48704
Deaths	Cameroon	Both	Age-standardized	Neoplasms	Metabolic risks	Rate	2003	7.41111	12.206	3.66212
Deaths	Cameroon	Both	Age-standardized	Neoplasms	Metabolic risks	Rate	2004	7.5854	12.4499	3.78239
Deaths	Cameroon	Both	Age-standardized	Neoplasms	Metabolic risks	Rate	2005	7.73567	12.7087	3.85554
Deaths	Cameroon	Both	Age-standardized	Neoplasms	Metabolic risks	Rate	2006	7.88747	12.9363	3.86344
Deaths	Cameroon	Both	Age-standardized	Neoplasms	Metabolic risks	Rate	2007	7.85422	12.9529	3.84843
Deaths	Cameroon	Both	Age-standardized	Neoplasms	Metabolic risks	Rate	2008	7.90614	13.0915	3.86635
Deaths	Cameroon	Both	Age-standardized	Neoplasms	Metabolic risks	Rate	2009	7.97335	13.1963	3.92864
Deaths	Cameroon	Both	Age-standardized	Neoplasms	Metabolic risks	Rate	2010	8.11739	13.5927	4.03303
Deaths	Cameroon	Both	Age-standardized	Neoplasms	Metabolic risks	Rate	2011	8.32639	13.9021	4.20099
Deaths	Cameroon	Both	Age-standardized	Neoplasms	Metabolic risks	Rate	2012	8.51443	14.2683	4.35804
Deaths	Cameroon	Both	Age-standardized	Neoplasms	Metabolic risks	Rate	2013	8.67609	14.5854	4.48354
Deaths	Cameroon	Both	Age-standardized	Neoplasms	Metabolic risks	Rate	2014	8.77843	14.7708	4.52107
Deaths	Cameroon	Both	Age-standardized	Neoplasms	Metabolic risks	Rate	2015	8.86901	15.0557	4.53103
Deaths	Cameroon	Both	Age-standardized	Neoplasms	Metabolic risks	Rate	2016	8.90013	15.1476	4.57786
Deaths	Cameroon	Both	Age-standardized	Neoplasms	Metabolic risks	Rate	2017	8.9791	15.253	4.64849
Deaths	Cameroon	Both	Age-standardized	Neoplasms	Metabolic risks	Rate	2018	9.16293	15.309	4.69939
Deaths	Cameroon	Both	Age-standardized	Neoplasms	Metabolic risks	Rate	2019	9.32224	15.6625	4.75292
Deaths	Canada	Both	Age-standardized	Neoplasms	Metabolic risks	Rate	1990	10.9062	17.549	5.74838
Deaths	Canada	Both	Age-standardized	Neoplasms	Metabolic risks	Rate	1991	11.0693	17.7629	5.8543
Deaths	Canada	Both	Age-standardized	Neoplasms	Metabolic risks	Rate	1992	11.2357	18.0228	5.94064
Deaths	Canada	Both	Age-standardized	Neoplasms	Metabolic risks	Rate	1993	11.4909	18.3798	6.1058
Deaths	Canada	Both	Age-standardized	Neoplasms	Metabolic risks	Rate	1994	11.6495	18.5867	6.23967
Deaths	Canada	Both	Age-standardized	Neoplasms	Metabolic risks	Rate	1995	11.8201	18.8428	6.35878
Deaths	Canada	Both	Age-standardized	Neoplasms	Metabolic risks	Rate	1996	11.9372	19.0212	6.47708
Deaths	Canada	Both	Age-standardized	Neoplasms	Metabolic risks	Rate	1997	12.0573	19.0801	6.57213
Deaths	Canada	Both	Age-standardized	Neoplasms	Metabolic risks	Rate	1998	12.2236	19.3243	6.7048
Deaths	Canada	Both	Age-standardized	Neoplasms	Metabolic risks	Rate	1999	12.3019	19.4021	6.7861
Deaths	Canada	Both	Age-standardized	Neoplasms	Metabolic risks	Rate	2000	12.3904	19.5008	6.84253
Deaths	Canada	Both	Age-standardized	Neoplasms	Metabolic risks	Rate	2001	12.3455	19.3622	6.8561
Deaths	Canada	Both	Age-standardized	Neoplasms	Metabolic risks	Rate	2002	12.392	19.3904	6.86664
Deaths	Canada	Both	Age-standardized	Neoplasms	Metabolic risks	Rate	2003	12.5813	19.6238	7.00589
Deaths	Canada	Both	Age-standardized	Neoplasms	Metabolic risks	Rate	2004	12.6743	19.771	7.06973
Deaths	Canada	Both	Age-standardized	Neoplasms	Metabolic risks	Rate	2005	12.7983	19.9226	7.14781
Deaths	Canada	Both	Age-standardized	Neoplasms	Metabolic risks	Rate	2006	12.7624	19.9603	7.08535
Deaths	Canada	Both	Age-standardized	Neoplasms	Metabolic risks	Rate	2007	13.0015	20.3683	7.20671
Deaths	Canada	Both	Age-standardized	Neoplasms	Metabolic risks	Rate	2008	13.0945	20.5102	7.27235
Deaths	Canada	Both	Age-standardized	Neoplasms	Metabolic risks	Rate	2009	13.0569	20.4593	7.30866
Deaths	Canada	Both	Age-standardized	Neoplasms	Metabolic risks	Rate	2010	12.9845	20.3358	7.27521
Deaths	Canada	Both	Age-standardized	Neoplasms	Metabolic risks	Rate	2011	12.9488	20.264	7.27095
Deaths	Canada	Both	Age-standardized	Neoplasms	Metabolic risks	Rate	2012	13.0195	20.2775	7.29291
Deaths	Canada	Both	Age-standardized	Neoplasms	Metabolic risks	Rate	2013	13.016	20.289	7.29805
Deaths	Canada	Both	Age-standardized	Neoplasms	Metabolic risks	Rate	2014	13.0975	20.4446	7.32244
Deaths	Canada	Both	Age-standardized	Neoplasms	Metabolic risks	Rate	2015	13.0066	20.251	7.26786
Deaths	Canada	Both	Age-standardized	Neoplasms	Metabolic risks	Rate	2016	12.9405	20.2406	7.26915
Deaths	Canada	Both	Age-standardized	Neoplasms	Metabolic risks	Rate	2017	12.925	20.1806	7.25889
Deaths	Canada	Both	Age-standardized	Neoplasms	Metabolic risks	Rate	2018	13.3365	20.8595	7.45227
Deaths	Canada	Both	Age-standardized	Neoplasms	Metabolic risks	Rate	2019	13.5819	21.1484	7.61561
Deaths	Central African Republic	Both	Age-standardized	Neoplasms	Metabolic risks	Rate	1990	4.0268	8.06062	1.33719
Deaths	Central African Republic	Both	Age-standardized	Neoplasms	Metabolic risks	Rate	1991	4.09634	8.27112	1.36976
Deaths	Central African Republic	Both	Age-standardized	Neoplasms	Metabolic risks	Rate	1992	4.08611	8.2252	1.3628
Deaths	Central African Republic	Both	Age-standardized	Neoplasms	Metabolic risks	Rate	1993	4.15143	8.36114	1.37905
Deaths	Central African Republic	Both	Age-standardized	Neoplasms	Metabolic risks	Rate	1994	4.21639	8.41257	1.4231
Deaths	Central African Republic	Both	Age-standardized	Neoplasms	Metabolic risks	Rate	1995	4.2804	8.54293	1.46404
Deaths	Central African Republic	Both	Age-standardized	Neoplasms	Metabolic risks	Rate	1996	4.3874	8.8017	1.50376
Deaths	Central African Republic	Both	Age-standardized	Neoplasms	Metabolic risks	Rate	1997	4.44115	8.98291	1.53172
Deaths	Central African Republic	Both	Age-standardized	Neoplasms	Metabolic risks	Rate	1998	4.51816	9.1007	1.56492
Deaths	Central African Republic	Both	Age-standardized	Neoplasms	Metabolic risks	Rate	1999	4.58802	9.21749	1.60202
Deaths	Central African Republic	Both	Age-standardized	Neoplasms	Metabolic risks	Rate	2000	4.60723	9.33578	1.61062
Deaths	Central African Republic	Both	Age-standardized	Neoplasms	Metabolic risks	Rate	2001	4.65233	9.41682	1.63718
Deaths	Central African Republic	Both	Age-standardized	Neoplasms	Metabolic risks	Rate	2002	4.71968	9.62092	1.68222
Deaths	Central African Republic	Both	Age-standardized	Neoplasms	Metabolic risks	Rate	2003	4.77111	9.82931	1.69863
Deaths	Central African Republic	Both	Age-standardized	Neoplasms	Metabolic risks	Rate	2004	4.81506	9.74968	1.74195
Deaths	Central African Republic	Both	Age-standardized	Neoplasms	Metabolic risks	Rate	2005	4.82587	9.77552	1.72318
Deaths	Central African Republic	Both	Age-standardized	Neoplasms	Metabolic risks	Rate	2006	4.85478	9.90841	1.72316
Deaths	Central African Republic	Both	Age-standardized	Neoplasms	Metabolic risks	Rate	2007	4.87167	9.88897	1.72905
Deaths	Central African Republic	Both	Age-standardized	Neoplasms	Metabolic risks	Rate	2008	4.87452	9.78482	1.71475
Deaths	Central African Republic	Both	Age-standardized	Neoplasms	Metabolic risks	Rate	2009	4.91099	9.89965	1.74181
Deaths	Central African Republic	Both	Age-standardized	Neoplasms	Metabolic risks	Rate	2010	4.99168	10.0251	1.78157
Deaths	Central African Republic	Both	Age-standardized	Neoplasms	Metabolic risks	Rate	2011	5.07102	10.1092	1.83815
Deaths	Central African Republic	Both	Age-standardized	Neoplasms	Metabolic risks	Rate	2012	5.12031	10.2299	1.85034
Deaths	Central African Republic	Both	Age-standardized	Neoplasms	Metabolic risks	Rate	2013	5.1466	10.2753	1.84882
Deaths	Central African Republic	Both	Age-standardized	Neoplasms	Metabolic risks	Rate	2014	5.12435	10.2297	1.85816
Deaths	Central African Republic	Both	Age-standardized	Neoplasms	Metabolic risks	Rate	2015	5.07902	10.2423	1.86447
Deaths	Central African Republic	Both	Age-standardized	Neoplasms	Metabolic risks	Rate	2016	5.03999	10.3377	1.81548
Deaths	Central African Republic	Both	Age-standardized	Neoplasms	Metabolic risks	Rate	2017	5.00348	10.2478	1.7645
Deaths	Central African Republic	Both	Age-standardized	Neoplasms	Metabolic risks	Rate	2018	4.98339	10.2658	1.74854
Deaths	Central African Republic	Both	Age-standardized	Neoplasms	Metabolic risks	Rate	2019	4.94879	10.2402	1.75226
Deaths	Chad	Both	Age-standardized	Neoplasms	Metabolic risks	Rate	1990	2.05678	4.08055	0.680495
Deaths	Chad	Both	Age-standardized	Neoplasms	Metabolic risks	Rate	1991	2.10769	4.15102	0.707393
Deaths	Chad	Both	Age-standardized	Neoplasms	Metabolic risks	Rate	1992	2.18826	4.28306	0.746386
Deaths	Chad	Both	Age-standardized	Neoplasms	Metabolic risks	Rate	1993	2.26944	4.42939	0.777612
Deaths	Chad	Both	Age-standardized	Neoplasms	Metabolic risks	Rate	1994	2.33731	4.49909	0.809619
Deaths	Chad	Both	Age-standardized	Neoplasms	Metabolic risks	Rate	1995	2.41604	4.63338	0.840139
Deaths	Chad	Both	Age-standardized	Neoplasms	Metabolic risks	Rate	1996	2.53732	4.93835	0.898037
Deaths	Chad	Both	Age-standardized	Neoplasms	Metabolic risks	Rate	1997	2.64762	5.19448	0.94704
Deaths	Chad	Both	Age-standardized	Neoplasms	Metabolic risks	Rate	1998	2.74545	5.28979	0.984311
Deaths	Chad	Both	Age-standardized	Neoplasms	Metabolic risks	Rate	1999	2.83236	5.44683	1.02357
Deaths	Chad	Both	Age-standardized	Neoplasms	Metabolic risks	Rate	2000	2.90158	5.52947	1.05322
Deaths	Chad	Both	Age-standardized	Neoplasms	Metabolic risks	Rate	2001	2.98072	5.69988	1.09742
Deaths	Chad	Both	Age-standardized	Neoplasms	Metabolic risks	Rate	2002	3.07506	5.84114	1.12708
Deaths	Chad	Both	Age-standardized	Neoplasms	Metabolic risks	Rate	2003	3.16405	6.01874	1.17031
Deaths	Chad	Both	Age-standardized	Neoplasms	Metabolic risks	Rate	2004	3.24686	6.17211	1.20403
Deaths	Chad	Both	Age-standardized	Neoplasms	Metabolic risks	Rate	2005	3.31355	6.30286	1.23816
Deaths	Chad	Both	Age-standardized	Neoplasms	Metabolic risks	Rate	2006	3.39666	6.41723	1.26927
Deaths	Chad	Both	Age-standardized	Neoplasms	Metabolic risks	Rate	2007	3.49808	6.60243	1.31661
Deaths	Chad	Both	Age-standardized	Neoplasms	Metabolic risks	Rate	2008	3.61101	6.77708	1.37936
Deaths	Chad	Both	Age-standardized	Neoplasms	Metabolic risks	Rate	2009	3.70948	6.92264	1.40877
Deaths	Chad	Both	Age-standardized	Neoplasms	Metabolic risks	Rate	2010	3.8155	7.1688	1.4392
Deaths	Chad	Both	Age-standardized	Neoplasms	Metabolic risks	Rate	2011	3.90564	7.25133	1.4885
Deaths	Chad	Both	Age-standardized	Neoplasms	Metabolic risks	Rate	2012	3.98675	7.42663	1.51445
Deaths	Chad	Both	Age-standardized	Neoplasms	Metabolic risks	Rate	2013	4.0413	7.51098	1.54881
Deaths	Chad	Both	Age-standardized	Neoplasms	Metabolic risks	Rate	2014	4.09548	7.57835	1.60184
Deaths	Chad	Both	Age-standardized	Neoplasms	Metabolic risks	Rate	2015	4.15026	7.623	1.6479
Deaths	Chad	Both	Age-standardized	Neoplasms	Metabolic risks	Rate	2016	4.21027	7.6535	1.67529
Deaths	Chad	Both	Age-standardized	Neoplasms	Metabolic risks	Rate	2017	4.27807	7.75271	1.70339
Deaths	Chad	Both	Age-standardized	Neoplasms	Metabolic risks	Rate	2018	4.34514	7.96729	1.72262
Deaths	Chad	Both	Age-standardized	Neoplasms	Metabolic risks	Rate	2019	4.37421	7.9573	1.7619
Deaths	Chile	Both	Age-standardized	Neoplasms	Metabolic risks	Rate	1990	13.3348	20.9154	7.28835
Deaths	Chile	Both	Age-standardized	Neoplasms	Metabolic risks	Rate	1991	13.2645	20.656	7.26973
Deaths	Chile	Both	Age-standardized	Neoplasms	Metabolic risks	Rate	1992	13.2561	20.5226	7.32
Deaths	Chile	Both	Age-standardized	Neoplasms	Metabolic risks	Rate	1993	13.4933	20.8034	7.54559
Deaths	Chile	Both	Age-standardized	Neoplasms	Metabolic risks	Rate	1994	13.6804	20.8945	7.63963
Deaths	Chile	Both	Age-standardized	Neoplasms	Metabolic risks	Rate	1995	14.041	21.285	7.8976
Deaths	Chile	Both	Age-standardized	Neoplasms	Metabolic risks	Rate	1996	14.3222	21.6058	8.06011
Deaths	Chile	Both	Age-standardized	Neoplasms	Metabolic risks	Rate	1997	14.4237	21.8118	8.21071
Deaths	Chile	Both	Age-standardized	Neoplasms	Metabolic risks	Rate	1998	14.7329	22.1768	8.36509
Deaths	Chile	Both	Age-standardized	Neoplasms	Metabolic risks	Rate	1999	15.0316	22.5811	8.49436
Deaths	Chile	Both	Age-standardized	Neoplasms	Metabolic risks	Rate	2000	15.0075	22.4929	8.57962
Deaths	Chile	Both	Age-standardized	Neoplasms	Metabolic risks	Rate	2001	15.2359	22.7738	8.75287
Deaths	Chile	Both	Age-standardized	Neoplasms	Metabolic risks	Rate	2002	15.2994	22.8783	8.82657
Deaths	Chile	Both	Age-standardized	Neoplasms	Metabolic risks	Rate	2003	15.5492	23.2427	9.00677
Deaths	Chile	Both	Age-standardized	Neoplasms	Metabolic risks	Rate	2004	15.647	23.4853	9.10811
Deaths	Chile	Both	Age-standardized	Neoplasms	Metabolic risks	Rate	2005	15.509	23.3003	8.97669
Deaths	Chile	Both	Age-standardized	Neoplasms	Metabolic risks	Rate	2006	15.2837	22.9634	8.83641
Deaths	Chile	Both	Age-standardized	Neoplasms	Metabolic risks	Rate	2007	15.157	22.7806	8.76781
Deaths	Chile	Both	Age-standardized	Neoplasms	Metabolic risks	Rate	2008	14.8498	22.3853	8.55712
Deaths	Chile	Both	Age-standardized	Neoplasms	Metabolic risks	Rate	2009	15.0657	22.844	8.62511
Deaths	Chile	Both	Age-standardized	Neoplasms	Metabolic risks	Rate	2010	15.1911	22.994	8.65368
Deaths	Chile	Both	Age-standardized	Neoplasms	Metabolic risks	Rate	2011	15.1157	22.8417	8.58281
Deaths	Chile	Both	Age-standardized	Neoplasms	Metabolic risks	Rate	2012	15.0958	22.8833	8.6008
Deaths	Chile	Both	Age-standardized	Neoplasms	Metabolic risks	Rate	2013	15.1018	22.8447	8.61169
Deaths	Chile	Both	Age-standardized	Neoplasms	Metabolic risks	Rate	2014	14.9897	22.6866	8.52907
Deaths	Chile	Both	Age-standardized	Neoplasms	Metabolic risks	Rate	2015	14.9546	22.6538	8.42705
Deaths	Chile	Both	Age-standardized	Neoplasms	Metabolic risks	Rate	2016	14.6625	22.3046	8.27639
Deaths	Chile	Both	Age-standardized	Neoplasms	Metabolic risks	Rate	2017	14.8623	22.7183	8.39691
Deaths	Chile	Both	Age-standardized	Neoplasms	Metabolic risks	Rate	2018	15.0014	22.9606	8.49744
Deaths	Chile	Both	Age-standardized	Neoplasms	Metabolic risks	Rate	2019	15.183	23.1601	8.62737
Deaths	China	Both	Age-standardized	Neoplasms	Metabolic risks	Rate	1990	6.73561	13.4107	2.10123
Deaths	China	Both	Age-standardized	Neoplasms	Metabolic risks	Rate	1991	6.94743	13.4226	2.18084
Deaths	China	Both	Age-standardized	Neoplasms	Metabolic risks	Rate	1992	7.12173	14.4095	2.19057
Deaths	China	Both	Age-standardized	Neoplasms	Metabolic risks	Rate	1993	7.33089	14.5543	2.34513
Deaths	China	Both	Age-standardized	Neoplasms	Metabolic risks	Rate	1994	7.44297	14.8545	2.41458
Deaths	China	Both	Age-standardized	Neoplasms	Metabolic risks	Rate	1995	7.5634	14.8357	2.47457
Deaths	China	Both	Age-standardized	Neoplasms	Metabolic risks	Rate	1996	7.70155	15.2714	2.51509
Deaths	China	Both	Age-standardized	Neoplasms	Metabolic risks	Rate	1997	7.82976	15.084	2.63689
Deaths	China	Both	Age-standardized	Neoplasms	Metabolic risks	Rate	1998	7.94941	15.3786	2.68643
Deaths	China	Both	Age-standardized	Neoplasms	Metabolic risks	Rate	1999	8.15144	15.729	2.80463
Deaths	China	Both	Age-standardized	Neoplasms	Metabolic risks	Rate	2000	8.40719	16.0402	2.93322
Deaths	China	Both	Age-standardized	Neoplasms	Metabolic risks	Rate	2001	8.58441	16.574	3.02594
Deaths	China	Both	Age-standardized	Neoplasms	Metabolic risks	Rate	2002	8.8163	16.749	3.11995
Deaths	China	Both	Age-standardized	Neoplasms	Metabolic risks	Rate	2003	9.09914	17.2941	3.22118
Deaths	China	Both	Age-standardized	Neoplasms	Metabolic risks	Rate	2004	9.42604	17.746	3.49899
Deaths	China	Both	Age-standardized	Neoplasms	Metabolic risks	Rate	2005	9.5574	17.788	3.52152
Deaths	China	Both	Age-standardized	Neoplasms	Metabolic risks	Rate	2006	9.44783	17.6958	3.56535
Deaths	China	Both	Age-standardized	Neoplasms	Metabolic risks	Rate	2007	9.42662	17.4356	3.55406
Deaths	China	Both	Age-standardized	Neoplasms	Metabolic risks	Rate	2008	9.48299	17.3331	3.63531
Deaths	China	Both	Age-standardized	Neoplasms	Metabolic risks	Rate	2009	9.5378	17.5683	3.74027
Deaths	China	Both	Age-standardized	Neoplasms	Metabolic risks	Rate	2010	9.63379	17.4408	3.75514
Deaths	China	Both	Age-standardized	Neoplasms	Metabolic risks	Rate	2011	9.61447	17.8811	3.72696
Deaths	China	Both	Age-standardized	Neoplasms	Metabolic risks	Rate	2012	9.53722	17.5981	3.76416
Deaths	China	Both	Age-standardized	Neoplasms	Metabolic risks	Rate	2013	9.47934	17.2442	3.73526
Deaths	China	Both	Age-standardized	Neoplasms	Metabolic risks	Rate	2014	9.4893	17.2547	3.81631
Deaths	China	Both	Age-standardized	Neoplasms	Metabolic risks	Rate	2015	9.45904	17.1451	3.78307
Deaths	China	Both	Age-standardized	Neoplasms	Metabolic risks	Rate	2016	9.29668	17.0157	3.80935
Deaths	China	Both	Age-standardized	Neoplasms	Metabolic risks	Rate	2017	9.18809	16.6158	3.69146
Deaths	China	Both	Age-standardized	Neoplasms	Metabolic risks	Rate	2018	9.32527	16.5627	3.89634
Deaths	China	Both	Age-standardized	Neoplasms	Metabolic risks	Rate	2019	9.58118	17.1326	3.96839
Deaths	Colombia	Both	Age-standardized	Neoplasms	Metabolic risks	Rate	1990	7.94229	13.4321	3.73062
Deaths	Colombia	Both	Age-standardized	Neoplasms	Metabolic risks	Rate	1991	8.16308	13.8164	3.84645
Deaths	Colombia	Both	Age-standardized	Neoplasms	Metabolic risks	Rate	1992	8.18186	13.866	3.88977
Deaths	Colombia	Both	Age-standardized	Neoplasms	Metabolic risks	Rate	1993	8.15767	13.7021	3.88998
Deaths	Colombia	Both	Age-standardized	Neoplasms	Metabolic risks	Rate	1994	8.19298	13.687	3.9298
Deaths	Colombia	Both	Age-standardized	Neoplasms	Metabolic risks	Rate	1995	8.14476	13.5819	3.90192
Deaths	Colombia	Both	Age-standardized	Neoplasms	Metabolic risks	Rate	1996	8.23632	13.632	3.96301
Deaths	Colombia	Both	Age-standardized	Neoplasms	Metabolic risks	Rate	1997	8.04597	13.2415	3.94004
Deaths	Colombia	Both	Age-standardized	Neoplasms	Metabolic risks	Rate	1998	7.98932	13.0889	3.92771
Deaths	Colombia	Both	Age-standardized	Neoplasms	Metabolic risks	Rate	1999	8.13557	13.3746	4.01228
Deaths	Colombia	Both	Age-standardized	Neoplasms	Metabolic risks	Rate	2000	8.13745	13.3007	4.04084
Deaths	Colombia	Both	Age-standardized	Neoplasms	Metabolic risks	Rate	2001	8.0988	13.2505	4.03438
Deaths	Colombia	Both	Age-standardized	Neoplasms	Metabolic risks	Rate	2002	8.61099	14.06	4.28859
Deaths	Colombia	Both	Age-standardized	Neoplasms	Metabolic risks	Rate	2003	8.17465	13.3539	4.0933
Deaths	Colombia	Both	Age-standardized	Neoplasms	Metabolic risks	Rate	2004	8.03466	13.0645	4.01746
Deaths	Colombia	Both	Age-standardized	Neoplasms	Metabolic risks	Rate	2005	7.70902	12.5481	3.88453
Deaths	Colombia	Both	Age-standardized	Neoplasms	Metabolic risks	Rate	2006	7.78071	12.6908	3.93655
Deaths	Colombia	Both	Age-standardized	Neoplasms	Metabolic risks	Rate	2007	7.64455	12.4618	3.89008
Deaths	Colombia	Both	Age-standardized	Neoplasms	Metabolic risks	Rate	2008	7.72399	12.6204	3.94417
Deaths	Colombia	Both	Age-standardized	Neoplasms	Metabolic risks	Rate	2009	7.96766	13.0374	4.07365
Deaths	Colombia	Both	Age-standardized	Neoplasms	Metabolic risks	Rate	2010	7.95064	12.9328	4.05154
Deaths	Colombia	Both	Age-standardized	Neoplasms	Metabolic risks	Rate	2011	7.69103	12.4924	3.95097
Deaths	Colombia	Both	Age-standardized	Neoplasms	Metabolic risks	Rate	2012	7.68981	12.4407	3.98487
Deaths	Colombia	Both	Age-standardized	Neoplasms	Metabolic risks	Rate	2013	7.66123	12.3363	3.95657
Deaths	Colombia	Both	Age-standardized	Neoplasms	Metabolic risks	Rate	2014	7.63369	12.2298	3.98351
Deaths	Colombia	Both	Age-standardized	Neoplasms	Metabolic risks	Rate	2015	7.75231	12.4456	4.03422
Deaths	Colombia	Both	Age-standardized	Neoplasms	Metabolic risks	Rate	2016	7.79574	12.4112	4.10158
Deaths	Colombia	Both	Age-standardized	Neoplasms	Metabolic risks	Rate	2017	7.80566	12.762	4.04506
Deaths	Colombia	Both	Age-standardized	Neoplasms	Metabolic risks	Rate	2018	7.92023	13.4043	4.0897
Deaths	Colombia	Both	Age-standardized	Neoplasms	Metabolic risks	Rate	2019	8.04541	14.1291	4.0842
Deaths	Comoros	Both	Age-standardized	Neoplasms	Metabolic risks	Rate	1990	4.03557	7.73076	1.52913
Deaths	Comoros	Both	Age-standardized	Neoplasms	Metabolic risks	Rate	1991	4.10012	7.89233	1.4495
Deaths	Comoros	Both	Age-standardized	Neoplasms	Metabolic risks	Rate	1992	4.31517	8.01209	1.73584
Deaths	Comoros	Both	Age-standardized	Neoplasms	Metabolic risks	Rate	1993	4.44127	8.18647	1.73298
Deaths	Comoros	Both	Age-standardized	Neoplasms	Metabolic risks	Rate	1994	4.60731	8.53908	1.88013
Deaths	Comoros	Both	Age-standardized	Neoplasms	Metabolic risks	Rate	1995	4.7365	8.64809	1.97169
Deaths	Comoros	Both	Age-standardized	Neoplasms	Metabolic risks	Rate	1996	4.81194	8.76128	2.01367
Deaths	Comoros	Both	Age-standardized	Neoplasms	Metabolic risks	Rate	1997	4.85155	8.80223	2.07215
Deaths	Comoros	Both	Age-standardized	Neoplasms	Metabolic risks	Rate	1998	4.80967	8.69484	1.97779
Deaths	Comoros	Both	Age-standardized	Neoplasms	Metabolic risks	Rate	1999	4.82494	8.7322	2.04623
Deaths	Comoros	Both	Age-standardized	Neoplasms	Metabolic risks	Rate	2000	4.94852	8.94404	2.1427
Deaths	Comoros	Both	Age-standardized	Neoplasms	Metabolic risks	Rate	2001	4.96522	9.02074	2.15145
Deaths	Comoros	Both	Age-standardized	Neoplasms	Metabolic risks	Rate	2002	4.97834	8.93426	2.17549
Deaths	Comoros	Both	Age-standardized	Neoplasms	Metabolic risks	Rate	2003	4.93793	8.86926	2.16572
Deaths	Comoros	Both	Age-standardized	Neoplasms	Metabolic risks	Rate	2004	4.82187	8.46006	2.14126
Deaths	Comoros	Both	Age-standardized	Neoplasms	Metabolic risks	Rate	2005	4.93892	8.7003	2.23807
Deaths	Comoros	Both	Age-standardized	Neoplasms	Metabolic risks	Rate	2006	4.85832	8.61967	2.19243
Deaths	Comoros	Both	Age-standardized	Neoplasms	Metabolic risks	Rate	2007	5.09704	8.81331	2.30291
Deaths	Comoros	Both	Age-standardized	Neoplasms	Metabolic risks	Rate	2008	5.2128	9.04995	2.3529
Deaths	Comoros	Both	Age-standardized	Neoplasms	Metabolic risks	Rate	2009	5.14675	8.90352	2.34104
Deaths	Comoros	Both	Age-standardized	Neoplasms	Metabolic risks	Rate	2010	5.18611	8.99022	2.34854
Deaths	Comoros	Both	Age-standardized	Neoplasms	Metabolic risks	Rate	2011	5.30708	9.09822	2.39108
Deaths	Comoros	Both	Age-standardized	Neoplasms	Metabolic risks	Rate	2012	5.41832	9.4106	2.45558
Deaths	Comoros	Both	Age-standardized	Neoplasms	Metabolic risks	Rate	2013	5.50018	9.43191	2.49294
Deaths	Comoros	Both	Age-standardized	Neoplasms	Metabolic risks	Rate	2014	5.75793	9.886	2.66408
Deaths	Comoros	Both	Age-standardized	Neoplasms	Metabolic risks	Rate	2015	5.81335	9.95346	2.68989
Deaths	Comoros	Both	Age-standardized	Neoplasms	Metabolic risks	Rate	2016	5.86819	9.98761	2.73868
Deaths	Comoros	Both	Age-standardized	Neoplasms	Metabolic risks	Rate	2017	5.92137	10.0419	2.76809
Deaths	Comoros	Both	Age-standardized	Neoplasms	Metabolic risks	Rate	2018	5.87915	9.88894	2.78092
Deaths	Comoros	Both	Age-standardized	Neoplasms	Metabolic risks	Rate	2019	5.8931	10.0575	2.79243
Deaths	Congo	Both	Age-standardized	Neoplasms	Metabolic risks	Rate	1990	7.8636	13.9504	3.34831
Deaths	Congo	Both	Age-standardized	Neoplasms	Metabolic risks	Rate	1991	7.90526	14.0121	3.37327
Deaths	Congo	Both	Age-standardized	Neoplasms	Metabolic risks	Rate	1992	7.97542	14.0973	3.36215
Deaths	Congo	Both	Age-standardized	Neoplasms	Metabolic risks	Rate	1993	8.12633	14.2589	3.44875
Deaths	Congo	Both	Age-standardized	Neoplasms	Metabolic risks	Rate	1994	8.43349	14.7726	3.62137
Deaths	Congo	Both	Age-standardized	Neoplasms	Metabolic risks	Rate	1995	8.65781	15.2664	3.80464
Deaths	Congo	Both	Age-standardized	Neoplasms	Metabolic risks	Rate	1996	8.92183	15.6074	3.98221
Deaths	Congo	Both	Age-standardized	Neoplasms	Metabolic risks	Rate	1997	9.0596	15.6732	4.06151
Deaths	Congo	Both	Age-standardized	Neoplasms	Metabolic risks	Rate	1998	8.97815	15.6682	4.0771
Deaths	Congo	Both	Age-standardized	Neoplasms	Metabolic risks	Rate	1999	8.98468	15.815	4.07954
Deaths	Congo	Both	Age-standardized	Neoplasms	Metabolic risks	Rate	2000	8.85126	15.4521	4.03911
Deaths	Congo	Both	Age-standardized	Neoplasms	Metabolic risks	Rate	2001	8.63016	14.9601	3.97683
Deaths	Congo	Both	Age-standardized	Neoplasms	Metabolic risks	Rate	2002	8.49466	14.7929	3.91041
Deaths	Congo	Both	Age-standardized	Neoplasms	Metabolic risks	Rate	2003	8.59938	15.03	3.99193
Deaths	Congo	Both	Age-standardized	Neoplasms	Metabolic risks	Rate	2004	8.6785	15.0886	4.00221
Deaths	Congo	Both	Age-standardized	Neoplasms	Metabolic risks	Rate	2005	8.74605	15.0895	4.03902
Deaths	Congo	Both	Age-standardized	Neoplasms	Metabolic risks	Rate	2006	8.84511	15.1539	4.21985
Deaths	Congo	Both	Age-standardized	Neoplasms	Metabolic risks	Rate	2007	8.9439	15.2597	4.29247
Deaths	Congo	Both	Age-standardized	Neoplasms	Metabolic risks	Rate	2008	9.07654	15.5418	4.41684
Deaths	Congo	Both	Age-standardized	Neoplasms	Metabolic risks	Rate	2009	9.1661	15.7733	4.51584
Deaths	Congo	Both	Age-standardized	Neoplasms	Metabolic risks	Rate	2010	9.30011	15.8818	4.62671
Deaths	Congo	Both	Age-standardized	Neoplasms	Metabolic risks	Rate	2011	9.4444	16.1866	4.68109
Deaths	Congo	Both	Age-standardized	Neoplasms	Metabolic risks	Rate	2012	9.70431	16.6725	4.85783
Deaths	Congo	Both	Age-standardized	Neoplasms	Metabolic risks	Rate	2013	9.93945	16.7414	5.03709
Deaths	Congo	Both	Age-standardized	Neoplasms	Metabolic risks	Rate	2014	10.1389	17.0051	5.091
Deaths	Congo	Both	Age-standardized	Neoplasms	Metabolic risks	Rate	2015	10.2933	17.3945	5.20784
Deaths	Congo	Both	Age-standardized	Neoplasms	Metabolic risks	Rate	2016	10.3749	17.5726	5.22449
Deaths	Congo	Both	Age-standardized	Neoplasms	Metabolic risks	Rate	2017	10.4926	17.6011	5.29017
Deaths	Congo	Both	Age-standardized	Neoplasms	Metabolic risks	Rate	2018	10.6105	17.7168	5.36176
Deaths	Congo	Both	Age-standardized	Neoplasms	Metabolic risks	Rate	2019	10.6667	17.718	5.40876
Deaths	Cook Islands	Both	Age-standardized	Neoplasms	Metabolic risks	Rate	1990	17.8993	28.3826	9.16702
Deaths	Cook Islands	Both	Age-standardized	Neoplasms	Metabolic risks	Rate	1991	18.0364	28.4436	9.25745
Deaths	Cook Islands	Both	Age-standardized	Neoplasms	Metabolic risks	Rate	1992	18.1851	28.9056	9.419
Deaths	Cook Islands	Both	Age-standardized	Neoplasms	Metabolic risks	Rate	1993	18.3207	29.1349	9.56612
Deaths	Cook Islands	Both	Age-standardized	Neoplasms	Metabolic risks	Rate	1994	18.4592	29.5178	9.61492
Deaths	Cook Islands	Both	Age-standardized	Neoplasms	Metabolic risks	Rate	1995	18.6364	29.6015	9.75425
Deaths	Cook Islands	Both	Age-standardized	Neoplasms	Metabolic risks	Rate	1996	18.7856	29.8227	9.96682
Deaths	Cook Islands	Both	Age-standardized	Neoplasms	Metabolic risks	Rate	1997	18.9193	29.9759	10.0127
Deaths	Cook Islands	Both	Age-standardized	Neoplasms	Metabolic risks	Rate	1998	19.0534	30.1791	10.085
Deaths	Cook Islands	Both	Age-standardized	Neoplasms	Metabolic risks	Rate	1999	19.1967	30.3288	10.153
Deaths	Cook Islands	Both	Age-standardized	Neoplasms	Metabolic risks	Rate	2000	19.3668	30.857	10.3692
Deaths	Cook Islands	Both	Age-standardized	Neoplasms	Metabolic risks	Rate	2001	19.2449	30.6771	10.3145
Deaths	Cook Islands	Both	Age-standardized	Neoplasms	Metabolic risks	Rate	2002	19.1892	30.1374	10.2639
Deaths	Cook Islands	Both	Age-standardized	Neoplasms	Metabolic risks	Rate	2003	19.5588	30.6113	10.4751
Deaths	Cook Islands	Both	Age-standardized	Neoplasms	Metabolic risks	Rate	2004	19.7791	30.8887	10.7336
Deaths	Cook Islands	Both	Age-standardized	Neoplasms	Metabolic risks	Rate	2005	19.6442	30.5697	10.7141
Deaths	Cook Islands	Both	Age-standardized	Neoplasms	Metabolic risks	Rate	2006	19.6591	30.5972	10.7337
Deaths	Cook Islands	Both	Age-standardized	Neoplasms	Metabolic risks	Rate	2007	19.6552	30.6554	10.6005
Deaths	Cook Islands	Both	Age-standardized	Neoplasms	Metabolic risks	Rate	2008	19.534	30.4915	10.5694
Deaths	Cook Islands	Both	Age-standardized	Neoplasms	Metabolic risks	Rate	2009	19.5904	30.7838	10.6873
Deaths	Cook Islands	Both	Age-standardized	Neoplasms	Metabolic risks	Rate	2010	19.8031	31.2298	10.7609
Deaths	Cook Islands	Both	Age-standardized	Neoplasms	Metabolic risks	Rate	2011	20.0636	31.7892	10.7493
Deaths	Cook Islands	Both	Age-standardized	Neoplasms	Metabolic risks	Rate	2012	20.2188	31.9179	11.0048
Deaths	Cook Islands	Both	Age-standardized	Neoplasms	Metabolic risks	Rate	2013	20.5033	32.3317	11.3202
Deaths	Cook Islands	Both	Age-standardized	Neoplasms	Metabolic risks	Rate	2014	20.5685	32.2729	11.2997
Deaths	Cook Islands	Both	Age-standardized	Neoplasms	Metabolic risks	Rate	2015	20.8102	32.8943	11.4024
Deaths	Cook Islands	Both	Age-standardized	Neoplasms	Metabolic risks	Rate	2016	21.0092	33.3707	11.5439
Deaths	Cook Islands	Both	Age-standardized	Neoplasms	Metabolic risks	Rate	2017	21.1665	33.7121	11.5865
Deaths	Cook Islands	Both	Age-standardized	Neoplasms	Metabolic risks	Rate	2018	21.3659	34.047	11.6199
Deaths	Cook Islands	Both	Age-standardized	Neoplasms	Metabolic risks	Rate	2019	21.5805	34.1504	11.7162
Deaths	Costa Rica	Both	Age-standardized	Neoplasms	Metabolic risks	Rate	1990	7.66704	12.4043	3.81924
Deaths	Costa Rica	Both	Age-standardized	Neoplasms	Metabolic risks	Rate	1991	7.84052	12.7374	3.95959
Deaths	Costa Rica	Both	Age-standardized	Neoplasms	Metabolic risks	Rate	1992	8.03921	13.0965	4.09674
Deaths	Costa Rica	Both	Age-standardized	Neoplasms	Metabolic risks	Rate	1993	8.08821	13.0185	4.16934
Deaths	Costa Rica	Both	Age-standardized	Neoplasms	Metabolic risks	Rate	1994	8.52094	13.7175	4.43409
Deaths	Costa Rica	Both	Age-standardized	Neoplasms	Metabolic risks	Rate	1995	8.8788	14.2631	4.60317
Deaths	Costa Rica	Both	Age-standardized	Neoplasms	Metabolic risks	Rate	1996	8.65086	13.8068	4.53656
Deaths	Costa Rica	Both	Age-standardized	Neoplasms	Metabolic risks	Rate	1997	8.71888	13.9693	4.59872
Deaths	Costa Rica	Both	Age-standardized	Neoplasms	Metabolic risks	Rate	1998	8.91414	14.1906	4.68572
Deaths	Costa Rica	Both	Age-standardized	Neoplasms	Metabolic risks	Rate	1999	9.18793	14.701	4.78671
Deaths	Costa Rica	Both	Age-standardized	Neoplasms	Metabolic risks	Rate	2000	9.06382	14.2701	4.79225
Deaths	Costa Rica	Both	Age-standardized	Neoplasms	Metabolic risks	Rate	2001	9.28911	14.6786	4.93342
Deaths	Costa Rica	Both	Age-standardized	Neoplasms	Metabolic risks	Rate	2002	9.01016	14.3145	4.79876
Deaths	Costa Rica	Both	Age-standardized	Neoplasms	Metabolic risks	Rate	2003	9.37853	14.9144	4.99412
Deaths	Costa Rica	Both	Age-standardized	Neoplasms	Metabolic risks	Rate	2004	9.67037	15.3719	5.12305
Deaths	Costa Rica	Both	Age-standardized	Neoplasms	Metabolic risks	Rate	2005	9.26733	14.7326	4.96511
Deaths	Costa Rica	Both	Age-standardized	Neoplasms	Metabolic risks	Rate	2006	9.77162	15.4953	5.18944
Deaths	Costa Rica	Both	Age-standardized	Neoplasms	Metabolic risks	Rate	2007	8.90747	14.1925	4.71956
Deaths	Costa Rica	Both	Age-standardized	Neoplasms	Metabolic risks	Rate	2008	9.23671	14.6771	4.87698
Deaths	Costa Rica	Both	Age-standardized	Neoplasms	Metabolic risks	Rate	2009	9.36227	14.9016	4.96023
Deaths	Costa Rica	Both	Age-standardized	Neoplasms	Metabolic risks	Rate	2010	10.4216	16.4107	5.52534
Deaths	Costa Rica	Both	Age-standardized	Neoplasms	Metabolic risks	Rate	2011	10.0694	15.9855	5.33458
Deaths	Costa Rica	Both	Age-standardized	Neoplasms	Metabolic risks	Rate	2012	10.0902	15.9002	5.35682
Deaths	Costa Rica	Both	Age-standardized	Neoplasms	Metabolic risks	Rate	2013	10.2912	16.2553	5.45667
Deaths	Costa Rica	Both	Age-standardized	Neoplasms	Metabolic risks	Rate	2014	10.3185	16.2582	5.46039
Deaths	Costa Rica	Both	Age-standardized	Neoplasms	Metabolic risks	Rate	2015	10.6221	16.7081	5.60291
Deaths	Costa Rica	Both	Age-standardized	Neoplasms	Metabolic risks	Rate	2016	11.1191	17.5303	5.96483
Deaths	Costa Rica	Both	Age-standardized	Neoplasms	Metabolic risks	Rate	2017	11.225	18.0525	5.92411
Deaths	Costa Rica	Both	Age-standardized	Neoplasms	Metabolic risks	Rate	2018	11.403	18.7809	5.91766
Deaths	Costa Rica	Both	Age-standardized	Neoplasms	Metabolic risks	Rate	2019	11.4971	19.5473	5.96653
Deaths	Croatia	Both	Age-standardized	Neoplasms	Metabolic risks	Rate	1990	14.7956	23.9245	7.7945
Deaths	Croatia	Both	Age-standardized	Neoplasms	Metabolic risks	Rate	1991	14.6263	23.9273	7.61786
Deaths	Croatia	Both	Age-standardized	Neoplasms	Metabolic risks	Rate	1992	14.7119	24.0833	7.6573
Deaths	Croatia	Both	Age-standardized	Neoplasms	Metabolic risks	Rate	1993	14.7467	23.7493	7.69715
Deaths	Croatia	Both	Age-standardized	Neoplasms	Metabolic risks	Rate	1994	14.6469	23.5456	7.56733
Deaths	Croatia	Both	Age-standardized	Neoplasms	Metabolic risks	Rate	1995	14.6434	23.5782	7.61662
Deaths	Croatia	Both	Age-standardized	Neoplasms	Metabolic risks	Rate	1996	15.1331	24.3486	7.79837
Deaths	Croatia	Both	Age-standardized	Neoplasms	Metabolic risks	Rate	1997	15.6532	25.1928	8.07219
Deaths	Croatia	Both	Age-standardized	Neoplasms	Metabolic risks	Rate	1998	15.728	25.1573	8.21029
Deaths	Croatia	Both	Age-standardized	Neoplasms	Metabolic risks	Rate	1999	15.6695	25.1062	8.15733
Deaths	Croatia	Both	Age-standardized	Neoplasms	Metabolic risks	Rate	2000	14.9822	24.119	7.93797
Deaths	Croatia	Both	Age-standardized	Neoplasms	Metabolic risks	Rate	2001	14.9066	23.8765	7.8617
Deaths	Croatia	Both	Age-standardized	Neoplasms	Metabolic risks	Rate	2002	15.5108	24.761	8.32998
Deaths	Croatia	Both	Age-standardized	Neoplasms	Metabolic risks	Rate	2003	16.6949	26.6076	8.93618
Deaths	Croatia	Both	Age-standardized	Neoplasms	Metabolic risks	Rate	2004	16.8304	26.6127	9.03298
Deaths	Croatia	Both	Age-standardized	Neoplasms	Metabolic risks	Rate	2005	17.7054	28.1131	9.44669
Deaths	Croatia	Both	Age-standardized	Neoplasms	Metabolic risks	Rate	2006	17.8008	28.3025	9.60228
Deaths	Croatia	Both	Age-standardized	Neoplasms	Metabolic risks	Rate	2007	18.4142	28.9303	9.97456
Deaths	Croatia	Both	Age-standardized	Neoplasms	Metabolic risks	Rate	2008	19.6728	30.7897	10.6365
Deaths	Croatia	Both	Age-standardized	Neoplasms	Metabolic risks	Rate	2009	19.7214	30.7477	10.7072
Deaths	Croatia	Both	Age-standardized	Neoplasms	Metabolic risks	Rate	2010	19.8931	30.8399	10.7802
Deaths	Croatia	Both	Age-standardized	Neoplasms	Metabolic risks	Rate	2011	20.0034	31.0205	10.9119
Deaths	Croatia	Both	Age-standardized	Neoplasms	Metabolic risks	Rate	2012	20.2331	31.4434	11.1163
Deaths	Croatia	Both	Age-standardized	Neoplasms	Metabolic risks	Rate	2013	19.7725	30.7697	10.8388
Deaths	Croatia	Both	Age-standardized	Neoplasms	Metabolic risks	Rate	2014	20.1384	31.3197	11.1734
Deaths	Croatia	Both	Age-standardized	Neoplasms	Metabolic risks	Rate	2015	20.8437	32.3444	11.5576
Deaths	Croatia	Both	Age-standardized	Neoplasms	Metabolic risks	Rate	2016	19.7558	30.5754	11.1178
Deaths	Croatia	Both	Age-standardized	Neoplasms	Metabolic risks	Rate	2017	19.5213	30.7861	10.9188
Deaths	Croatia	Both	Age-standardized	Neoplasms	Metabolic risks	Rate	2018	19.4092	31.3157	10.7568
Deaths	Croatia	Both	Age-standardized	Neoplasms	Metabolic risks	Rate	2019	19.6742	32.8822	10.5879
Deaths	Cuba	Both	Age-standardized	Neoplasms	Metabolic risks	Rate	1990	11.6139	19.2686	5.70353
Deaths	Cuba	Both	Age-standardized	Neoplasms	Metabolic risks	Rate	1991	11.497	19.0276	5.70249
Deaths	Cuba	Both	Age-standardized	Neoplasms	Metabolic risks	Rate	1992	11.5933	19.223	5.77371
Deaths	Cuba	Both	Age-standardized	Neoplasms	Metabolic risks	Rate	1993	11.6218	19.2458	5.79318
Deaths	Cuba	Both	Age-standardized	Neoplasms	Metabolic risks	Rate	1994	11.4851	18.9861	5.66021
Deaths	Cuba	Both	Age-standardized	Neoplasms	Metabolic risks	Rate	1995	11.3227	18.6539	5.63744
Deaths	Cuba	Both	Age-standardized	Neoplasms	Metabolic risks	Rate	1996	11.1608	18.4895	5.50262
Deaths	Cuba	Both	Age-standardized	Neoplasms	Metabolic risks	Rate	1997	10.9244	18.1327	5.39305
Deaths	Cuba	Both	Age-standardized	Neoplasms	Metabolic risks	Rate	1998	10.9933	18.2302	5.44791
Deaths	Cuba	Both	Age-standardized	Neoplasms	Metabolic risks	Rate	1999	11.0704	18.3812	5.48816
Deaths	Cuba	Both	Age-standardized	Neoplasms	Metabolic risks	Rate	2000	11.0616	18.4339	5.51697
Deaths	Cuba	Both	Age-standardized	Neoplasms	Metabolic risks	Rate	2001	11.3766	18.9017	5.70695
Deaths	Cuba	Both	Age-standardized	Neoplasms	Metabolic risks	Rate	2002	11.1977	18.577	5.56116
Deaths	Cuba	Both	Age-standardized	Neoplasms	Metabolic risks	Rate	2003	11.7431	19.4951	5.84683
Deaths	Cuba	Both	Age-standardized	Neoplasms	Metabolic risks	Rate	2004	12.161	20.1736	6.07772
Deaths	Cuba	Both	Age-standardized	Neoplasms	Metabolic risks	Rate	2005	12.6635	20.913	6.35204
Deaths	Cuba	Both	Age-standardized	Neoplasms	Metabolic risks	Rate	2006	12.4269	20.5342	6.20922
Deaths	Cuba	Both	Age-standardized	Neoplasms	Metabolic risks	Rate	2007	12.6974	20.946	6.41221
Deaths	Cuba	Both	Age-standardized	Neoplasms	Metabolic risks	Rate	2008	13.0397	21.3266	6.61846
Deaths	Cuba	Both	Age-standardized	Neoplasms	Metabolic risks	Rate	2009	13.2359	21.6414	6.65234
Deaths	Cuba	Both	Age-standardized	Neoplasms	Metabolic risks	Rate	2010	13.4517	21.8821	6.80985
Deaths	Cuba	Both	Age-standardized	Neoplasms	Metabolic risks	Rate	2011	12.9583	21.0819	6.52569
Deaths	Cuba	Both	Age-standardized	Neoplasms	Metabolic risks	Rate	2012	13.5069	22.0063	6.85001
Deaths	Cuba	Both	Age-standardized	Neoplasms	Metabolic risks	Rate	2013	13.8535	22.5833	7.12053
Deaths	Cuba	Both	Age-standardized	Neoplasms	Metabolic risks	Rate	2014	14.2212	23.0644	7.39736
Deaths	Cuba	Both	Age-standardized	Neoplasms	Metabolic risks	Rate	2015	14.807	23.9425	7.64774
Deaths	Cuba	Both	Age-standardized	Neoplasms	Metabolic risks	Rate	2016	14.9873	24.1576	7.73392
Deaths	Cuba	Both	Age-standardized	Neoplasms	Metabolic risks	Rate	2017	15.6812	25.2645	8.03817
Deaths	Cuba	Both	Age-standardized	Neoplasms	Metabolic risks	Rate	2018	15.9414	26.1226	8.44839
Deaths	Cuba	Both	Age-standardized	Neoplasms	Metabolic risks	Rate	2019	15.6635	26.3308	8.29953
Deaths	Cyprus	Both	Age-standardized	Neoplasms	Metabolic risks	Rate	1990	10.2628	17.7288	4.4499
Deaths	Cyprus	Both	Age-standardized	Neoplasms	Metabolic risks	Rate	1991	10.808	18.6812	4.68872
Deaths	Cyprus	Both	Age-standardized	Neoplasms	Metabolic risks	Rate	1992	11.4682	19.8158	4.98298
Deaths	Cyprus	Both	Age-standardized	Neoplasms	Metabolic risks	Rate	1993	11.9203	20.4983	5.16452
Deaths	Cyprus	Both	Age-standardized	Neoplasms	Metabolic risks	Rate	1994	12.0509	20.6322	5.2537
Deaths	Cyprus	Both	Age-standardized	Neoplasms	Metabolic risks	Rate	1995	12.1348	20.8365	5.30564
Deaths	Cyprus	Both	Age-standardized	Neoplasms	Metabolic risks	Rate	1996	11.9446	20.3785	5.23855
Deaths	Cyprus	Both	Age-standardized	Neoplasms	Metabolic risks	Rate	1997	11.8373	20.1206	5.24967
Deaths	Cyprus	Both	Age-standardized	Neoplasms	Metabolic risks	Rate	1998	11.7582	19.9687	5.26166
Deaths	Cyprus	Both	Age-standardized	Neoplasms	Metabolic risks	Rate	1999	11.743	19.9423	5.22581
Deaths	Cyprus	Both	Age-standardized	Neoplasms	Metabolic risks	Rate	2000	11.7502	19.914	5.20056
Deaths	Cyprus	Both	Age-standardized	Neoplasms	Metabolic risks	Rate	2001	11.8313	19.894	5.28683
Deaths	Cyprus	Both	Age-standardized	Neoplasms	Metabolic risks	Rate	2002	12.1098	20.2148	5.429
Deaths	Cyprus	Both	Age-standardized	Neoplasms	Metabolic risks	Rate	2003	12.3044	20.5135	5.52035
Deaths	Cyprus	Both	Age-standardized	Neoplasms	Metabolic risks	Rate	2004	12.655	21.2181	5.69102
Deaths	Cyprus	Both	Age-standardized	Neoplasms	Metabolic risks	Rate	2005	13.1222	21.9408	5.86408
Deaths	Cyprus	Both	Age-standardized	Neoplasms	Metabolic risks	Rate	2006	13.4298	22.4886	6.03042
Deaths	Cyprus	Both	Age-standardized	Neoplasms	Metabolic risks	Rate	2007	13.727	22.959	6.24533
Deaths	Cyprus	Both	Age-standardized	Neoplasms	Metabolic risks	Rate	2008	13.8438	23.183	6.27956
Deaths	Cyprus	Both	Age-standardized	Neoplasms	Metabolic risks	Rate	2009	13.8119	23.1701	6.25016
Deaths	Cyprus	Both	Age-standardized	Neoplasms	Metabolic risks	Rate	2010	13.7103	23.0176	6.19001
Deaths	Cyprus	Both	Age-standardized	Neoplasms	Metabolic risks	Rate	2011	13.6474	22.9375	6.17198
Deaths	Cyprus	Both	Age-standardized	Neoplasms	Metabolic risks	Rate	2012	13.6431	22.9951	6.20703
Deaths	Cyprus	Both	Age-standardized	Neoplasms	Metabolic risks	Rate	2013	13.6485	22.876	6.25461
Deaths	Cyprus	Both	Age-standardized	Neoplasms	Metabolic risks	Rate	2014	13.6861	22.9456	6.28511
Deaths	Cyprus	Both	Age-standardized	Neoplasms	Metabolic risks	Rate	2015	13.5851	22.851	6.30116
Deaths	Cyprus	Both	Age-standardized	Neoplasms	Metabolic risks	Rate	2016	13.1895	22.2784	6.14577
Deaths	Cyprus	Both	Age-standardized	Neoplasms	Metabolic risks	Rate	2017	12.7621	21.5472	5.97722
Deaths	Cyprus	Both	Age-standardized	Neoplasms	Metabolic risks	Rate	2018	12.6853	21.453	5.93604
Deaths	Cyprus	Both	Age-standardized	Neoplasms	Metabolic risks	Rate	2019	12.776	21.8139	5.93218
Deaths	Czechia	Both	Age-standardized	Neoplasms	Metabolic risks	Rate	1990	22.4849	35.5205	12.0178
Deaths	Czechia	Both	Age-standardized	Neoplasms	Metabolic risks	Rate	1991	22.4362	35.0569	11.9895
Deaths	Czechia	Both	Age-standardized	Neoplasms	Metabolic risks	Rate	1992	22.7113	35.5713	12.1696
Deaths	Czechia	Both	Age-standardized	Neoplasms	Metabolic risks	Rate	1993	22.7648	35.3589	12.2521
Deaths	Czechia	Both	Age-standardized	Neoplasms	Metabolic risks	Rate	1994	23.294	36.1263	12.598
Deaths	Czechia	Both	Age-standardized	Neoplasms	Metabolic risks	Rate	1995	23.9741	37.2144	13.0709
Deaths	Czechia	Both	Age-standardized	Neoplasms	Metabolic risks	Rate	1996	23.5252	36.6497	12.8325
Deaths	Czechia	Both	Age-standardized	Neoplasms	Metabolic risks	Rate	1997	23.7586	36.6494	13.1791
Deaths	Czechia	Both	Age-standardized	Neoplasms	Metabolic risks	Rate	1998	23.0697	35.6841	12.851
Deaths	Czechia	Both	Age-standardized	Neoplasms	Metabolic risks	Rate	1999	22.7949	35.0366	12.812
Deaths	Czechia	Both	Age-standardized	Neoplasms	Metabolic risks	Rate	2000	22.6382	34.8288	12.8699
Deaths	Czechia	Both	Age-standardized	Neoplasms	Metabolic risks	Rate	2001	21.4761	32.9111	12.3032
Deaths	Czechia	Both	Age-standardized	Neoplasms	Metabolic risks	Rate	2002	22.9763	35.2424	13.0331
Deaths	Czechia	Both	Age-standardized	Neoplasms	Metabolic risks	Rate	2003	24.3574	37.3214	13.8013
Deaths	Czechia	Both	Age-standardized	Neoplasms	Metabolic risks	Rate	2004	24.1755	37.0444	13.7841
Deaths	Czechia	Both	Age-standardized	Neoplasms	Metabolic risks	Rate	2005	24.366	37.4536	13.8592
Deaths	Czechia	Both	Age-standardized	Neoplasms	Metabolic risks	Rate	2006	23.9207	36.607	13.5849
Deaths	Czechia	Both	Age-standardized	Neoplasms	Metabolic risks	Rate	2007	24.0107	36.8095	13.7021
Deaths	Czechia	Both	Age-standardized	Neoplasms	Metabolic risks	Rate	2008	24.2979	37.0128	13.8715
Deaths	Czechia	Both	Age-standardized	Neoplasms	Metabolic risks	Rate	2009	24.2017	37.2912	13.8691
Deaths	Czechia	Both	Age-standardized	Neoplasms	Metabolic risks	Rate	2010	24.2579	37.1976	13.8333
Deaths	Czechia	Both	Age-standardized	Neoplasms	Metabolic risks	Rate	2011	23.9848	37.0721	13.6942
Deaths	Czechia	Both	Age-standardized	Neoplasms	Metabolic risks	Rate	2012	23.6791	36.4852	13.4548
Deaths	Czechia	Both	Age-standardized	Neoplasms	Metabolic risks	Rate	2013	23.4082	35.9727	13.1578
Deaths	Czechia	Both	Age-standardized	Neoplasms	Metabolic risks	Rate	2014	22.8099	35.0715	12.7737
Deaths	Czechia	Both	Age-standardized	Neoplasms	Metabolic risks	Rate	2015	22.8283	35.0848	12.9019
Deaths	Czechia	Both	Age-standardized	Neoplasms	Metabolic risks	Rate	2016	22.676	34.6235	12.7821
Deaths	Czechia	Both	Age-standardized	Neoplasms	Metabolic risks	Rate	2017	22.7083	34.6984	12.9075
Deaths	Czechia	Both	Age-standardized	Neoplasms	Metabolic risks	Rate	2018	23.2073	36.9281	13.1117
Deaths	Czechia	Both	Age-standardized	Neoplasms	Metabolic risks	Rate	2019	23.4419	38.4595	12.7391
Deaths	C么te d'Ivoire	Both	Age-standardized	Neoplasms	Metabolic risks	Rate	1990	4.42308	7.73307	1.89944
Deaths	C么te d'Ivoire	Both	Age-standardized	Neoplasms	Metabolic risks	Rate	1991	4.54485	7.94253	1.95728
Deaths	C么te d'Ivoire	Both	Age-standardized	Neoplasms	Metabolic risks	Rate	1992	4.70426	8.30814	2.02365
Deaths	C么te d'Ivoire	Both	Age-standardized	Neoplasms	Metabolic risks	Rate	1993	4.87248	8.5669	2.08978
Deaths	C么te d'Ivoire	Both	Age-standardized	Neoplasms	Metabolic risks	Rate	1994	5.0208	8.87156	2.13615
Deaths	C么te d'Ivoire	Both	Age-standardized	Neoplasms	Metabolic risks	Rate	1995	5.1627	9.11743	2.17615
Deaths	C么te d'Ivoire	Both	Age-standardized	Neoplasms	Metabolic risks	Rate	1996	5.26556	9.19835	2.22505
Deaths	C么te d'Ivoire	Both	Age-standardized	Neoplasms	Metabolic risks	Rate	1997	5.34009	9.41911	2.2657
Deaths	C么te d'Ivoire	Both	Age-standardized	Neoplasms	Metabolic risks	Rate	1998	5.43504	9.54255	2.31215
Deaths	C么te d'Ivoire	Both	Age-standardized	Neoplasms	Metabolic risks	Rate	1999	5.50086	9.72511	2.36589
Deaths	C么te d'Ivoire	Both	Age-standardized	Neoplasms	Metabolic risks	Rate	2000	5.61869	9.84487	2.43949
Deaths	C么te d'Ivoire	Both	Age-standardized	Neoplasms	Metabolic risks	Rate	2001	5.66739	10.0009	2.51548
Deaths	C么te d'Ivoire	Both	Age-standardized	Neoplasms	Metabolic risks	Rate	2002	5.77386	10.1757	2.551
Deaths	C么te d'Ivoire	Both	Age-standardized	Neoplasms	Metabolic risks	Rate	2003	5.81039	10.2009	2.57081
Deaths	C么te d'Ivoire	Both	Age-standardized	Neoplasms	Metabolic risks	Rate	2004	5.86556	10.3485	2.58777
Deaths	C么te d'Ivoire	Both	Age-standardized	Neoplasms	Metabolic risks	Rate	2005	5.88177	10.3791	2.61146
Deaths	C么te d'Ivoire	Both	Age-standardized	Neoplasms	Metabolic risks	Rate	2006	5.94788	10.4884	2.67642
Deaths	C么te d'Ivoire	Both	Age-standardized	Neoplasms	Metabolic risks	Rate	2007	5.93998	10.3783	2.68459
Deaths	C么te d'Ivoire	Both	Age-standardized	Neoplasms	Metabolic risks	Rate	2008	6.00996	10.3816	2.74989
Deaths	C么te d'Ivoire	Both	Age-standardized	Neoplasms	Metabolic risks	Rate	2009	6.10423	10.5223	2.80298
Deaths	C么te d'Ivoire	Both	Age-standardized	Neoplasms	Metabolic risks	Rate	2010	6.21029	10.691	2.84636
Deaths	C么te d'Ivoire	Both	Age-standardized	Neoplasms	Metabolic risks	Rate	2011	6.29357	10.8516	2.87918
Deaths	C么te d'Ivoire	Both	Age-standardized	Neoplasms	Metabolic risks	Rate	2012	6.40341	11.1126	2.982
Deaths	C么te d'Ivoire	Both	Age-standardized	Neoplasms	Metabolic risks	Rate	2013	6.56551	11.2207	3.05741
Deaths	C么te d'Ivoire	Both	Age-standardized	Neoplasms	Metabolic risks	Rate	2014	6.62439	11.2894	3.07955
Deaths	C么te d'Ivoire	Both	Age-standardized	Neoplasms	Metabolic risks	Rate	2015	6.72256	11.538	3.10821
Deaths	C么te d'Ivoire	Both	Age-standardized	Neoplasms	Metabolic risks	Rate	2016	6.67555	11.4094	3.10948
Deaths	C么te d'Ivoire	Both	Age-standardized	Neoplasms	Metabolic risks	Rate	2017	6.74422	11.4939	3.1813
Deaths	C么te d'Ivoire	Both	Age-standardized	Neoplasms	Metabolic risks	Rate	2018	6.94043	11.9221	3.35746
Deaths	C么te d'Ivoire	Both	Age-standardized	Neoplasms	Metabolic risks	Rate	2019	6.99903	12.0314	3.37956
Deaths	Democratic People's Republic of Korea	Both	Age-standardized	Neoplasms	Metabolic risks	Rate	1990	4.26189	9.20476	1.18462
Deaths	Democratic People's Republic of Korea	Both	Age-standardized	Neoplasms	Metabolic risks	Rate	1991	4.31233	9.30914	1.20507
Deaths	Democratic People's Republic of Korea	Both	Age-standardized	Neoplasms	Metabolic risks	Rate	1992	4.35729	9.44465	1.24917
Deaths	Democratic People's Republic of Korea	Both	Age-standardized	Neoplasms	Metabolic risks	Rate	1993	4.40516	9.47149	1.26245
Deaths	Democratic People's Republic of Korea	Both	Age-standardized	Neoplasms	Metabolic risks	Rate	1994	4.45185	9.57794	1.28181
Deaths	Democratic People's Republic of Korea	Both	Age-standardized	Neoplasms	Metabolic risks	Rate	1995	4.49693	9.65337	1.28828
Deaths	Democratic People's Republic of Korea	Both	Age-standardized	Neoplasms	Metabolic risks	Rate	1996	4.53702	9.8277	1.30774
Deaths	Democratic People's Republic of Korea	Both	Age-standardized	Neoplasms	Metabolic risks	Rate	1997	4.56644	9.85506	1.3153
Deaths	Democratic People's Republic of Korea	Both	Age-standardized	Neoplasms	Metabolic risks	Rate	1998	4.5829	9.78788	1.32158
Deaths	Democratic People's Republic of Korea	Both	Age-standardized	Neoplasms	Metabolic risks	Rate	1999	4.60987	9.73687	1.32715
Deaths	Democratic People's Republic of Korea	Both	Age-standardized	Neoplasms	Metabolic risks	Rate	2000	4.63255	9.75546	1.34054
Deaths	Democratic People's Republic of Korea	Both	Age-standardized	Neoplasms	Metabolic risks	Rate	2001	4.65915	9.85395	1.32517
Deaths	Democratic People's Republic of Korea	Both	Age-standardized	Neoplasms	Metabolic risks	Rate	2002	4.6893	9.84079	1.38923
Deaths	Democratic People's Republic of Korea	Both	Age-standardized	Neoplasms	Metabolic risks	Rate	2003	4.71488	9.91362	1.38898
Deaths	Democratic People's Republic of Korea	Both	Age-standardized	Neoplasms	Metabolic risks	Rate	2004	4.7544	9.96176	1.40617
Deaths	Democratic People's Republic of Korea	Both	Age-standardized	Neoplasms	Metabolic risks	Rate	2005	4.80579	9.99928	1.42827
Deaths	Democratic People's Republic of Korea	Both	Age-standardized	Neoplasms	Metabolic risks	Rate	2006	4.87395	10.0715	1.42143
Deaths	Democratic People's Republic of Korea	Both	Age-standardized	Neoplasms	Metabolic risks	Rate	2007	4.95281	10.169	1.47178
Deaths	Democratic People's Republic of Korea	Both	Age-standardized	Neoplasms	Metabolic risks	Rate	2008	5.03278	10.3001	1.49393
Deaths	Democratic People's Republic of Korea	Both	Age-standardized	Neoplasms	Metabolic risks	Rate	2009	5.10259	10.4525	1.51869
Deaths	Democratic People's Republic of Korea	Both	Age-standardized	Neoplasms	Metabolic risks	Rate	2010	5.1587	10.5656	1.53335
Deaths	Democratic People's Republic of Korea	Both	Age-standardized	Neoplasms	Metabolic risks	Rate	2011	5.19708	10.6205	1.55135
Deaths	Democratic People's Republic of Korea	Both	Age-standardized	Neoplasms	Metabolic risks	Rate	2012	5.22767	10.6774	1.5695
Deaths	Democratic People's Republic of Korea	Both	Age-standardized	Neoplasms	Metabolic risks	Rate	2013	5.2462	10.7166	1.57852
Deaths	Democratic People's Republic of Korea	Both	Age-standardized	Neoplasms	Metabolic risks	Rate	2014	5.26333	10.6574	1.58359
Deaths	Democratic People's Republic of Korea	Both	Age-standardized	Neoplasms	Metabolic risks	Rate	2015	5.27479	10.5758	1.61085
Deaths	Democratic People's Republic of Korea	Both	Age-standardized	Neoplasms	Metabolic risks	Rate	2016	5.31605	10.5847	1.607
Deaths	Democratic People's Republic of Korea	Both	Age-standardized	Neoplasms	Metabolic risks	Rate	2017	5.36436	10.7442	1.60494
Deaths	Democratic People's Republic of Korea	Both	Age-standardized	Neoplasms	Metabolic risks	Rate	2018	5.40778	10.72	1.63708
Deaths	Democratic People's Republic of Korea	Both	Age-standardized	Neoplasms	Metabolic risks	Rate	2019	5.44459	10.9117	1.66658
Deaths	Democratic Republic of the Congo	Both	Age-standardized	Neoplasms	Metabolic risks	Rate	1990	5.20098	9.78406	2.20508
Deaths	Democratic Republic of the Congo	Both	Age-standardized	Neoplasms	Metabolic risks	Rate	1991	5.21426	9.78044	2.23523
Deaths	Democratic Republic of the Congo	Both	Age-standardized	Neoplasms	Metabolic risks	Rate	1992	5.19414	9.82186	2.20672
Deaths	Democratic Republic of the Congo	Both	Age-standardized	Neoplasms	Metabolic risks	Rate	1993	5.12973	9.77792	2.16498
Deaths	Democratic Republic of the Congo	Both	Age-standardized	Neoplasms	Metabolic risks	Rate	1994	5.09017	9.65056	2.13312
Deaths	Democratic Republic of the Congo	Both	Age-standardized	Neoplasms	Metabolic risks	Rate	1995	5.0862	9.80438	2.1402
Deaths	Democratic Republic of the Congo	Both	Age-standardized	Neoplasms	Metabolic risks	Rate	1996	5.11449	9.85515	2.14363
Deaths	Democratic Republic of the Congo	Both	Age-standardized	Neoplasms	Metabolic risks	Rate	1997	4.95453	9.72123	2.03187
Deaths	Democratic Republic of the Congo	Both	Age-standardized	Neoplasms	Metabolic risks	Rate	1998	4.87701	9.64563	2.0163
Deaths	Democratic Republic of the Congo	Both	Age-standardized	Neoplasms	Metabolic risks	Rate	1999	4.78001	9.50959	1.92331
Deaths	Democratic Republic of the Congo	Both	Age-standardized	Neoplasms	Metabolic risks	Rate	2000	4.67689	9.30617	1.8333
Deaths	Democratic Republic of the Congo	Both	Age-standardized	Neoplasms	Metabolic risks	Rate	2001	4.55358	9.12785	1.78143
Deaths	Democratic Republic of the Congo	Both	Age-standardized	Neoplasms	Metabolic risks	Rate	2002	4.41432	8.83401	1.70445
Deaths	Democratic Republic of the Congo	Both	Age-standardized	Neoplasms	Metabolic risks	Rate	2003	4.37066	8.80291	1.6587
Deaths	Democratic Republic of the Congo	Both	Age-standardized	Neoplasms	Metabolic risks	Rate	2004	4.28089	8.69509	1.58039
Deaths	Democratic Republic of the Congo	Both	Age-standardized	Neoplasms	Metabolic risks	Rate	2005	4.18439	8.40615	1.52833
Deaths	Democratic Republic of the Congo	Both	Age-standardized	Neoplasms	Metabolic risks	Rate	2006	4.12641	8.31598	1.49528
Deaths	Democratic Republic of the Congo	Both	Age-standardized	Neoplasms	Metabolic risks	Rate	2007	4.06544	8.13291	1.45713
Deaths	Democratic Republic of the Congo	Both	Age-standardized	Neoplasms	Metabolic risks	Rate	2008	4.07696	8.17581	1.46026
Deaths	Democratic Republic of the Congo	Both	Age-standardized	Neoplasms	Metabolic risks	Rate	2009	4.08686	8.20001	1.46717
Deaths	Democratic Republic of the Congo	Both	Age-standardized	Neoplasms	Metabolic risks	Rate	2010	4.12015	8.31741	1.4655
Deaths	Democratic Republic of the Congo	Both	Age-standardized	Neoplasms	Metabolic risks	Rate	2011	4.21203	8.62607	1.50897
Deaths	Democratic Republic of the Congo	Both	Age-standardized	Neoplasms	Metabolic risks	Rate	2012	4.33772	8.8771	1.58037
Deaths	Democratic Republic of the Congo	Both	Age-standardized	Neoplasms	Metabolic risks	Rate	2013	4.48296	9.07578	1.64955
Deaths	Democratic Republic of the Congo	Both	Age-standardized	Neoplasms	Metabolic risks	Rate	2014	4.62346	9.27329	1.72893
Deaths	Democratic Republic of the Congo	Both	Age-standardized	Neoplasms	Metabolic risks	Rate	2015	4.74706	9.50501	1.77384
Deaths	Democratic Republic of the Congo	Both	Age-standardized	Neoplasms	Metabolic risks	Rate	2016	4.8828	9.73686	1.90812
Deaths	Democratic Republic of the Congo	Both	Age-standardized	Neoplasms	Metabolic risks	Rate	2017	5.04747	9.98879	1.95694
Deaths	Democratic Republic of the Congo	Both	Age-standardized	Neoplasms	Metabolic risks	Rate	2018	5.23344	10.3203	2.05751
Deaths	Democratic Republic of the Congo	Both	Age-standardized	Neoplasms	Metabolic risks	Rate	2019	5.373	10.4555	2.17431
Deaths	Denmark	Both	Age-standardized	Neoplasms	Metabolic risks	Rate	1990	10.3399	16.9786	5.13833
Deaths	Denmark	Both	Age-standardized	Neoplasms	Metabolic risks	Rate	1991	10.5604	17.4279	5.20232
Deaths	Denmark	Both	Age-standardized	Neoplasms	Metabolic risks	Rate	1992	10.9543	18.006	5.38436
Deaths	Denmark	Both	Age-standardized	Neoplasms	Metabolic risks	Rate	1993	11.421	18.7197	5.62115
Deaths	Denmark	Both	Age-standardized	Neoplasms	Metabolic risks	Rate	1994	12.0754	19.7798	5.98642
Deaths	Denmark	Both	Age-standardized	Neoplasms	Metabolic risks	Rate	1995	12.5104	20.5796	6.18666
Deaths	Denmark	Both	Age-standardized	Neoplasms	Metabolic risks	Rate	1996	12.7341	20.8469	6.30959
Deaths	Denmark	Both	Age-standardized	Neoplasms	Metabolic risks	Rate	1997	12.9069	21.2546	6.39755
Deaths	Denmark	Both	Age-standardized	Neoplasms	Metabolic risks	Rate	1998	13.0276	21.4167	6.46843
Deaths	Denmark	Both	Age-standardized	Neoplasms	Metabolic risks	Rate	1999	13.3781	21.9336	6.6347
Deaths	Denmark	Both	Age-standardized	Neoplasms	Metabolic risks	Rate	2000	13.3241	21.7858	6.55928
Deaths	Denmark	Both	Age-standardized	Neoplasms	Metabolic risks	Rate	2001	13.5243	22.0787	6.6949
Deaths	Denmark	Both	Age-standardized	Neoplasms	Metabolic risks	Rate	2002	13.7068	22.4681	6.88576
Deaths	Denmark	Both	Age-standardized	Neoplasms	Metabolic risks	Rate	2003	13.7366	22.3733	6.95066
Deaths	Denmark	Both	Age-standardized	Neoplasms	Metabolic risks	Rate	2004	13.7941	22.4327	6.96792
Deaths	Denmark	Both	Age-standardized	Neoplasms	Metabolic risks	Rate	2005	13.7946	22.5608	6.94142
Deaths	Denmark	Both	Age-standardized	Neoplasms	Metabolic risks	Rate	2006	14.01	22.9121	7.10777
Deaths	Denmark	Both	Age-standardized	Neoplasms	Metabolic risks	Rate	2007	14.1709	23.1638	7.22085
Deaths	Denmark	Both	Age-standardized	Neoplasms	Metabolic risks	Rate	2008	14.2416	23.3034	7.23311
Deaths	Denmark	Both	Age-standardized	Neoplasms	Metabolic risks	Rate	2009	14.4692	23.6657	7.32496
Deaths	Denmark	Both	Age-standardized	Neoplasms	Metabolic risks	Rate	2010	14.6053	23.9347	7.39863
Deaths	Denmark	Both	Age-standardized	Neoplasms	Metabolic risks	Rate	2011	14.3516	23.4679	7.2713
Deaths	Denmark	Both	Age-standardized	Neoplasms	Metabolic risks	Rate	2012	14.2778	23.2916	7.26946
Deaths	Denmark	Both	Age-standardized	Neoplasms	Metabolic risks	Rate	2013	14.1626	23.1556	7.1648
Deaths	Denmark	Both	Age-standardized	Neoplasms	Metabolic risks	Rate	2014	13.9797	22.802	7.09195
Deaths	Denmark	Both	Age-standardized	Neoplasms	Metabolic risks	Rate	2015	13.7896	22.6363	7.03089
Deaths	Denmark	Both	Age-standardized	Neoplasms	Metabolic risks	Rate	2016	13.73	22.4091	6.98359
Deaths	Denmark	Both	Age-standardized	Neoplasms	Metabolic risks	Rate	2017	13.7136	22.3561	6.94202
Deaths	Denmark	Both	Age-standardized	Neoplasms	Metabolic risks	Rate	2018	13.7789	22.3858	6.91015
Deaths	Denmark	Both	Age-standardized	Neoplasms	Metabolic risks	Rate	2019	13.8822	22.4759	7.05639
Deaths	Djibouti	Both	Age-standardized	Neoplasms	Metabolic risks	Rate	1990	2.86271	5.7866	0.887338
Deaths	Djibouti	Both	Age-standardized	Neoplasms	Metabolic risks	Rate	1991	2.90571	5.90977	0.900921
Deaths	Djibouti	Both	Age-standardized	Neoplasms	Metabolic risks	Rate	1992	2.96617	6.02156	0.928871
Deaths	Djibouti	Both	Age-standardized	Neoplasms	Metabolic risks	Rate	1993	3.03681	6.06741	0.957515
Deaths	Djibouti	Both	Age-standardized	Neoplasms	Metabolic risks	Rate	1994	3.05427	6.10987	0.995048
Deaths	Djibouti	Both	Age-standardized	Neoplasms	Metabolic risks	Rate	1995	3.16537	6.35702	1.03898
Deaths	Djibouti	Both	Age-standardized	Neoplasms	Metabolic risks	Rate	1996	3.24556	6.48508	1.05383
Deaths	Djibouti	Both	Age-standardized	Neoplasms	Metabolic risks	Rate	1997	3.32616	6.65421	1.08664
Deaths	Djibouti	Both	Age-standardized	Neoplasms	Metabolic risks	Rate	1998	3.46008	6.72352	1.14254
Deaths	Djibouti	Both	Age-standardized	Neoplasms	Metabolic risks	Rate	1999	3.5651	6.9911	1.19487
Deaths	Djibouti	Both	Age-standardized	Neoplasms	Metabolic risks	Rate	2000	3.64712	7.049	1.23022
Deaths	Djibouti	Both	Age-standardized	Neoplasms	Metabolic risks	Rate	2001	3.75213	7.25433	1.29176
Deaths	Djibouti	Both	Age-standardized	Neoplasms	Metabolic risks	Rate	2002	3.93699	7.57937	1.40256
Deaths	Djibouti	Both	Age-standardized	Neoplasms	Metabolic risks	Rate	2003	4.10652	7.84257	1.49257
Deaths	Djibouti	Both	Age-standardized	Neoplasms	Metabolic risks	Rate	2004	4.39586	8.2177	1.62808
Deaths	Djibouti	Both	Age-standardized	Neoplasms	Metabolic risks	Rate	2005	4.59911	8.56128	1.74918
Deaths	Djibouti	Both	Age-standardized	Neoplasms	Metabolic risks	Rate	2006	4.72674	8.7931	1.79161
Deaths	Djibouti	Both	Age-standardized	Neoplasms	Metabolic risks	Rate	2007	4.84799	9.07265	1.84066
Deaths	Djibouti	Both	Age-standardized	Neoplasms	Metabolic risks	Rate	2008	4.9725	9.31566	1.91681
Deaths	Djibouti	Both	Age-standardized	Neoplasms	Metabolic risks	Rate	2009	5.06961	9.47596	1.96879
Deaths	Djibouti	Both	Age-standardized	Neoplasms	Metabolic risks	Rate	2010	5.23959	9.79168	2.10728
Deaths	Djibouti	Both	Age-standardized	Neoplasms	Metabolic risks	Rate	2011	5.38179	10.1171	2.2098
Deaths	Djibouti	Both	Age-standardized	Neoplasms	Metabolic risks	Rate	2012	5.5344	10.3501	2.31339
Deaths	Djibouti	Both	Age-standardized	Neoplasms	Metabolic risks	Rate	2013	5.6774	10.4624	2.40531
Deaths	Djibouti	Both	Age-standardized	Neoplasms	Metabolic risks	Rate	2014	5.74574	10.6431	2.40983
Deaths	Djibouti	Both	Age-standardized	Neoplasms	Metabolic risks	Rate	2015	5.89197	10.8774	2.51293
Deaths	Djibouti	Both	Age-standardized	Neoplasms	Metabolic risks	Rate	2016	6.00101	10.9969	2.59819
Deaths	Djibouti	Both	Age-standardized	Neoplasms	Metabolic risks	Rate	2017	6.16977	11.2448	2.72068
Deaths	Djibouti	Both	Age-standardized	Neoplasms	Metabolic risks	Rate	2018	6.35072	11.6347	2.84897
Deaths	Djibouti	Both	Age-standardized	Neoplasms	Metabolic risks	Rate	2019	6.50054	11.6425	2.8961
Deaths	Dominica	Both	Age-standardized	Neoplasms	Metabolic risks	Rate	1990	12.2214	19.6161	6.59093
Deaths	Dominica	Both	Age-standardized	Neoplasms	Metabolic risks	Rate	1991	12.4668	19.968	6.75419
Deaths	Dominica	Both	Age-standardized	Neoplasms	Metabolic risks	Rate	1992	12.2783	19.5807	6.63661
Deaths	Dominica	Both	Age-standardized	Neoplasms	Metabolic risks	Rate	1993	12.4177	19.7635	6.74612
Deaths	Dominica	Both	Age-standardized	Neoplasms	Metabolic risks	Rate	1994	12.6365	20.1997	6.83617
Deaths	Dominica	Both	Age-standardized	Neoplasms	Metabolic risks	Rate	1995	12.8199	20.4934	6.9213
Deaths	Dominica	Both	Age-standardized	Neoplasms	Metabolic risks	Rate	1996	12.969	20.8325	7.04233
Deaths	Dominica	Both	Age-standardized	Neoplasms	Metabolic risks	Rate	1997	12.9617	20.6809	6.9976
Deaths	Dominica	Both	Age-standardized	Neoplasms	Metabolic risks	Rate	1998	13.0494	20.8303	7.0112
Deaths	Dominica	Both	Age-standardized	Neoplasms	Metabolic risks	Rate	1999	13.4456	21.4647	7.04079
Deaths	Dominica	Both	Age-standardized	Neoplasms	Metabolic risks	Rate	2000	13.7622	21.8614	7.2802
Deaths	Dominica	Both	Age-standardized	Neoplasms	Metabolic risks	Rate	2001	14.0921	22.4004	7.47163
Deaths	Dominica	Both	Age-standardized	Neoplasms	Metabolic risks	Rate	2002	14.5715	23.1397	7.76466
Deaths	Dominica	Both	Age-standardized	Neoplasms	Metabolic risks	Rate	2003	14.9507	23.7702	8.01497
Deaths	Dominica	Both	Age-standardized	Neoplasms	Metabolic risks	Rate	2004	15.0664	23.7044	8.01004
Deaths	Dominica	Both	Age-standardized	Neoplasms	Metabolic risks	Rate	2005	15.1208	23.8537	8.10289
Deaths	Dominica	Both	Age-standardized	Neoplasms	Metabolic risks	Rate	2006	15.2901	24.2056	8.2164
Deaths	Dominica	Both	Age-standardized	Neoplasms	Metabolic risks	Rate	2007	15.4396	24.4156	8.25967
Deaths	Dominica	Both	Age-standardized	Neoplasms	Metabolic risks	Rate	2008	15.5785	24.4664	8.28207
Deaths	Dominica	Both	Age-standardized	Neoplasms	Metabolic risks	Rate	2009	15.8006	24.9952	8.39232
Deaths	Dominica	Both	Age-standardized	Neoplasms	Metabolic risks	Rate	2010	16.1271	25.7137	8.56647
Deaths	Dominica	Both	Age-standardized	Neoplasms	Metabolic risks	Rate	2011	16.4867	26.4223	8.82524
Deaths	Dominica	Both	Age-standardized	Neoplasms	Metabolic risks	Rate	2012	16.942	26.9497	9.19682
Deaths	Dominica	Both	Age-standardized	Neoplasms	Metabolic risks	Rate	2013	17.2795	27.704	9.33145
Deaths	Dominica	Both	Age-standardized	Neoplasms	Metabolic risks	Rate	2014	17.5579	28.0182	9.51327
Deaths	Dominica	Both	Age-standardized	Neoplasms	Metabolic risks	Rate	2015	17.7149	28.3216	9.5136
Deaths	Dominica	Both	Age-standardized	Neoplasms	Metabolic risks	Rate	2016	17.7059	28.4434	9.52046
Deaths	Dominica	Both	Age-standardized	Neoplasms	Metabolic risks	Rate	2017	17.7493	28.8966	9.52366
Deaths	Dominica	Both	Age-standardized	Neoplasms	Metabolic risks	Rate	2018	17.8168	29.1659	9.60007
Deaths	Dominica	Both	Age-standardized	Neoplasms	Metabolic risks	Rate	2019	17.9223	29.5147	9.63375
Deaths	Dominican Republic	Both	Age-standardized	Neoplasms	Metabolic risks	Rate	1990	3.43322	5.95034	1.50416
Deaths	Dominican Republic	Both	Age-standardized	Neoplasms	Metabolic risks	Rate	1991	3.34637	5.73979	1.4487
Deaths	Dominican Republic	Both	Age-standardized	Neoplasms	Metabolic risks	Rate	1992	3.26269	5.68038	1.42781
Deaths	Dominican Republic	Both	Age-standardized	Neoplasms	Metabolic risks	Rate	1993	3.27648	5.64407	1.43535
Deaths	Dominican Republic	Both	Age-standardized	Neoplasms	Metabolic risks	Rate	1994	3.21045	5.57107	1.40723
Deaths	Dominican Republic	Both	Age-standardized	Neoplasms	Metabolic risks	Rate	1995	3.19733	5.65683	1.42422
Deaths	Dominican Republic	Both	Age-standardized	Neoplasms	Metabolic risks	Rate	1996	3.27601	5.67117	1.44256
Deaths	Dominican Republic	Both	Age-standardized	Neoplasms	Metabolic risks	Rate	1997	3.36637	5.87842	1.4831
Deaths	Dominican Republic	Both	Age-standardized	Neoplasms	Metabolic risks	Rate	1998	3.43409	5.96254	1.51985
Deaths	Dominican Republic	Both	Age-standardized	Neoplasms	Metabolic risks	Rate	1999	3.4884	5.95573	1.55226
Deaths	Dominican Republic	Both	Age-standardized	Neoplasms	Metabolic risks	Rate	2000	3.51274	6.04462	1.5881
Deaths	Dominican Republic	Both	Age-standardized	Neoplasms	Metabolic risks	Rate	2001	3.63858	6.25458	1.6392
Deaths	Dominican Republic	Both	Age-standardized	Neoplasms	Metabolic risks	Rate	2002	3.84136	6.54097	1.71767
Deaths	Dominican Republic	Both	Age-standardized	Neoplasms	Metabolic risks	Rate	2003	4.17048	6.96408	1.93417
Deaths	Dominican Republic	Both	Age-standardized	Neoplasms	Metabolic risks	Rate	2004	4.57735	7.69159	2.12483
Deaths	Dominican Republic	Both	Age-standardized	Neoplasms	Metabolic risks	Rate	2005	4.94253	8.35141	2.29179
Deaths	Dominican Republic	Both	Age-standardized	Neoplasms	Metabolic risks	Rate	2006	5.22639	8.97902	2.3992
Deaths	Dominican Republic	Both	Age-standardized	Neoplasms	Metabolic risks	Rate	2007	5.41156	9.37983	2.51419
Deaths	Dominican Republic	Both	Age-standardized	Neoplasms	Metabolic risks	Rate	2008	5.58723	9.54855	2.60474
Deaths	Dominican Republic	Both	Age-standardized	Neoplasms	Metabolic risks	Rate	2009	5.78688	9.86794	2.76618
Deaths	Dominican Republic	Both	Age-standardized	Neoplasms	Metabolic risks	Rate	2010	5.96884	9.92683	2.91337
Deaths	Dominican Republic	Both	Age-standardized	Neoplasms	Metabolic risks	Rate	2011	6.14715	10.0232	3.08064
Deaths	Dominican Republic	Both	Age-standardized	Neoplasms	Metabolic risks	Rate	2012	6.52651	10.3963	3.24801
Deaths	Dominican Republic	Both	Age-standardized	Neoplasms	Metabolic risks	Rate	2013	6.99386	11.2557	3.48582
Deaths	Dominican Republic	Both	Age-standardized	Neoplasms	Metabolic risks	Rate	2014	7.37457	11.9714	3.68401
Deaths	Dominican Republic	Both	Age-standardized	Neoplasms	Metabolic risks	Rate	2015	7.75193	12.554	3.97587
Deaths	Dominican Republic	Both	Age-standardized	Neoplasms	Metabolic risks	Rate	2016	8.01628	13.0878	4.17019
Deaths	Dominican Republic	Both	Age-standardized	Neoplasms	Metabolic risks	Rate	2017	8.1471	13.5405	4.1825
Deaths	Dominican Republic	Both	Age-standardized	Neoplasms	Metabolic risks	Rate	2018	8.27465	13.6479	4.16968
Deaths	Dominican Republic	Both	Age-standardized	Neoplasms	Metabolic risks	Rate	2019	8.40773	14.1835	4.2381
Deaths	Ecuador	Both	Age-standardized	Neoplasms	Metabolic risks	Rate	1990	6.58777	9.87608	3.87516
Deaths	Ecuador	Both	Age-standardized	Neoplasms	Metabolic risks	Rate	1991	6.94418	10.4122	4.0922
Deaths	Ecuador	Both	Age-standardized	Neoplasms	Metabolic risks	Rate	1992	6.96981	10.4684	4.12007
Deaths	Ecuador	Both	Age-standardized	Neoplasms	Metabolic risks	Rate	1993	6.83382	10.2426	4.06231
Deaths	Ecuador	Both	Age-standardized	Neoplasms	Metabolic risks	Rate	1994	6.78118	10.1236	3.9912
Deaths	Ecuador	Both	Age-standardized	Neoplasms	Metabolic risks	Rate	1995	6.66746	9.95699	3.93113
Deaths	Ecuador	Both	Age-standardized	Neoplasms	Metabolic risks	Rate	1996	6.79185	10.1794	4.02486
Deaths	Ecuador	Both	Age-standardized	Neoplasms	Metabolic risks	Rate	1997	6.71045	10.086	3.96544
Deaths	Ecuador	Both	Age-standardized	Neoplasms	Metabolic risks	Rate	1998	6.92659	10.3529	4.07686
Deaths	Ecuador	Both	Age-standardized	Neoplasms	Metabolic risks	Rate	1999	7.00449	10.4994	4.12003
Deaths	Ecuador	Both	Age-standardized	Neoplasms	Metabolic risks	Rate	2000	7.11546	10.6574	4.18926
Deaths	Ecuador	Both	Age-standardized	Neoplasms	Metabolic risks	Rate	2001	7.05523	10.6408	4.08031
Deaths	Ecuador	Both	Age-standardized	Neoplasms	Metabolic risks	Rate	2002	8.03412	12.0272	4.70292
Deaths	Ecuador	Both	Age-standardized	Neoplasms	Metabolic risks	Rate	2003	8.62516	12.9906	5.08592
Deaths	Ecuador	Both	Age-standardized	Neoplasms	Metabolic risks	Rate	2004	8.93439	13.4605	5.2583
Deaths	Ecuador	Both	Age-standardized	Neoplasms	Metabolic risks	Rate	2005	9.37279	14.1183	5.42987
Deaths	Ecuador	Both	Age-standardized	Neoplasms	Metabolic risks	Rate	2006	9.67736	14.6062	5.65564
Deaths	Ecuador	Both	Age-standardized	Neoplasms	Metabolic risks	Rate	2007	9.8639	14.8804	5.71527
Deaths	Ecuador	Both	Age-standardized	Neoplasms	Metabolic risks	Rate	2008	9.98946	15.3571	5.74312
Deaths	Ecuador	Both	Age-standardized	Neoplasms	Metabolic risks	Rate	2009	9.96898	15.1848	5.70839
Deaths	Ecuador	Both	Age-standardized	Neoplasms	Metabolic risks	Rate	2010	10.0441	15.2151	5.77278
Deaths	Ecuador	Both	Age-standardized	Neoplasms	Metabolic risks	Rate	2011	9.95576	14.9789	5.67057
Deaths	Ecuador	Both	Age-standardized	Neoplasms	Metabolic risks	Rate	2012	10.4	15.8571	5.82589
Deaths	Ecuador	Both	Age-standardized	Neoplasms	Metabolic risks	Rate	2013	10.575	16.0441	6.02865
Deaths	Ecuador	Both	Age-standardized	Neoplasms	Metabolic risks	Rate	2014	10.611	16.2014	6.05315
Deaths	Ecuador	Both	Age-standardized	Neoplasms	Metabolic risks	Rate	2015	10.5889	16.0113	6.14974
Deaths	Ecuador	Both	Age-standardized	Neoplasms	Metabolic risks	Rate	2016	10.7541	16.1812	6.24125
Deaths	Ecuador	Both	Age-standardized	Neoplasms	Metabolic risks	Rate	2017	10.8625	16.3353	6.34957
Deaths	Ecuador	Both	Age-standardized	Neoplasms	Metabolic risks	Rate	2018	10.9825	16.9746	6.30452
Deaths	Ecuador	Both	Age-standardized	Neoplasms	Metabolic risks	Rate	2019	11.0169	17.4883	6.20412
Deaths	Egypt	Both	Age-standardized	Neoplasms	Metabolic risks	Rate	1990	6.09478	9.81001	3.21389
Deaths	Egypt	Both	Age-standardized	Neoplasms	Metabolic risks	Rate	1991	6.23672	9.95146	3.31509
Deaths	Egypt	Both	Age-standardized	Neoplasms	Metabolic risks	Rate	1992	6.28422	9.85156	3.38168
Deaths	Egypt	Both	Age-standardized	Neoplasms	Metabolic risks	Rate	1993	6.5439	10.1842	3.57376
Deaths	Egypt	Both	Age-standardized	Neoplasms	Metabolic risks	Rate	1994	6.77334	10.5856	3.65886
Deaths	Egypt	Both	Age-standardized	Neoplasms	Metabolic risks	Rate	1995	6.84704	10.6336	3.71687
Deaths	Egypt	Both	Age-standardized	Neoplasms	Metabolic risks	Rate	1996	7.02542	10.8828	3.83344
Deaths	Egypt	Both	Age-standardized	Neoplasms	Metabolic risks	Rate	1997	7.24462	11.2799	3.99877
Deaths	Egypt	Both	Age-standardized	Neoplasms	Metabolic risks	Rate	1998	7.40332	11.4475	4.08749
Deaths	Egypt	Both	Age-standardized	Neoplasms	Metabolic risks	Rate	1999	7.59779	11.754	4.22021
Deaths	Egypt	Both	Age-standardized	Neoplasms	Metabolic risks	Rate	2000	7.64738	11.8349	4.26922
Deaths	Egypt	Both	Age-standardized	Neoplasms	Metabolic risks	Rate	2001	8.2107	12.6667	4.57179
Deaths	Egypt	Both	Age-standardized	Neoplasms	Metabolic risks	Rate	2002	8.66402	13.2266	4.81189
Deaths	Egypt	Both	Age-standardized	Neoplasms	Metabolic risks	Rate	2003	9.16363	14.0299	5.05596
Deaths	Egypt	Both	Age-standardized	Neoplasms	Metabolic risks	Rate	2004	9.47735	14.5457	5.25127
Deaths	Egypt	Both	Age-standardized	Neoplasms	Metabolic risks	Rate	2005	9.65009	14.8186	5.37099
Deaths	Egypt	Both	Age-standardized	Neoplasms	Metabolic risks	Rate	2006	9.98534	15.3156	5.52069
Deaths	Egypt	Both	Age-standardized	Neoplasms	Metabolic risks	Rate	2007	10.2061	15.5583	5.67539
Deaths	Egypt	Both	Age-standardized	Neoplasms	Metabolic risks	Rate	2008	10.5951	16.2081	5.88506
Deaths	Egypt	Both	Age-standardized	Neoplasms	Metabolic risks	Rate	2009	11.3704	17.317	6.26195
Deaths	Egypt	Both	Age-standardized	Neoplasms	Metabolic risks	Rate	2010	11.5236	17.6823	6.34097
Deaths	Egypt	Both	Age-standardized	Neoplasms	Metabolic risks	Rate	2011	11.6563	18.118	6.44413
Deaths	Egypt	Both	Age-standardized	Neoplasms	Metabolic risks	Rate	2012	11.8415	18.4184	6.57132
Deaths	Egypt	Both	Age-standardized	Neoplasms	Metabolic risks	Rate	2013	11.5959	17.9452	6.53226
Deaths	Egypt	Both	Age-standardized	Neoplasms	Metabolic risks	Rate	2014	11.7985	18.1635	6.60726
Deaths	Egypt	Both	Age-standardized	Neoplasms	Metabolic risks	Rate	2015	12.2731	19.0048	6.87381
Deaths	Egypt	Both	Age-standardized	Neoplasms	Metabolic risks	Rate	2016	12.5035	19.4911	6.75524
Deaths	Egypt	Both	Age-standardized	Neoplasms	Metabolic risks	Rate	2017	12.4952	19.6508	6.62223
Deaths	Egypt	Both	Age-standardized	Neoplasms	Metabolic risks	Rate	2018	12.5742	20.2907	6.72453
Deaths	Egypt	Both	Age-standardized	Neoplasms	Metabolic risks	Rate	2019	12.6347	20.5817	6.83154
Deaths	El Salvador	Both	Age-standardized	Neoplasms	Metabolic risks	Rate	1990	4.05489	6.6349	2.04804
Deaths	El Salvador	Both	Age-standardized	Neoplasms	Metabolic risks	Rate	1991	4.13417	6.71777	2.11542
Deaths	El Salvador	Both	Age-standardized	Neoplasms	Metabolic risks	Rate	1992	4.36626	7.04611	2.21145
Deaths	El Salvador	Both	Age-standardized	Neoplasms	Metabolic risks	Rate	1993	4.56102	7.34169	2.32144
Deaths	El Salvador	Both	Age-standardized	Neoplasms	Metabolic risks	Rate	1994	4.78904	7.69583	2.4481
Deaths	El Salvador	Both	Age-standardized	Neoplasms	Metabolic risks	Rate	1995	4.77949	7.65147	2.45335
Deaths	El Salvador	Both	Age-standardized	Neoplasms	Metabolic risks	Rate	1996	5.00445	7.96899	2.64354
Deaths	El Salvador	Both	Age-standardized	Neoplasms	Metabolic risks	Rate	1997	5.37765	8.54962	2.84407
Deaths	El Salvador	Both	Age-standardized	Neoplasms	Metabolic risks	Rate	1998	5.83762	9.28997	3.10861
Deaths	El Salvador	Both	Age-standardized	Neoplasms	Metabolic risks	Rate	1999	5.82488	9.21787	3.11106
Deaths	El Salvador	Both	Age-standardized	Neoplasms	Metabolic risks	Rate	2000	6.00713	9.40922	3.24376
Deaths	El Salvador	Both	Age-standardized	Neoplasms	Metabolic risks	Rate	2001	6.20859	9.79968	3.37421
Deaths	El Salvador	Both	Age-standardized	Neoplasms	Metabolic risks	Rate	2002	6.24521	9.79193	3.39008
Deaths	El Salvador	Both	Age-standardized	Neoplasms	Metabolic risks	Rate	2003	6.52766	10.2096	3.57664
Deaths	El Salvador	Both	Age-standardized	Neoplasms	Metabolic risks	Rate	2004	6.83571	10.6363	3.7116
Deaths	El Salvador	Both	Age-standardized	Neoplasms	Metabolic risks	Rate	2005	6.95148	10.7952	3.73483
Deaths	El Salvador	Both	Age-standardized	Neoplasms	Metabolic risks	Rate	2006	7.02598	11.0317	3.81591
Deaths	El Salvador	Both	Age-standardized	Neoplasms	Metabolic risks	Rate	2007	7.04165	11.0673	3.81101
Deaths	El Salvador	Both	Age-standardized	Neoplasms	Metabolic risks	Rate	2008	6.90325	10.79	3.68857
Deaths	El Salvador	Both	Age-standardized	Neoplasms	Metabolic risks	Rate	2009	7.19652	11.3598	3.84518
Deaths	El Salvador	Both	Age-standardized	Neoplasms	Metabolic risks	Rate	2010	6.91546	10.893	3.70086
Deaths	El Salvador	Both	Age-standardized	Neoplasms	Metabolic risks	Rate	2011	7.11333	11.2189	3.77037
Deaths	El Salvador	Both	Age-standardized	Neoplasms	Metabolic risks	Rate	2012	6.88578	10.9138	3.70822
Deaths	El Salvador	Both	Age-standardized	Neoplasms	Metabolic risks	Rate	2013	7.22412	11.3663	3.84029
Deaths	El Salvador	Both	Age-standardized	Neoplasms	Metabolic risks	Rate	2014	7.69848	12.1175	4.04342
Deaths	El Salvador	Both	Age-standardized	Neoplasms	Metabolic risks	Rate	2015	7.80617	12.6191	4.11313
Deaths	El Salvador	Both	Age-standardized	Neoplasms	Metabolic risks	Rate	2016	7.84434	12.9491	4.07521
Deaths	El Salvador	Both	Age-standardized	Neoplasms	Metabolic risks	Rate	2017	7.90932	13.2284	4.04125
Deaths	El Salvador	Both	Age-standardized	Neoplasms	Metabolic risks	Rate	2018	8.02391	13.5961	4.0616
Deaths	El Salvador	Both	Age-standardized	Neoplasms	Metabolic risks	Rate	2019	8.25506	14.2298	4.2162
Deaths	Equatorial Guinea	Both	Age-standardized	Neoplasms	Metabolic risks	Rate	1990	3.44809	7.19758	1.05199
Deaths	Equatorial Guinea	Both	Age-standardized	Neoplasms	Metabolic risks	Rate	1991	3.45189	7.22966	1.05724
Deaths	Equatorial Guinea	Both	Age-standardized	Neoplasms	Metabolic risks	Rate	1992	3.4624	7.22355	1.07279
Deaths	Equatorial Guinea	Both	Age-standardized	Neoplasms	Metabolic risks	Rate	1993	3.52719	7.20077	1.11919
Deaths	Equatorial Guinea	Both	Age-standardized	Neoplasms	Metabolic risks	Rate	1994	3.60989	7.25873	1.17004
Deaths	Equatorial Guinea	Both	Age-standardized	Neoplasms	Metabolic risks	Rate	1995	3.73313	7.42155	1.22828
Deaths	Equatorial Guinea	Both	Age-standardized	Neoplasms	Metabolic risks	Rate	1996	3.93247	7.68533	1.33219
Deaths	Equatorial Guinea	Both	Age-standardized	Neoplasms	Metabolic risks	Rate	1997	4.13499	8.0529	1.43963
Deaths	Equatorial Guinea	Both	Age-standardized	Neoplasms	Metabolic risks	Rate	1998	4.41636	8.43943	1.60569
Deaths	Equatorial Guinea	Both	Age-standardized	Neoplasms	Metabolic risks	Rate	1999	4.74044	8.98385	1.7785
Deaths	Equatorial Guinea	Both	Age-standardized	Neoplasms	Metabolic risks	Rate	2000	5.07214	9.5317	1.95786
Deaths	Equatorial Guinea	Both	Age-standardized	Neoplasms	Metabolic risks	Rate	2001	5.43556	9.95946	2.24146
Deaths	Equatorial Guinea	Both	Age-standardized	Neoplasms	Metabolic risks	Rate	2002	5.86095	10.4941	2.49908
Deaths	Equatorial Guinea	Both	Age-standardized	Neoplasms	Metabolic risks	Rate	2003	6.43832	11.2943	2.80892
Deaths	Equatorial Guinea	Both	Age-standardized	Neoplasms	Metabolic risks	Rate	2004	7.09618	12.3869	3.17674
Deaths	Equatorial Guinea	Both	Age-standardized	Neoplasms	Metabolic risks	Rate	2005	7.67242	13.2764	3.55914
Deaths	Equatorial Guinea	Both	Age-standardized	Neoplasms	Metabolic risks	Rate	2006	8.21891	14.2504	3.86053
Deaths	Equatorial Guinea	Both	Age-standardized	Neoplasms	Metabolic risks	Rate	2007	8.67168	15.0019	4.01265
Deaths	Equatorial Guinea	Both	Age-standardized	Neoplasms	Metabolic risks	Rate	2008	9.18755	15.9309	4.28589
Deaths	Equatorial Guinea	Both	Age-standardized	Neoplasms	Metabolic risks	Rate	2009	9.71447	16.9711	4.56267
Deaths	Equatorial Guinea	Both	Age-standardized	Neoplasms	Metabolic risks	Rate	2010	10.1815	17.6115	4.86103
Deaths	Equatorial Guinea	Both	Age-standardized	Neoplasms	Metabolic risks	Rate	2011	10.793	18.7327	5.18205
Deaths	Equatorial Guinea	Both	Age-standardized	Neoplasms	Metabolic risks	Rate	2012	11.2414	19.4825	5.40465
Deaths	Equatorial Guinea	Both	Age-standardized	Neoplasms	Metabolic risks	Rate	2013	11.5272	19.7443	5.59563
Deaths	Equatorial Guinea	Both	Age-standardized	Neoplasms	Metabolic risks	Rate	2014	11.7963	20.055	5.81101
Deaths	Equatorial Guinea	Both	Age-standardized	Neoplasms	Metabolic risks	Rate	2015	12.1586	20.7422	6.0408
Deaths	Equatorial Guinea	Both	Age-standardized	Neoplasms	Metabolic risks	Rate	2016	12.5699	21.7613	6.31786
Deaths	Equatorial Guinea	Both	Age-standardized	Neoplasms	Metabolic risks	Rate	2017	12.831	22.3794	6.42769
Deaths	Equatorial Guinea	Both	Age-standardized	Neoplasms	Metabolic risks	Rate	2018	13.036	22.6537	6.66104
Deaths	Equatorial Guinea	Both	Age-standardized	Neoplasms	Metabolic risks	Rate	2019	13.041	22.6828	6.56636
Deaths	Eritrea	Both	Age-standardized	Neoplasms	Metabolic risks	Rate	1990	2.56719	5.06533	0.896668
Deaths	Eritrea	Both	Age-standardized	Neoplasms	Metabolic risks	Rate	1991	2.65679	5.18561	0.941066
Deaths	Eritrea	Both	Age-standardized	Neoplasms	Metabolic risks	Rate	1992	2.74593	5.29058	0.97475
Deaths	Eritrea	Both	Age-standardized	Neoplasms	Metabolic risks	Rate	1993	2.86195	5.46951	1.0222
Deaths	Eritrea	Both	Age-standardized	Neoplasms	Metabolic risks	Rate	1994	3.05139	5.81932	1.13459
Deaths	Eritrea	Both	Age-standardized	Neoplasms	Metabolic risks	Rate	1995	3.28639	6.12601	1.21993
Deaths	Eritrea	Both	Age-standardized	Neoplasms	Metabolic risks	Rate	1996	3.45419	6.45683	1.3168
Deaths	Eritrea	Both	Age-standardized	Neoplasms	Metabolic risks	Rate	1997	3.67328	6.77091	1.43271
Deaths	Eritrea	Both	Age-standardized	Neoplasms	Metabolic risks	Rate	1998	3.88845	7.11984	1.55967
Deaths	Eritrea	Both	Age-standardized	Neoplasms	Metabolic risks	Rate	1999	4.13672	7.53338	1.67634
Deaths	Eritrea	Both	Age-standardized	Neoplasms	Metabolic risks	Rate	2000	4.34049	7.92085	1.76848
Deaths	Eritrea	Both	Age-standardized	Neoplasms	Metabolic risks	Rate	2001	4.46603	8.08962	1.80749
Deaths	Eritrea	Both	Age-standardized	Neoplasms	Metabolic risks	Rate	2002	4.67725	8.54242	1.90578
Deaths	Eritrea	Both	Age-standardized	Neoplasms	Metabolic risks	Rate	2003	4.83823	8.79969	1.97087
Deaths	Eritrea	Both	Age-standardized	Neoplasms	Metabolic risks	Rate	2004	4.98458	9.05353	2.03862
Deaths	Eritrea	Both	Age-standardized	Neoplasms	Metabolic risks	Rate	2005	5.06234	9.17002	2.12168
Deaths	Eritrea	Both	Age-standardized	Neoplasms	Metabolic risks	Rate	2006	5.09677	9.27768	2.15112
Deaths	Eritrea	Both	Age-standardized	Neoplasms	Metabolic risks	Rate	2007	5.11071	9.29154	2.16011
Deaths	Eritrea	Both	Age-standardized	Neoplasms	Metabolic risks	Rate	2008	5.13154	9.37404	2.19096
Deaths	Eritrea	Both	Age-standardized	Neoplasms	Metabolic risks	Rate	2009	5.15051	9.3069	2.18844
Deaths	Eritrea	Both	Age-standardized	Neoplasms	Metabolic risks	Rate	2010	5.17013	9.35376	2.17942
Deaths	Eritrea	Both	Age-standardized	Neoplasms	Metabolic risks	Rate	2011	5.22768	9.33143	2.22803
Deaths	Eritrea	Both	Age-standardized	Neoplasms	Metabolic risks	Rate	2012	5.34203	9.52808	2.28665
Deaths	Eritrea	Both	Age-standardized	Neoplasms	Metabolic risks	Rate	2013	5.47644	9.81472	2.38264
Deaths	Eritrea	Both	Age-standardized	Neoplasms	Metabolic risks	Rate	2014	5.60843	9.95405	2.45335
Deaths	Eritrea	Both	Age-standardized	Neoplasms	Metabolic risks	Rate	2015	5.73956	10.1049	2.55183
Deaths	Eritrea	Both	Age-standardized	Neoplasms	Metabolic risks	Rate	2016	5.84796	10.4832	2.57016
Deaths	Eritrea	Both	Age-standardized	Neoplasms	Metabolic risks	Rate	2017	5.94734	10.5456	2.5992
Deaths	Eritrea	Both	Age-standardized	Neoplasms	Metabolic risks	Rate	2018	6.05576	10.7108	2.66385
Deaths	Eritrea	Both	Age-standardized	Neoplasms	Metabolic risks	Rate	2019	6.15614	10.7553	2.7235
Deaths	Estonia	Both	Age-standardized	Neoplasms	Metabolic risks	Rate	1990	10.6243	16.673	5.86996
Deaths	Estonia	Both	Age-standardized	Neoplasms	Metabolic risks	Rate	1991	11.1397	17.3911	6.15312
Deaths	Estonia	Both	Age-standardized	Neoplasms	Metabolic risks	Rate	1992	11.0461	17.1923	6.13118
Deaths	Estonia	Both	Age-standardized	Neoplasms	Metabolic risks	Rate	1993	11.8561	18.5359	6.54798
Deaths	Estonia	Both	Age-standardized	Neoplasms	Metabolic risks	Rate	1994	12.6059	19.7129	6.93814
Deaths	Estonia	Both	Age-standardized	Neoplasms	Metabolic risks	Rate	1995	12.1544	19.0022	6.76139
Deaths	Estonia	Both	Age-standardized	Neoplasms	Metabolic risks	Rate	1996	11.235	17.5892	6.25026
Deaths	Estonia	Both	Age-standardized	Neoplasms	Metabolic risks	Rate	1997	11.6253	17.9203	6.39189
Deaths	Estonia	Both	Age-standardized	Neoplasms	Metabolic risks	Rate	1998	12.4804	19.4521	6.98293
Deaths	Estonia	Both	Age-standardized	Neoplasms	Metabolic risks	Rate	1999	12.3593	19.1173	6.9157
Deaths	Estonia	Both	Age-standardized	Neoplasms	Metabolic risks	Rate	2000	12.6889	19.647	7.19062
Deaths	Estonia	Both	Age-standardized	Neoplasms	Metabolic risks	Rate	2001	13.3797	20.6483	7.60956
Deaths	Estonia	Both	Age-standardized	Neoplasms	Metabolic risks	Rate	2002	13.4565	20.59	7.7331
Deaths	Estonia	Both	Age-standardized	Neoplasms	Metabolic risks	Rate	2003	13.6557	20.8752	7.85867
Deaths	Estonia	Both	Age-standardized	Neoplasms	Metabolic risks	Rate	2004	14.0253	21.2331	8.15945
Deaths	Estonia	Both	Age-standardized	Neoplasms	Metabolic risks	Rate	2005	14.3928	21.7881	8.43428
Deaths	Estonia	Both	Age-standardized	Neoplasms	Metabolic risks	Rate	2006	14.9536	22.6765	8.73037
Deaths	Estonia	Both	Age-standardized	Neoplasms	Metabolic risks	Rate	2007	15.7399	23.8187	9.29181
Deaths	Estonia	Both	Age-standardized	Neoplasms	Metabolic risks	Rate	2008	15.6551	23.5858	9.21358
Deaths	Estonia	Both	Age-standardized	Neoplasms	Metabolic risks	Rate	2009	15.8582	24.0434	9.36948
Deaths	Estonia	Both	Age-standardized	Neoplasms	Metabolic risks	Rate	2010	15.2528	23.1073	9.03875
Deaths	Estonia	Both	Age-standardized	Neoplasms	Metabolic risks	Rate	2011	15.7276	23.711	9.31985
Deaths	Estonia	Both	Age-standardized	Neoplasms	Metabolic risks	Rate	2012	15.6146	23.4634	9.3838
Deaths	Estonia	Both	Age-standardized	Neoplasms	Metabolic risks	Rate	2013	15.2067	22.5451	9.20228
Deaths	Estonia	Both	Age-standardized	Neoplasms	Metabolic risks	Rate	2014	15.4318	22.7888	9.32933
Deaths	Estonia	Both	Age-standardized	Neoplasms	Metabolic risks	Rate	2015	15.0778	22.2939	9.17657
Deaths	Estonia	Both	Age-standardized	Neoplasms	Metabolic risks	Rate	2016	15.4949	22.7785	9.45762
Deaths	Estonia	Both	Age-standardized	Neoplasms	Metabolic risks	Rate	2017	15.316	23.0424	9.1129
Deaths	Estonia	Both	Age-standardized	Neoplasms	Metabolic risks	Rate	2018	15.1464	22.8244	9.10312
Deaths	Estonia	Both	Age-standardized	Neoplasms	Metabolic risks	Rate	2019	15.0405	23.2115	8.75928
Deaths	Eswatini	Both	Age-standardized	Neoplasms	Metabolic risks	Rate	1990	12.3359	19.2171	6.89703
Deaths	Eswatini	Both	Age-standardized	Neoplasms	Metabolic risks	Rate	1991	12.7847	19.9806	7.16108
Deaths	Eswatini	Both	Age-standardized	Neoplasms	Metabolic risks	Rate	1992	13.0886	20.2771	7.35757
Deaths	Eswatini	Both	Age-standardized	Neoplasms	Metabolic risks	Rate	1993	13.3444	20.6399	7.43779
Deaths	Eswatini	Both	Age-standardized	Neoplasms	Metabolic risks	Rate	1994	13.8903	21.2718	7.78044
Deaths	Eswatini	Both	Age-standardized	Neoplasms	Metabolic risks	Rate	1995	14.7244	22.5013	8.3722
Deaths	Eswatini	Both	Age-standardized	Neoplasms	Metabolic risks	Rate	1996	15.6836	23.928	8.98116
Deaths	Eswatini	Both	Age-standardized	Neoplasms	Metabolic risks	Rate	1997	16.49	25.3285	9.34148
Deaths	Eswatini	Both	Age-standardized	Neoplasms	Metabolic risks	Rate	1998	17.8232	27.4431	9.98338
Deaths	Eswatini	Both	Age-standardized	Neoplasms	Metabolic risks	Rate	1999	19.3425	29.9384	10.6314
Deaths	Eswatini	Both	Age-standardized	Neoplasms	Metabolic risks	Rate	2000	21.3437	33.2591	11.6263
Deaths	Eswatini	Both	Age-standardized	Neoplasms	Metabolic risks	Rate	2001	23.0262	36.1926	12.4452
Deaths	Eswatini	Both	Age-standardized	Neoplasms	Metabolic risks	Rate	2002	24.6371	39.2989	13.1187
Deaths	Eswatini	Both	Age-standardized	Neoplasms	Metabolic risks	Rate	2003	25.7647	41.578	13.6153
Deaths	Eswatini	Both	Age-standardized	Neoplasms	Metabolic risks	Rate	2004	26.1188	42.0838	13.8505
Deaths	Eswatini	Both	Age-standardized	Neoplasms	Metabolic risks	Rate	2005	26.1139	41.8866	13.7047
Deaths	Eswatini	Both	Age-standardized	Neoplasms	Metabolic risks	Rate	2006	25.6484	40.8985	13.3713
Deaths	Eswatini	Both	Age-standardized	Neoplasms	Metabolic risks	Rate	2007	25.3164	40.5153	13.3172
Deaths	Eswatini	Both	Age-standardized	Neoplasms	Metabolic risks	Rate	2008	25.1423	40.5401	13.284
Deaths	Eswatini	Both	Age-standardized	Neoplasms	Metabolic risks	Rate	2009	24.9201	40.3096	13.347
Deaths	Eswatini	Both	Age-standardized	Neoplasms	Metabolic risks	Rate	2010	24.3822	39.2574	13.0476
Deaths	Eswatini	Both	Age-standardized	Neoplasms	Metabolic risks	Rate	2011	23.8235	38.3827	12.7279
Deaths	Eswatini	Both	Age-standardized	Neoplasms	Metabolic risks	Rate	2012	23.607	38.094	12.7944
Deaths	Eswatini	Both	Age-standardized	Neoplasms	Metabolic risks	Rate	2013	23.3974	37.3926	12.8493
Deaths	Eswatini	Both	Age-standardized	Neoplasms	Metabolic risks	Rate	2014	23.1938	36.6874	12.5228
Deaths	Eswatini	Both	Age-standardized	Neoplasms	Metabolic risks	Rate	2015	22.9802	36.7137	12.4997
Deaths	Eswatini	Both	Age-standardized	Neoplasms	Metabolic risks	Rate	2016	22.7444	36.1869	12.3704
Deaths	Eswatini	Both	Age-standardized	Neoplasms	Metabolic risks	Rate	2017	22.5293	35.9571	12.5194
Deaths	Eswatini	Both	Age-standardized	Neoplasms	Metabolic risks	Rate	2018	22.4415	35.7915	12.4179
Deaths	Eswatini	Both	Age-standardized	Neoplasms	Metabolic risks	Rate	2019	22.3833	36.2395	12.2538
Deaths	Ethiopia	Both	Age-standardized	Neoplasms	Metabolic risks	Rate	1990	2.25921	4.68339	0.686823
Deaths	Ethiopia	Both	Age-standardized	Neoplasms	Metabolic risks	Rate	1991	2.23128	4.52222	0.6738
Deaths	Ethiopia	Both	Age-standardized	Neoplasms	Metabolic risks	Rate	1992	2.23934	4.59565	0.675971
Deaths	Ethiopia	Both	Age-standardized	Neoplasms	Metabolic risks	Rate	1993	2.22732	4.54208	0.689722
Deaths	Ethiopia	Both	Age-standardized	Neoplasms	Metabolic risks	Rate	1994	2.20586	4.51947	0.666926
Deaths	Ethiopia	Both	Age-standardized	Neoplasms	Metabolic risks	Rate	1995	2.1875	4.44589	0.670371
Deaths	Ethiopia	Both	Age-standardized	Neoplasms	Metabolic risks	Rate	1996	2.15942	4.46609	0.665655
Deaths	Ethiopia	Both	Age-standardized	Neoplasms	Metabolic risks	Rate	1997	2.14894	4.48714	0.67577
Deaths	Ethiopia	Both	Age-standardized	Neoplasms	Metabolic risks	Rate	1998	2.16574	4.45757	0.677329
Deaths	Ethiopia	Both	Age-standardized	Neoplasms	Metabolic risks	Rate	1999	2.16909	4.52416	0.664711
Deaths	Ethiopia	Both	Age-standardized	Neoplasms	Metabolic risks	Rate	2000	2.13306	4.38794	0.665825
Deaths	Ethiopia	Both	Age-standardized	Neoplasms	Metabolic risks	Rate	2001	2.11505	4.41341	0.649681
Deaths	Ethiopia	Both	Age-standardized	Neoplasms	Metabolic risks	Rate	2002	2.12943	4.31229	0.677469
Deaths	Ethiopia	Both	Age-standardized	Neoplasms	Metabolic risks	Rate	2003	2.14379	4.44628	0.662746
Deaths	Ethiopia	Both	Age-standardized	Neoplasms	Metabolic risks	Rate	2004	2.16728	4.5794	0.703853
Deaths	Ethiopia	Both	Age-standardized	Neoplasms	Metabolic risks	Rate	2005	2.1849	4.50558	0.716161
Deaths	Ethiopia	Both	Age-standardized	Neoplasms	Metabolic risks	Rate	2006	2.18256	4.48094	0.73353
Deaths	Ethiopia	Both	Age-standardized	Neoplasms	Metabolic risks	Rate	2007	2.17232	4.39112	0.721958
Deaths	Ethiopia	Both	Age-standardized	Neoplasms	Metabolic risks	Rate	2008	2.17578	4.47933	0.742172
Deaths	Ethiopia	Both	Age-standardized	Neoplasms	Metabolic risks	Rate	2009	2.20682	4.45321	0.781054
Deaths	Ethiopia	Both	Age-standardized	Neoplasms	Metabolic risks	Rate	2010	2.24829	4.43832	0.805094
Deaths	Ethiopia	Both	Age-standardized	Neoplasms	Metabolic risks	Rate	2011	2.30716	4.57103	0.860306
Deaths	Ethiopia	Both	Age-standardized	Neoplasms	Metabolic risks	Rate	2012	2.36453	4.62123	0.881441
Deaths	Ethiopia	Both	Age-standardized	Neoplasms	Metabolic risks	Rate	2013	2.44383	4.67717	0.921943
Deaths	Ethiopia	Both	Age-standardized	Neoplasms	Metabolic risks	Rate	2014	2.51639	4.86112	0.964206
Deaths	Ethiopia	Both	Age-standardized	Neoplasms	Metabolic risks	Rate	2015	2.5883	4.88486	1.02546
Deaths	Ethiopia	Both	Age-standardized	Neoplasms	Metabolic risks	Rate	2016	2.65923	5.12222	1.06166
Deaths	Ethiopia	Both	Age-standardized	Neoplasms	Metabolic risks	Rate	2017	2.73829	5.11911	1.1114
Deaths	Ethiopia	Both	Age-standardized	Neoplasms	Metabolic risks	Rate	2018	2.87424	5.25094	1.23413
Deaths	Ethiopia	Both	Age-standardized	Neoplasms	Metabolic risks	Rate	2019	3.04975	5.61905	1.27446
Deaths	Fiji	Both	Age-standardized	Neoplasms	Metabolic risks	Rate	1990	12.4739	20.1754	6.37153
Deaths	Fiji	Both	Age-standardized	Neoplasms	Metabolic risks	Rate	1991	12.7927	20.3822	6.63541
Deaths	Fiji	Both	Age-standardized	Neoplasms	Metabolic risks	Rate	1992	13.0829	20.6746	6.7436
Deaths	Fiji	Both	Age-standardized	Neoplasms	Metabolic risks	Rate	1993	13.3841	20.9482	7.0605
Deaths	Fiji	Both	Age-standardized	Neoplasms	Metabolic risks	Rate	1994	13.6259	21.0802	7.1318
Deaths	Fiji	Both	Age-standardized	Neoplasms	Metabolic risks	Rate	1995	13.8977	21.2404	7.37543
Deaths	Fiji	Both	Age-standardized	Neoplasms	Metabolic risks	Rate	1996	14.2834	21.3989	7.88024
Deaths	Fiji	Both	Age-standardized	Neoplasms	Metabolic risks	Rate	1997	14.5082	21.8041	8.00457
Deaths	Fiji	Both	Age-standardized	Neoplasms	Metabolic risks	Rate	1998	14.3814	21.4662	8.07606
Deaths	Fiji	Both	Age-standardized	Neoplasms	Metabolic risks	Rate	1999	14.9753	22.3194	8.34649
Deaths	Fiji	Both	Age-standardized	Neoplasms	Metabolic risks	Rate	2000	15.4063	22.9404	8.58493
Deaths	Fiji	Both	Age-standardized	Neoplasms	Metabolic risks	Rate	2001	15.2426	22.4723	8.67897
Deaths	Fiji	Both	Age-standardized	Neoplasms	Metabolic risks	Rate	2002	15.3856	22.8136	8.8011
Deaths	Fiji	Both	Age-standardized	Neoplasms	Metabolic risks	Rate	2003	16.1411	23.7496	9.27781
Deaths	Fiji	Both	Age-standardized	Neoplasms	Metabolic risks	Rate	2004	16.0525	23.4798	9.31025
Deaths	Fiji	Both	Age-standardized	Neoplasms	Metabolic risks	Rate	2005	16.2761	23.8304	9.3623
Deaths	Fiji	Both	Age-standardized	Neoplasms	Metabolic risks	Rate	2006	16.7639	24.5728	9.72406
Deaths	Fiji	Both	Age-standardized	Neoplasms	Metabolic risks	Rate	2007	17.3589	25.5356	10.0884
Deaths	Fiji	Both	Age-standardized	Neoplasms	Metabolic risks	Rate	2008	17.7709	26.2545	10.1667
Deaths	Fiji	Both	Age-standardized	Neoplasms	Metabolic risks	Rate	2009	17.8533	26.4652	10.1828
Deaths	Fiji	Both	Age-standardized	Neoplasms	Metabolic risks	Rate	2010	18.1702	26.8951	10.3286
Deaths	Fiji	Both	Age-standardized	Neoplasms	Metabolic risks	Rate	2011	18.4944	27.3041	10.4536
Deaths	Fiji	Both	Age-standardized	Neoplasms	Metabolic risks	Rate	2012	18.6148	27.7639	10.5708
Deaths	Fiji	Both	Age-standardized	Neoplasms	Metabolic risks	Rate	2013	18.7334	28.1232	10.5788
Deaths	Fiji	Both	Age-standardized	Neoplasms	Metabolic risks	Rate	2014	18.9265	28.7067	10.7624
Deaths	Fiji	Both	Age-standardized	Neoplasms	Metabolic risks	Rate	2015	19.1179	29.1314	10.7156
Deaths	Fiji	Both	Age-standardized	Neoplasms	Metabolic risks	Rate	2016	19.2759	29.8446	10.7305
Deaths	Fiji	Both	Age-standardized	Neoplasms	Metabolic risks	Rate	2017	19.4782	30.6228	10.7183
Deaths	Fiji	Both	Age-standardized	Neoplasms	Metabolic risks	Rate	2018	19.7225	31.1224	10.7928
Deaths	Fiji	Both	Age-standardized	Neoplasms	Metabolic risks	Rate	2019	20.0021	32.1001	10.9099
Deaths	Finland	Both	Age-standardized	Neoplasms	Metabolic risks	Rate	1990	11.6429	19.2258	5.79344
Deaths	Finland	Both	Age-standardized	Neoplasms	Metabolic risks	Rate	1991	11.6119	19.0583	5.81794
Deaths	Finland	Both	Age-standardized	Neoplasms	Metabolic risks	Rate	1992	11.7419	19.1661	5.86847
Deaths	Finland	Both	Age-standardized	Neoplasms	Metabolic risks	Rate	1993	11.7474	18.9871	5.90582
Deaths	Finland	Both	Age-standardized	Neoplasms	Metabolic risks	Rate	1994	11.5008	18.5807	5.82587
Deaths	Finland	Both	Age-standardized	Neoplasms	Metabolic risks	Rate	1995	11.5515	18.6178	5.88921
Deaths	Finland	Both	Age-standardized	Neoplasms	Metabolic risks	Rate	1996	11.4951	18.5029	5.88062
Deaths	Finland	Both	Age-standardized	Neoplasms	Metabolic risks	Rate	1997	11.607	18.6963	5.91871
Deaths	Finland	Both	Age-standardized	Neoplasms	Metabolic risks	Rate	1998	11.6714	18.7764	5.94756
Deaths	Finland	Both	Age-standardized	Neoplasms	Metabolic risks	Rate	1999	11.7186	18.9212	6.05586
Deaths	Finland	Both	Age-standardized	Neoplasms	Metabolic risks	Rate	2000	11.794	19.0555	6.05273
Deaths	Finland	Both	Age-standardized	Neoplasms	Metabolic risks	Rate	2001	11.8431	19.031	6.10069
Deaths	Finland	Both	Age-standardized	Neoplasms	Metabolic risks	Rate	2002	12.0353	19.4113	6.16577
Deaths	Finland	Both	Age-standardized	Neoplasms	Metabolic risks	Rate	2003	12.1942	19.5758	6.28268
Deaths	Finland	Both	Age-standardized	Neoplasms	Metabolic risks	Rate	2004	12.3001	19.8216	6.34414
Deaths	Finland	Both	Age-standardized	Neoplasms	Metabolic risks	Rate	2005	12.3195	19.8385	6.40991
Deaths	Finland	Both	Age-standardized	Neoplasms	Metabolic risks	Rate	2006	12.2932	19.8106	6.35075
Deaths	Finland	Both	Age-standardized	Neoplasms	Metabolic risks	Rate	2007	12.4374	20.0634	6.38286
Deaths	Finland	Both	Age-standardized	Neoplasms	Metabolic risks	Rate	2008	12.4757	20.065	6.37939
Deaths	Finland	Both	Age-standardized	Neoplasms	Metabolic risks	Rate	2009	12.5631	20.1978	6.42712
Deaths	Finland	Both	Age-standardized	Neoplasms	Metabolic risks	Rate	2010	12.6214	20.2271	6.4712
Deaths	Finland	Both	Age-standardized	Neoplasms	Metabolic risks	Rate	2011	12.5435	20.0795	6.46843
Deaths	Finland	Both	Age-standardized	Neoplasms	Metabolic risks	Rate	2012	12.6024	20.1327	6.47794
Deaths	Finland	Both	Age-standardized	Neoplasms	Metabolic risks	Rate	2013	12.639	20.2385	6.50247
Deaths	Finland	Both	Age-standardized	Neoplasms	Metabolic risks	Rate	2014	12.581	20.0946	6.49172
Deaths	Finland	Both	Age-standardized	Neoplasms	Metabolic risks	Rate	2015	12.4971	19.9835	6.41538
Deaths	Finland	Both	Age-standardized	Neoplasms	Metabolic risks	Rate	2016	12.5032	20.059	6.38727
Deaths	Finland	Both	Age-standardized	Neoplasms	Metabolic risks	Rate	2017	12.4759	20.0399	6.3518
Deaths	Finland	Both	Age-standardized	Neoplasms	Metabolic risks	Rate	2018	12.5274	20.0407	6.40377
Deaths	Finland	Both	Age-standardized	Neoplasms	Metabolic risks	Rate	2019	12.7214	20.3713	6.4745
Deaths	France	Both	Age-standardized	Neoplasms	Metabolic risks	Rate	1990	10.5024	16.7647	5.43675
Deaths	France	Both	Age-standardized	Neoplasms	Metabolic risks	Rate	1991	10.6613	16.9955	5.56205
Deaths	France	Both	Age-standardized	Neoplasms	Metabolic risks	Rate	1992	10.7769	17.1191	5.61991
Deaths	France	Both	Age-standardized	Neoplasms	Metabolic risks	Rate	1993	10.8998	17.2813	5.64141
Deaths	France	Both	Age-standardized	Neoplasms	Metabolic risks	Rate	1994	10.9046	17.1989	5.65689
Deaths	France	Both	Age-standardized	Neoplasms	Metabolic risks	Rate	1995	11.0045	17.2519	5.72097
Deaths	France	Both	Age-standardized	Neoplasms	Metabolic risks	Rate	1996	11.0595	17.3801	5.76818
Deaths	France	Both	Age-standardized	Neoplasms	Metabolic risks	Rate	1997	10.9764	17.2548	5.7618
Deaths	France	Both	Age-standardized	Neoplasms	Metabolic risks	Rate	1998	11.1189	17.4836	5.88079
Deaths	France	Both	Age-standardized	Neoplasms	Metabolic risks	Rate	1999	11.1454	17.4997	5.87798
Deaths	France	Both	Age-standardized	Neoplasms	Metabolic risks	Rate	2000	11.0817	17.4367	5.88355
Deaths	France	Both	Age-standardized	Neoplasms	Metabolic risks	Rate	2001	11.1457	17.5279	5.89883
Deaths	France	Both	Age-standardized	Neoplasms	Metabolic risks	Rate	2002	11.2768	17.6453	5.96887
Deaths	France	Both	Age-standardized	Neoplasms	Metabolic risks	Rate	2003	11.3661	17.811	6.03638
Deaths	France	Both	Age-standardized	Neoplasms	Metabolic risks	Rate	2004	11.1458	17.4407	5.95924
Deaths	France	Both	Age-standardized	Neoplasms	Metabolic risks	Rate	2005	11.195	17.6243	5.98126
Deaths	France	Both	Age-standardized	Neoplasms	Metabolic risks	Rate	2006	11.1941	17.4556	6.00848
Deaths	France	Both	Age-standardized	Neoplasms	Metabolic risks	Rate	2007	11.2603	17.6386	6.06403
Deaths	France	Both	Age-standardized	Neoplasms	Metabolic risks	Rate	2008	11.4129	17.9022	6.16125
Deaths	France	Both	Age-standardized	Neoplasms	Metabolic risks	Rate	2009	11.5446	18.1992	6.21668
Deaths	France	Both	Age-standardized	Neoplasms	Metabolic risks	Rate	2010	11.5626	18.2946	6.20847
Deaths	France	Both	Age-standardized	Neoplasms	Metabolic risks	Rate	2011	11.551	18.2938	6.21943
Deaths	France	Both	Age-standardized	Neoplasms	Metabolic risks	Rate	2012	11.5843	18.3638	6.21653
Deaths	France	Both	Age-standardized	Neoplasms	Metabolic risks	Rate	2013	11.5081	18.2557	6.17709
Deaths	France	Both	Age-standardized	Neoplasms	Metabolic risks	Rate	2014	11.3462	17.9951	6.10669
Deaths	France	Both	Age-standardized	Neoplasms	Metabolic risks	Rate	2015	11.465	18.2571	6.15465
Deaths	France	Both	Age-standardized	Neoplasms	Metabolic risks	Rate	2016	11.1512	17.6205	6.03018
Deaths	France	Both	Age-standardized	Neoplasms	Metabolic risks	Rate	2017	11.1472	17.5507	5.97731
Deaths	France	Both	Age-standardized	Neoplasms	Metabolic risks	Rate	2018	11.1089	17.4581	6.04472
Deaths	France	Both	Age-standardized	Neoplasms	Metabolic risks	Rate	2019	11.246	17.6606	6.13303
Deaths	Gabon	Both	Age-standardized	Neoplasms	Metabolic risks	Rate	1990	8.18704	14.8447	3.43912
Deaths	Gabon	Both	Age-standardized	Neoplasms	Metabolic risks	Rate	1991	8.45283	15.1983	3.63993
Deaths	Gabon	Both	Age-standardized	Neoplasms	Metabolic risks	Rate	1992	8.71847	15.6743	3.79934
Deaths	Gabon	Both	Age-standardized	Neoplasms	Metabolic risks	Rate	1993	8.9995	16.2182	4.01192
Deaths	Gabon	Both	Age-standardized	Neoplasms	Metabolic risks	Rate	1994	9.43481	16.8648	4.27715
Deaths	Gabon	Both	Age-standardized	Neoplasms	Metabolic risks	Rate	1995	9.94356	17.5419	4.58711
Deaths	Gabon	Both	Age-standardized	Neoplasms	Metabolic risks	Rate	1996	10.3917	18.4224	4.85874
Deaths	Gabon	Both	Age-standardized	Neoplasms	Metabolic risks	Rate	1997	10.6613	18.7428	5.11811
Deaths	Gabon	Both	Age-standardized	Neoplasms	Metabolic risks	Rate	1998	10.979	19.3059	5.31183
Deaths	Gabon	Both	Age-standardized	Neoplasms	Metabolic risks	Rate	1999	11.2864	19.7587	5.41225
Deaths	Gabon	Both	Age-standardized	Neoplasms	Metabolic risks	Rate	2000	11.6635	20.4062	5.6753
Deaths	Gabon	Both	Age-standardized	Neoplasms	Metabolic risks	Rate	2001	11.9547	20.6026	5.83511
Deaths	Gabon	Both	Age-standardized	Neoplasms	Metabolic risks	Rate	2002	12.0281	20.85	5.92249
Deaths	Gabon	Both	Age-standardized	Neoplasms	Metabolic risks	Rate	2003	12.3573	21.261	6.17662
Deaths	Gabon	Both	Age-standardized	Neoplasms	Metabolic risks	Rate	2004	12.6117	21.7276	6.23963
Deaths	Gabon	Both	Age-standardized	Neoplasms	Metabolic risks	Rate	2005	12.6818	21.7478	6.32166
Deaths	Gabon	Both	Age-standardized	Neoplasms	Metabolic risks	Rate	2006	12.8628	22.1339	6.47759
Deaths	Gabon	Both	Age-standardized	Neoplasms	Metabolic risks	Rate	2007	12.9239	22.118	6.47512
Deaths	Gabon	Both	Age-standardized	Neoplasms	Metabolic risks	Rate	2008	13.1307	22.5162	6.63426
Deaths	Gabon	Both	Age-standardized	Neoplasms	Metabolic risks	Rate	2009	13.1036	22.4808	6.56447
Deaths	Gabon	Both	Age-standardized	Neoplasms	Metabolic risks	Rate	2010	13.0259	22.1082	6.54744
Deaths	Gabon	Both	Age-standardized	Neoplasms	Metabolic risks	Rate	2011	13.2128	22.5554	6.64898
Deaths	Gabon	Both	Age-standardized	Neoplasms	Metabolic risks	Rate	2012	13.3151	22.9362	6.78917
Deaths	Gabon	Both	Age-standardized	Neoplasms	Metabolic risks	Rate	2013	13.3887	22.9935	6.85825
Deaths	Gabon	Both	Age-standardized	Neoplasms	Metabolic risks	Rate	2014	13.5838	23.3161	7.00021
Deaths	Gabon	Both	Age-standardized	Neoplasms	Metabolic risks	Rate	2015	13.88	23.8954	7.22487
Deaths	Gabon	Both	Age-standardized	Neoplasms	Metabolic risks	Rate	2016	14.0743	23.8702	7.34766
Deaths	Gabon	Both	Age-standardized	Neoplasms	Metabolic risks	Rate	2017	14.2865	23.9775	7.4695
Deaths	Gabon	Both	Age-standardized	Neoplasms	Metabolic risks	Rate	2018	14.5	24.5089	7.58135
Deaths	Gabon	Both	Age-standardized	Neoplasms	Metabolic risks	Rate	2019	14.6743	24.5486	7.78971
Deaths	Gambia	Both	Age-standardized	Neoplasms	Metabolic risks	Rate	1990	3.90413	7.43729	1.52449
Deaths	Gambia	Both	Age-standardized	Neoplasms	Metabolic risks	Rate	1991	4.10053	7.83209	1.6266
Deaths	Gambia	Both	Age-standardized	Neoplasms	Metabolic risks	Rate	1992	4.36478	8.3248	1.74966
Deaths	Gambia	Both	Age-standardized	Neoplasms	Metabolic risks	Rate	1993	4.41631	8.28305	1.77397
Deaths	Gambia	Both	Age-standardized	Neoplasms	Metabolic risks	Rate	1994	4.52655	8.54466	1.87109
Deaths	Gambia	Both	Age-standardized	Neoplasms	Metabolic risks	Rate	1995	4.98454	9.16713	2.11542
Deaths	Gambia	Both	Age-standardized	Neoplasms	Metabolic risks	Rate	1996	4.89401	8.99312	2.09044
Deaths	Gambia	Both	Age-standardized	Neoplasms	Metabolic risks	Rate	1997	5.11868	9.38821	2.16591
Deaths	Gambia	Both	Age-standardized	Neoplasms	Metabolic risks	Rate	1998	5.45981	10.0537	2.38322
Deaths	Gambia	Both	Age-standardized	Neoplasms	Metabolic risks	Rate	1999	5.94497	10.5887	2.62728
Deaths	Gambia	Both	Age-standardized	Neoplasms	Metabolic risks	Rate	2000	5.76964	10.5167	2.57029
Deaths	Gambia	Both	Age-standardized	Neoplasms	Metabolic risks	Rate	2001	5.78631	10.3814	2.54644
Deaths	Gambia	Both	Age-standardized	Neoplasms	Metabolic risks	Rate	2002	5.97042	10.7102	2.70609
Deaths	Gambia	Both	Age-standardized	Neoplasms	Metabolic risks	Rate	2003	6.25309	11.022	2.81859
Deaths	Gambia	Both	Age-standardized	Neoplasms	Metabolic risks	Rate	2004	6.811	11.7887	3.12132
Deaths	Gambia	Both	Age-standardized	Neoplasms	Metabolic risks	Rate	2005	7.07868	12.2611	3.24998
Deaths	Gambia	Both	Age-standardized	Neoplasms	Metabolic risks	Rate	2006	7.14613	12.293	3.34645
Deaths	Gambia	Both	Age-standardized	Neoplasms	Metabolic risks	Rate	2007	7.36132	12.794	3.43798
Deaths	Gambia	Both	Age-standardized	Neoplasms	Metabolic risks	Rate	2008	7.32667	12.8393	3.43528
[truncated: 4,121 more rows]

## Sheet: APCs
"location"	"Model"	"Segment"	"Segment Start"	"Segment End"	"APC"	"APC 95% LCL"	"APC 95% UCL"	"APC Significant"	"Test Statistic"	"P-Value"
"Afghanistan"	0	0	1990	2019	2.207	2.074	2.339	1	11.514	0
"Albania"	0	0	1990	2019	0.959	0.893	1.024	1	10.089	0
"Algeria"	0	0	1990	2019	1.808	1.769	1.847	1	31.857	0
"American Samoa"	0	0	1990	2019	1.274	1.24	1.308	1	25.935	0
"Andorra"	0	0	1990	2019	0.333	0.303	0.363	1	7.615	0
"Angola"	0	0	1990	2019	2.194	2.133	2.256	1	24.698	0
"Antigua and Barbuda"	0	0	1990	2019	1.751	1.702	1.799	1	24.79	0
"Argentina"	0	0	1990	2019	0.81	0.759	0.861	1	10.903	0
"Armenia"	0	0	1990	2019	2.522	2.449	2.595	1	23.84	0
"Australia"	0	0	1990	2019	0.296	0.255	0.338	1	4.923	0
"Austria"	0	0	1990	2019	-0.028	-0.051	-0.005	1	-0.824	0.417
"Azerbaijan"	0	0	1990	2019	2.439	2.325	2.554	1	14.729	0
"Bahamas"	0	0	1990	2019	0.765	0.729	0.801	1	14.538	0
"Bahrain"	0	0	1990	2019	-0.318	-0.439	-0.196	1	-1.786	0.085
"Bangladesh"	0	0	1990	2019	2.079	2.016	2.142	1	22.771	0
"Barbados"	0	0	1990	2019	1.407	1.342	1.472	1	14.977	0
"Belarus"	0	0	1990	2019	0.471	0.385	0.558	1	3.743	0.001
"Belgium"	0	0	1990	2019	0.115	0.073	0.157	1	1.872	0.072
"Belize"	0	0	1990	2019	1.928	1.774	2.082	1	8.644	0
"Benin"	0	0	1990	2019	2.445	2.401	2.489	1	38.337	0
"Bermuda"	0	0	1990	2019	-0.78	-0.833	-0.726	1	-9.948	0
"Bhutan"	0	0	1990	2019	3.263	3.242	3.283	1	109.34	0
"Bolivia (Plurinational State of)"	0	0	1990	2019	1.858	1.844	1.871	1	92.636	0
"Bosnia and Herzegovina"	0	0	1990	2019	2.869	2.764	2.975	1	18.863	0
"Botswana"	0	0	1990	2019	2.885	2.778	2.993	1	18.658	0
"Brazil"	0	0	1990	2019	0.969	0.937	1.001	1	20.974	0
"Brunei Darussalam"	0	0	1990	2019	1.199	1.119	1.28	1	10.285	0
"Bulgaria"	0	0	1990	2019	2.519	2.348	2.691	1	10.161	0
"Burkina Faso"	0	0	1990	2019	2.58	2.543	2.618	1	47.831	0
"Burundi"	0	0	1990	2019	-0.01	-0.052	0.032	0	-0.16	0.874
"Cabo Verde"	0	0	1990	2019	4.541	4.397	4.686	1	21.921	0
"Cambodia"	0	0	1990	2019	3.587	3.524	3.65	1	39.769	0
"Cameroon"	0	0	1990	2019	1.999	1.954	2.044	1	30.606	0
"Canada"	0	0	1990	2019	0.603	0.572	0.634	1	13.28	0
"Central African Republic"	0	0	1990	2019	0.816	0.776	0.855	1	14.056	0
"Chad"	0	0	1990	2019	2.724	2.674	2.775	1	37.457	0
"Chile"	0	0	1990	2019	0.373	0.32	0.426	1	4.827	0
"China"	0	0	1990	2019	1.173	1.095	1.252	1	10.275	0
"Colombia"	0	0	1990	2019	-0.2	-0.234	-0.167	1	-4.086	0
"Comoros"	0	0	1990	2019	1.128	1.082	1.173	1	17.027	0
"Congo"	0	0	1990	2019	0.925	0.874	0.975	1	12.635	0
"Cook Islands"	0	0	1990	2019	0.561	0.546	0.577	1	24.597	0
"Costa Rica"	0	0	1990	2019	1.195	1.146	1.244	1	16.772	0
"Croatia"	0	0	1990	2019	1.408	1.337	1.478	1	13.664	0
"Cuba"	0	0	1990	2019	1.234	1.159	1.308	1	11.412	0
"Cyprus"	0	0	1990	2019	0.714	0.644	0.785	1	6.961	0
"Czechia"	0	0	1990	2019	0.075	0.03	0.12	1	1.132	0.267
"C么te d'Ivoire"	0	0	1990	2019	1.41	1.374	1.446	1	26.974	0
"Democratic People's Republic of Korea"	0	0	1990	2019	0.859	0.846	0.872	1	46.733	0
"Democratic Republic of the Congo"	0	0	1990	2019	-0.321	-0.449	-0.193	1	-1.71	0.098
"Denmark"	0	0	1990	2019	0.834	0.75	0.919	1	6.804	0
"Djibouti"	0	0	1990	2019	3.108	3.067	3.148	1	53.069	0
"Dominica"	0	0	1990	2019	1.511	1.486	1.537	1	40.898	0
"Dominican Republic"	0	0	1990	2019	3.959	3.832	4.086	1	21.763	0
"Ecuador"	0	0	1990	2019	2.174	2.084	2.264	1	16.66	0
"Egypt"	0	0	1990	2019	2.884	2.82	2.947	1	31.506	0
"El Salvador"	0	0	1990	2019	2.313	2.219	2.407	1	17.056	0
"Equatorial Guinea"	0	0	1990	2019	5.705	5.584	5.826	1	33.146	0
"Eritrea"	0	0	1990	2019	2.927	2.8	3.054	1	15.943	0
"Estonia"	0	0	1990	2019	1.346	1.265	1.426	1	11.551	0
"Eswatini"	0	0	1990	2019	2.208	1.968	2.448	1	6.35	0
"Ethiopia"	0	0	1990	2019	0.806	0.708	0.904	1	5.664	0
"Fiji"	0	0	1990	2019	1.65	1.625	1.676	1	44.099	0
"Finland"	0	0	1990	2019	0.371	0.351	0.391	1	12.734	0
"France"	0	0	1990	2019	0.2	0.176	0.224	1	5.678	0
"Gabon"	0	0	1990	2019	1.84	1.761	1.92	1	15.956	0
"Gambia"	0	0	1990	2019	2.967	2.897	3.037	1	29.562	0
"Georgia"	0	0	1990	2019	2.686	2.531	2.84	1	12.033	0
"Germany"	0	0	1990	2019	0.265	0.197	0.334	1	2.642	0.013
"Ghana"	0	0	1990	2019	3.542	3.47	3.614	1	34.249	0
"Greece"	0	0	1990	2019	0.761	0.689	0.833	1	7.209	0
"Greenland"	0	0	1990	2019	1.042	0.965	1.118	1	9.309	0
"Grenada"	0	0	1990	2019	2.134	2.092	2.177	1	34.509	0
"Guam"	0	0	1990	2019	0.596	0.494	0.699	1	3.996	0
"Guatemala"	0	0	1990	2019	1.841	1.76	1.923	1	15.575	0
"Guinea"	0	0	1990	2019	2.077	2.051	2.103	1	54.196	0
"Guinea-Bissau"	0	0	1990	2019	1.852	1.834	1.871	1	69.511	0
"Guyana"	0	0	1990	2019	1.574	1.512	1.635	1	17.527	0
"Haiti"	0	0	1990	2019	1.361	1.321	1.401	1	23.185	0
"Honduras"	0	0	1990	2019	3.088	3.008	3.168	1	26.693	0
"Hungary"	0	0	1990	2019	0.214	0.131	0.297	1	1.764	0.089
"Iceland"	0	0	1990	2019	0.24	0.203	0.276	1	4.531	0
"India"	0	0	1990	2019	2.641	2.592	2.69	1	37.026	0
"Indonesia"	0	0	1990	2019	3.658	3.627	3.688	1	84.06	0
"Iran (Islamic Republic of)"	0	0	1990	2019	2.15	2.1	2.2	1	29.854	0
"Iraq"	0	0	1990	2019	1.81	1.709	1.911	1	12.344	0
"Ireland"	0	0	1990	2019	1.001	0.985	1.018	1	41.719	0
"Israel"	0	0	1990	2019	0.129	0.003	0.255	1	0.7	0.49
"Italy"	0	0	1990	2019	0.13	0.022	0.238	1	0.824	0.417
"Jamaica"	0	0	1990	2019	2.698	2.58	2.818	1	15.696	0
"Japan"	0	0	1990	2019	-0.592	-0.637	-0.547	1	-9.045	0
"Jordan"	0	0	1990	2019	1.172	1.125	1.219	1	17.297	0
"Kazakhstan"	0	0	1990	2019	-0.109	-0.158	-0.06	1	-1.524	0.139
"Kenya"	0	0	1990	2019	3.496	3.429	3.563	1	36.215	0
"Kiribati"	0	0	1990	2019	0.616	0.543	0.69	1	5.74	0
"Kuwait"	0	0	1990	2019	1.57	1.432	1.709	1	7.798	0
"Kyrgyzstan"	0	0	1990	2019	-0.217	-0.285	-0.149	1	-2.167	0.039
"Lao People's Democratic Republic"	0	0	1990	2019	2.204	2.185	2.224	1	78.23	0
"Latvia"	0	0	1990	2019	1.496	1.391	1.601	1	9.812	0
"Lebanon"	0	0	1990	2019	2.5	2.439	2.561	1	28.566	0
"Lesotho"	0	0	1990	2019	4.416	4.298	4.535	1	25.939	0
"Liberia"	0	0	1990	2019	2.237	2.063	2.413	1	8.838	0
"Libya"	0	0	1990	2019	1.883	1.829	1.938	1	24.036	0
"Lithuania"	0	0	1990	2019	1.21	1.118	1.302	1	9.047	0
"Luxembourg"	0	0	1990	2019	0.804	0.771	0.838	1	16.618	0
"Madagascar"	0	0	1990	2019	1.713	1.674	1.753	1	29.934	0
"Malawi"	0	0	1990	2019	3.052	2.937	3.166	1	18.469	0
"Malaysia"	0	0	1990	2019	1.931	1.862	2	1	19.419	0
"Maldives"	0	0	1990	2019	1.054	0.995	1.113	1	12.317	0
"Mali"	0	0	1990	2019	2.249	2.223	2.275	1	59.798	0
"Malta"	0	0	1990	2019	-0.002	-0.057	0.054	0	-0.019	0.985
"Marshall Islands"	0	0	1990	2019	1.782	1.727	1.838	1	22.121	0
"Mauritania"	0	0	1990	2019	1.171	1.146	1.197	1	31.311	0
"Mauritius"	0	0	1990	2019	2.493	2.435	2.55	1	30.057	0
"Mexico"	0	0	1990	2019	0.299	0.252	0.345	1	4.386	0
"Micronesia (Federated States of)"	0	0	1990	2019	1.813	1.729	1.897	1	14.928	0
"Monaco"	0	0	1990	2019	1.99	1.906	2.074	1	16.291	0
"Mongolia"	0	0	1990	2019	2.07	1.994	2.145	1	18.913	0
"Montenegro"	0	0	1990	2019	1.648	1.613	1.684	1	32.027	0
"Morocco"	0	0	1990	2019	2.73	2.683	2.777	1	40.334	0
"Mozambique"	0	0	1990	2019	3.948	3.886	4.01	1	44.087	0
"Myanmar"	0	0	1990	2019	2.089	2.037	2.142	1	27.582	0
"Namibia"	0	0	1990	2019	2.57	2.512	2.628	1	30.476	0
"Nauru"	0	0	1990	2019	0.852	0.816	0.887	1	16.266	0
"Nepal"	0	0	1990	2019	3.95	3.889	4.01	1	45.324	0
"Netherlands"	0	0	1990	2019	0.488	0.457	0.519	1	10.704	0
"New Zealand"	0	0	1990	2019	0.203	0.162	0.244	1	3.352	0.002
"Nicaragua"	0	0	1990	2019	2.542	2.43	2.654	1	15.674	0
"Niger"	0	0	1990	2019	2.258	2.224	2.291	1	46.668	0
"Nigeria"	0	0	1990	2019	2.516	2.464	2.568	1	33.488	0
"Niue"	0	0	1990	2019	1.378	1.333	1.424	1	20.982	0
"North Macedonia"	0	0	1990	2019	2.364	2.269	2.46	1	17.102	0
"Northern Mariana Islands"	0	0	1990	2019	0.889	0.859	0.92	1	20.078	0
"Norway"	0	0	1990	2019	0.395	0.357	0.433	1	7.129	0
"Oman"	0	0	1990	2019	3.727	3.598	3.856	1	20.088	0
"Pakistan"	0	0	1990	2019	3.469	3.367	3.572	1	23.459	0
"Palau"	0	0	1990	2019	1.244	1.205	1.283	1	21.913	0
"Palestine"	0	0	1990	2019	2.005	1.911	2.099	1	14.754	0
"Panama"	0	0	1990	2019	2.022	1.999	2.045	1	61.146	0
"Papua New Guinea"	0	0	1990	2019	1.46	1.421	1.5	1	25.653	0
"Paraguay"	0	0	1990	2019	2.298	2.234	2.362	1	24.801	0
"Peru"	0	0	1990	2019	1.152	1.097	1.207	1	14.416	0
"Philippines"	0	0	1990	2019	0.351	0.251	0.452	1	2.395	0.024
"Poland"	0	0	1990	2019	0.911	0.894	0.928	1	36.656	0
"Portugal"	0	0	1990	2019	0.774	0.695	0.853	1	6.705	0
"Puerto Rico"	0	0	1990	2019	0.329	0.285	0.374	1	5.036	0
"Qatar"	0	0	1990	2019	1.853	1.739	1.967	1	11.207	0
"Republic of Korea"	0	0	1990	2019	0.842	0.713	0.971	1	4.467	0
"Republic of Moldova"	0	0	1990	2019	1.304	1.177	1.431	1	7.057	0
"Romania"	0	0	1990	2019	2.049	2.003	2.096	1	30.303	0
"Russian Federation"	0	0	1990	2019	0.736	0.665	0.807	1	7.1	0
"Rwanda"	0	0	1990	2019	0.872	0.76	0.985	1	5.334	0
"Saint Kitts and Nevis"	0	0	1990	2019	0.308	0.25	0.365	1	3.65	0.001
"Saint Lucia"	0	0	1990	2019	0.196	0.114	0.279	1	1.626	0.115
"Saint Vincent and the Grenadines"	0	0	1990	2019	1.498	1.431	1.566	1	15.332	0
"Samoa"	0	0	1990	2019	0.449	0.415	0.482	1	9.213	0
"San Marino"	0	0	1990	2019	1.156	1.118	1.194	1	20.999	0
"Sao Tome and Principe"	0	0	1990	2019	2.987	2.97	3.004	1	119.986	0
"Saudi Arabia"	0	0	1990	2019	1.998	1.877	2.119	1	11.371	0
"Senegal"	0	0	1990	2019	2.288	2.218	2.357	1	22.838	0
"Serbia"	0	0	1990	2019	1.804	1.749	1.858	1	22.696	0
"Seychelles"	0	0	1990	2019	2.183	2.107	2.259	1	19.79	0
"Sierra Leone"	0	0	1990	2019	2.603	2.553	2.654	1	35.501	0
"Singapore"	0	0	1990	2019	-0.886	-0.954	-0.818	1	-8.851	0
"Slovakia"	0	0	1990	2019	0.554	0.501	0.608	1	7.104	0
"Slovenia"	0	0	1990	2019	0.262	0.169	0.355	1	1.927	0.064
"Solomon Islands"	0	0	1990	2019	3.187	3.106	3.269	1	27.27	0
"Somalia"	0	0	1990	2019	0.621	0.599	0.643	1	19.303	0
"South Africa"	0	0	1990	2019	0.935	0.79	1.081	1	4.419	0
"South Sudan"	0	0	1990	2019	1.205	1.188	1.223	1	47.744	0
"Spain"	0	0	1990	2019	0.257	0.206	0.309	1	3.441	0.002
"Sri Lanka"	0	0	1990	2019	3.07	2.998	3.142	1	29.623	0
"Sudan"	0	0	1990	2019	3.17	3.117	3.224	1	41.113	0
"Suriname"	0	0	1990	2019	2.155	2.065	2.246	1	16.421	0
"Sweden"	0	0	1990	2019	0.505	0.482	0.529	1	14.527	0
"Switzerland"	0	0	1990	2019	0.044	0.013	0.075	1	0.96	0.345
"Syrian Arab Republic"	0	0	1990	2019	1.019	0.954	1.084	1	10.765	0
"Taiwan (Province of China)"	0	0	1990	2019	1.983	1.883	2.083	1	13.721	0
"Tajikistan"	0	0	1990	2019	2.04	1.897	2.183	1	9.861	0
"Thailand"	0	0	1990	2019	1.73	1.658	1.803	1	16.507	0
"Timor-Leste"	0	0	1990	2019	3.066	2.946	3.186	1	17.761	0
"Togo"	0	0	1990	2019	2.055	2.03	2.079	1	58.404	0
"Tokelau"	0	0	1990	2019	1.551	1.515	1.586	1	29.863	0
"Tonga"	0	0	1990	2019	0.912	0.821	1.002	1	6.914	0
"Trinidad and Tobago"	0	0	1990	2019	0.337	0.296	0.377	1	5.688	0
"Tunisia"	0	0	1990	2019	1.82	1.779	1.86	1	30.945	0
"Turkey"	0	0	1990	2019	1.673	1.476	1.87	1	5.853	0
"Turkmenistan"	0	0	1990	2019	-0.466	-0.684	-0.247	1	-1.455	0.157
"Tuvalu"	0	0	1990	2019	1.412	1.354	1.469	1	16.825	0
"Uganda"	0	0	1990	2019	3.775	3.738	3.812	1	71.845	0
"Ukraine"	0	0	1990	2019	-0.038	-0.118	0.042	0	-0.327	0.746
"United Arab Emirates"	0	0	1990	2019	1.421	1.223	1.62	1	4.932	0
"United Kingdom"	0	0	1990	2019	0.614	0.595	0.633	1	22.494	0
"United Republic of Tanzania"	0	0	1990	2019	1.982	1.934	2.03	1	28.271	0
"United States of America"	0	0	1990	2019	0.947	0.896	0.998	1	12.775	0
"United States Virgin Islands"	0	0	1990	2019	2.239	2.169	2.31	1	21.924	0
"Uruguay"	0	0	1990	2019	1.353	1.319	1.387	1	27.546	0
"Uzbekistan"	0	0	1990	2019	1.462	1.395	1.53	1	14.954	0
"Vanuatu"	0	0	1990	2019	1.933	1.89	1.976	1	31.13	0
"Venezuela (Bolivarian Republic of)"	0	0	1990	2019	0.908	0.855	0.96	1	11.855	0
"Viet Nam"	0	0	1990	2019	3.872	3.827	3.916	1	60.623	0
"Yemen"	0	0	1990	2019	2.714	2.653	2.776	1	30.745	0
"Zambia"	0	0	1990	2019	1.516	1.469	1.562	1	22.43	0
"Zimbabwe"	0	0	1990	2019	1.884	1.812	1.957	1	17.936	0
