# Supplementary material for: Emerging patterns and trends in global cancer burden attributable to metabolic factors, based on the Global Burden of Disease Study 2019
Source: Front Oncol. 2023 Jan 19;13:1032749. doi: 10.3389/fonc.2023.1032749 (PMC9893408; doi:10.3389/fonc.2023.1032749)
Supplement: Supplementary file 6 [file DataSheet_6.zip › Raw data/Figure2-F.xlsx]

## Sheet: Death
measure	location	sex	age	cause	rei	metric	year	val	SDI
Deaths	Andean Latin America	Both	Age-standardized	Neoplasms	Metabolic risks	Rate	1990	6.06361	0.489
Deaths	Andean Latin America	Both	Age-standardized	Neoplasms	Metabolic risks	Rate	1991	6.08412	0.492
Deaths	Andean Latin America	Both	Age-standardized	Neoplasms	Metabolic risks	Rate	1992	6.37799	0.496
Deaths	Andean Latin America	Both	Age-standardized	Neoplasms	Metabolic risks	Rate	1993	6.44603	0.5
Deaths	Andean Latin America	Both	Age-standardized	Neoplasms	Metabolic risks	Rate	1994	6.57166	0.504
Deaths	Andean Latin America	Both	Age-standardized	Neoplasms	Metabolic risks	Rate	1995	6.70528	0.509
Deaths	Andean Latin America	Both	Age-standardized	Neoplasms	Metabolic risks	Rate	1996	6.63327	0.514
Deaths	Andean Latin America	Both	Age-standardized	Neoplasms	Metabolic risks	Rate	1997	6.70137	0.519
Deaths	Andean Latin America	Both	Age-standardized	Neoplasms	Metabolic risks	Rate	1998	6.83263	0.524
Deaths	Andean Latin America	Both	Age-standardized	Neoplasms	Metabolic risks	Rate	1999	6.76661	0.529
Deaths	Andean Latin America	Both	Age-standardized	Neoplasms	Metabolic risks	Rate	2000	6.93005	0.534
Deaths	Andean Latin America	Both	Age-standardized	Neoplasms	Metabolic risks	Rate	2001	6.89494	0.538
Deaths	Andean Latin America	Both	Age-standardized	Neoplasms	Metabolic risks	Rate	2002	7.27066	0.543
Deaths	Andean Latin America	Both	Age-standardized	Neoplasms	Metabolic risks	Rate	2003	7.58846	0.548
Deaths	Andean Latin America	Both	Age-standardized	Neoplasms	Metabolic risks	Rate	2004	7.63957	0.553
Deaths	Andean Latin America	Both	Age-standardized	Neoplasms	Metabolic risks	Rate	2005	7.78859	0.558
Deaths	Andean Latin America	Both	Age-standardized	Neoplasms	Metabolic risks	Rate	2006	7.86235	0.564
Deaths	Andean Latin America	Both	Age-standardized	Neoplasms	Metabolic risks	Rate	2007	7.89579	0.569
Deaths	Andean Latin America	Both	Age-standardized	Neoplasms	Metabolic risks	Rate	2008	8.0668	0.575
Deaths	Andean Latin America	Both	Age-standardized	Neoplasms	Metabolic risks	Rate	2009	8.52153	0.58
Deaths	Andean Latin America	Both	Age-standardized	Neoplasms	Metabolic risks	Rate	2010	8.7077	0.585
Deaths	Andean Latin America	Both	Age-standardized	Neoplasms	Metabolic risks	Rate	2011	8.7296	0.591
Deaths	Andean Latin America	Both	Age-standardized	Neoplasms	Metabolic risks	Rate	2012	8.89104	0.596
Deaths	Andean Latin America	Both	Age-standardized	Neoplasms	Metabolic risks	Rate	2013	8.964	0.602
Deaths	Andean Latin America	Both	Age-standardized	Neoplasms	Metabolic risks	Rate	2014	8.89381	0.608
Deaths	Andean Latin America	Both	Age-standardized	Neoplasms	Metabolic risks	Rate	2015	8.87299	0.613
Deaths	Andean Latin America	Both	Age-standardized	Neoplasms	Metabolic risks	Rate	2016	9.01753	0.618
Deaths	Andean Latin America	Both	Age-standardized	Neoplasms	Metabolic risks	Rate	2017	9.12157	0.624
Deaths	Andean Latin America	Both	Age-standardized	Neoplasms	Metabolic risks	Rate	2018	9.22387	0.628
Deaths	Andean Latin America	Both	Age-standardized	Neoplasms	Metabolic risks	Rate	2019	9.31262	0.632
Deaths	Australasia	Both	Age-standardized	Neoplasms	Metabolic risks	Rate	1990	11.4277	0.742
Deaths	Australasia	Both	Age-standardized	Neoplasms	Metabolic risks	Rate	1991	11.6138	0.746
Deaths	Australasia	Both	Age-standardized	Neoplasms	Metabolic risks	Rate	1992	11.9463	0.749
Deaths	Australasia	Both	Age-standardized	Neoplasms	Metabolic risks	Rate	1993	12.1891	0.753
Deaths	Australasia	Both	Age-standardized	Neoplasms	Metabolic risks	Rate	1994	12.5028	0.757
Deaths	Australasia	Both	Age-standardized	Neoplasms	Metabolic risks	Rate	1995	12.6528	0.761
Deaths	Australasia	Both	Age-standardized	Neoplasms	Metabolic risks	Rate	1996	12.8347	0.765
Deaths	Australasia	Both	Age-standardized	Neoplasms	Metabolic risks	Rate	1997	12.8867	0.769
Deaths	Australasia	Both	Age-standardized	Neoplasms	Metabolic risks	Rate	1998	12.8854	0.773
Deaths	Australasia	Both	Age-standardized	Neoplasms	Metabolic risks	Rate	1999	12.9031	0.777
Deaths	Australasia	Both	Age-standardized	Neoplasms	Metabolic risks	Rate	2000	12.9033	0.781
Deaths	Australasia	Both	Age-standardized	Neoplasms	Metabolic risks	Rate	2001	12.867	0.785
Deaths	Australasia	Both	Age-standardized	Neoplasms	Metabolic risks	Rate	2002	12.8173	0.789
Deaths	Australasia	Both	Age-standardized	Neoplasms	Metabolic risks	Rate	2003	12.621	0.793
Deaths	Australasia	Both	Age-standardized	Neoplasms	Metabolic risks	Rate	2004	12.7963	0.797
Deaths	Australasia	Both	Age-standardized	Neoplasms	Metabolic risks	Rate	2005	12.7699	0.799
Deaths	Australasia	Both	Age-standardized	Neoplasms	Metabolic risks	Rate	2006	12.776	0.799
Deaths	Australasia	Both	Age-standardized	Neoplasms	Metabolic risks	Rate	2007	12.9684	0.8
Deaths	Australasia	Both	Age-standardized	Neoplasms	Metabolic risks	Rate	2008	13.0858	0.803
Deaths	Australasia	Both	Age-standardized	Neoplasms	Metabolic risks	Rate	2009	13.0039	0.807
Deaths	Australasia	Both	Age-standardized	Neoplasms	Metabolic risks	Rate	2010	12.9271	0.81
Deaths	Australasia	Both	Age-standardized	Neoplasms	Metabolic risks	Rate	2011	12.982	0.812
Deaths	Australasia	Both	Age-standardized	Neoplasms	Metabolic risks	Rate	2012	12.9139	0.816
Deaths	Australasia	Both	Age-standardized	Neoplasms	Metabolic risks	Rate	2013	12.9384	0.821
Deaths	Australasia	Both	Age-standardized	Neoplasms	Metabolic risks	Rate	2014	13.089	0.825
Deaths	Australasia	Both	Age-standardized	Neoplasms	Metabolic risks	Rate	2015	13.1222	0.828
Deaths	Australasia	Both	Age-standardized	Neoplasms	Metabolic risks	Rate	2016	12.9505	0.832
Deaths	Australasia	Both	Age-standardized	Neoplasms	Metabolic risks	Rate	2017	12.943	0.835
Deaths	Australasia	Both	Age-standardized	Neoplasms	Metabolic risks	Rate	2018	13.1393	0.837
Deaths	Australasia	Both	Age-standardized	Neoplasms	Metabolic risks	Rate	2019	13.0188	0.84
Deaths	Caribbean	Both	Age-standardized	Neoplasms	Metabolic risks	Rate	1990	9.61263	0.517
Deaths	Caribbean	Both	Age-standardized	Neoplasms	Metabolic risks	Rate	1991	9.50254	0.522
Deaths	Caribbean	Both	Age-standardized	Neoplasms	Metabolic risks	Rate	1992	9.56279	0.525
Deaths	Caribbean	Both	Age-standardized	Neoplasms	Metabolic risks	Rate	1993	9.66547	0.528
Deaths	Caribbean	Both	Age-standardized	Neoplasms	Metabolic risks	Rate	1994	9.57928	0.531
Deaths	Caribbean	Both	Age-standardized	Neoplasms	Metabolic risks	Rate	1995	9.55358	0.533
Deaths	Caribbean	Both	Age-standardized	Neoplasms	Metabolic risks	Rate	1996	9.54851	0.536
Deaths	Caribbean	Both	Age-standardized	Neoplasms	Metabolic risks	Rate	1997	9.40517	0.539
Deaths	Caribbean	Both	Age-standardized	Neoplasms	Metabolic risks	Rate	1998	9.60483	0.542
Deaths	Caribbean	Both	Age-standardized	Neoplasms	Metabolic risks	Rate	1999	9.67107	0.547
Deaths	Caribbean	Both	Age-standardized	Neoplasms	Metabolic risks	Rate	2000	9.74345	0.552
Deaths	Caribbean	Both	Age-standardized	Neoplasms	Metabolic risks	Rate	2001	10.0093	0.557
Deaths	Caribbean	Both	Age-standardized	Neoplasms	Metabolic risks	Rate	2002	9.89228	0.563
Deaths	Caribbean	Both	Age-standardized	Neoplasms	Metabolic risks	Rate	2003	10.2404	0.569
Deaths	Caribbean	Both	Age-standardized	Neoplasms	Metabolic risks	Rate	2004	10.5453	0.573
Deaths	Caribbean	Both	Age-standardized	Neoplasms	Metabolic risks	Rate	2005	10.7949	0.579
Deaths	Caribbean	Both	Age-standardized	Neoplasms	Metabolic risks	Rate	2006	10.7413	0.585
Deaths	Caribbean	Both	Age-standardized	Neoplasms	Metabolic risks	Rate	2007	11.0174	0.588
Deaths	Caribbean	Both	Age-standardized	Neoplasms	Metabolic risks	Rate	2008	11.3136	0.591
Deaths	Caribbean	Both	Age-standardized	Neoplasms	Metabolic risks	Rate	2009	11.536	0.594
Deaths	Caribbean	Both	Age-standardized	Neoplasms	Metabolic risks	Rate	2010	11.5289	0.598
Deaths	Caribbean	Both	Age-standardized	Neoplasms	Metabolic risks	Rate	2011	11.5386	0.601
Deaths	Caribbean	Both	Age-standardized	Neoplasms	Metabolic risks	Rate	2012	11.6623	0.605
Deaths	Caribbean	Both	Age-standardized	Neoplasms	Metabolic risks	Rate	2013	11.962	0.609
Deaths	Caribbean	Both	Age-standardized	Neoplasms	Metabolic risks	Rate	2014	12.2336	0.612
Deaths	Caribbean	Both	Age-standardized	Neoplasms	Metabolic risks	Rate	2015	12.4722	0.616
Deaths	Caribbean	Both	Age-standardized	Neoplasms	Metabolic risks	Rate	2016	12.6733	0.621
Deaths	Caribbean	Both	Age-standardized	Neoplasms	Metabolic risks	Rate	2017	12.9937	0.625
Deaths	Caribbean	Both	Age-standardized	Neoplasms	Metabolic risks	Rate	2018	13.1638	0.628
Deaths	Caribbean	Both	Age-standardized	Neoplasms	Metabolic risks	Rate	2019	13.1271	0.631
Deaths	Central Asia	Both	Age-standardized	Neoplasms	Metabolic risks	Rate	1990	9.60699	0.551
Deaths	Central Asia	Both	Age-standardized	Neoplasms	Metabolic risks	Rate	1991	9.69281	0.555
Deaths	Central Asia	Both	Age-standardized	Neoplasms	Metabolic risks	Rate	1992	9.78043	0.557
Deaths	Central Asia	Both	Age-standardized	Neoplasms	Metabolic risks	Rate	1993	10.0483	0.558
Deaths	Central Asia	Both	Age-standardized	Neoplasms	Metabolic risks	Rate	1994	10.1499	0.559
Deaths	Central Asia	Both	Age-standardized	Neoplasms	Metabolic risks	Rate	1995	10.0548	0.559
Deaths	Central Asia	Both	Age-standardized	Neoplasms	Metabolic risks	Rate	1996	9.88194	0.56
Deaths	Central Asia	Both	Age-standardized	Neoplasms	Metabolic risks	Rate	1997	9.66692	0.56
Deaths	Central Asia	Both	Age-standardized	Neoplasms	Metabolic risks	Rate	1998	9.52964	0.561
Deaths	Central Asia	Both	Age-standardized	Neoplasms	Metabolic risks	Rate	1999	9.42607	0.563
Deaths	Central Asia	Both	Age-standardized	Neoplasms	Metabolic risks	Rate	2000	9.47205	0.566
Deaths	Central Asia	Both	Age-standardized	Neoplasms	Metabolic risks	Rate	2001	9.49716	0.569
Deaths	Central Asia	Both	Age-standardized	Neoplasms	Metabolic risks	Rate	2002	9.67638	0.574
Deaths	Central Asia	Both	Age-standardized	Neoplasms	Metabolic risks	Rate	2003	9.94472	0.579
Deaths	Central Asia	Both	Age-standardized	Neoplasms	Metabolic risks	Rate	2004	10.1454	0.585
Deaths	Central Asia	Both	Age-standardized	Neoplasms	Metabolic risks	Rate	2005	10.421	0.591
Deaths	Central Asia	Both	Age-standardized	Neoplasms	Metabolic risks	Rate	2006	10.5589	0.598
Deaths	Central Asia	Both	Age-standardized	Neoplasms	Metabolic risks	Rate	2007	10.7011	0.605
Deaths	Central Asia	Both	Age-standardized	Neoplasms	Metabolic risks	Rate	2008	10.956	0.611
Deaths	Central Asia	Both	Age-standardized	Neoplasms	Metabolic risks	Rate	2009	11.1703	0.617
Deaths	Central Asia	Both	Age-standardized	Neoplasms	Metabolic risks	Rate	2010	11.447	0.622
Deaths	Central Asia	Both	Age-standardized	Neoplasms	Metabolic risks	Rate	2011	11.6741	0.627
Deaths	Central Asia	Both	Age-standardized	Neoplasms	Metabolic risks	Rate	2012	11.8461	0.632
Deaths	Central Asia	Both	Age-standardized	Neoplasms	Metabolic risks	Rate	2013	11.8191	0.637
Deaths	Central Asia	Both	Age-standardized	Neoplasms	Metabolic risks	Rate	2014	11.9251	0.642
Deaths	Central Asia	Both	Age-standardized	Neoplasms	Metabolic risks	Rate	2015	12.102	0.647
Deaths	Central Asia	Both	Age-standardized	Neoplasms	Metabolic risks	Rate	2016	12.3058	0.651
Deaths	Central Asia	Both	Age-standardized	Neoplasms	Metabolic risks	Rate	2017	12.3919	0.655
Deaths	Central Asia	Both	Age-standardized	Neoplasms	Metabolic risks	Rate	2018	12.3873	0.659
Deaths	Central Asia	Both	Age-standardized	Neoplasms	Metabolic risks	Rate	2019	12.2989	0.663
Deaths	Central Europe	Both	Age-standardized	Neoplasms	Metabolic risks	Rate	1990	14.7231	0.641
Deaths	Central Europe	Both	Age-standardized	Neoplasms	Metabolic risks	Rate	1991	14.9389	0.647
Deaths	Central Europe	Both	Age-standardized	Neoplasms	Metabolic risks	Rate	1992	15.1426	0.652
Deaths	Central Europe	Both	Age-standardized	Neoplasms	Metabolic risks	Rate	1993	15.1579	0.658
Deaths	Central Europe	Both	Age-standardized	Neoplasms	Metabolic risks	Rate	1994	15.3376	0.665
Deaths	Central Europe	Both	Age-standardized	Neoplasms	Metabolic risks	Rate	1995	15.6843	0.672
Deaths	Central Europe	Both	Age-standardized	Neoplasms	Metabolic risks	Rate	1996	15.7574	0.678
Deaths	Central Europe	Both	Age-standardized	Neoplasms	Metabolic risks	Rate	1997	16.1076	0.683
Deaths	Central Europe	Both	Age-standardized	Neoplasms	Metabolic risks	Rate	1998	16.0734	0.689
Deaths	Central Europe	Both	Age-standardized	Neoplasms	Metabolic risks	Rate	1999	16.2323	0.695
Deaths	Central Europe	Both	Age-standardized	Neoplasms	Metabolic risks	Rate	2000	16.1738	0.702
Deaths	Central Europe	Both	Age-standardized	Neoplasms	Metabolic risks	Rate	2001	16.2685	0.709
Deaths	Central Europe	Both	Age-standardized	Neoplasms	Metabolic risks	Rate	2002	16.6962	0.715
Deaths	Central Europe	Both	Age-standardized	Neoplasms	Metabolic risks	Rate	2003	17.1872	0.72
Deaths	Central Europe	Both	Age-standardized	Neoplasms	Metabolic risks	Rate	2004	17.4442	0.726
Deaths	Central Europe	Both	Age-standardized	Neoplasms	Metabolic risks	Rate	2005	17.8307	0.731
Deaths	Central Europe	Both	Age-standardized	Neoplasms	Metabolic risks	Rate	2006	18.0138	0.736
Deaths	Central Europe	Both	Age-standardized	Neoplasms	Metabolic risks	Rate	2007	18.4151	0.74
Deaths	Central Europe	Both	Age-standardized	Neoplasms	Metabolic risks	Rate	2008	18.7341	0.745
Deaths	Central Europe	Both	Age-standardized	Neoplasms	Metabolic risks	Rate	2009	19.0131	0.75
Deaths	Central Europe	Both	Age-standardized	Neoplasms	Metabolic risks	Rate	2010	19.0067	0.756
Deaths	Central Europe	Both	Age-standardized	Neoplasms	Metabolic risks	Rate	2011	18.9811	0.76
Deaths	Central Europe	Both	Age-standardized	Neoplasms	Metabolic risks	Rate	2012	19.1761	0.764
Deaths	Central Europe	Both	Age-standardized	Neoplasms	Metabolic risks	Rate	2013	19.0681	0.768
Deaths	Central Europe	Both	Age-standardized	Neoplasms	Metabolic risks	Rate	2014	19.1298	0.771
Deaths	Central Europe	Both	Age-standardized	Neoplasms	Metabolic risks	Rate	2015	19.4297	0.775
Deaths	Central Europe	Both	Age-standardized	Neoplasms	Metabolic risks	Rate	2016	19.1875	0.778
Deaths	Central Europe	Both	Age-standardized	Neoplasms	Metabolic risks	Rate	2017	19.2082	0.781
Deaths	Central Europe	Both	Age-standardized	Neoplasms	Metabolic risks	Rate	2018	19.4392	0.785
Deaths	Central Europe	Both	Age-standardized	Neoplasms	Metabolic risks	Rate	2019	19.6917	0.788
Deaths	Central Latin America	Both	Age-standardized	Neoplasms	Metabolic risks	Rate	1990	8.0566	0.485
Deaths	Central Latin America	Both	Age-standardized	Neoplasms	Metabolic risks	Rate	1991	8.07762	0.49
Deaths	Central Latin America	Both	Age-standardized	Neoplasms	Metabolic risks	Rate	1992	8.12504	0.495
Deaths	Central Latin America	Both	Age-standardized	Neoplasms	Metabolic risks	Rate	1993	8.17261	0.501
Deaths	Central Latin America	Both	Age-standardized	Neoplasms	Metabolic risks	Rate	1994	8.27531	0.507
Deaths	Central Latin America	Both	Age-standardized	Neoplasms	Metabolic risks	Rate	1995	8.36597	0.512
Deaths	Central Latin America	Both	Age-standardized	Neoplasms	Metabolic risks	Rate	1996	8.39178	0.517
Deaths	Central Latin America	Both	Age-standardized	Neoplasms	Metabolic risks	Rate	1997	8.41268	0.523
Deaths	Central Latin America	Both	Age-standardized	Neoplasms	Metabolic risks	Rate	1998	8.49224	0.528
Deaths	Central Latin America	Both	Age-standardized	Neoplasms	Metabolic risks	Rate	1999	8.51724	0.533
Deaths	Central Latin America	Both	Age-standardized	Neoplasms	Metabolic risks	Rate	2000	8.45678	0.538
Deaths	Central Latin America	Both	Age-standardized	Neoplasms	Metabolic risks	Rate	2001	8.43763	0.543
Deaths	Central Latin America	Both	Age-standardized	Neoplasms	Metabolic risks	Rate	2002	8.62182	0.547
Deaths	Central Latin America	Both	Age-standardized	Neoplasms	Metabolic risks	Rate	2003	8.5687	0.551
Deaths	Central Latin America	Both	Age-standardized	Neoplasms	Metabolic risks	Rate	2004	8.43605	0.554
Deaths	Central Latin America	Both	Age-standardized	Neoplasms	Metabolic risks	Rate	2005	8.44484	0.559
Deaths	Central Latin America	Both	Age-standardized	Neoplasms	Metabolic risks	Rate	2006	8.45993	0.564
Deaths	Central Latin America	Both	Age-standardized	Neoplasms	Metabolic risks	Rate	2007	8.43729	0.569
Deaths	Central Latin America	Both	Age-standardized	Neoplasms	Metabolic risks	Rate	2008	8.67373	0.575
Deaths	Central Latin America	Both	Age-standardized	Neoplasms	Metabolic risks	Rate	2009	8.86742	0.579
Deaths	Central Latin America	Both	Age-standardized	Neoplasms	Metabolic risks	Rate	2010	8.77991	0.584
Deaths	Central Latin America	Both	Age-standardized	Neoplasms	Metabolic risks	Rate	2011	8.69876	0.589
Deaths	Central Latin America	Both	Age-standardized	Neoplasms	Metabolic risks	Rate	2012	8.76841	0.594
Deaths	Central Latin America	Both	Age-standardized	Neoplasms	Metabolic risks	Rate	2013	8.92547	0.599
Deaths	Central Latin America	Both	Age-standardized	Neoplasms	Metabolic risks	Rate	2014	8.99291	0.604
Deaths	Central Latin America	Both	Age-standardized	Neoplasms	Metabolic risks	Rate	2015	9.03085	0.609
Deaths	Central Latin America	Both	Age-standardized	Neoplasms	Metabolic risks	Rate	2016	9.24561	0.614
Deaths	Central Latin America	Both	Age-standardized	Neoplasms	Metabolic risks	Rate	2017	9.51847	0.618
Deaths	Central Latin America	Both	Age-standardized	Neoplasms	Metabolic risks	Rate	2018	9.57883	0.623
Deaths	Central Latin America	Both	Age-standardized	Neoplasms	Metabolic risks	Rate	2019	9.71575	0.626
Deaths	Central Sub-Saharan Africa	Both	Age-standardized	Neoplasms	Metabolic risks	Rate	1990	5.04889	0.269
Deaths	Central Sub-Saharan Africa	Both	Age-standardized	Neoplasms	Metabolic risks	Rate	1991	5.07854	0.273
Deaths	Central Sub-Saharan Africa	Both	Age-standardized	Neoplasms	Metabolic risks	Rate	1992	5.08467	0.276
Deaths	Central Sub-Saharan Africa	Both	Age-standardized	Neoplasms	Metabolic risks	Rate	1993	5.06911	0.279
Deaths	Central Sub-Saharan Africa	Both	Age-standardized	Neoplasms	Metabolic risks	Rate	1994	5.07945	0.281
Deaths	Central Sub-Saharan Africa	Both	Age-standardized	Neoplasms	Metabolic risks	Rate	1995	5.10659	0.283
Deaths	Central Sub-Saharan Africa	Both	Age-standardized	Neoplasms	Metabolic risks	Rate	1996	5.15616	0.286
Deaths	Central Sub-Saharan Africa	Both	Age-standardized	Neoplasms	Metabolic risks	Rate	1997	5.06786	0.289
Deaths	Central Sub-Saharan Africa	Both	Age-standardized	Neoplasms	Metabolic risks	Rate	1998	5.04079	0.292
Deaths	Central Sub-Saharan Africa	Both	Age-standardized	Neoplasms	Metabolic risks	Rate	1999	5.00195	0.295
Deaths	Central Sub-Saharan Africa	Both	Age-standardized	Neoplasms	Metabolic risks	Rate	2000	4.93957	0.298
Deaths	Central Sub-Saharan Africa	Both	Age-standardized	Neoplasms	Metabolic risks	Rate	2001	4.85081	0.302
Deaths	Central Sub-Saharan Africa	Both	Age-standardized	Neoplasms	Metabolic risks	Rate	2002	4.75466	0.308
Deaths	Central Sub-Saharan Africa	Both	Age-standardized	Neoplasms	Metabolic risks	Rate	2003	4.75603	0.313
Deaths	Central Sub-Saharan Africa	Both	Age-standardized	Neoplasms	Metabolic risks	Rate	2004	4.73132	0.32
Deaths	Central Sub-Saharan Africa	Both	Age-standardized	Neoplasms	Metabolic risks	Rate	2005	4.67833	0.328
Deaths	Central Sub-Saharan Africa	Both	Age-standardized	Neoplasms	Metabolic risks	Rate	2006	4.67233	0.336
Deaths	Central Sub-Saharan Africa	Both	Age-standardized	Neoplasms	Metabolic risks	Rate	2007	4.65384	0.346
Deaths	Central Sub-Saharan Africa	Both	Age-standardized	Neoplasms	Metabolic risks	Rate	2008	4.70621	0.357
Deaths	Central Sub-Saharan Africa	Both	Age-standardized	Neoplasms	Metabolic risks	Rate	2009	4.75768	0.367
Deaths	Central Sub-Saharan Africa	Both	Age-standardized	Neoplasms	Metabolic risks	Rate	2010	4.82746	0.378
Deaths	Central Sub-Saharan Africa	Both	Age-standardized	Neoplasms	Metabolic risks	Rate	2011	4.95156	0.389
Deaths	Central Sub-Saharan Africa	Both	Age-standardized	Neoplasms	Metabolic risks	Rate	2012	5.10298	0.4
Deaths	Central Sub-Saharan Africa	Both	Age-standardized	Neoplasms	Metabolic risks	Rate	2013	5.25645	0.412
Deaths	Central Sub-Saharan Africa	Both	Age-standardized	Neoplasms	Metabolic risks	Rate	2014	5.38988	0.423
Deaths	Central Sub-Saharan Africa	Both	Age-standardized	Neoplasms	Metabolic risks	Rate	2015	5.52731	0.434
Deaths	Central Sub-Saharan Africa	Both	Age-standardized	Neoplasms	Metabolic risks	Rate	2016	5.66112	0.445
Deaths	Central Sub-Saharan Africa	Both	Age-standardized	Neoplasms	Metabolic risks	Rate	2017	5.81763	0.454
Deaths	Central Sub-Saharan Africa	Both	Age-standardized	Neoplasms	Metabolic risks	Rate	2018	5.98806	0.463
Deaths	Central Sub-Saharan Africa	Both	Age-standardized	Neoplasms	Metabolic risks	Rate	2019	6.11112	0.47
Deaths	East Asia	Both	Age-standardized	Neoplasms	Metabolic risks	Rate	1990	6.69974	0.447
Deaths	East Asia	Both	Age-standardized	Neoplasms	Metabolic risks	Rate	1991	6.91015	0.456
Deaths	East Asia	Both	Age-standardized	Neoplasms	Metabolic risks	Rate	1992	7.08598	0.464
Deaths	East Asia	Both	Age-standardized	Neoplasms	Metabolic risks	Rate	1993	7.29436	0.473
Deaths	East Asia	Both	Age-standardized	Neoplasms	Metabolic risks	Rate	1994	7.41095	0.483
Deaths	East Asia	Both	Age-standardized	Neoplasms	Metabolic risks	Rate	1995	7.53851	0.492
Deaths	East Asia	Both	Age-standardized	Neoplasms	Metabolic risks	Rate	1996	7.68503	0.502
Deaths	East Asia	Both	Age-standardized	Neoplasms	Metabolic risks	Rate	1997	7.81542	0.511
Deaths	East Asia	Both	Age-standardized	Neoplasms	Metabolic risks	Rate	1998	7.94161	0.52
Deaths	East Asia	Both	Age-standardized	Neoplasms	Metabolic risks	Rate	1999	8.14129	0.528
Deaths	East Asia	Both	Age-standardized	Neoplasms	Metabolic risks	Rate	2000	8.39534	0.537
Deaths	East Asia	Both	Age-standardized	Neoplasms	Metabolic risks	Rate	2001	8.56824	0.545
Deaths	East Asia	Both	Age-standardized	Neoplasms	Metabolic risks	Rate	2002	8.78303	0.554
Deaths	East Asia	Both	Age-standardized	Neoplasms	Metabolic risks	Rate	2003	9.07578	0.562
Deaths	East Asia	Both	Age-standardized	Neoplasms	Metabolic risks	Rate	2004	9.40415	0.571
Deaths	East Asia	Both	Age-standardized	Neoplasms	Metabolic risks	Rate	2005	9.54258	0.58
Deaths	East Asia	Both	Age-standardized	Neoplasms	Metabolic risks	Rate	2006	9.43946	0.59
Deaths	East Asia	Both	Age-standardized	Neoplasms	Metabolic risks	Rate	2007	9.42553	0.6
Deaths	East Asia	Both	Age-standardized	Neoplasms	Metabolic risks	Rate	2008	9.4852	0.609
Deaths	East Asia	Both	Age-standardized	Neoplasms	Metabolic risks	Rate	2009	9.53794	0.618
Deaths	East Asia	Both	Age-standardized	Neoplasms	Metabolic risks	Rate	2010	9.63286	0.628
Deaths	East Asia	Both	Age-standardized	Neoplasms	Metabolic risks	Rate	2011	9.62397	0.637
Deaths	East Asia	Both	Age-standardized	Neoplasms	Metabolic risks	Rate	2012	9.54894	0.644
Deaths	East Asia	Both	Age-standardized	Neoplasms	Metabolic risks	Rate	2013	9.49009	0.652
Deaths	East Asia	Both	Age-standardized	Neoplasms	Metabolic risks	Rate	2014	9.50499	0.66
Deaths	East Asia	Both	Age-standardized	Neoplasms	Metabolic risks	Rate	2015	9.47009	0.662
Deaths	East Asia	Both	Age-standardized	Neoplasms	Metabolic risks	Rate	2016	9.32007	0.665
Deaths	East Asia	Both	Age-standardized	Neoplasms	Metabolic risks	Rate	2017	9.21571	0.675
Deaths	East Asia	Both	Age-standardized	Neoplasms	Metabolic risks	Rate	2018	9.34942	0.684
Deaths	East Asia	Both	Age-standardized	Neoplasms	Metabolic risks	Rate	2019	9.60048	0.691
Deaths	Eastern Europe	Both	Age-standardized	Neoplasms	Metabolic risks	Rate	1990	9.65021	0.68
Deaths	Eastern Europe	Both	Age-standardized	Neoplasms	Metabolic risks	Rate	1991	9.86385	0.687
Deaths	Eastern Europe	Both	Age-standardized	Neoplasms	Metabolic risks	Rate	1992	10.3033	0.697
Deaths	Eastern Europe	Both	Age-standardized	Neoplasms	Metabolic risks	Rate	1993	11.3649	0.702
Deaths	Eastern Europe	Both	Age-standardized	Neoplasms	Metabolic risks	Rate	1994	11.9167	0.702
Deaths	Eastern Europe	Both	Age-standardized	Neoplasms	Metabolic risks	Rate	1995	11.6817	0.705
Deaths	Eastern Europe	Both	Age-standardized	Neoplasms	Metabolic risks	Rate	1996	11.1236	0.707
Deaths	Eastern Europe	Both	Age-standardized	Neoplasms	Metabolic risks	Rate	1997	10.6621	0.708
Deaths	Eastern Europe	Both	Age-standardized	Neoplasms	Metabolic risks	Rate	1998	10.4174	0.709
Deaths	Eastern Europe	Both	Age-standardized	Neoplasms	Metabolic risks	Rate	1999	10.8566	0.711
Deaths	Eastern Europe	Both	Age-standardized	Neoplasms	Metabolic risks	Rate	2000	11.0831	0.711
Deaths	Eastern Europe	Both	Age-standardized	Neoplasms	Metabolic risks	Rate	2001	11.1271	0.713
Deaths	Eastern Europe	Both	Age-standardized	Neoplasms	Metabolic risks	Rate	2002	11.3534	0.716
Deaths	Eastern Europe	Both	Age-standardized	Neoplasms	Metabolic risks	Rate	2003	11.5429	0.72
Deaths	Eastern Europe	Both	Age-standardized	Neoplasms	Metabolic risks	Rate	2004	11.5229	0.727
Deaths	Eastern Europe	Both	Age-standardized	Neoplasms	Metabolic risks	Rate	2005	11.9503	0.734
Deaths	Eastern Europe	Both	Age-standardized	Neoplasms	Metabolic risks	Rate	2006	11.4995	0.74
Deaths	Eastern Europe	Both	Age-standardized	Neoplasms	Metabolic risks	Rate	2007	11.4861	0.745
Deaths	Eastern Europe	Both	Age-standardized	Neoplasms	Metabolic risks	Rate	2008	11.8847	0.751
Deaths	Eastern Europe	Both	Age-standardized	Neoplasms	Metabolic risks	Rate	2009	11.7139	0.757
Deaths	Eastern Europe	Both	Age-standardized	Neoplasms	Metabolic risks	Rate	2010	12.0419	0.762
Deaths	Eastern Europe	Both	Age-standardized	Neoplasms	Metabolic risks	Rate	2011	11.7272	0.765
Deaths	Eastern Europe	Both	Age-standardized	Neoplasms	Metabolic risks	Rate	2012	11.7232	0.768
Deaths	Eastern Europe	Both	Age-standardized	Neoplasms	Metabolic risks	Rate	2013	11.7755	0.772
Deaths	Eastern Europe	Both	Age-standardized	Neoplasms	Metabolic risks	Rate	2014	11.8715	0.777
Deaths	Eastern Europe	Both	Age-standardized	Neoplasms	Metabolic risks	Rate	2015	12.3498	0.781
Deaths	Eastern Europe	Both	Age-standardized	Neoplasms	Metabolic risks	Rate	2016	12.3809	0.785
Deaths	Eastern Europe	Both	Age-standardized	Neoplasms	Metabolic risks	Rate	2017	12.0951	0.788
Deaths	Eastern Europe	Both	Age-standardized	Neoplasms	Metabolic risks	Rate	2018	12.1389	0.791
Deaths	Eastern Europe	Both	Age-standardized	Neoplasms	Metabolic risks	Rate	2019	12.199	0.793
Deaths	Eastern Sub-Saharan Africa	Both	Age-standardized	Neoplasms	Metabolic risks	Rate	1990	3.08599	0.235
Deaths	Eastern Sub-Saharan Africa	Both	Age-standardized	Neoplasms	Metabolic risks	Rate	1991	3.10262	0.239
Deaths	Eastern Sub-Saharan Africa	Both	Age-standardized	Neoplasms	Metabolic risks	Rate	1992	3.12514	0.242
Deaths	Eastern Sub-Saharan Africa	Both	Age-standardized	Neoplasms	Metabolic risks	Rate	1993	3.14517	0.245
Deaths	Eastern Sub-Saharan Africa	Both	Age-standardized	Neoplasms	Metabolic risks	Rate	1994	3.16506	0.249
Deaths	Eastern Sub-Saharan Africa	Both	Age-standardized	Neoplasms	Metabolic risks	Rate	1995	3.20962	0.252
Deaths	Eastern Sub-Saharan Africa	Both	Age-standardized	Neoplasms	Metabolic risks	Rate	1996	3.252	0.257
Deaths	Eastern Sub-Saharan Africa	Both	Age-standardized	Neoplasms	Metabolic risks	Rate	1997	3.3152	0.261
Deaths	Eastern Sub-Saharan Africa	Both	Age-standardized	Neoplasms	Metabolic risks	Rate	1998	3.40593	0.265
Deaths	Eastern Sub-Saharan Africa	Both	Age-standardized	Neoplasms	Metabolic risks	Rate	1999	3.4717	0.27
Deaths	Eastern Sub-Saharan Africa	Both	Age-standardized	Neoplasms	Metabolic risks	Rate	2000	3.53043	0.275
Deaths	Eastern Sub-Saharan Africa	Both	Age-standardized	Neoplasms	Metabolic risks	Rate	2001	3.55894	0.28
Deaths	Eastern Sub-Saharan Africa	Both	Age-standardized	Neoplasms	Metabolic risks	Rate	2002	3.65627	0.285
Deaths	Eastern Sub-Saharan Africa	Both	Age-standardized	Neoplasms	Metabolic risks	Rate	2003	3.76637	0.29
Deaths	Eastern Sub-Saharan Africa	Both	Age-standardized	Neoplasms	Metabolic risks	Rate	2004	3.87676	0.295
Deaths	Eastern Sub-Saharan Africa	Both	Age-standardized	Neoplasms	Metabolic risks	Rate	2005	3.97216	0.301
Deaths	Eastern Sub-Saharan Africa	Both	Age-standardized	Neoplasms	Metabolic risks	Rate	2006	4.05323	0.307
Deaths	Eastern Sub-Saharan Africa	Both	Age-standardized	Neoplasms	Metabolic risks	Rate	2007	4.13516	0.314
Deaths	Eastern Sub-Saharan Africa	Both	Age-standardized	Neoplasms	Metabolic risks	Rate	2008	4.23362	0.321
Deaths	Eastern Sub-Saharan Africa	Both	Age-standardized	Neoplasms	Metabolic risks	Rate	2009	4.34888	0.328
Deaths	Eastern Sub-Saharan Africa	Both	Age-standardized	Neoplasms	Metabolic risks	Rate	2010	4.48821	0.336
Deaths	Eastern Sub-Saharan Africa	Both	Age-standardized	Neoplasms	Metabolic risks	Rate	2011	4.60306	0.343
Deaths	Eastern Sub-Saharan Africa	Both	Age-standardized	Neoplasms	Metabolic risks	Rate	2012	4.72577	0.351
Deaths	Eastern Sub-Saharan Africa	Both	Age-standardized	Neoplasms	Metabolic risks	Rate	2013	4.85266	0.359
Deaths	Eastern Sub-Saharan Africa	Both	Age-standardized	Neoplasms	Metabolic risks	Rate	2014	4.95645	0.367
Deaths	Eastern Sub-Saharan Africa	Both	Age-standardized	Neoplasms	Metabolic risks	Rate	2015	5.05652	0.375
Deaths	Eastern Sub-Saharan Africa	Both	Age-standardized	Neoplasms	Metabolic risks	Rate	2016	5.16598	0.383
Deaths	Eastern Sub-Saharan Africa	Both	Age-standardized	Neoplasms	Metabolic risks	Rate	2017	5.2945	0.391
Deaths	Eastern Sub-Saharan Africa	Both	Age-standardized	Neoplasms	Metabolic risks	Rate	2018	5.44224	0.399
Deaths	Eastern Sub-Saharan Africa	Both	Age-standardized	Neoplasms	Metabolic risks	Rate	2019	5.56686	0.405
Deaths	Global	Both	Age-standardized	Neoplasms	Metabolic risks	Rate	1990	8.67153	0.511
Deaths	Global	Both	Age-standardized	Neoplasms	Metabolic risks	Rate	1991	8.72559	0.516
Deaths	Global	Both	Age-standardized	Neoplasms	Metabolic risks	Rate	1992	8.80517	0.521
Deaths	Global	Both	Age-standardized	Neoplasms	Metabolic risks	Rate	1993	8.97452	0.525
Deaths	Global	Both	Age-standardized	Neoplasms	Metabolic risks	Rate	1994	9.05967	0.529
Deaths	Global	Both	Age-standardized	Neoplasms	Metabolic risks	Rate	1995	9.13041	0.534
Deaths	Global	Both	Age-standardized	Neoplasms	Metabolic risks	Rate	1996	9.16653	0.538
Deaths	Global	Both	Age-standardized	Neoplasms	Metabolic risks	Rate	1997	9.22218	0.542
Deaths	Global	Both	Age-standardized	Neoplasms	Metabolic risks	Rate	1998	9.31762	0.547
Deaths	Global	Both	Age-standardized	Neoplasms	Metabolic risks	Rate	1999	9.46881	0.551
Deaths	Global	Both	Age-standardized	Neoplasms	Metabolic risks	Rate	2000	9.5715	0.556
Deaths	Global	Both	Age-standardized	Neoplasms	Metabolic risks	Rate	2001	9.65278	0.561
Deaths	Global	Both	Age-standardized	Neoplasms	Metabolic risks	Rate	2002	9.81628	0.566
Deaths	Global	Both	Age-standardized	Neoplasms	Metabolic risks	Rate	2003	9.97742	0.571
Deaths	Global	Both	Age-standardized	Neoplasms	Metabolic risks	Rate	2004	10.0556	0.576
Deaths	Global	Both	Age-standardized	Neoplasms	Metabolic risks	Rate	2005	10.171	0.581
Deaths	Global	Both	Age-standardized	Neoplasms	Metabolic risks	Rate	2006	10.1668	0.586
Deaths	Global	Both	Age-standardized	Neoplasms	Metabolic risks	Rate	2007	10.2413	0.591
Deaths	Global	Both	Age-standardized	Neoplasms	Metabolic risks	Rate	2008	10.3674	0.596
Deaths	Global	Both	Age-standardized	Neoplasms	Metabolic risks	Rate	2009	10.4171	0.601
Deaths	Global	Both	Age-standardized	Neoplasms	Metabolic risks	Rate	2010	10.4474	0.607
Deaths	Global	Both	Age-standardized	Neoplasms	Metabolic risks	Rate	2011	10.4366	0.612
Deaths	Global	Both	Age-standardized	Neoplasms	Metabolic risks	Rate	2012	10.4355	0.616
Deaths	Global	Both	Age-standardized	Neoplasms	Metabolic risks	Rate	2013	10.4322	0.621
Deaths	Global	Both	Age-standardized	Neoplasms	Metabolic risks	Rate	2014	10.4388	0.626
Deaths	Global	Both	Age-standardized	Neoplasms	Metabolic risks	Rate	2015	10.5028	0.631
Deaths	Global	Both	Age-standardized	Neoplasms	Metabolic risks	Rate	2016	10.4765	0.635
Deaths	Global	Both	Age-standardized	Neoplasms	Metabolic risks	Rate	2017	10.436	0.641
Deaths	Global	Both	Age-standardized	Neoplasms	Metabolic risks	Rate	2018	10.5564	0.647
Deaths	Global	Both	Age-standardized	Neoplasms	Metabolic risks	Rate	2019	10.744	0.651
Deaths	High-income Asia Pacific	Both	Age-standardized	Neoplasms	Metabolic risks	Rate	1990	7.28421	0.767
Deaths	High-income Asia Pacific	Both	Age-standardized	Neoplasms	Metabolic risks	Rate	1991	7.44171	0.773
Deaths	High-income Asia Pacific	Both	Age-standardized	Neoplasms	Metabolic risks	Rate	1992	7.60785	0.779
Deaths	High-income Asia Pacific	Both	Age-standardized	Neoplasms	Metabolic risks	Rate	1993	7.73426	0.785
Deaths	High-income Asia Pacific	Both	Age-standardized	Neoplasms	Metabolic risks	Rate	1994	7.80324	0.79
Deaths	High-income Asia Pacific	Both	Age-standardized	Neoplasms	Metabolic risks	Rate	1995	7.97342	0.796
Deaths	High-income Asia Pacific	Both	Age-standardized	Neoplasms	Metabolic risks	Rate	1996	7.98634	0.801
Deaths	High-income Asia Pacific	Both	Age-standardized	Neoplasms	Metabolic risks	Rate	1997	8.0243	0.805
Deaths	High-income Asia Pacific	Both	Age-standardized	Neoplasms	Metabolic risks	Rate	1998	8.19672	0.809
Deaths	High-income Asia Pacific	Both	Age-standardized	Neoplasms	Metabolic risks	Rate	1999	8.30902	0.813
Deaths	High-income Asia Pacific	Both	Age-standardized	Neoplasms	Metabolic risks	Rate	2000	8.22805	0.816
Deaths	High-income Asia Pacific	Both	Age-standardized	Neoplasms	Metabolic risks	Rate	2001	8.09835	0.819
Deaths	High-income Asia Pacific	Both	Age-standardized	Neoplasms	Metabolic risks	Rate	2002	7.95138	0.823
Deaths	High-income Asia Pacific	Both	Age-standardized	Neoplasms	Metabolic risks	Rate	2003	7.87259	0.826
Deaths	High-income Asia Pacific	Both	Age-standardized	Neoplasms	Metabolic risks	Rate	2004	7.77802	0.83
Deaths	High-income Asia Pacific	Both	Age-standardized	Neoplasms	Metabolic risks	Rate	2005	7.74528	0.833
Deaths	High-income Asia Pacific	Both	Age-standardized	Neoplasms	Metabolic risks	Rate	2006	7.64117	0.836
Deaths	High-income Asia Pacific	Both	Age-standardized	Neoplasms	Metabolic risks	Rate	2007	7.57455	0.839
Deaths	High-income Asia Pacific	Both	Age-standardized	Neoplasms	Metabolic risks	Rate	2008	7.50593	0.842
Deaths	High-income Asia Pacific	Both	Age-standardized	Neoplasms	Metabolic risks	Rate	2009	7.43179	0.844
Deaths	High-income Asia Pacific	Both	Age-standardized	Neoplasms	Metabolic risks	Rate	2010	7.4434	0.847
Deaths	High-income Asia Pacific	Both	Age-standardized	Neoplasms	Metabolic risks	Rate	2011	7.47463	0.85
Deaths	High-income Asia Pacific	Both	Age-standardized	Neoplasms	Metabolic risks	Rate	2012	7.43742	0.853
Deaths	High-income Asia Pacific	Both	Age-standardized	Neoplasms	Metabolic risks	Rate	2013	7.39345	0.856
Deaths	High-income Asia Pacific	Both	Age-standardized	Neoplasms	Metabolic risks	Rate	2014	7.33738	0.859
Deaths	High-income Asia Pacific	Both	Age-standardized	Neoplasms	Metabolic risks	Rate	2015	7.2699	0.862
Deaths	High-income Asia Pacific	Both	Age-standardized	Neoplasms	Metabolic risks	Rate	2016	7.23291	0.865
Deaths	High-income Asia Pacific	Both	Age-standardized	Neoplasms	Metabolic risks	Rate	2017	7.17909	0.868
Deaths	High-income Asia Pacific	Both	Age-standardized	Neoplasms	Metabolic risks	Rate	2018	7.26294	0.871
Deaths	High-income Asia Pacific	Both	Age-standardized	Neoplasms	Metabolic risks	Rate	2019	7.45029	0.873
Deaths	High-income North America	Both	Age-standardized	Neoplasms	Metabolic risks	Rate	1990	15.6588	0.771
Deaths	High-income North America	Both	Age-standardized	Neoplasms	Metabolic risks	Rate	1991	15.2239	0.773
Deaths	High-income North America	Both	Age-standardized	Neoplasms	Metabolic risks	Rate	1992	14.8772	0.777
Deaths	High-income North America	Both	Age-standardized	Neoplasms	Metabolic risks	Rate	1993	14.865	0.78
Deaths	High-income North America	Both	Age-standardized	Neoplasms	Metabolic risks	Rate	1994	14.7978	0.784
Deaths	High-income North America	Both	Age-standardized	Neoplasms	Metabolic risks	Rate	1995	14.879	0.787
Deaths	High-income North America	Both	Age-standardized	Neoplasms	Metabolic risks	Rate	1996	14.8759	0.79
Deaths	High-income North America	Both	Age-standardized	Neoplasms	Metabolic risks	Rate	1997	14.9026	0.792
Deaths	High-income North America	Both	Age-standardized	Neoplasms	Metabolic risks	Rate	1998	15.0789	0.794
Deaths	High-income North America	Both	Age-standardized	Neoplasms	Metabolic risks	Rate	1999	15.3973	0.797
Deaths	High-income North America	Both	Age-standardized	Neoplasms	Metabolic risks	Rate	2000	15.5899	0.8
Deaths	High-income North America	Both	Age-standardized	Neoplasms	Metabolic risks	Rate	2001	15.8124	0.805
Deaths	High-income North America	Both	Age-standardized	Neoplasms	Metabolic risks	Rate	2002	16.1321	0.809
Deaths	High-income North America	Both	Age-standardized	Neoplasms	Metabolic risks	Rate	2003	16.4019	0.811
Deaths	High-income North America	Both	Age-standardized	Neoplasms	Metabolic risks	Rate	2004	16.5331	0.814
Deaths	High-income North America	Both	Age-standardized	Neoplasms	Metabolic risks	Rate	2005	16.8729	0.815
Deaths	High-income North America	Both	Age-standardized	Neoplasms	Metabolic risks	Rate	2006	17.1832	0.814
Deaths	High-income North America	Both	Age-standardized	Neoplasms	Metabolic risks	Rate	2007	17.5846	0.817
Deaths	High-income North America	Both	Age-standardized	Neoplasms	Metabolic risks	Rate	2008	18.0907	0.822
Deaths	High-income North America	Both	Age-standardized	Neoplasms	Metabolic risks	Rate	2009	18.3653	0.828
Deaths	High-income North America	Both	Age-standardized	Neoplasms	Metabolic risks	Rate	2010	18.3082	0.834
Deaths	High-income North America	Both	Age-standardized	Neoplasms	Metabolic risks	Rate	2011	18.3206	0.837
Deaths	High-income North America	Both	Age-standardized	Neoplasms	Metabolic risks	Rate	2012	18.2289	0.841
Deaths	High-income North America	Both	Age-standardized	Neoplasms	Metabolic risks	Rate	2013	18.1331	0.844
Deaths	High-income North America	Both	Age-standardized	Neoplasms	Metabolic risks	Rate	2014	18.0719	0.847
Deaths	High-income North America	Both	Age-standardized	Neoplasms	Metabolic risks	Rate	2015	18.0073	0.85
Deaths	High-income North America	Both	Age-standardized	Neoplasms	Metabolic risks	Rate	2016	18.0311	0.854
Deaths	High-income North America	Both	Age-standardized	Neoplasms	Metabolic risks	Rate	2017	17.8972	0.857
Deaths	High-income North America	Both	Age-standardized	Neoplasms	Metabolic risks	Rate	2018	18.2149	0.859
Deaths	High-income North America	Both	Age-standardized	Neoplasms	Metabolic risks	Rate	2019	18.603	0.86
Deaths	North Africa and Middle East	Both	Age-standardized	Neoplasms	Metabolic risks	Rate	1990	6.53173	0.414
Deaths	North Africa and Middle East	Both	Age-standardized	Neoplasms	Metabolic risks	Rate	1991	6.57285	0.423
Deaths	North Africa and Middle East	Both	Age-standardized	Neoplasms	Metabolic risks	Rate	1992	6.5982	0.432
Deaths	North Africa and Middle East	Both	Age-standardized	Neoplasms	Metabolic risks	Rate	1993	6.66705	0.441
Deaths	North Africa and Middle East	Both	Age-standardized	Neoplasms	Metabolic risks	Rate	1994	6.72567	0.45
Deaths	North Africa and Middle East	Both	Age-standardized	Neoplasms	Metabolic risks	Rate	1995	6.77273	0.46
Deaths	North Africa and Middle East	Both	Age-standardized	Neoplasms	Metabolic risks	Rate	1996	6.81098	0.469
Deaths	North Africa and Middle East	Both	Age-standardized	Neoplasms	Metabolic risks	Rate	1997	6.89037	0.478
Deaths	North Africa and Middle East	Both	Age-standardized	Neoplasms	Metabolic risks	Rate	1998	6.93626	0.487
Deaths	North Africa and Middle East	Both	Age-standardized	Neoplasms	Metabolic risks	Rate	1999	6.9529	0.497
Deaths	North Africa and Middle East	Both	Age-standardized	Neoplasms	Metabolic risks	Rate	2000	6.9378	0.506
Deaths	North Africa and Middle East	Both	Age-standardized	Neoplasms	Metabolic risks	Rate	2001	7.1209	0.515
Deaths	North Africa and Middle East	Both	Age-standardized	Neoplasms	Metabolic risks	Rate	2002	7.31153	0.524
Deaths	North Africa and Middle East	Both	Age-standardized	Neoplasms	Metabolic risks	Rate	2003	7.48591	0.532
Deaths	North Africa and Middle East	Both	Age-standardized	Neoplasms	Metabolic risks	Rate	2004	7.64538	0.541
Deaths	North Africa and Middle East	Both	Age-standardized	Neoplasms	Metabolic risks	Rate	2005	7.83715	0.55
Deaths	North Africa and Middle East	Both	Age-standardized	Neoplasms	Metabolic risks	Rate	2006	8.13699	0.56
Deaths	North Africa and Middle East	Both	Age-standardized	Neoplasms	Metabolic risks	Rate	2007	8.47461	0.569
Deaths	North Africa and Middle East	Both	Age-standardized	Neoplasms	Metabolic risks	Rate	2008	8.91444	0.578
Deaths	North Africa and Middle East	Both	Age-standardized	Neoplasms	Metabolic risks	Rate	2009	9.40803	0.587
Deaths	North Africa and Middle East	Both	Age-standardized	Neoplasms	Metabolic risks	Rate	2010	9.72145	0.595
Deaths	North Africa and Middle East	Both	Age-standardized	Neoplasms	Metabolic risks	Rate	2011	9.94138	0.603
Deaths	North Africa and Middle East	Both	Age-standardized	Neoplasms	Metabolic risks	Rate	2012	10.1196	0.611
Deaths	North Africa and Middle East	Both	Age-standardized	Neoplasms	Metabolic risks	Rate	2013	10.2986	0.619
Deaths	North Africa and Middle East	Both	Age-standardized	Neoplasms	Metabolic risks	Rate	2014	10.496	0.626
Deaths	North Africa and Middle East	Both	Age-standardized	Neoplasms	Metabolic risks	Rate	2015	10.6785	0.633
Deaths	North Africa and Middle East	Both	Age-standardized	Neoplasms	Metabolic risks	Rate	2016	10.8012	0.64
Deaths	North Africa and Middle East	Both	Age-standardized	Neoplasms	Metabolic risks	Rate	2017	10.8901	0.647
Deaths	North Africa and Middle East	Both	Age-standardized	Neoplasms	Metabolic risks	Rate	2018	10.9757	0.654
Deaths	North Africa and Middle East	Both	Age-standardized	Neoplasms	Metabolic risks	Rate	2019	11.081	0.66
Deaths	Oceania	Both	Age-standardized	Neoplasms	Metabolic risks	Rate	1990	8.41852	0.383
Deaths	Oceania	Both	Age-standardized	Neoplasms	Metabolic risks	Rate	1991	8.61105	0.385
Deaths	Oceania	Both	Age-standardized	Neoplasms	Metabolic risks	Rate	1992	8.78187	0.388
Deaths	Oceania	Both	Age-standardized	Neoplasms	Metabolic risks	Rate	1993	8.92767	0.391
Deaths	Oceania	Both	Age-standardized	Neoplasms	Metabolic risks	Rate	1994	9.06267	0.394
Deaths	Oceania	Both	Age-standardized	Neoplasms	Metabolic risks	Rate	1995	9.218	0.397
Deaths	Oceania	Both	Age-standardized	Neoplasms	Metabolic risks	Rate	1996	9.42548	0.4
Deaths	Oceania	Both	Age-standardized	Neoplasms	Metabolic risks	Rate	1997	9.61189	0.403
Deaths	Oceania	Both	Age-standardized	Neoplasms	Metabolic risks	Rate	1998	9.78572	0.405
Deaths	Oceania	Both	Age-standardized	Neoplasms	Metabolic risks	Rate	1999	10.0297	0.408
Deaths	Oceania	Both	Age-standardized	Neoplasms	Metabolic risks	Rate	2000	10.2268	0.41
Deaths	Oceania	Both	Age-standardized	Neoplasms	Metabolic risks	Rate	2001	10.3658	0.412
Deaths	Oceania	Both	Age-standardized	Neoplasms	Metabolic risks	Rate	2002	10.5296	0.413
Deaths	Oceania	Both	Age-standardized	Neoplasms	Metabolic risks	Rate	2003	10.7649	0.414
Deaths	Oceania	Both	Age-standardized	Neoplasms	Metabolic risks	Rate	2004	10.8828	0.416
Deaths	Oceania	Both	Age-standardized	Neoplasms	Metabolic risks	Rate	2005	11.0177	0.417
Deaths	Oceania	Both	Age-standardized	Neoplasms	Metabolic risks	Rate	2006	11.1694	0.419
Deaths	Oceania	Both	Age-standardized	Neoplasms	Metabolic risks	Rate	2007	11.2851	0.421
Deaths	Oceania	Both	Age-standardized	Neoplasms	Metabolic risks	Rate	2008	11.3098	0.422
Deaths	Oceania	Both	Age-standardized	Neoplasms	Metabolic risks	Rate	2009	11.3577	0.424
Deaths	Oceania	Both	Age-standardized	Neoplasms	Metabolic risks	Rate	2010	11.5189	0.426
Deaths	Oceania	Both	Age-standardized	Neoplasms	Metabolic risks	Rate	2011	11.6985	0.428
Deaths	Oceania	Both	Age-standardized	Neoplasms	Metabolic risks	Rate	2012	11.7935	0.431
Deaths	Oceania	Both	Age-standardized	Neoplasms	Metabolic risks	Rate	2013	11.8445	0.433
Deaths	Oceania	Both	Age-standardized	Neoplasms	Metabolic risks	Rate	2014	11.9512	0.436
Deaths	Oceania	Both	Age-standardized	Neoplasms	Metabolic risks	Rate	2015	12.1267	0.44
Deaths	Oceania	Both	Age-standardized	Neoplasms	Metabolic risks	Rate	2016	12.2349	0.443
Deaths	Oceania	Both	Age-standardized	Neoplasms	Metabolic risks	Rate	2017	12.4739	0.446
Deaths	Oceania	Both	Age-standardized	Neoplasms	Metabolic risks	Rate	2018	12.7273	0.449
Deaths	Oceania	Both	Age-standardized	Neoplasms	Metabolic risks	Rate	2019	12.8441	0.452
Deaths	South Asia	Both	Age-standardized	Neoplasms	Metabolic risks	Rate	1990	2.331	0.313
Deaths	South Asia	Both	Age-standardized	Neoplasms	Metabolic risks	Rate	1991	2.37566	0.319
Deaths	South Asia	Both	Age-standardized	Neoplasms	Metabolic risks	Rate	1992	2.4272	0.325
Deaths	South Asia	Both	Age-standardized	Neoplasms	Metabolic risks	Rate	1993	2.49013	0.331
Deaths	South Asia	Both	Age-standardized	Neoplasms	Metabolic risks	Rate	1994	2.55634	0.337
Deaths	South Asia	Both	Age-standardized	Neoplasms	Metabolic risks	Rate	1995	2.60901	0.344
Deaths	South Asia	Both	Age-standardized	Neoplasms	Metabolic risks	Rate	1996	2.70851	0.351
Deaths	South Asia	Both	Age-standardized	Neoplasms	Metabolic risks	Rate	1997	2.88049	0.357
Deaths	South Asia	Both	Age-standardized	Neoplasms	Metabolic risks	Rate	1998	2.98527	0.364
Deaths	South Asia	Both	Age-standardized	Neoplasms	Metabolic risks	Rate	1999	3.02539	0.371
Deaths	South Asia	Both	Age-standardized	Neoplasms	Metabolic risks	Rate	2000	3.13138	0.378
Deaths	South Asia	Both	Age-standardized	Neoplasms	Metabolic risks	Rate	2001	3.26575	0.385
Deaths	South Asia	Both	Age-standardized	Neoplasms	Metabolic risks	Rate	2002	3.39072	0.391
Deaths	South Asia	Both	Age-standardized	Neoplasms	Metabolic risks	Rate	2003	3.46479	0.398
Deaths	South Asia	Both	Age-standardized	Neoplasms	Metabolic risks	Rate	2004	3.46826	0.405
Deaths	South Asia	Both	Age-standardized	Neoplasms	Metabolic risks	Rate	2005	3.6046	0.413
Deaths	South Asia	Both	Age-standardized	Neoplasms	Metabolic risks	Rate	2006	3.71081	0.421
Deaths	South Asia	Both	Age-standardized	Neoplasms	Metabolic risks	Rate	2007	3.78264	0.43
Deaths	South Asia	Both	Age-standardized	Neoplasms	Metabolic risks	Rate	2008	3.83583	0.438
Deaths	South Asia	Both	Age-standardized	Neoplasms	Metabolic risks	Rate	2009	3.79903	0.447
Deaths	South Asia	Both	Age-standardized	Neoplasms	Metabolic risks	Rate	2010	3.82327	0.456
Deaths	South Asia	Both	Age-standardized	Neoplasms	Metabolic risks	Rate	2011	3.89434	0.465
Deaths	South Asia	Both	Age-standardized	Neoplasms	Metabolic risks	Rate	2012	3.99354	0.475
Deaths	South Asia	Both	Age-standardized	Neoplasms	Metabolic risks	Rate	2013	4.1839	0.485
Deaths	South Asia	Both	Age-standardized	Neoplasms	Metabolic risks	Rate	2014	4.32479	0.495
Deaths	South Asia	Both	Age-standardized	Neoplasms	Metabolic risks	Rate	2015	4.47099	0.505
Deaths	South Asia	Both	Age-standardized	Neoplasms	Metabolic risks	Rate	2016	4.56965	0.515
Deaths	South Asia	Both	Age-standardized	Neoplasms	Metabolic risks	Rate	2017	4.65174	0.525
Deaths	South Asia	Both	Age-standardized	Neoplasms	Metabolic risks	Rate	2018	4.86634	0.535
Deaths	South Asia	Both	Age-standardized	Neoplasms	Metabolic risks	Rate	2019	5.12285	0.543
Deaths	Southeast Asia	Both	Age-standardized	Neoplasms	Metabolic risks	Rate	1990	4.21955	0.455
Deaths	Southeast Asia	Both	Age-standardized	Neoplasms	Metabolic risks	Rate	1991	4.32739	0.463
Deaths	Southeast Asia	Both	Age-standardized	Neoplasms	Metabolic risks	Rate	1992	4.47186	0.471
Deaths	Southeast Asia	Both	Age-standardized	Neoplasms	Metabolic risks	Rate	1993	4.6287	0.479
Deaths	Southeast Asia	Both	Age-standardized	Neoplasms	Metabolic risks	Rate	1994	4.7999	0.488
Deaths	Southeast Asia	Both	Age-standardized	Neoplasms	Metabolic risks	Rate	1995	4.96723	0.496
Deaths	Southeast Asia	Both	Age-standardized	Neoplasms	Metabolic risks	Rate	1996	5.14163	0.504
Deaths	Southeast Asia	Both	Age-standardized	Neoplasms	Metabolic risks	Rate	1997	5.24309	0.512
Deaths	Southeast Asia	Both	Age-standardized	Neoplasms	Metabolic risks	Rate	1998	5.40233	0.517
Deaths	Southeast Asia	Both	Age-standardized	Neoplasms	Metabolic risks	Rate	1999	5.60165	0.523
Deaths	Southeast Asia	Both	Age-standardized	Neoplasms	Metabolic risks	Rate	2000	5.6774	0.528
Deaths	Southeast Asia	Both	Age-standardized	Neoplasms	Metabolic risks	Rate	2001	5.68277	0.533
Deaths	Southeast Asia	Both	Age-standardized	Neoplasms	Metabolic risks	Rate	2002	5.80594	0.538
Deaths	Southeast Asia	Both	Age-standardized	Neoplasms	Metabolic risks	Rate	2003	5.92058	0.543
Deaths	Southeast Asia	Both	Age-standardized	Neoplasms	Metabolic risks	Rate	2004	6.07548	0.548
Deaths	Southeast Asia	Both	Age-standardized	Neoplasms	Metabolic risks	Rate	2005	6.25403	0.554
Deaths	Southeast Asia	Both	Age-standardized	Neoplasms	Metabolic risks	Rate	2006	6.41795	0.559
Deaths	Southeast Asia	Both	Age-standardized	Neoplasms	Metabolic risks	Rate	2007	6.60072	0.566
Deaths	Southeast Asia	Both	Age-standardized	Neoplasms	Metabolic risks	Rate	2008	6.82106	0.572
Deaths	Southeast Asia	Both	Age-standardized	Neoplasms	Metabolic risks	Rate	2009	7.01455	0.578
Deaths	Southeast Asia	Both	Age-standardized	Neoplasms	Metabolic risks	Rate	2010	7.1974	0.585
Deaths	Southeast Asia	Both	Age-standardized	Neoplasms	Metabolic risks	Rate	2011	7.38012	0.592
Deaths	Southeast Asia	Both	Age-standardized	Neoplasms	Metabolic risks	Rate	2012	7.56941	0.599
Deaths	Southeast Asia	Both	Age-standardized	Neoplasms	Metabolic risks	Rate	2013	7.74739	0.606
Deaths	Southeast Asia	Both	Age-standardized	Neoplasms	Metabolic risks	Rate	2014	7.95097	0.612
Deaths	Southeast Asia	Both	Age-standardized	Neoplasms	Metabolic risks	Rate	2015	8.12989	0.619
Deaths	Southeast Asia	Both	Age-standardized	Neoplasms	Metabolic risks	Rate	2016	8.3601	0.626
Deaths	Southeast Asia	Both	Age-standardized	Neoplasms	Metabolic risks	Rate	2017	8.54929	0.632
Deaths	Southeast Asia	Both	Age-standardized	Neoplasms	Metabolic risks	Rate	2018	8.75373	0.639
Deaths	Southeast Asia	Both	Age-standardized	Neoplasms	Metabolic risks	Rate	2019	9.00316	0.644
Deaths	Southern Latin America	Both	Age-standardized	Neoplasms	Metabolic risks	Rate	1990	12.1998	0.584
Deaths	Southern Latin America	Both	Age-standardized	Neoplasms	Metabolic risks	Rate	1991	12.3033	0.589
Deaths	Southern Latin America	Both	Age-standardized	Neoplasms	Metabolic risks	Rate	1992	12.5374	0.597
Deaths	Southern Latin America	Both	Age-standardized	Neoplasms	Metabolic risks	Rate	1993	12.7275	0.602
Deaths	Southern Latin America	Both	Age-standardized	Neoplasms	Metabolic risks	Rate	1994	12.8284	0.608
Deaths	Southern Latin America	Both	Age-standardized	Neoplasms	Metabolic risks	Rate	1995	13.0882	0.614
Deaths	Southern Latin America	Both	Age-standardized	Neoplasms	Metabolic risks	Rate	1996	13.4174	0.62
Deaths	Southern Latin America	Both	Age-standardized	Neoplasms	Metabolic risks	Rate	1997	13.7397	0.625
Deaths	Southern Latin America	Both	Age-standardized	Neoplasms	Metabolic risks	Rate	1998	14.1638	0.63
Deaths	Southern Latin America	Both	Age-standardized	Neoplasms	Metabolic risks	Rate	1999	14.4703	0.634
Deaths	Southern Latin America	Both	Age-standardized	Neoplasms	Metabolic risks	Rate	2000	14.3758	0.64
Deaths	Southern Latin America	Both	Age-standardized	Neoplasms	Metabolic risks	Rate	2001	14.4998	0.644
Deaths	Southern Latin America	Both	Age-standardized	Neoplasms	Metabolic risks	Rate	2002	14.6754	0.648
Deaths	Southern Latin America	Both	Age-standardized	Neoplasms	Metabolic risks	Rate	2003	14.8516	0.651
Deaths	Southern Latin America	Both	Age-standardized	Neoplasms	Metabolic risks	Rate	2004	14.7499	0.653
Deaths	Southern Latin America	Both	Age-standardized	Neoplasms	Metabolic risks	Rate	2005	14.6237	0.658
Deaths	Southern Latin America	Both	Age-standardized	Neoplasms	Metabolic risks	Rate	2006	14.5906	0.663
Deaths	Southern Latin America	Both	Age-standardized	Neoplasms	Metabolic risks	Rate	2007	14.7735	0.664
Deaths	Southern Latin America	Both	Age-standardized	Neoplasms	Metabolic risks	Rate	2008	14.4956	0.667
Deaths	Southern Latin America	Both	Age-standardized	Neoplasms	Metabolic risks	Rate	2009	14.5319	0.671
Deaths	Southern Latin America	Both	Age-standardized	Neoplasms	Metabolic risks	Rate	2010	14.6426	0.676
Deaths	Southern Latin America	Both	Age-standardized	Neoplasms	Metabolic risks	Rate	2011	14.6954	0.681
Deaths	Southern Latin America	Both	Age-standardized	Neoplasms	Metabolic risks	Rate	2012	14.7225	0.686
Deaths	Southern Latin America	Both	Age-standardized	Neoplasms	Metabolic risks	Rate	2013	14.7507	0.689
Deaths	Southern Latin America	Both	Age-standardized	Neoplasms	Metabolic risks	Rate	2014	14.7077	0.692
Deaths	Southern Latin America	Both	Age-standardized	Neoplasms	Metabolic risks	Rate	2015	14.9101	0.701
Deaths	Southern Latin America	Both	Age-standardized	Neoplasms	Metabolic risks	Rate	2016	15.2723	0.71
Deaths	Southern Latin America	Both	Age-standardized	Neoplasms	Metabolic risks	Rate	2017	15.6609	0.716
Deaths	Southern Latin America	Both	Age-standardized	Neoplasms	Metabolic risks	Rate	2018	15.7932	0.719
Deaths	Southern Latin America	Both	Age-standardized	Neoplasms	Metabolic risks	Rate	2019	16.0681	0.721
Deaths	Southern Sub-Saharan Africa	Both	Age-standardized	Neoplasms	Metabolic risks	Rate	1990	10.4096	0.513
Deaths	Southern Sub-Saharan Africa	Both	Age-standardized	Neoplasms	Metabolic risks	Rate	1991	10.6331	0.517
Deaths	Southern Sub-Saharan Africa	Both	Age-standardized	Neoplasms	Metabolic risks	Rate	1992	11.2785	0.522
Deaths	Southern Sub-Saharan Africa	Both	Age-standardized	Neoplasms	Metabolic risks	Rate	1993	11.2865	0.526
Deaths	Southern Sub-Saharan Africa	Both	Age-standardized	Neoplasms	Metabolic risks	Rate	1994	12.0354	0.53
Deaths	Southern Sub-Saharan Africa	Both	Age-standardized	Neoplasms	Metabolic risks	Rate	1995	12.306	0.535
Deaths	Southern Sub-Saharan Africa	Both	Age-standardized	Neoplasms	Metabolic risks	Rate	1996	13.3696	0.539
Deaths	Southern Sub-Saharan Africa	Both	Age-standardized	Neoplasms	Metabolic risks	Rate	1997	15.0447	0.544
Deaths	Southern Sub-Saharan Africa	Both	Age-standardized	Neoplasms	Metabolic risks	Rate	1998	15.5758	0.548
Deaths	Southern Sub-Saharan Africa	Both	Age-standardized	Neoplasms	Metabolic risks	Rate	1999	15.4771	0.553
Deaths	Southern Sub-Saharan Africa	Both	Age-standardized	Neoplasms	Metabolic risks	Rate	2000	15.868	0.557
Deaths	Southern Sub-Saharan Africa	Both	Age-standardized	Neoplasms	Metabolic risks	Rate	2001	15.613	0.562
Deaths	Southern Sub-Saharan Africa	Both	Age-standardized	Neoplasms	Metabolic risks	Rate	2002	15.5416	0.567
Deaths	Southern Sub-Saharan Africa	Both	Age-standardized	Neoplasms	Metabolic risks	Rate	2003	15.4984	0.571
Deaths	Southern Sub-Saharan Africa	Both	Age-standardized	Neoplasms	Metabolic risks	Rate	2004	15.3024	0.576
Deaths	Southern Sub-Saharan Africa	Both	Age-standardized	Neoplasms	Metabolic risks	Rate	2005	15.1634	0.581
Deaths	Southern Sub-Saharan Africa	Both	Age-standardized	Neoplasms	Metabolic risks	Rate	2006	15.3911	0.586
Deaths	Southern Sub-Saharan Africa	Both	Age-standardized	Neoplasms	Metabolic risks	Rate	2007	15.3861	0.591
Deaths	Southern Sub-Saharan Africa	Both	Age-standardized	Neoplasms	Metabolic risks	Rate	2008	15.6058	0.596
Deaths	Southern Sub-Saharan Africa	Both	Age-standardized	Neoplasms	Metabolic risks	Rate	2009	15.8275	0.601
Deaths	Southern Sub-Saharan Africa	Both	Age-standardized	Neoplasms	Metabolic risks	Rate	2010	15.9843	0.605
Deaths	Southern Sub-Saharan Africa	Both	Age-standardized	Neoplasms	Metabolic risks	Rate	2011	15.9023	0.61
Deaths	Southern Sub-Saharan Africa	Both	Age-standardized	Neoplasms	Metabolic risks	Rate	2012	15.81	0.614
Deaths	Southern Sub-Saharan Africa	Both	Age-standardized	Neoplasms	Metabolic risks	Rate	2013	15.8515	0.619
Deaths	Southern Sub-Saharan Africa	Both	Age-standardized	Neoplasms	Metabolic risks	Rate	2014	16.1888	0.623
Deaths	Southern Sub-Saharan Africa	Both	Age-standardized	Neoplasms	Metabolic risks	Rate	2015	16.4122	0.628
Deaths	Southern Sub-Saharan Africa	Both	Age-standardized	Neoplasms	Metabolic risks	Rate	2016	16.3252	0.632
Deaths	Southern Sub-Saharan Africa	Both	Age-standardized	Neoplasms	Metabolic risks	Rate	2017	16.1593	0.636
Deaths	Southern Sub-Saharan Africa	Both	Age-standardized	Neoplasms	Metabolic risks	Rate	2018	15.4098	0.639
Deaths	Southern Sub-Saharan Africa	Both	Age-standardized	Neoplasms	Metabolic risks	Rate	2019	15.0508	0.642
Deaths	Tropical Latin America	Both	Age-standardized	Neoplasms	Metabolic risks	Rate	1990	8.27554	0.487
Deaths	Tropical Latin America	Both	Age-standardized	Neoplasms	Metabolic risks	Rate	1991	8.1728	0.492
Deaths	Tropical Latin America	Both	Age-standardized	Neoplasms	Metabolic risks	Rate	1992	8.25485	0.497
Deaths	Tropical Latin America	Both	Age-standardized	Neoplasms	Metabolic risks	Rate	1993	8.51409	0.503
Deaths	Tropical Latin America	Both	Age-standardized	Neoplasms	Metabolic risks	Rate	1994	8.57919	0.508
Deaths	Tropical Latin America	Both	Age-standardized	Neoplasms	Metabolic risks	Rate	1995	8.65598	0.513
Deaths	Tropical Latin America	Both	Age-standardized	Neoplasms	Metabolic risks	Rate	1996	8.80716	0.519
Deaths	Tropical Latin America	Both	Age-standardized	Neoplasms	Metabolic risks	Rate	1997	8.81416	0.524
Deaths	Tropical Latin America	Both	Age-standardized	Neoplasms	Metabolic risks	Rate	1998	8.97005	0.529
Deaths	Tropical Latin America	Both	Age-standardized	Neoplasms	Metabolic risks	Rate	1999	9.07312	0.533
Deaths	Tropical Latin America	Both	Age-standardized	Neoplasms	Metabolic risks	Rate	2000	9.18019	0.538
Deaths	Tropical Latin America	Both	Age-standardized	Neoplasms	Metabolic risks	Rate	2001	9.3249	0.543
Deaths	Tropical Latin America	Both	Age-standardized	Neoplasms	Metabolic risks	Rate	2002	9.5379	0.547
Deaths	Tropical Latin America	Both	Age-standardized	Neoplasms	Metabolic risks	Rate	2003	9.78397	0.552
Deaths	Tropical Latin America	Both	Age-standardized	Neoplasms	Metabolic risks	Rate	2004	9.99865	0.556
Deaths	Tropical Latin America	Both	Age-standardized	Neoplasms	Metabolic risks	Rate	2005	9.95653	0.561
Deaths	Tropical Latin America	Both	Age-standardized	Neoplasms	Metabolic risks	Rate	2006	10.0422	0.566
Deaths	Tropical Latin America	Both	Age-standardized	Neoplasms	Metabolic risks	Rate	2007	10.0817	0.572
Deaths	Tropical Latin America	Both	Age-standardized	Neoplasms	Metabolic risks	Rate	2008	10.132	0.578
Deaths	Tropical Latin America	Both	Age-standardized	Neoplasms	Metabolic risks	Rate	2009	10.1987	0.584
Deaths	Tropical Latin America	Both	Age-standardized	Neoplasms	Metabolic risks	Rate	2010	10.2901	0.59
Deaths	Tropical Latin America	Both	Age-standardized	Neoplasms	Metabolic risks	Rate	2011	10.3829	0.597
Deaths	Tropical Latin America	Both	Age-standardized	Neoplasms	Metabolic risks	Rate	2012	10.4019	0.604
Deaths	Tropical Latin America	Both	Age-standardized	Neoplasms	Metabolic risks	Rate	2013	10.5066	0.61
Deaths	Tropical Latin America	Both	Age-standardized	Neoplasms	Metabolic risks	Rate	2014	10.5477	0.617
Deaths	Tropical Latin America	Both	Age-standardized	Neoplasms	Metabolic risks	Rate	2015	10.6368	0.622
Deaths	Tropical Latin America	Both	Age-standardized	Neoplasms	Metabolic risks	Rate	2016	10.7954	0.627
Deaths	Tropical Latin America	Both	Age-standardized	Neoplasms	Metabolic risks	Rate	2017	10.6193	0.632
Deaths	Tropical Latin America	Both	Age-standardized	Neoplasms	Metabolic risks	Rate	2018	10.5435	0.636
Deaths	Tropical Latin America	Both	Age-standardized	Neoplasms	Metabolic risks	Rate	2019	10.5412	0.64
Deaths	Western Europe	Both	Age-standardized	Neoplasms	Metabolic risks	Rate	1990	13.1116	0.75
Deaths	Western Europe	Both	Age-standardized	Neoplasms	Metabolic risks	Rate	1991	13.2985	0.756
Deaths	Western Europe	Both	Age-standardized	Neoplasms	Metabolic risks	Rate	1992	13.4249	0.762
Deaths	Western Europe	Both	Age-standardized	Neoplasms	Metabolic risks	Rate	1993	13.6286	0.767
Deaths	Western Europe	Both	Age-standardized	Neoplasms	Metabolic risks	Rate	1994	13.7	0.772
Deaths	Western Europe	Both	Age-standardized	Neoplasms	Metabolic risks	Rate	1995	13.8401	0.775
Deaths	Western Europe	Both	Age-standardized	Neoplasms	Metabolic risks	Rate	1996	13.9448	0.779
Deaths	Western Europe	Both	Age-standardized	Neoplasms	Metabolic risks	Rate	1997	14.0029	0.782
Deaths	Western Europe	Both	Age-standardized	Neoplasms	Metabolic risks	Rate	1998	14.2099	0.784
Deaths	Western Europe	Both	Age-standardized	Neoplasms	Metabolic risks	Rate	1999	14.4099	0.787
Deaths	Western Europe	Both	Age-standardized	Neoplasms	Metabolic risks	Rate	2000	14.5111	0.79
Deaths	Western Europe	Both	Age-standardized	Neoplasms	Metabolic risks	Rate	2001	14.6145	0.794
Deaths	Western Europe	Both	Age-standardized	Neoplasms	Metabolic risks	Rate	2002	14.8444	0.797
Deaths	Western Europe	Both	Age-standardized	Neoplasms	Metabolic risks	Rate	2003	15.0344	0.8
Deaths	Western Europe	Both	Age-standardized	Neoplasms	Metabolic risks	Rate	2004	14.9688	0.802
Deaths	Western Europe	Both	Age-standardized	Neoplasms	Metabolic risks	Rate	2005	14.9638	0.805
Deaths	Western Europe	Both	Age-standardized	Neoplasms	Metabolic risks	Rate	2006	14.9156	0.807
Deaths	Western Europe	Both	Age-standardized	Neoplasms	Metabolic risks	Rate	2007	14.9593	0.81
Deaths	Western Europe	Both	Age-standardized	Neoplasms	Metabolic risks	Rate	2008	15.0072	0.812
Deaths	Western Europe	Both	Age-standardized	Neoplasms	Metabolic risks	Rate	2009	14.9807	0.815
Deaths	Western Europe	Both	Age-standardized	Neoplasms	Metabolic risks	Rate	2010	14.833	0.817
Deaths	Western Europe	Both	Age-standardized	Neoplasms	Metabolic risks	Rate	2011	14.7506	0.821
Deaths	Western Europe	Both	Age-standardized	Neoplasms	Metabolic risks	Rate	2012	14.7152	0.824
Deaths	Western Europe	Both	Age-standardized	Neoplasms	Metabolic risks	Rate	2013	14.6214	0.827
Deaths	Western Europe	Both	Age-standardized	Neoplasms	Metabolic risks	Rate	2014	14.4395	0.83
Deaths	Western Europe	Both	Age-standardized	Neoplasms	Metabolic risks	Rate	2015	14.5422	0.832
Deaths	Western Europe	Both	Age-standardized	Neoplasms	Metabolic risks	Rate	2016	14.4446	0.835
Deaths	Western Europe	Both	Age-standardized	Neoplasms	Metabolic risks	Rate	2017	14.4438	0.838
Deaths	Western Europe	Both	Age-standardized	Neoplasms	Metabolic risks	Rate	2018	14.5726	0.841
Deaths	Western Europe	Both	Age-standardized	Neoplasms	Metabolic risks	Rate	2019	14.7585	0.843
Deaths	Western Sub-Saharan Africa	Both	Age-standardized	Neoplasms	Metabolic risks	Rate	1990	2.88737	0.268
Deaths	Western Sub-Saharan Africa	Both	Age-standardized	Neoplasms	Metabolic risks	Rate	1991	2.97347	0.272
Deaths	Western Sub-Saharan Africa	Both	Age-standardized	Neoplasms	Metabolic risks	Rate	1992	3.06647	0.276
Deaths	Western Sub-Saharan Africa	Both	Age-standardized	Neoplasms	Metabolic risks	Rate	1993	3.15718	0.28
Deaths	Western Sub-Saharan Africa	Both	Age-standardized	Neoplasms	Metabolic risks	Rate	1994	3.23708	0.284
Deaths	Western Sub-Saharan Africa	Both	Age-standardized	Neoplasms	Metabolic risks	Rate	1995	3.29822	0.288
Deaths	Western Sub-Saharan Africa	Both	Age-standardized	Neoplasms	Metabolic risks	Rate	1996	3.36181	0.292
Deaths	Western Sub-Saharan Africa	Both	Age-standardized	Neoplasms	Metabolic risks	Rate	1997	3.44164	0.297
Deaths	Western Sub-Saharan Africa	Both	Age-standardized	Neoplasms	Metabolic risks	Rate	1998	3.52585	0.301
Deaths	Western Sub-Saharan Africa	Both	Age-standardized	Neoplasms	Metabolic risks	Rate	1999	3.59915	0.306
Deaths	Western Sub-Saharan Africa	Both	Age-standardized	Neoplasms	Metabolic risks	Rate	2000	3.67791	0.311
Deaths	Western Sub-Saharan Africa	Both	Age-standardized	Neoplasms	Metabolic risks	Rate	2001	3.78084	0.316
Deaths	Western Sub-Saharan Africa	Both	Age-standardized	Neoplasms	Metabolic risks	Rate	2002	3.90481	0.322
Deaths	Western Sub-Saharan Africa	Both	Age-standardized	Neoplasms	Metabolic risks	Rate	2003	4.00147	0.328
Deaths	Western Sub-Saharan Africa	Both	Age-standardized	Neoplasms	Metabolic risks	Rate	2004	4.13151	0.335
Deaths	Western Sub-Saharan Africa	Both	Age-standardized	Neoplasms	Metabolic risks	Rate	2005	4.23929	0.343
Deaths	Western Sub-Saharan Africa	Both	Age-standardized	Neoplasms	Metabolic risks	Rate	2006	4.35431	0.351
Deaths	Western Sub-Saharan Africa	Both	Age-standardized	Neoplasms	Metabolic risks	Rate	2007	4.44737	0.359
Deaths	Western Sub-Saharan Africa	Both	Age-standardized	Neoplasms	Metabolic risks	Rate	2008	4.56413	0.367
Deaths	Western Sub-Saharan Africa	Both	Age-standardized	Neoplasms	Metabolic risks	Rate	2009	4.70177	0.375
Deaths	Western Sub-Saharan Africa	Both	Age-standardized	Neoplasms	Metabolic risks	Rate	2010	4.83097	0.383
Deaths	Western Sub-Saharan Africa	Both	Age-standardized	Neoplasms	Metabolic risks	Rate	2011	4.98289	0.391
Deaths	Western Sub-Saharan Africa	Both	Age-standardized	Neoplasms	Metabolic risks	Rate	2012	5.11809	0.399
Deaths	Western Sub-Saharan Africa	Both	Age-standardized	Neoplasms	Metabolic risks	Rate	2013	5.23458	0.407
Deaths	Western Sub-Saharan Africa	Both	Age-standardized	Neoplasms	Metabolic risks	Rate	2014	5.33024	0.415
Deaths	Western Sub-Saharan Africa	Both	Age-standardized	Neoplasms	Metabolic risks	Rate	2015	5.43175	0.422
Deaths	Western Sub-Saharan Africa	Both	Age-standardized	Neoplasms	Metabolic risks	Rate	2016	5.55199	0.43
Deaths	Western Sub-Saharan Africa	Both	Age-standardized	Neoplasms	Metabolic risks	Rate	2017	5.68284	0.437
Deaths	Western Sub-Saharan Africa	Both	Age-standardized	Neoplasms	Metabolic risks	Rate	2018	5.79352	0.443
Deaths	Western Sub-Saharan Africa	Both	Age-standardized	Neoplasms	Metabolic risks	Rate	2019	5.88487	0.448
