# Supplementary material for: Emerging patterns and trends in global cancer burden attributable to metabolic factors, based on the Global Burden of Disease Study 2019
Source: Front Oncol. 2023 Jan 19;13:1032749. doi: 10.3389/fonc.2023.1032749 (PMC9893408; doi:10.3389/fonc.2023.1032749)
Supplement: Supplementary file 6 [file DataSheet_6.zip › Raw data/Figure3-A.xlsx]

## Sheet: IHME-GBD_2019_DATA-a14ea9a4-1
measure	location	sex	age	cause	rei	metric	year	val	upper	lower
Deaths	Global	Male	All ages	Neoplasms	Metabolic risks	Number	1990	160935	292195	70183.7
Deaths	Global	Female	All ages	Neoplasms	Metabolic risks	Number	1990	162653	266400	81632.4
Deaths	Low-middle SDI	Male	All ages	Neoplasms	Metabolic risks	Number	1990	8159.63	16397.7	2815.26
Deaths	Low-middle SDI	Female	All ages	Neoplasms	Metabolic risks	Number	1990	8937.92	16084	3571.54
Deaths	Middle SDI	Male	All ages	Neoplasms	Metabolic risks	Number	1990	30063.4	60295.5	10568.2
Deaths	Middle SDI	Female	All ages	Neoplasms	Metabolic risks	Number	1990	28038.6	49585.9	11928.9
Deaths	High SDI	Male	All ages	Neoplasms	Metabolic risks	Number	1990	67246.1	117528	30925.7
Deaths	High SDI	Female	All ages	Neoplasms	Metabolic risks	Number	1990	68639.9	111177	35524.7
Deaths	Low SDI	Male	All ages	Neoplasms	Metabolic risks	Number	1990	3139.14	6031.11	1114.34
Deaths	Low SDI	Female	All ages	Neoplasms	Metabolic risks	Number	1990	3214.56	5867.72	1306.79
Deaths	Global	Male	All ages	Neoplasms	Metabolic risks	Number	1992	173020	310010	75868.8
Deaths	Global	Female	All ages	Neoplasms	Metabolic risks	Number	1992	171603	279674	86971
Deaths	High-middle SDI	Male	All ages	Neoplasms	Metabolic risks	Number	1990	52241.3	93200.9	23336.8
Deaths	High-middle SDI	Female	All ages	Neoplasms	Metabolic risks	Number	1990	53724.5	84833.4	28989.1
Deaths	High-middle SDI	Male	All ages	Neoplasms	Metabolic risks	Number	1991	54721.7	96343.9	24891.5
Deaths	High-middle SDI	Female	All ages	Neoplasms	Metabolic risks	Number	1991	55563.7	86782.2	30224.9
Deaths	Global	Male	All ages	Neoplasms	Metabolic risks	Number	1991	166625	300645	73868.2
Deaths	Global	Female	All ages	Neoplasms	Metabolic risks	Number	1991	166936	271829	84018.3
Deaths	Middle SDI	Male	All ages	Neoplasms	Metabolic risks	Number	1991	31775.6	61390.5	11369.8
Deaths	Middle SDI	Female	All ages	Neoplasms	Metabolic risks	Number	1991	29363.8	52100.2	12523
Deaths	High SDI	Male	All ages	Neoplasms	Metabolic risks	Number	1991	68241.6	118662	31586
Deaths	High SDI	Female	All ages	Neoplasms	Metabolic risks	Number	1991	69265	112207	36159.6
Deaths	High-middle SDI	Male	All ages	Neoplasms	Metabolic risks	Number	1993	61141.8	109256	27878.4
Deaths	High-middle SDI	Female	All ages	Neoplasms	Metabolic risks	Number	1993	60474.5	95064.5	33191.2
Deaths	Middle SDI	Male	All ages	Neoplasms	Metabolic risks	Number	1992	33458.4	64638.9	12055.9
Deaths	Middle SDI	Female	All ages	Neoplasms	Metabolic risks	Number	1992	30913.8	54816.5	13361.2
Deaths	High-middle SDI	Male	All ages	Neoplasms	Metabolic risks	Number	1992	57633	101741	26010.8
Deaths	High-middle SDI	Female	All ages	Neoplasms	Metabolic risks	Number	1992	57434.5	90547.8	31215.4
Deaths	Low SDI	Male	All ages	Neoplasms	Metabolic risks	Number	1991	3245.07	6386.64	1151.67
Deaths	Low SDI	Female	All ages	Neoplasms	Metabolic risks	Number	1991	3317.34	6005.42	1333.78
Deaths	High SDI	Male	All ages	Neoplasms	Metabolic risks	Number	1992	69516.3	120435	32648
Deaths	High SDI	Female	All ages	Neoplasms	Metabolic risks	Number	1992	69920.1	112687	36602.8
Deaths	Low SDI	Male	All ages	Neoplasms	Metabolic risks	Number	1992	3354.24	6576.3	1189.11
Deaths	Low SDI	Female	All ages	Neoplasms	Metabolic risks	Number	1992	3435.1	6185.83	1356.51
Deaths	Middle SDI	Male	All ages	Neoplasms	Metabolic risks	Number	1993	35410	68771.7	12718.3
Deaths	Middle SDI	Female	All ages	Neoplasms	Metabolic risks	Number	1993	32433.5	56919.6	14212.5
Deaths	Global	Male	All ages	Neoplasms	Metabolic risks	Number	1993	181163	327600	80137.4
Deaths	Global	Female	All ages	Neoplasms	Metabolic risks	Number	1993	178246	290207	90263.4
Deaths	Low-middle SDI	Male	All ages	Neoplasms	Metabolic risks	Number	1991	8553.03	17240.7	2981.32
Deaths	Low-middle SDI	Female	All ages	Neoplasms	Metabolic risks	Number	1991	9326.68	16730.8	3749.9
Deaths	Low-middle SDI	Male	All ages	Neoplasms	Metabolic risks	Number	1992	8967.72	17889.2	3071.44
Deaths	Low-middle SDI	Female	All ages	Neoplasms	Metabolic risks	Number	1992	9796.68	17493	3950.24
Deaths	Low-middle SDI	Male	All ages	Neoplasms	Metabolic risks	Number	1993	9457.46	18898.4	3302.59
Deaths	Low-middle SDI	Female	All ages	Neoplasms	Metabolic risks	Number	1993	10280.7	18263.2	4169.31
Deaths	Global	Male	All ages	Neoplasms	Metabolic risks	Number	1994	188053	340550	83649.5
Deaths	Global	Female	All ages	Neoplasms	Metabolic risks	Number	1994	183207	296843	93093.9
Deaths	Middle SDI	Male	All ages	Neoplasms	Metabolic risks	Number	1994	37306.4	72108.4	13760.9
Deaths	Middle SDI	Female	All ages	Neoplasms	Metabolic risks	Number	1994	33779.2	59103.5	14742.5
Deaths	High SDI	Male	All ages	Neoplasms	Metabolic risks	Number	1994	73154.1	125703	35032.6
Deaths	High SDI	Female	All ages	Neoplasms	Metabolic risks	Number	1994	72413.7	115919	38199.3
Deaths	Low SDI	Male	All ages	Neoplasms	Metabolic risks	Number	1994	3587.78	7006.72	1268.46
Deaths	Low SDI	Female	All ages	Neoplasms	Metabolic risks	Number	1994	3675.52	6655.17	1445.93
Deaths	High SDI	Male	All ages	Neoplasms	Metabolic risks	Number	1993	71592.6	123730	33950
Deaths	High SDI	Female	All ages	Neoplasms	Metabolic risks	Number	1993	71400.1	114593	37590.2
Deaths	High-middle SDI	Male	All ages	Neoplasms	Metabolic risks	Number	1994	63992.9	114378	29377.5
Deaths	High-middle SDI	Female	All ages	Neoplasms	Metabolic risks	Number	1994	62442.4	97815	34119.4
Deaths	Low SDI	Male	All ages	Neoplasms	Metabolic risks	Number	1993	3467.64	6717.48	1243.25
Deaths	Low SDI	Female	All ages	Neoplasms	Metabolic risks	Number	1993	3550.34	6361.06	1415.92
Deaths	Low-middle SDI	Male	All ages	Neoplasms	Metabolic risks	Number	1994	9916.08	19700.4	3618.02
Deaths	Low-middle SDI	Female	All ages	Neoplasms	Metabolic risks	Number	1994	10787.7	19158.6	4372.55
Deaths	Global	Male	All ages	Neoplasms	Metabolic risks	Number	1995	194944	352826	86614.1
Deaths	Global	Female	All ages	Neoplasms	Metabolic risks	Number	1995	187586	305867	95654.3
Deaths	Global	Male	All ages	Neoplasms	Metabolic risks	Number	1996	200658	357718	89595.7
Deaths	Global	Female	All ages	Neoplasms	Metabolic risks	Number	1996	192154	311554	97954.5
Deaths	High-middle SDI	Male	All ages	Neoplasms	Metabolic risks	Number	1995	65950.1	116377	29992.5
Deaths	High-middle SDI	Female	All ages	Neoplasms	Metabolic risks	Number	1995	63285.1	98973.4	34705.5
Deaths	Low-middle SDI	Male	All ages	Neoplasms	Metabolic risks	Number	1995	10356.3	20440.6	3727.09
Deaths	Low-middle SDI	Female	All ages	Neoplasms	Metabolic risks	Number	1995	11258.6	20096.8	4615.13
Deaths	Middle SDI	Male	All ages	Neoplasms	Metabolic risks	Number	1995	39377.2	75566.9	14356.5
Deaths	Middle SDI	Female	All ages	Neoplasms	Metabolic risks	Number	1995	34964.3	61519.7	15154.3
Deaths	Low SDI	Male	All ages	Neoplasms	Metabolic risks	Number	1997	4028.35	7725.58	1443.74
Deaths	Low SDI	Female	All ages	Neoplasms	Metabolic risks	Number	1997	4127.88	7396.72	1644.32
Deaths	High-middle SDI	Male	All ages	Neoplasms	Metabolic risks	Number	1996	67241.4	118498	30814.5
Deaths	High-middle SDI	Female	All ages	Neoplasms	Metabolic risks	Number	1996	63985.7	100566	35201.4
Deaths	Low SDI	Male	All ages	Neoplasms	Metabolic risks	Number	1995	3717.96	7351.14	1345.1
Deaths	Low SDI	Female	All ages	Neoplasms	Metabolic risks	Number	1995	3808.55	6715.69	1507.82
Deaths	High SDI	Male	All ages	Neoplasms	Metabolic risks	Number	1997	78774.6	134493	38064.5
Deaths	High SDI	Female	All ages	Neoplasms	Metabolic risks	Number	1997	77047.3	122933	40948.2
Deaths	Middle SDI	Male	All ages	Neoplasms	Metabolic risks	Number	1996	41560.6	81068.7	15503.7
Deaths	Middle SDI	Female	All ages	Neoplasms	Metabolic risks	Number	1996	36759.6	63922.1	16179.8
Deaths	Low-middle SDI	Male	All ages	Neoplasms	Metabolic risks	Number	1997	11522.7	22564.4	4171.49
Deaths	Low-middle SDI	Female	All ages	Neoplasms	Metabolic risks	Number	1997	12568.7	22261	5148.18
Deaths	High SDI	Male	All ages	Neoplasms	Metabolic risks	Number	1995	75443.6	129451	36140
Deaths	High SDI	Female	All ages	Neoplasms	Metabolic risks	Number	1995	74157.2	118602	39237.5
Deaths	Middle SDI	Male	All ages	Neoplasms	Metabolic risks	Number	1997	43711	83057.5	16636
Deaths	Middle SDI	Female	All ages	Neoplasms	Metabolic risks	Number	1997	38639.8	66795.9	17263.8
Deaths	Low-middle SDI	Male	All ages	Neoplasms	Metabolic risks	Number	1996	10853.4	21169.6	3882.43
Deaths	Low-middle SDI	Female	All ages	Neoplasms	Metabolic risks	Number	1996	11830.4	21030	4900.54
Deaths	Global	Male	All ages	Neoplasms	Metabolic risks	Number	1997	206947	367363	92502.6
Deaths	Global	Female	All ages	Neoplasms	Metabolic risks	Number	1997	197559	322485	100547
Deaths	High SDI	Male	All ages	Neoplasms	Metabolic risks	Number	1998	81661.2	138908	39810.2
Deaths	High SDI	Female	All ages	Neoplasms	Metabolic risks	Number	1998	79102.7	126368	41969.1
Deaths	High-middle SDI	Male	All ages	Neoplasms	Metabolic risks	Number	1997	68805.6	120456	31351.2
Deaths	High-middle SDI	Female	All ages	Neoplasms	Metabolic risks	Number	1997	65055.9	101994	35494
Deaths	Middle SDI	Male	All ages	Neoplasms	Metabolic risks	Number	1998	46072.5	88221.1	17717.9
Deaths	Middle SDI	Female	All ages	Neoplasms	Metabolic risks	Number	1998	40452.3	69582.9	18316.1
Deaths	High SDI	Male	All ages	Neoplasms	Metabolic risks	Number	1996	77039.9	131925	37035.9
Deaths	High SDI	Female	All ages	Neoplasms	Metabolic risks	Number	1996	75503.7	120633	40036.4
Deaths	Global	Male	All ages	Neoplasms	Metabolic risks	Number	1998	214938	383978	96721.5
Deaths	Global	Female	All ages	Neoplasms	Metabolic risks	Number	1998	203431	330222	104095
Deaths	Low SDI	Male	All ages	Neoplasms	Metabolic risks	Number	1998	4193.71	7989.56	1525.62
Deaths	Low SDI	Female	All ages	Neoplasms	Metabolic risks	Number	1998	4317.87	7731.1	1724.82
Deaths	Low SDI	Male	All ages	Neoplasms	Metabolic risks	Number	1996	3860.52	7513.54	1371.59
Deaths	Low SDI	Female	All ages	Neoplasms	Metabolic risks	Number	1996	3958.48	7112.97	1598.46
Deaths	Low-middle SDI	Male	All ages	Neoplasms	Metabolic risks	Number	1998	12108.8	23601.9	4517.73
Deaths	Low-middle SDI	Female	All ages	Neoplasms	Metabolic risks	Number	1998	13222.4	23284.1	5482.17
Deaths	High-middle SDI	Male	All ages	Neoplasms	Metabolic risks	Number	1998	70791.8	124792	32602.1
Deaths	High-middle SDI	Female	All ages	Neoplasms	Metabolic risks	Number	1998	66210.3	104316	36091.2
Deaths	Global	Male	All ages	Neoplasms	Metabolic risks	Number	1999	224201	399072	100947
Deaths	Global	Female	All ages	Neoplasms	Metabolic risks	Number	1999	211341	343480	108412
Deaths	Low-middle SDI	Male	All ages	Neoplasms	Metabolic risks	Number	1999	12565.8	24507.9	4718.19
Deaths	Low-middle SDI	Female	All ages	Neoplasms	Metabolic risks	Number	1999	13859	24435	5859.32
Deaths	High SDI	Male	All ages	Neoplasms	Metabolic risks	Number	2001	89154.7	150032	44168.1
Deaths	High SDI	Female	All ages	Neoplasms	Metabolic risks	Number	2001	85765.5	137139	45473.2
Deaths	High SDI	Male	All ages	Neoplasms	Metabolic risks	Number	1999	84650.1	143348	41554.1
Deaths	High SDI	Female	All ages	Neoplasms	Metabolic risks	Number	1999	81621.6	130261	43272
Deaths	Low SDI	Male	All ages	Neoplasms	Metabolic risks	Number	2001	4702.94	8967.54	1744.93
Deaths	Low SDI	Female	All ages	Neoplasms	Metabolic risks	Number	2001	4944.32	8881.61	2009.02
Deaths	High-middle SDI	Male	All ages	Neoplasms	Metabolic risks	Number	1999	73959.5	129717	33988.9
Deaths	High-middle SDI	Female	All ages	Neoplasms	Metabolic risks	Number	1999	68833.7	107965	37547.2
Deaths	Middle SDI	Male	All ages	Neoplasms	Metabolic risks	Number	1999	48572.7	90787.1	19238.9
Deaths	Middle SDI	Female	All ages	Neoplasms	Metabolic risks	Number	1999	42404.6	72831.9	19399.5
Deaths	Middle SDI	Male	All ages	Neoplasms	Metabolic risks	Number	2001	53492.8	100125	21086.5
Deaths	Middle SDI	Female	All ages	Neoplasms	Metabolic risks	Number	2001	46588.9	80502.7	21579.8
Deaths	Low SDI	Male	All ages	Neoplasms	Metabolic risks	Number	1999	4338.58	8408.66	1581.08
Deaths	Low SDI	Female	All ages	Neoplasms	Metabolic risks	Number	1999	4491.54	8033.53	1817.39
Deaths	Low-middle SDI	Male	All ages	Neoplasms	Metabolic risks	Number	2001	13917.7	26715.7	5332.66
Deaths	Low-middle SDI	Female	All ages	Neoplasms	Metabolic risks	Number	2001	15464.4	26945.9	6572.15
Deaths	Global	Male	All ages	Neoplasms	Metabolic risks	Number	2001	240245	423037	109089
Deaths	Global	Female	All ages	Neoplasms	Metabolic risks	Number	2001	225724	363959	115964
Deaths	Low-middle SDI	Male	All ages	Neoplasms	Metabolic risks	Number	2000	13213.4	25398.6	5003.94
Deaths	Low-middle SDI	Female	All ages	Neoplasms	Metabolic risks	Number	2000	14577.1	25664	6208.67
Deaths	High-middle SDI	Male	All ages	Neoplasms	Metabolic risks	Number	2000	76406.3	132970	35114
Deaths	High-middle SDI	Female	All ages	Neoplasms	Metabolic risks	Number	2000	70710.5	111222	38467.2
Deaths	Global	Male	All ages	Neoplasms	Metabolic risks	Number	2000	232471	411801	105730
Deaths	Global	Female	All ages	Neoplasms	Metabolic risks	Number	2000	218419	355341	112065
Deaths	Middle SDI	Male	All ages	Neoplasms	Metabolic risks	Number	2000	51180.1	94464	20159.6
Deaths	Middle SDI	Female	All ages	Neoplasms	Metabolic risks	Number	2000	44534	75787.5	20564.6
Deaths	Middle SDI	Male	All ages	Neoplasms	Metabolic risks	Number	2002	56128.7	103949	22923.4
Deaths	Middle SDI	Female	All ages	Neoplasms	Metabolic risks	Number	2002	49397.4	84337	22920.3
Deaths	High-middle SDI	Male	All ages	Neoplasms	Metabolic risks	Number	2001	78854.1	137585	36327.6
Deaths	High-middle SDI	Female	All ages	Neoplasms	Metabolic risks	Number	2001	72818.7	114265	39785.4
Deaths	High SDI	Male	All ages	Neoplasms	Metabolic risks	Number	2000	87035.1	147102	42943.6
Deaths	High SDI	Female	All ages	Neoplasms	Metabolic risks	Number	2000	83770	133844	44439.8
Deaths	Global	Male	All ages	Neoplasms	Metabolic risks	Number	2002	249943	438241	114499
Deaths	Global	Female	All ages	Neoplasms	Metabolic risks	Number	2002	235638	382930	120969
Deaths	Low SDI	Male	All ages	Neoplasms	Metabolic risks	Number	2000	4517.87	8764.13	1662.82
Deaths	Low SDI	Female	All ages	Neoplasms	Metabolic risks	Number	2000	4691.51	8454.22	1903.14
Deaths	Low-middle SDI	Male	All ages	Neoplasms	Metabolic risks	Number	2002	14652.5	27774.4	5708.45
Deaths	Low-middle SDI	Female	All ages	Neoplasms	Metabolic risks	Number	2002	16536.3	28902.9	7217.42
Deaths	High-middle SDI	Male	All ages	Neoplasms	Metabolic risks	Number	2002	82018.2	142788	38111.6
Deaths	High-middle SDI	Female	All ages	Neoplasms	Metabolic risks	Number	2002	76020.5	119970	41233
Deaths	High SDI	Male	All ages	Neoplasms	Metabolic risks	Number	2002	92108.3	154940	45770.8
Deaths	High SDI	Female	All ages	Neoplasms	Metabolic risks	Number	2002	88298.5	141060	46739.2
Deaths	Low SDI	Male	All ages	Neoplasms	Metabolic risks	Number	2002	4908.99	9434.98	1851.9
Deaths	Low SDI	Female	All ages	Neoplasms	Metabolic risks	Number	2002	5238.7	9229.51	2173.55
Deaths	Low-middle SDI	Male	All ages	Neoplasms	Metabolic risks	Number	2005	17011.1	32066.8	6918.59
Deaths	Low-middle SDI	Female	All ages	Neoplasms	Metabolic risks	Number	2005	19487.8	33548.2	8706.62
Deaths	High SDI	Male	All ages	Neoplasms	Metabolic risks	Number	2003	95089	159665	47229.8
Deaths	High SDI	Female	All ages	Neoplasms	Metabolic risks	Number	2003	90755.6	145251	48123.9
Deaths	High-middle SDI	Male	All ages	Neoplasms	Metabolic risks	Number	2003	85596.6	148306	39651
Deaths	High-middle SDI	Female	All ages	Neoplasms	Metabolic risks	Number	2003	79454.5	125828	42954.6
Deaths	Low SDI	Male	All ages	Neoplasms	Metabolic risks	Number	2003	5154.63	9828.94	1936.31
Deaths	Low SDI	Female	All ages	Neoplasms	Metabolic risks	Number	2003	5541.03	9789.62	2367.09
Deaths	High-middle SDI	Male	All ages	Neoplasms	Metabolic risks	Number	2004	88795.3	153825	40936.4
Deaths	High-middle SDI	Female	All ages	Neoplasms	Metabolic risks	Number	2004	81753.4	129641	44393.7
Deaths	Global	Male	All ages	Neoplasms	Metabolic risks	Number	2003	260442	457585	119314
Deaths	Global	Female	All ages	Neoplasms	Metabolic risks	Number	2003	245697	400302	125014
Deaths	Middle SDI	Male	All ages	Neoplasms	Metabolic risks	Number	2003	59053.1	109481	23482.6
Deaths	Middle SDI	Female	All ages	Neoplasms	Metabolic risks	Number	2003	52313.9	88341.6	24468.3
Deaths	Low SDI	Male	All ages	Neoplasms	Metabolic risks	Number	2005	5601.75	10633.8	2181.63
Deaths	Low SDI	Female	All ages	Neoplasms	Metabolic risks	Number	2005	6151.69	10594.1	2611.69
Deaths	Low-middle SDI	Male	All ages	Neoplasms	Metabolic risks	Number	2003	15414.8	29116.7	6048.32
Deaths	Low-middle SDI	Female	All ages	Neoplasms	Metabolic risks	Number	2003	17477.7	30300.8	7811.17
Deaths	Middle SDI	Male	All ages	Neoplasms	Metabolic risks	Number	2005	65404.7	120534	26672
Deaths	Middle SDI	Female	All ages	Neoplasms	Metabolic risks	Number	2005	57344.4	97202.7	27403.2
Deaths	Global	Male	All ages	Neoplasms	Metabolic risks	Number	2005	281250	492745	130714
Deaths	Global	Female	All ages	Neoplasms	Metabolic risks	Number	2005	262558	426426	135615
Deaths	High SDI	Male	All ages	Neoplasms	Metabolic risks	Number	2005	100648	168511	50003.9
Deaths	High SDI	Female	All ages	Neoplasms	Metabolic risks	Number	2005	94918.2	151555	50157.3
Deaths	High SDI	Male	All ages	Neoplasms	Metabolic risks	Number	2004	97278.7	162972	48303.2
Deaths	High SDI	Female	All ages	Neoplasms	Metabolic risks	Number	2004	92537	147946	49016.8
Deaths	Middle SDI	Male	All ages	Neoplasms	Metabolic risks	Number	2004	62495.1	113290	25619.1
Deaths	Middle SDI	Female	All ages	Neoplasms	Metabolic risks	Number	2004	54956.9	93240.2	26029
Deaths	High-middle SDI	Male	All ages	Neoplasms	Metabolic risks	Number	2005	92438.5	160946	43153.6
Deaths	High-middle SDI	Female	All ages	Neoplasms	Metabolic risks	Number	2005	84488.8	133770	45469.5
Deaths	Global	Male	All ages	Neoplasms	Metabolic risks	Number	2004	270115	473002	124516
Deaths	Global	Female	All ages	Neoplasms	Metabolic risks	Number	2004	253595	413866	130610
Deaths	Low SDI	Male	All ages	Neoplasms	Metabolic risks	Number	2004	5371.08	10265.6	2046.76
Deaths	Low SDI	Female	All ages	Neoplasms	Metabolic risks	Number	2004	5845.36	10254.1	2499.06
Deaths	Global	Male	All ages	Neoplasms	Metabolic risks	Number	2006	289011	499467	134245
Deaths	Global	Female	All ages	Neoplasms	Metabolic risks	Number	2006	269538	437047	139069
Deaths	Low-middle SDI	Male	All ages	Neoplasms	Metabolic risks	Number	2006	17974.1	33692.3	7166.29
Deaths	Low-middle SDI	Female	All ages	Neoplasms	Metabolic risks	Number	2006	20585.5	35188.3	9193.1
Deaths	Low-middle SDI	Male	All ages	Neoplasms	Metabolic risks	Number	2004	16035	30162.3	6295.56
Deaths	Low-middle SDI	Female	All ages	Neoplasms	Metabolic risks	Number	2004	18341.6	31418.7	8239.52
Deaths	High SDI	Male	All ages	Neoplasms	Metabolic risks	Number	2006	103389	172611	51183.6
Deaths	High SDI	Female	All ages	Neoplasms	Metabolic risks	Number	2006	97303.1	156121	51587.4
Deaths	Middle SDI	Male	All ages	Neoplasms	Metabolic risks	Number	2006	67677.9	122941	28164.9
Deaths	Middle SDI	Female	All ages	Neoplasms	Metabolic risks	Number	2006	59435.6	100144	28763.9
Deaths	Low SDI	Male	All ages	Neoplasms	Metabolic risks	Number	2006	5823.29	10875.8	2271.54
Deaths	Low SDI	Female	All ages	Neoplasms	Metabolic risks	Number	2006	6455.65	11208.4	2770.47
Deaths	High-middle SDI	Male	All ages	Neoplasms	Metabolic risks	Number	2006	93996.5	162513	43767.6
Deaths	High-middle SDI	Female	All ages	Neoplasms	Metabolic risks	Number	2006	85585.4	135728	46055.8
Deaths	Global	Male	All ages	Neoplasms	Metabolic risks	Number	2007	300074	516458	139048
Deaths	Global	Female	All ages	Neoplasms	Metabolic risks	Number	2007	278470	453400	143704
Deaths	Middle SDI	Male	All ages	Neoplasms	Metabolic risks	Number	2007	70592.8	129046	29452
Deaths	Middle SDI	Female	All ages	Neoplasms	Metabolic risks	Number	2007	61644.8	103558	29762.1
Deaths	Low SDI	Male	All ages	Neoplasms	Metabolic risks	Number	2007	6091.57	11394.9	2396.93
Deaths	Low SDI	Female	All ages	Neoplasms	Metabolic risks	Number	2007	6758.45	11741.5	2923.84
Deaths	Global	Male	All ages	Neoplasms	Metabolic risks	Number	2009	325357	563125	151591
Deaths	Global	Female	All ages	Neoplasms	Metabolic risks	Number	2009	297421	482724	154280
Deaths	High SDI	Male	All ages	Neoplasms	Metabolic risks	Number	2009	114587	191610	56999.1
Deaths	High SDI	Female	All ages	Neoplasms	Metabolic risks	Number	2009	106522	171960	56024.7
Deaths	High-middle SDI	Male	All ages	Neoplasms	Metabolic risks	Number	2008	101331	172205	47598.9
Deaths	High-middle SDI	Female	All ages	Neoplasms	Metabolic risks	Number	2008	90412.2	143121	48795.5
Deaths	High SDI	Male	All ages	Neoplasms	Metabolic risks	Number	2007	107083	179090	53104.1
Deaths	High SDI	Female	All ages	Neoplasms	Metabolic risks	Number	2007	100415	161486	53081.9
Deaths	Low-middle SDI	Male	All ages	Neoplasms	Metabolic risks	Number	2009	20992.9	38344.4	8747.68
Deaths	Low-middle SDI	Female	All ages	Neoplasms	Metabolic risks	Number	2009	23787.2	40412.4	11025.2
Deaths	Middle SDI	Male	All ages	Neoplasms	Metabolic risks	Number	2008	74513.7	132166	31461.8
Deaths	Middle SDI	Female	All ages	Neoplasms	Metabolic risks	Number	2008	64298.4	107328	31464.6
Deaths	Low SDI	Male	All ages	Neoplasms	Metabolic risks	Number	2008	6356.33	11768.1	2505.86
Deaths	Low SDI	Female	All ages	Neoplasms	Metabolic risks	Number	2008	7104.66	12437.7	3053.03
Deaths	High-middle SDI	Male	All ages	Neoplasms	Metabolic risks	Number	2007	97235.6	167408	45165.3
Deaths	High-middle SDI	Female	All ages	Neoplasms	Metabolic risks	Number	2007	87791.3	138930	47307.1
Deaths	Global	Male	All ages	Neoplasms	Metabolic risks	Number	2008	313697	538584	144897
Deaths	Global	Female	All ages	Neoplasms	Metabolic risks	Number	2008	288655	467620	149528
Deaths	Low SDI	Male	All ages	Neoplasms	Metabolic risks	Number	2009	6650.92	12222.5	2624.16
Deaths	Low SDI	Female	All ages	Neoplasms	Metabolic risks	Number	2009	7475.85	12903.7	3267.41
Deaths	Low-middle SDI	Male	All ages	Neoplasms	Metabolic risks	Number	2007	18913.6	35030.6	7506.34
Deaths	Low-middle SDI	Female	All ages	Neoplasms	Metabolic risks	Number	2007	21680.8	36988.7	9964.98
Deaths	Middle SDI	Male	All ages	Neoplasms	Metabolic risks	Number	2009	78609.5	141661	33721.2
Deaths	Middle SDI	Female	All ages	Neoplasms	Metabolic risks	Number	2009	67046.9	111689	32863.3
Deaths	High-middle SDI	Male	All ages	Neoplasms	Metabolic risks	Number	2009	104344	179021	48886.9
Deaths	High-middle SDI	Female	All ages	Neoplasms	Metabolic risks	Number	2009	92394.7	146367	50218.8
Deaths	Low-middle SDI	Male	All ages	Neoplasms	Metabolic risks	Number	2008	20062.4	36859.6	8193.59
Deaths	Low-middle SDI	Female	All ages	Neoplasms	Metabolic risks	Number	2008	22801.4	38557.7	10376.9
Deaths	High SDI	Male	All ages	Neoplasms	Metabolic risks	Number	2008	111269	185921	55121
Deaths	High SDI	Female	All ages	Neoplasms	Metabolic risks	Number	2008	103850	167152	54610.3
Deaths	Middle SDI	Male	All ages	Neoplasms	Metabolic risks	Number	2010	82541.7	146135	35485.3
Deaths	Middle SDI	Female	All ages	Neoplasms	Metabolic risks	Number	2010	69954.7	116535	34081.2
Deaths	High SDI	Male	All ages	Neoplasms	Metabolic risks	Number	2010	117111	195926	58617.2
Deaths	High SDI	Female	All ages	Neoplasms	Metabolic risks	Number	2010	108135	174552	57015
Deaths	Global	Male	All ages	Neoplasms	Metabolic risks	Number	2010	336652	579318	157376
Deaths	Global	Female	All ages	Neoplasms	Metabolic risks	Number	2010	305936	494588	159268
Deaths	Low SDI	Male	All ages	Neoplasms	Metabolic risks	Number	2010	6933.34	12806.6	2838.13
Deaths	Low SDI	Female	All ages	Neoplasms	Metabolic risks	Number	2010	7849.41	13463.1	3476.09
Deaths	Low-middle SDI	Male	All ages	Neoplasms	Metabolic risks	Number	2010	22001.2	40084	9198.7
Deaths	Low-middle SDI	Female	All ages	Neoplasms	Metabolic risks	Number	2010	25107.6	42842.4	11817.3
Deaths	High-middle SDI	Male	All ages	Neoplasms	Metabolic risks	Number	2010	107888	183587	51339.3
Deaths	High-middle SDI	Female	All ages	Neoplasms	Metabolic risks	Number	2010	94689.1	148833	51318.4
Deaths	Global	Male	All ages	Neoplasms	Metabolic risks	Number	2011	346260	598340	160476
Deaths	Global	Female	All ages	Neoplasms	Metabolic risks	Number	2011	314661	510344	164911
Deaths	High-middle SDI	Male	All ages	Neoplasms	Metabolic risks	Number	2011	109935	189262	51517.2
Deaths	High-middle SDI	Female	All ages	Neoplasms	Metabolic risks	Number	2011	96244.2	152936	52401.6
Deaths	Low SDI	Male	All ages	Neoplasms	Metabolic risks	Number	2011	7269.82	13166	2955.01
Deaths	Low SDI	Female	All ages	Neoplasms	Metabolic risks	Number	2011	8299.93	14094.5	3701.39
Deaths	High SDI	Male	All ages	Neoplasms	Metabolic risks	Number	2011	119680	200229	59881
Deaths	High SDI	Female	All ages	Neoplasms	Metabolic risks	Number	2011	110604	178621	58623
Deaths	Middle SDI	Male	All ages	Neoplasms	Metabolic risks	Number	2011	86016.6	154440	37215.3
Deaths	Middle SDI	Female	All ages	Neoplasms	Metabolic risks	Number	2011	72641.6	121048	36087.8
Deaths	Middle SDI	Male	All ages	Neoplasms	Metabolic risks	Number	2012	89795.4	160207	40030.7
Deaths	Middle SDI	Female	All ages	Neoplasms	Metabolic risks	Number	2012	75329.3	124331	37576.6
Deaths	Low-middle SDI	Male	All ages	Neoplasms	Metabolic risks	Number	2011	23175.8	42277.9	9717.26
Deaths	Low-middle SDI	Female	All ages	Neoplasms	Metabolic risks	Number	2011	26665.2	45159.9	12303.1
Deaths	High SDI	Male	All ages	Neoplasms	Metabolic risks	Number	2013	125565	209198	63136.2
Deaths	High SDI	Female	All ages	Neoplasms	Metabolic risks	Number	2013	115875	187438	61475.9
Deaths	Low SDI	Male	All ages	Neoplasms	Metabolic risks	Number	2013	8103.13	14876.7	3332.64
Deaths	Low SDI	Female	All ages	Neoplasms	Metabolic risks	Number	2013	9476.98	16257.3	4321.44
Deaths	Global	Male	All ages	Neoplasms	Metabolic risks	Number	2012	357192	618612	167492
Deaths	Global	Female	All ages	Neoplasms	Metabolic risks	Number	2012	323714	520610	170053
Deaths	Low-middle SDI	Male	All ages	Neoplasms	Metabolic risks	Number	2012	24590	44245.2	10540.2
Deaths	Low-middle SDI	Female	All ages	Neoplasms	Metabolic risks	Number	2012	28327.7	47603.5	13316.5
Deaths	Low-middle SDI	Male	All ages	Neoplasms	Metabolic risks	Number	2013	26118.8	46538.6	11319.2
Deaths	Low-middle SDI	Female	All ages	Neoplasms	Metabolic risks	Number	2013	30300.8	50868.8	14384.2
Deaths	Middle SDI	Male	All ages	Neoplasms	Metabolic risks	Number	2013	93629.7	169305	41418.8
Deaths	Middle SDI	Female	All ages	Neoplasms	Metabolic risks	Number	2013	78587.6	130341	39726.1
Deaths	Global	Male	All ages	Neoplasms	Metabolic risks	Number	2013	367692	631964	173876
Deaths	Global	Female	All ages	Neoplasms	Metabolic risks	Number	2013	333666	537512	175223
Deaths	High-middle SDI	Male	All ages	Neoplasms	Metabolic risks	Number	2012	112447	192579	53811.5
Deaths	High-middle SDI	Female	All ages	Neoplasms	Metabolic risks	Number	2012	97759.2	154138	53596.2
Deaths	Low SDI	Male	All ages	Neoplasms	Metabolic risks	Number	2012	7661.06	13838.5	3085.47
Deaths	Low SDI	Female	All ages	Neoplasms	Metabolic risks	Number	2012	8869.74	15094.8	3980.39
Deaths	High-middle SDI	Male	All ages	Neoplasms	Metabolic risks	Number	2013	114082	195150	55068.4
Deaths	High-middle SDI	Female	All ages	Neoplasms	Metabolic risks	Number	2013	99205.5	156168	53991.5
Deaths	Middle SDI	Male	All ages	Neoplasms	Metabolic risks	Number	2014	97743.2	170822	42879
Deaths	Middle SDI	Female	All ages	Neoplasms	Metabolic risks	Number	2014	82301.8	135447	41667.7
Deaths	Global	Male	All ages	Neoplasms	Metabolic risks	Number	2014	378599	645862	178837
Deaths	Global	Female	All ages	Neoplasms	Metabolic risks	Number	2014	344699	553647	181620
Deaths	High SDI	Male	All ages	Neoplasms	Metabolic risks	Number	2012	122511	204397	61396.5
Deaths	High SDI	Female	All ages	Neoplasms	Metabolic risks	Number	2012	113216	182960	59907.5
Deaths	Low SDI	Male	All ages	Neoplasms	Metabolic risks	Number	2014	8483.46	15254.3	3550.4
Deaths	Low SDI	Female	All ages	Neoplasms	Metabolic risks	Number	2014	10096.1	17125	4605.38
Deaths	Low-middle SDI	Male	All ages	Neoplasms	Metabolic risks	Number	2014	27549.6	49005.2	11872.2
Deaths	Low-middle SDI	Female	All ages	Neoplasms	Metabolic risks	Number	2014	32496	55215.7	15557
Deaths	High-middle SDI	Male	All ages	Neoplasms	Metabolic risks	Number	2014	116679	197922	55831.1
Deaths	High-middle SDI	Female	All ages	Neoplasms	Metabolic risks	Number	2014	101322	158276	55721.6
Deaths	High SDI	Male	All ages	Neoplasms	Metabolic risks	Number	2014	127943	212227	64354.8
Deaths	High SDI	Female	All ages	Neoplasms	Metabolic risks	Number	2014	118255	191240	62900.5
Deaths	Global	Male	All ages	Neoplasms	Metabolic risks	Number	2015	392774	668581	187048
Deaths	Global	Female	All ages	Neoplasms	Metabolic risks	Number	2015	356873	575389	188423
Deaths	High-middle SDI	Male	All ages	Neoplasms	Metabolic risks	Number	2015	120961	204810	58882.9
Deaths	High-middle SDI	Female	All ages	Neoplasms	Metabolic risks	Number	2015	104390	162853	57876
Deaths	Low-middle SDI	Male	All ages	Neoplasms	Metabolic risks	Number	2015	29132.4	51651.3	12673.8
Deaths	Low-middle SDI	Female	All ages	Neoplasms	Metabolic risks	Number	2015	34913.5	58845	16701.9
Deaths	Middle SDI	Male	All ages	Neoplasms	Metabolic risks	Number	2015	102074	180022	45141
Deaths	Middle SDI	Female	All ages	Neoplasms	Metabolic risks	Number	2015	85756	140971	43570.9
Deaths	High SDI	Male	All ages	Neoplasms	Metabolic risks	Number	2015	131492	217399	66281.8
Deaths	High SDI	Female	All ages	Neoplasms	Metabolic risks	Number	2015	120888	195116	64460.9
Deaths	High-middle SDI	Male	All ages	Neoplasms	Metabolic risks	Number	2016	123486	207938	59480.3
Deaths	High-middle SDI	Female	All ages	Neoplasms	Metabolic risks	Number	2016	106381	166107	58962.5
Deaths	Global	Male	All ages	Neoplasms	Metabolic risks	Number	2016	403685	683502	191165
Deaths	Global	Female	All ages	Neoplasms	Metabolic risks	Number	2016	367268	589926	193336
Deaths	Low SDI	Male	All ages	Neoplasms	Metabolic risks	Number	2015	8905.22	16185.6	3680.89
Deaths	Low SDI	Female	All ages	Neoplasms	Metabolic risks	Number	2015	10688.6	18157.8	4941.07
Deaths	Middle SDI	Male	All ages	Neoplasms	Metabolic risks	Number	2016	105679	183500	47854.2
Deaths	Middle SDI	Female	All ages	Neoplasms	Metabolic risks	Number	2016	89173.4	146143	45772.8
Deaths	High SDI	Male	All ages	Neoplasms	Metabolic risks	Number	2017	137365	226737	69277.2
Deaths	High SDI	Female	All ages	Neoplasms	Metabolic risks	Number	2017	124776	201187	67066.6
Deaths	Low SDI	Male	All ages	Neoplasms	Metabolic risks	Number	2017	9795.15	17562.3	4244.95
Deaths	Low SDI	Female	All ages	Neoplasms	Metabolic risks	Number	2017	11994	20300.9	5599.38
Deaths	High SDI	Male	All ages	Neoplasms	Metabolic risks	Number	2016	134278	222385	67722.9
Deaths	High SDI	Female	All ages	Neoplasms	Metabolic risks	Number	2016	123123	198190	66148.9
Deaths	Low SDI	Male	All ages	Neoplasms	Metabolic risks	Number	2016	9311.93	16723.9	4049.15
Deaths	Low SDI	Female	All ages	Neoplasms	Metabolic risks	Number	2016	11323.6	19117.3	5291.46
Deaths	Global	Male	All ages	Neoplasms	Metabolic risks	Number	2017	414417	701597	200540
Deaths	Global	Female	All ages	Neoplasms	Metabolic risks	Number	2017	377512	611572	199684
Deaths	High-middle SDI	Male	All ages	Neoplasms	Metabolic risks	Number	2017	125349	210555	61712.3
Deaths	High-middle SDI	Female	All ages	Neoplasms	Metabolic risks	Number	2017	108384	169839	60086.7
Deaths	Middle SDI	Male	All ages	Neoplasms	Metabolic risks	Number	2017	109312	191182	49502
Deaths	Middle SDI	Female	All ages	Neoplasms	Metabolic risks	Number	2017	93165.7	150703	47220.7
Deaths	Low-middle SDI	Male	All ages	Neoplasms	Metabolic risks	Number	2017	32367.8	57319.8	14399.4
Deaths	Low-middle SDI	Female	All ages	Neoplasms	Metabolic risks	Number	2017	38937.1	65757.5	18807.5
Deaths	Low-middle SDI	Male	All ages	Neoplasms	Metabolic risks	Number	2016	30712.2	54458.4	13612.2
Deaths	Low-middle SDI	Female	All ages	Neoplasms	Metabolic risks	Number	2016	37021.6	63245	17945.8
Deaths	Middle SDI	Male	All ages	Neoplasms	Metabolic risks	Number	2018	114661	198241	52186.4
Deaths	Middle SDI	Female	All ages	Neoplasms	Metabolic risks	Number	2018	98189.4	160350	49994.8
Deaths	Global	Male	All ages	Neoplasms	Metabolic risks	Number	2018	432050	729957	206822
Deaths	Global	Female	All ages	Neoplasms	Metabolic risks	Number	2018	393373	631087	208542
Deaths	Low-middle SDI	Male	All ages	Neoplasms	Metabolic risks	Number	2018	34520.3	60384.9	15174.6
Deaths	Low-middle SDI	Female	All ages	Neoplasms	Metabolic risks	Number	2018	41283.8	69208.9	19938.8
Deaths	High-middle SDI	Male	All ages	Neoplasms	Metabolic risks	Number	2018	128948	218013	62346.2
Deaths	High-middle SDI	Female	All ages	Neoplasms	Metabolic risks	Number	2018	111963	176296	61835.5
Deaths	Low-middle SDI	Male	All ages	Neoplasms	Metabolic risks	Number	2019	37149.6	65511.5	16554.2
Deaths	Low-middle SDI	Female	All ages	Neoplasms	Metabolic risks	Number	2019	44122.4	74548.6	21435.8
Deaths	High SDI	Male	All ages	Neoplasms	Metabolic risks	Number	2018	143279	235364	71953
Deaths	High SDI	Female	All ages	Neoplasms	Metabolic risks	Number	2018	128876	208215	69087.9
Deaths	High-middle SDI	Male	All ages	Neoplasms	Metabolic risks	Number	2019	133977	227428	65414
Deaths	High-middle SDI	Female	All ages	Neoplasms	Metabolic risks	Number	2019	115788	181551	63119.7
Deaths	Low SDI	Male	All ages	Neoplasms	Metabolic risks	Number	2018	10405.4	18372.1	4438.6
Deaths	Low SDI	Female	All ages	Neoplasms	Metabolic risks	Number	2018	12793.8	21634.5	5992.43
Deaths	High SDI	Male	All ages	Neoplasms	Metabolic risks	Number	2019	149011	245535	75050.3
Deaths	High SDI	Female	All ages	Neoplasms	Metabolic risks	Number	2019	134609	219008	71914.4
Deaths	Low SDI	Male	All ages	Neoplasms	Metabolic risks	Number	2019	11080.1	19646.5	4724.17
Deaths	Low SDI	Female	All ages	Neoplasms	Metabolic risks	Number	2019	13592.3	23213.3	6458.37
Deaths	Global	Male	All ages	Neoplasms	Metabolic risks	Number	2019	453292	759769	220531
Deaths	Global	Female	All ages	Neoplasms	Metabolic risks	Number	2019	412147	667411	216194
Deaths	Middle SDI	Male	All ages	Neoplasms	Metabolic risks	Number	2019	121829	215120	56210
Deaths	Middle SDI	Female	All ages	Neoplasms	Metabolic risks	Number	2019	103760	170814	52456.9

## Sheet: Male
measure	location	sex	age	cause	rei	metric	year	Global	High SDI	High-middle SDI	Middle SDI	Low-middle SDI	Low SDI
Deaths	Global	Male	All ages	Neoplasms	Metabolic risks	Number	1990	0.160935	0.0672461	0.0522413	0.0300634	0.00815963	0.00313914
Deaths	Global	Male	All ages	Neoplasms	Metabolic risks	Number	1991	0.166625	0.0682416	0.0547217	0.0317756	0.00855303	0.00324507
Deaths	Global	Male	All ages	Neoplasms	Metabolic risks	Number	1992	0.17302	0.0695163	0.057633	0.0334584	0.00896772	0.00335424
Deaths	Global	Male	All ages	Neoplasms	Metabolic risks	Number	1993	0.181163	0.0715926	0.0611418	0.03541	0.00945746	0.00346764
Deaths	Global	Male	All ages	Neoplasms	Metabolic risks	Number	1994	0.188053	0.0731541	0.0639929	0.0373064	0.00991608	0.00358778
Deaths	Global	Male	All ages	Neoplasms	Metabolic risks	Number	1995	0.194944	0.0754436	0.0659501	0.0393772	0.0103563	0.00371796
Deaths	Global	Male	All ages	Neoplasms	Metabolic risks	Number	1996	0.200658	0.0770399	0.0672414	0.0415606	0.0108534	0.00386052
Deaths	Global	Male	All ages	Neoplasms	Metabolic risks	Number	1997	0.206947	0.0787746	0.0688056	0.043711	0.0115227	0.00402835
Deaths	Global	Male	All ages	Neoplasms	Metabolic risks	Number	1998	0.214938	0.0816612	0.0707918	0.0460725	0.0121088	0.00419371
Deaths	Global	Male	All ages	Neoplasms	Metabolic risks	Number	1999	0.224201	0.0846501	0.0739595	0.0485727	0.0125658	0.00433858
Deaths	Global	Male	All ages	Neoplasms	Metabolic risks	Number	2000	0.232471	0.0870351	0.0764063	0.0511801	0.0132134	0.00451787
Deaths	Global	Male	All ages	Neoplasms	Metabolic risks	Number	2001	0.240245	0.0891547	0.0788541	0.0534928	0.0139177	0.00470294
Deaths	Global	Male	All ages	Neoplasms	Metabolic risks	Number	2002	0.249943	0.0921083	0.0820182	0.0561287	0.0146525	0.00490899
Deaths	Global	Male	All ages	Neoplasms	Metabolic risks	Number	2003	0.260442	0.095089	0.0855966	0.0590531	0.0154148	0.00515463
Deaths	Global	Male	All ages	Neoplasms	Metabolic risks	Number	2004	0.270115	0.0972787	0.0887953	0.0624951	0.016035	0.00537108
Deaths	Global	Male	All ages	Neoplasms	Metabolic risks	Number	2005	0.28125	0.100648	0.0924385	0.0654047	0.0170111	0.00560175
Deaths	Global	Male	All ages	Neoplasms	Metabolic risks	Number	2006	0.289011	0.103389	0.0939965	0.0676779	0.0179741	0.00582329
Deaths	Global	Male	All ages	Neoplasms	Metabolic risks	Number	2007	0.300074	0.107083	0.0972356	0.0705928	0.0189136	0.00609157
Deaths	Global	Male	All ages	Neoplasms	Metabolic risks	Number	2008	0.313697	0.111269	0.101331	0.0745137	0.0200624	0.00635633
Deaths	Global	Male	All ages	Neoplasms	Metabolic risks	Number	2009	0.325357	0.114587	0.104344	0.0786095	0.0209929	0.00665092
Deaths	Global	Male	All ages	Neoplasms	Metabolic risks	Number	2010	0.336652	0.117111	0.107888	0.0825417	0.0220012	0.00693334
Deaths	Global	Male	All ages	Neoplasms	Metabolic risks	Number	2011	0.34626	0.11968	0.109935	0.0860166	0.0231758	0.00726982
Deaths	Global	Male	All ages	Neoplasms	Metabolic risks	Number	2012	0.357192	0.122511	0.112447	0.0897954	0.02459	0.00766106
Deaths	Global	Male	All ages	Neoplasms	Metabolic risks	Number	2013	0.367692	0.125565	0.114082	0.0936297	0.0261188	0.00810313
Deaths	Global	Male	All ages	Neoplasms	Metabolic risks	Number	2014	0.378599	0.127943	0.116679	0.0977432	0.0275496	0.00848346
Deaths	Global	Male	All ages	Neoplasms	Metabolic risks	Number	2015	0.392774	0.131492	0.120961	0.102074	0.0291324	0.00890522
Deaths	Global	Male	All ages	Neoplasms	Metabolic risks	Number	2016	0.403685	0.134278	0.123486	0.105679	0.0307122	0.00931193
Deaths	Global	Male	All ages	Neoplasms	Metabolic risks	Number	2017	0.414417	0.137365	0.125349	0.109312	0.0323678	0.00979515
Deaths	Global	Male	All ages	Neoplasms	Metabolic risks	Number	2018	0.43205	0.143279	0.128948	0.114661	0.0345203	0.0104054
Deaths	Global	Male	All ages	Neoplasms	Metabolic risks	Number	2019	0.453292	0.149011	0.133977	0.121829	0.0371496	0.0110801

## Sheet: Female
measure	location	sex	age	cause	rei	metric	year	Global	High SDI	High-middle SDI	Middle SDI	Low-middle SDI	Low SDI
Deaths	Global	Female	All ages	Neoplasms	Metabolic risks	Number	1990	0.162653	0.0686399	0.0537245	0.0280386	0.00893792	0.00321456
Deaths	Global	Female	All ages	Neoplasms	Metabolic risks	Number	1991	0.166936	0.069265	0.0555637	0.0293638	0.00932668	0.00331734
Deaths	Global	Female	All ages	Neoplasms	Metabolic risks	Number	1992	0.171603	0.0699201	0.0574345	0.0309138	0.00979668	0.0034351
Deaths	Global	Female	All ages	Neoplasms	Metabolic risks	Number	1993	0.178246	0.0714001	0.0604745	0.0324335	0.0102807	0.00355034
Deaths	Global	Female	All ages	Neoplasms	Metabolic risks	Number	1994	0.183207	0.0724137	0.0624424	0.0337792	0.0107877	0.00367552
Deaths	Global	Female	All ages	Neoplasms	Metabolic risks	Number	1995	0.187586	0.0741572	0.0632851	0.0349643	0.0112586	0.00380855
Deaths	Global	Female	All ages	Neoplasms	Metabolic risks	Number	1996	0.192154	0.0755037	0.0639857	0.0367596	0.0118304	0.00395848
Deaths	Global	Female	All ages	Neoplasms	Metabolic risks	Number	1997	0.197559	0.0770473	0.0650559	0.0386398	0.0125687	0.00412788
Deaths	Global	Female	All ages	Neoplasms	Metabolic risks	Number	1998	0.203431	0.0791027	0.0662103	0.0404523	0.0132224	0.00431787
Deaths	Global	Female	All ages	Neoplasms	Metabolic risks	Number	1999	0.211341	0.0816216	0.0688337	0.0424046	0.013859	0.00449154
Deaths	Global	Female	All ages	Neoplasms	Metabolic risks	Number	2000	0.218419	0.08377	0.0707105	0.044534	0.0145771	0.00469151
Deaths	Global	Female	All ages	Neoplasms	Metabolic risks	Number	2001	0.225724	0.0857655	0.0728187	0.0465889	0.0154644	0.00494432
Deaths	Global	Female	All ages	Neoplasms	Metabolic risks	Number	2002	0.235638	0.0882985	0.0760205	0.0493974	0.0165363	0.0052387
Deaths	Global	Female	All ages	Neoplasms	Metabolic risks	Number	2003	0.245697	0.0907556	0.0794545	0.0523139	0.0174777	0.00554103
Deaths	Global	Female	All ages	Neoplasms	Metabolic risks	Number	2004	0.253595	0.092537	0.0817534	0.0549569	0.0183416	0.00584536
Deaths	Global	Female	All ages	Neoplasms	Metabolic risks	Number	2005	0.262558	0.0949182	0.0844888	0.0573444	0.0194878	0.00615169
Deaths	Global	Female	All ages	Neoplasms	Metabolic risks	Number	2006	0.269538	0.0973031	0.0855854	0.0594356	0.0205855	0.00645565
Deaths	Global	Female	All ages	Neoplasms	Metabolic risks	Number	2007	0.27847	0.100415	0.0877913	0.0616448	0.0216808	0.00675845
Deaths	Global	Female	All ages	Neoplasms	Metabolic risks	Number	2008	0.288655	0.10385	0.0904122	0.0642984	0.0228014	0.00710466
Deaths	Global	Female	All ages	Neoplasms	Metabolic risks	Number	2009	0.297421	0.106522	0.0923947	0.0670469	0.0237872	0.00747585
Deaths	Global	Female	All ages	Neoplasms	Metabolic risks	Number	2010	0.305936	0.108135	0.0946891	0.0699547	0.0251076	0.00784941
Deaths	Global	Female	All ages	Neoplasms	Metabolic risks	Number	2011	0.314661	0.110604	0.0962442	0.0726416	0.0266652	0.00829993
Deaths	Global	Female	All ages	Neoplasms	Metabolic risks	Number	2012	0.323714	0.113216	0.0977592	0.0753293	0.0283277	0.00886974
Deaths	Global	Female	All ages	Neoplasms	Metabolic risks	Number	2013	0.333666	0.115875	0.0992055	0.0785876	0.0303008	0.00947698
Deaths	Global	Female	All ages	Neoplasms	Metabolic risks	Number	2014	0.344699	0.118255	0.101322	0.0823018	0.032496	0.0100961
Deaths	Global	Female	All ages	Neoplasms	Metabolic risks	Number	2015	0.356873	0.120888	0.10439	0.085756	0.0349135	0.0106886
Deaths	Global	Female	All ages	Neoplasms	Metabolic risks	Number	2016	0.367268	0.123123	0.106381	0.0891734	0.0370216	0.0113236
Deaths	Global	Female	All ages	Neoplasms	Metabolic risks	Number	2017	0.377512	0.124776	0.108384	0.0931657	0.0389371	0.011994
Deaths	Global	Female	All ages	Neoplasms	Metabolic risks	Number	2018	0.393373	0.128876	0.111963	0.0981894	0.0412838	0.0127938
Deaths	Global	Female	All ages	Neoplasms	Metabolic risks	Number	2019	0.412147	0.134609	0.115788	0.10376	0.0441224	0.0135923

## Sheet: male-to-female ratio
measure	location	age	cause	rei	metric	year	Global	High SDI	High-middle SDI	Middle SDI	Low-middle SDI	Low SDI
Deaths	Global	All ages	Neoplasms	Metabolic risks	Number	1990	0.98944	0.979693	0.972391	1.07221	0.912923	0.976538
Deaths	Global	All ages	Neoplasms	Metabolic risks	Number	1991	0.998135	0.985225	0.984847	1.08213	0.91705	0.978213
Deaths	Global	All ages	Neoplasms	Metabolic risks	Number	1992	1.00826	0.994225	1.00346	1.08231	0.915384	0.976462
Deaths	Global	All ages	Neoplasms	Metabolic risks	Number	1993	1.01637	1.0027	1.01104	1.09177	0.919926	0.976705
Deaths	Global	All ages	Neoplasms	Metabolic risks	Number	1994	1.02645	1.01022	1.02483	1.10442	0.919206	0.976127
Deaths	Global	All ages	Neoplasms	Metabolic risks	Number	1995	1.03922	1.01735	1.04211	1.12621	0.919861	0.976213
Deaths	Global	All ages	Neoplasms	Metabolic risks	Number	1996	1.04425	1.02035	1.05088	1.1306	0.917412	0.975254
Deaths	Global	All ages	Neoplasms	Metabolic risks	Number	1997	1.04752	1.02242	1.05764	1.13124	0.916783	0.975888
Deaths	Global	All ages	Neoplasms	Metabolic risks	Number	1998	1.05656	1.03234	1.0692	1.13894	0.915773	0.971245
Deaths	Global	All ages	Neoplasms	Metabolic risks	Number	1999	1.06085	1.0371	1.07447	1.14546	0.906694	0.965944
Deaths	Global	All ages	Neoplasms	Metabolic risks	Number	2000	1.06433	1.03898	1.08055	1.14924	0.906448	0.962988
Deaths	Global	All ages	Neoplasms	Metabolic risks	Number	2001	1.06433	1.03952	1.08288	1.14819	0.899985	0.95118
Deaths	Global	All ages	Neoplasms	Metabolic risks	Number	2002	1.06071	1.04315	1.0789	1.13627	0.88608	0.937063
Deaths	Global	All ages	Neoplasms	Metabolic risks	Number	2003	1.06001	1.04775	1.0773	1.12882	0.881972	0.930266
Deaths	Global	All ages	Neoplasms	Metabolic risks	Number	2004	1.06514	1.05124	1.08614	1.13717	0.874239	0.918862
Deaths	Global	All ages	Neoplasms	Metabolic risks	Number	2005	1.07119	1.06036	1.09409	1.14056	0.872915	0.910604
Deaths	Global	All ages	Neoplasms	Metabolic risks	Number	2006	1.07225	1.06254	1.09828	1.13868	0.873144	0.902046
Deaths	Global	All ages	Neoplasms	Metabolic risks	Number	2007	1.07758	1.06641	1.10758	1.14515	0.872367	0.901326
Deaths	Global	All ages	Neoplasms	Metabolic risks	Number	2008	1.08675	1.07144	1.12076	1.15887	0.879876	0.89467
Deaths	Global	All ages	Neoplasms	Metabolic risks	Number	2009	1.09393	1.07571	1.12933	1.17246	0.882528	0.889654
Deaths	Global	All ages	Neoplasms	Metabolic risks	Number	2010	1.1004	1.083	1.13939	1.17993	0.876278	0.883294
Deaths	Global	All ages	Neoplasms	Metabolic risks	Number	2011	1.10042	1.08206	1.14225	1.18412	0.869141	0.875889
Deaths	Global	All ages	Neoplasms	Metabolic risks	Number	2012	1.10342	1.0821	1.15024	1.19204	0.868054	0.86373
Deaths	Global	All ages	Neoplasms	Metabolic risks	Number	2013	1.10198	1.08363	1.14995	1.19141	0.861984	0.855033
Deaths	Global	All ages	Neoplasms	Metabolic risks	Number	2014	1.09835	1.08192	1.15157	1.18762	0.847785	0.840268
Deaths	Global	All ages	Neoplasms	Metabolic risks	Number	2015	1.1006	1.08772	1.15873	1.19029	0.834415	0.83315
Deaths	Global	All ages	Neoplasms	Metabolic risks	Number	2016	1.09916	1.0906	1.1608	1.1851	0.829576	0.822349
Deaths	Global	All ages	Neoplasms	Metabolic risks	Number	2017	1.09776	1.10089	1.15653	1.17331	0.831284	0.81667
Deaths	Global	All ages	Neoplasms	Metabolic risks	Number	2018	1.09832	1.11176	1.1517	1.16776	0.836171	0.813312
Deaths	Global	All ages	Neoplasms	Metabolic risks	Number	2019	1.09983	1.10699	1.15709	1.17415	0.841968	0.815174
