# Supplementary material for: Emerging patterns and trends in global cancer burden attributable to metabolic factors, based on the Global Burden of Disease Study 2019
Source: Front Oncol. 2023 Jan 19;13:1032749. doi: 10.3389/fonc.2023.1032749 (PMC9893408; doi:10.3389/fonc.2023.1032749)
Supplement: Supplementary file 6 [file DataSheet_6.zip › Raw data/Figure3-B.xlsx]

## Sheet: IHME-GBD_2019_DATA-5af3eaed-1
measure	location	sex	age	cause	rei	metric	year	val	upper	lower
Deaths	Low-middle SDI	Male	Age-standardized	Neoplasms	Metabolic risks	Rate	1990	2.9939	5.9664	1.00462
Deaths	Low-middle SDI	Female	Age-standardized	Neoplasms	Metabolic risks	Rate	1990	3.26477	5.92166	1.28313
Deaths	Global	Male	Age-standardized	Neoplasms	Metabolic risks	Rate	1990	9.6364	17.5591	4.1208
Deaths	Global	Female	Age-standardized	Neoplasms	Metabolic risks	Rate	1990	7.90074	12.9626	3.96596
Deaths	Middle SDI	Male	Age-standardized	Neoplasms	Metabolic risks	Rate	1990	6.46518	12.9035	2.25925
Deaths	Middle SDI	Female	Age-standardized	Neoplasms	Metabolic risks	Rate	1990	5.61511	10.0036	2.36053
Deaths	High SDI	Male	Age-standardized	Neoplasms	Metabolic risks	Rate	1990	15.4855	27.0723	7.10901
Deaths	High SDI	Female	Age-standardized	Neoplasms	Metabolic risks	Rate	1990	10.9518	17.69	5.7159
Deaths	High-middle SDI	Male	Age-standardized	Neoplasms	Metabolic risks	Rate	1990	11.9237	21.2917	5.30405
Deaths	High-middle SDI	Female	Age-standardized	Neoplasms	Metabolic risks	Rate	1990	8.92551	14.1329	4.80784
Deaths	Low SDI	Male	Age-standardized	Neoplasms	Metabolic risks	Rate	1990	2.95275	5.76136	1.01608
Deaths	Low SDI	Female	Age-standardized	Neoplasms	Metabolic risks	Rate	1990	2.9751	5.47176	1.17374
Deaths	Global	Male	Age-standardized	Neoplasms	Metabolic risks	Rate	1992	9.8285	17.7766	4.22593
Deaths	Global	Female	Age-standardized	Neoplasms	Metabolic risks	Rate	1992	7.97446	13.005	4.03487
Deaths	High-middle SDI	Male	Age-standardized	Neoplasms	Metabolic risks	Rate	1991	12.1922	21.5544	5.47892
Deaths	High-middle SDI	Female	Age-standardized	Neoplasms	Metabolic risks	Rate	1991	9.05725	14.1743	4.90991
Deaths	Middle SDI	Male	Age-standardized	Neoplasms	Metabolic risks	Rate	1991	6.6186	12.8315	2.38546
Deaths	Middle SDI	Female	Age-standardized	Neoplasms	Metabolic risks	Rate	1991	5.72082	10.1885	2.41887
Deaths	Global	Male	Age-standardized	Neoplasms	Metabolic risks	Rate	1991	9.71633	17.5182	4.18918
Deaths	Global	Female	Age-standardized	Neoplasms	Metabolic risks	Rate	1991	7.92787	12.9388	3.99281
Deaths	High SDI	Male	Age-standardized	Neoplasms	Metabolic risks	Rate	1991	15.4074	26.7971	7.09438
Deaths	High SDI	Female	Age-standardized	Neoplasms	Metabolic risks	Rate	1991	10.856	17.4748	5.69105
Deaths	Low SDI	Male	Age-standardized	Neoplasms	Metabolic risks	Rate	1991	2.9829	5.87712	1.0257
Deaths	Low SDI	Female	Age-standardized	Neoplasms	Metabolic risks	Rate	1991	3.00151	5.51022	1.18291
Deaths	High-middle SDI	Male	Age-standardized	Neoplasms	Metabolic risks	Rate	1992	12.5314	22.2717	5.5873
Deaths	High-middle SDI	Female	Age-standardized	Neoplasms	Metabolic risks	Rate	1992	9.19977	14.5483	4.97729
Deaths	High SDI	Male	Age-standardized	Neoplasms	Metabolic risks	Rate	1992	15.3853	26.6713	7.19563
Deaths	High SDI	Female	Age-standardized	Neoplasms	Metabolic risks	Rate	1992	10.7665	17.3199	5.65972
Deaths	High-middle SDI	Male	Age-standardized	Neoplasms	Metabolic risks	Rate	1993	12.9892	23.253	5.8652
Deaths	High-middle SDI	Female	Age-standardized	Neoplasms	Metabolic risks	Rate	1993	9.53177	15.0117	5.20742
Deaths	Low-middle SDI	Male	Age-standardized	Neoplasms	Metabolic risks	Rate	1991	3.0548	6.15213	1.04272
Deaths	Low-middle SDI	Female	Age-standardized	Neoplasms	Metabolic risks	Rate	1991	3.31823	5.9995	1.3145
Deaths	Middle SDI	Male	Age-standardized	Neoplasms	Metabolic risks	Rate	1992	6.75708	13.0111	2.45008
Deaths	Middle SDI	Female	Age-standardized	Neoplasms	Metabolic risks	Rate	1992	5.86221	10.424	2.50056
Deaths	Low SDI	Male	Age-standardized	Neoplasms	Metabolic risks	Rate	1992	3.01484	5.95527	1.03804
Deaths	Low SDI	Female	Age-standardized	Neoplasms	Metabolic risks	Rate	1992	3.04013	5.52566	1.18152
Deaths	Low-middle SDI	Male	Age-standardized	Neoplasms	Metabolic risks	Rate	1993	3.21227	6.36401	1.10687
Deaths	Low-middle SDI	Female	Age-standardized	Neoplasms	Metabolic risks	Rate	1993	3.47167	6.21026	1.39805
Deaths	Low-middle SDI	Male	Age-standardized	Neoplasms	Metabolic risks	Rate	1992	3.12085	6.18849	1.05589
Deaths	Low-middle SDI	Female	Age-standardized	Neoplasms	Metabolic risks	Rate	1992	3.39498	6.05291	1.35903
Deaths	Global	Male	Age-standardized	Neoplasms	Metabolic risks	Rate	1993	10.0327	18.2126	4.37324
Deaths	Global	Female	Age-standardized	Neoplasms	Metabolic risks	Rate	1993	8.10966	13.2095	4.10661
Deaths	Middle SDI	Male	Age-standardized	Neoplasms	Metabolic risks	Rate	1994	7.0926	13.7524	2.59406
Deaths	Middle SDI	Female	Age-standardized	Neoplasms	Metabolic risks	Rate	1994	6.06918	10.6488	2.61604
Deaths	Middle SDI	Male	Age-standardized	Neoplasms	Metabolic risks	Rate	1993	6.93728	13.6402	2.5088
Deaths	Middle SDI	Female	Age-standardized	Neoplasms	Metabolic risks	Rate	1993	5.98899	10.5606	2.60698
Deaths	Global	Male	Age-standardized	Neoplasms	Metabolic risks	Rate	1994	10.1567	18.4773	4.45221
Deaths	Global	Female	Age-standardized	Neoplasms	Metabolic risks	Rate	1994	8.15835	13.2207	4.15366
Deaths	High SDI	Male	Age-standardized	Neoplasms	Metabolic risks	Rate	1993	15.5331	26.8053	7.33386
Deaths	High SDI	Female	Age-standardized	Neoplasms	Metabolic risks	Rate	1993	10.8063	17.2967	5.70821
Deaths	High SDI	Male	Age-standardized	Neoplasms	Metabolic risks	Rate	1994	15.5597	26.7393	7.39307
Deaths	High SDI	Female	Age-standardized	Neoplasms	Metabolic risks	Rate	1994	10.7736	17.2005	5.72262
Deaths	Low SDI	Male	Age-standardized	Neoplasms	Metabolic risks	Rate	1993	3.05014	5.96643	1.06937
Deaths	Low SDI	Female	Age-standardized	Neoplasms	Metabolic risks	Rate	1993	3.07784	5.58572	1.20259
Deaths	Low SDI	Male	Age-standardized	Neoplasms	Metabolic risks	Rate	1994	3.08693	6.11467	1.07648
Deaths	Low SDI	Female	Age-standardized	Neoplasms	Metabolic risks	Rate	1994	3.11445	5.66274	1.22402
Deaths	High-middle SDI	Male	Age-standardized	Neoplasms	Metabolic risks	Rate	1994	13.2984	23.6673	6.04236
Deaths	High-middle SDI	Female	Age-standardized	Neoplasms	Metabolic risks	Rate	1994	9.68435	15.1905	5.28372
Deaths	High-middle SDI	Male	Age-standardized	Neoplasms	Metabolic risks	Rate	1995	13.4456	23.668	6.11564
Deaths	High-middle SDI	Female	Age-standardized	Neoplasms	Metabolic risks	Rate	1995	9.65958	15.1457	5.29042
Deaths	Low-middle SDI	Male	Age-standardized	Neoplasms	Metabolic risks	Rate	1994	3.28627	6.54495	1.169
Deaths	Low-middle SDI	Female	Age-standardized	Neoplasms	Metabolic risks	Rate	1994	3.54317	6.28767	1.43031
Deaths	Low SDI	Male	Age-standardized	Neoplasms	Metabolic risks	Rate	1995	3.12862	6.22594	1.09564
Deaths	Low SDI	Female	Age-standardized	Neoplasms	Metabolic risks	Rate	1995	3.15315	5.68165	1.22843
Deaths	High-middle SDI	Male	Age-standardized	Neoplasms	Metabolic risks	Rate	1996	13.4489	23.7349	6.06206
Deaths	High-middle SDI	Female	Age-standardized	Neoplasms	Metabolic risks	Rate	1996	9.58791	15.0661	5.25079
Deaths	Middle SDI	Male	Age-standardized	Neoplasms	Metabolic risks	Rate	1996	7.4621	14.4739	2.73768
Deaths	Middle SDI	Female	Age-standardized	Neoplasms	Metabolic risks	Rate	1996	6.24838	10.901	2.73077
Deaths	Global	Male	Age-standardized	Neoplasms	Metabolic risks	Rate	1996	10.3444	18.4916	4.55736
Deaths	Global	Female	Age-standardized	Neoplasms	Metabolic risks	Rate	1996	8.19386	13.2998	4.17501
Deaths	Middle SDI	Male	Age-standardized	Neoplasms	Metabolic risks	Rate	1995	7.27276	13.9158	2.67425
Deaths	Middle SDI	Female	Age-standardized	Neoplasms	Metabolic risks	Rate	1995	6.11372	10.7479	2.65816
Deaths	Global	Male	Age-standardized	Neoplasms	Metabolic risks	Rate	1995	10.2864	18.5532	4.54717
Deaths	Global	Female	Age-standardized	Neoplasms	Metabolic risks	Rate	1995	8.17729	13.3519	4.1658
Deaths	Low-middle SDI	Male	Age-standardized	Neoplasms	Metabolic risks	Rate	1995	3.34652	6.63568	1.20948
Deaths	Low-middle SDI	Female	Age-standardized	Neoplasms	Metabolic risks	Rate	1995	3.60035	6.43562	1.46578
Deaths	Low-middle SDI	Male	Age-standardized	Neoplasms	Metabolic risks	Rate	1996	3.41566	6.67575	1.23654
Deaths	Low-middle SDI	Female	Age-standardized	Neoplasms	Metabolic risks	Rate	1996	3.67568	6.55231	1.51664
Deaths	High SDI	Male	Age-standardized	Neoplasms	Metabolic risks	Rate	1995	15.7193	26.9797	7.51196
Deaths	High SDI	Female	Age-standardized	Neoplasms	Metabolic risks	Rate	1995	10.8385	17.2968	5.81569
Deaths	High SDI	Male	Age-standardized	Neoplasms	Metabolic risks	Rate	1996	15.732	26.9498	7.53813
Deaths	High SDI	Female	Age-standardized	Neoplasms	Metabolic risks	Rate	1996	10.843	17.2808	5.82191
Deaths	Low SDI	Male	Age-standardized	Neoplasms	Metabolic risks	Rate	1996	3.17519	6.28167	1.11681
Deaths	Low SDI	Female	Age-standardized	Neoplasms	Metabolic risks	Rate	1996	3.19886	5.79394	1.26827
Deaths	Global	Male	Age-standardized	Neoplasms	Metabolic risks	Rate	1998	10.5738	18.8602	4.71687
Deaths	Global	Female	Age-standardized	Neoplasms	Metabolic risks	Rate	1998	8.28252	13.4518	4.24779
Deaths	Global	Male	Age-standardized	Neoplasms	Metabolic risks	Rate	1997	10.4195	18.464	4.58674
Deaths	Global	Female	Age-standardized	Neoplasms	Metabolic risks	Rate	1997	8.23363	13.465	4.19727
Deaths	Low SDI	Male	Age-standardized	Neoplasms	Metabolic risks	Rate	1997	3.24062	6.34524	1.13
Deaths	Low SDI	Female	Age-standardized	Neoplasms	Metabolic risks	Rate	1997	3.25874	5.86015	1.2803
Deaths	High SDI	Male	Age-standardized	Neoplasms	Metabolic risks	Rate	1998	15.9646	27.2184	7.75118
Deaths	High SDI	Female	Age-standardized	Neoplasms	Metabolic risks	Rate	1998	10.9283	17.3596	5.87041
Deaths	Middle SDI	Male	Age-standardized	Neoplasms	Metabolic risks	Rate	1998	7.82393	14.7569	2.9996
Deaths	Middle SDI	Female	Age-standardized	Neoplasms	Metabolic risks	Rate	1998	6.47098	11.2072	2.9219
Deaths	High SDI	Male	Age-standardized	Neoplasms	Metabolic risks	Rate	1997	15.7446	26.8958	7.57526
Deaths	High SDI	Female	Age-standardized	Neoplasms	Metabolic risks	Rate	1997	10.8566	17.2625	5.82844
Deaths	Middle SDI	Male	Age-standardized	Neoplasms	Metabolic risks	Rate	1997	7.62938	14.3228	2.87055
Deaths	Middle SDI	Female	Age-standardized	Neoplasms	Metabolic risks	Rate	1997	6.37586	11.0013	2.81707
Deaths	High-middle SDI	Male	Age-standardized	Neoplasms	Metabolic risks	Rate	1997	13.4935	23.5955	6.04507
Deaths	High-middle SDI	Female	Age-standardized	Neoplasms	Metabolic risks	Rate	1997	9.56583	15.0011	5.21046
Deaths	Low-middle SDI	Male	Age-standardized	Neoplasms	Metabolic risks	Rate	1997	3.53729	6.94808	1.25488
Deaths	Low-middle SDI	Female	Age-standardized	Neoplasms	Metabolic risks	Rate	1997	3.79144	6.74256	1.54736
Deaths	Low SDI	Male	Age-standardized	Neoplasms	Metabolic risks	Rate	1998	3.3015	6.3686	1.17525
Deaths	Low SDI	Female	Age-standardized	Neoplasms	Metabolic risks	Rate	1998	3.33183	6.02244	1.31245
Deaths	High-middle SDI	Male	Age-standardized	Neoplasms	Metabolic risks	Rate	1999	13.9091	24.6296	6.29982
Deaths	High-middle SDI	Female	Age-standardized	Neoplasms	Metabolic risks	Rate	1999	9.72627	15.284	5.28697
Deaths	Low-middle SDI	Male	Age-standardized	Neoplasms	Metabolic risks	Rate	1998	3.63411	7.13283	1.33705
Deaths	Low-middle SDI	Female	Age-standardized	Neoplasms	Metabolic risks	Rate	1998	3.88236	6.83576	1.61297
Deaths	High-middle SDI	Male	Age-standardized	Neoplasms	Metabolic risks	Rate	1998	13.6158	24.0486	6.18596
Deaths	High-middle SDI	Female	Age-standardized	Neoplasms	Metabolic risks	Rate	1998	9.55079	15.0835	5.19219
Deaths	Low-middle SDI	Male	Age-standardized	Neoplasms	Metabolic risks	Rate	1999	3.68091	7.17628	1.35296
Deaths	Low-middle SDI	Female	Age-standardized	Neoplasms	Metabolic risks	Rate	1999	3.96085	6.98431	1.68052
Deaths	Middle SDI	Male	Age-standardized	Neoplasms	Metabolic risks	Rate	1999	8.00918	14.9337	3.14005
Deaths	Middle SDI	Female	Age-standardized	Neoplasms	Metabolic risks	Rate	1999	6.57574	11.4205	2.99253
Deaths	Global	Male	Age-standardized	Neoplasms	Metabolic risks	Rate	1999	10.7645	19.3139	4.77731
Deaths	Global	Female	Age-standardized	Neoplasms	Metabolic risks	Rate	1999	8.40122	13.683	4.3077
Deaths	Low-middle SDI	Male	Age-standardized	Neoplasms	Metabolic risks	Rate	2000	3.7766	7.34244	1.39815
Deaths	Low-middle SDI	Female	Age-standardized	Neoplasms	Metabolic risks	Rate	2000	4.058	7.12375	1.7266
Deaths	Global	Male	Age-standardized	Neoplasms	Metabolic risks	Rate	2000	10.893	19.3709	4.87813
Deaths	Global	Female	Age-standardized	Neoplasms	Metabolic risks	Rate	2000	8.48096	13.8256	4.35838
Deaths	Low SDI	Male	Age-standardized	Neoplasms	Metabolic risks	Rate	1999	3.34159	6.5533	1.18767
Deaths	Low SDI	Female	Age-standardized	Neoplasms	Metabolic risks	Rate	1999	3.38746	6.10234	1.34611
Deaths	High SDI	Male	Age-standardized	Neoplasms	Metabolic risks	Rate	1999	16.193	27.486	7.91661
Deaths	High SDI	Female	Age-standardized	Neoplasms	Metabolic risks	Rate	1999	11.0603	17.5925	5.93665
Deaths	High-middle SDI	Male	Age-standardized	Neoplasms	Metabolic risks	Rate	2000	14.0552	24.5256	6.32177
Deaths	High-middle SDI	Female	Age-standardized	Neoplasms	Metabolic risks	Rate	2000	9.79446	15.4163	5.31149
Deaths	Middle SDI	Male	Age-standardized	Neoplasms	Metabolic risks	Rate	2000	8.2039	15.2212	3.17002
Deaths	Middle SDI	Female	Age-standardized	Neoplasms	Metabolic risks	Rate	2000	6.7089	11.4076	3.05403
Deaths	High SDI	Male	Age-standardized	Neoplasms	Metabolic risks	Rate	2000	16.2801	27.5748	8.00178
Deaths	High SDI	Female	Age-standardized	Neoplasms	Metabolic risks	Rate	2000	11.1343	17.6615	5.96575
Deaths	Low SDI	Male	Age-standardized	Neoplasms	Metabolic risks	Rate	2000	3.4089	6.62828	1.2249
Deaths	Low SDI	Female	Age-standardized	Neoplasms	Metabolic risks	Rate	2000	3.46103	6.2556	1.39576
Deaths	Global	Male	Age-standardized	Neoplasms	Metabolic risks	Rate	2001	10.9899	19.4917	4.92736
Deaths	Global	Female	Age-standardized	Neoplasms	Metabolic risks	Rate	2001	8.55259	13.8013	4.39033
Deaths	Low SDI	Male	Age-standardized	Neoplasms	Metabolic risks	Rate	2001	3.46572	6.66938	1.25908
Deaths	Low SDI	Female	Age-standardized	Neoplasms	Metabolic risks	Rate	2001	3.5518	6.39904	1.43079
Deaths	Middle SDI	Male	Age-standardized	Neoplasms	Metabolic risks	Rate	2002	8.52314	15.8211	3.41866
Deaths	Middle SDI	Female	Age-standardized	Neoplasms	Metabolic risks	Rate	2002	7.00809	12.0986	3.22306
Deaths	Global	Male	Age-standardized	Neoplasms	Metabolic risks	Rate	2002	11.1621	19.684	5.05057
Deaths	Global	Female	Age-standardized	Neoplasms	Metabolic risks	Rate	2002	8.71385	14.1691	4.46276
Deaths	Middle SDI	Male	Age-standardized	Neoplasms	Metabolic risks	Rate	2001	8.34617	15.5008	3.29439
Deaths	Middle SDI	Female	Age-standardized	Neoplasms	Metabolic risks	Rate	2001	6.81137	11.76	3.12955
Deaths	High SDI	Male	Age-standardized	Neoplasms	Metabolic risks	Rate	2001	16.3093	27.4952	8.05295
Deaths	High SDI	Female	Age-standardized	Neoplasms	Metabolic risks	Rate	2001	11.1951	17.7691	6.02099
Deaths	High-middle SDI	Male	Age-standardized	Neoplasms	Metabolic risks	Rate	2001	14.2041	24.8906	6.48456
Deaths	High-middle SDI	Female	Age-standardized	Neoplasms	Metabolic risks	Rate	2001	9.87135	15.4986	5.39198
Deaths	Low-middle SDI	Male	Age-standardized	Neoplasms	Metabolic risks	Rate	2001	3.87793	7.46623	1.44839
Deaths	Low-middle SDI	Female	Age-standardized	Neoplasms	Metabolic risks	Rate	2001	4.1828	7.28161	1.77629
Deaths	High-middle SDI	Male	Age-standardized	Neoplasms	Metabolic risks	Rate	2002	14.4759	25.4322	6.68349
Deaths	High-middle SDI	Female	Age-standardized	Neoplasms	Metabolic risks	Rate	2002	10.0961	15.9587	5.47266
Deaths	Low-middle SDI	Male	Age-standardized	Neoplasms	Metabolic risks	Rate	2002	3.98338	7.65886	1.52408
Deaths	Low-middle SDI	Female	Age-standardized	Neoplasms	Metabolic risks	Rate	2002	4.34467	7.60064	1.87364
Deaths	Low-middle SDI	Male	Age-standardized	Neoplasms	Metabolic risks	Rate	2003	4.08517	7.72812	1.57839
Deaths	Low-middle SDI	Female	Age-standardized	Neoplasms	Metabolic risks	Rate	2003	4.45244	7.74782	1.97312
Deaths	High SDI	Male	Age-standardized	Neoplasms	Metabolic risks	Rate	2002	16.453	27.7181	8.19893
Deaths	High SDI	Female	Age-standardized	Neoplasms	Metabolic risks	Rate	2002	11.3013	17.9647	6.07934
Deaths	Global	Male	Age-standardized	Neoplasms	Metabolic risks	Rate	2003	11.3418	20.1518	5.13225
Deaths	Global	Female	Age-standardized	Neoplasms	Metabolic risks	Rate	2003	8.86257	14.4568	4.51221
Deaths	High-middle SDI	Male	Age-standardized	Neoplasms	Metabolic risks	Rate	2003	14.801	25.7394	6.75254
Deaths	High-middle SDI	Female	Age-standardized	Neoplasms	Metabolic risks	Rate	2003	10.3408	16.3832	5.57611
Deaths	High SDI	Male	Age-standardized	Neoplasms	Metabolic risks	Rate	2003	16.5734	27.8628	8.25507
Deaths	High SDI	Female	Age-standardized	Neoplasms	Metabolic risks	Rate	2003	11.3959	18.0894	6.13203
Deaths	Low SDI	Male	Age-standardized	Neoplasms	Metabolic risks	Rate	2002	3.5344	6.87713	1.29884
Deaths	Low SDI	Female	Age-standardized	Neoplasms	Metabolic risks	Rate	2002	3.66809	6.495	1.49973
Deaths	Global	Male	Age-standardized	Neoplasms	Metabolic risks	Rate	2004	11.4581	20.182	5.2148
Deaths	Global	Female	Age-standardized	Neoplasms	Metabolic risks	Rate	2004	8.91126	14.5363	4.58029
Deaths	High-middle SDI	Male	Age-standardized	Neoplasms	Metabolic risks	Rate	2004	15.0087	26.0477	6.86778
Deaths	High-middle SDI	Female	Age-standardized	Neoplasms	Metabolic risks	Rate	2004	10.4046	16.5045	5.66039
Deaths	Low SDI	Male	Age-standardized	Neoplasms	Metabolic risks	Rate	2003	3.62366	6.94648	1.32491
Deaths	Low SDI	Female	Age-standardized	Neoplasms	Metabolic risks	Rate	2003	3.77515	6.70094	1.58472
Deaths	Middle SDI	Male	Age-standardized	Neoplasms	Metabolic risks	Rate	2003	8.71238	16.2052	3.44255
Deaths	Middle SDI	Female	Age-standardized	Neoplasms	Metabolic risks	Rate	2003	7.19643	12.2353	3.33917
Deaths	High SDI	Male	Age-standardized	Neoplasms	Metabolic risks	Rate	2004	16.5405	27.7375	8.23549
Deaths	High SDI	Female	Age-standardized	Neoplasms	Metabolic risks	Rate	2004	11.3947	18.163	6.10209
Deaths	Low-middle SDI	Male	Age-standardized	Neoplasms	Metabolic risks	Rate	2004	4.13177	7.84545	1.60249
Deaths	Low-middle SDI	Female	Age-standardized	Neoplasms	Metabolic risks	Rate	2004	4.52452	7.81257	2.00758
Deaths	Low SDI	Male	Age-standardized	Neoplasms	Metabolic risks	Rate	2005	3.74397	7.22628	1.4346
Deaths	Low SDI	Female	Age-standardized	Neoplasms	Metabolic risks	Rate	2005	3.96891	6.90274	1.67895
Deaths	Global	Male	Age-standardized	Neoplasms	Metabolic risks	Rate	2006	11.6265	20.1814	5.27706
Deaths	Global	Female	Age-standardized	Neoplasms	Metabolic risks	Rate	2006	8.97722	14.5655	4.6386
Deaths	Low SDI	Male	Age-standardized	Neoplasms	Metabolic risks	Rate	2004	3.68066	7.05752	1.38302
Deaths	Low SDI	Female	Age-standardized	Neoplasms	Metabolic risks	Rate	2004	3.87504	6.8128	1.6463
Deaths	Middle SDI	Male	Age-standardized	Neoplasms	Metabolic risks	Rate	2005	9.11159	16.9646	3.68932
Deaths	Middle SDI	Female	Age-standardized	Neoplasms	Metabolic risks	Rate	2005	7.40478	12.6347	3.50402
Deaths	Global	Male	Age-standardized	Neoplasms	Metabolic risks	Rate	2005	11.6258	20.5083	5.30134
Deaths	Global	Female	Age-standardized	Neoplasms	Metabolic risks	Rate	2005	8.98595	14.5919	4.64992
Deaths	Low-middle SDI	Male	Age-standardized	Neoplasms	Metabolic risks	Rate	2005	4.25874	8.07217	1.68135
Deaths	Low-middle SDI	Female	Age-standardized	Neoplasms	Metabolic risks	Rate	2005	4.6541	8.00841	2.04867
Deaths	Middle SDI	Male	Age-standardized	Neoplasms	Metabolic risks	Rate	2004	8.95649	16.383	3.57602
Deaths	Middle SDI	Female	Age-standardized	Neoplasms	Metabolic risks	Rate	2004	7.32393	12.5023	3.41834
Deaths	Middle SDI	Male	Age-standardized	Neoplasms	Metabolic risks	Rate	2006	9.12633	16.7363	3.73753
Deaths	Middle SDI	Female	Age-standardized	Neoplasms	Metabolic risks	Rate	2006	7.42268	12.6009	3.54204
Deaths	High SDI	Male	Age-standardized	Neoplasms	Metabolic risks	Rate	2005	16.6878	27.9268	8.31339
Deaths	High SDI	Female	Age-standardized	Neoplasms	Metabolic risks	Rate	2005	11.4483	18.2273	6.13378
Deaths	High-middle SDI	Male	Age-standardized	Neoplasms	Metabolic risks	Rate	2005	15.2743	26.6713	7.0782
Deaths	High-middle SDI	Female	Age-standardized	Neoplasms	Metabolic risks	Rate	2005	10.5132	16.6574	5.67496
Deaths	Low-middle SDI	Male	Age-standardized	Neoplasms	Metabolic risks	Rate	2006	4.36936	8.21277	1.73162
Deaths	Low-middle SDI	Female	Age-standardized	Neoplasms	Metabolic risks	Rate	2006	4.75264	8.193	2.10658
Deaths	High-middle SDI	Male	Age-standardized	Neoplasms	Metabolic risks	Rate	2007	15.2866	26.3646	6.99322
Deaths	High-middle SDI	Female	Age-standardized	Neoplasms	Metabolic risks	Rate	2007	10.4078	16.4626	5.60838
Deaths	High SDI	Male	Age-standardized	Neoplasms	Metabolic risks	Rate	2006	16.7263	27.9062	8.30049
Deaths	High SDI	Female	Age-standardized	Neoplasms	Metabolic risks	Rate	2006	11.5005	18.3623	6.18955
Deaths	High SDI	Male	Age-standardized	Neoplasms	Metabolic risks	Rate	2007	16.8686	28.1834	8.38771
Deaths	High SDI	Female	Age-standardized	Neoplasms	Metabolic risks	Rate	2007	11.6102	18.5771	6.2292
Deaths	Low SDI	Male	Age-standardized	Neoplasms	Metabolic risks	Rate	2006	3.79147	7.19617	1.43118
Deaths	Low SDI	Female	Age-standardized	Neoplasms	Metabolic risks	Rate	2006	4.04764	7.03178	1.71087
Deaths	Global	Male	Age-standardized	Neoplasms	Metabolic risks	Rate	2008	11.9295	20.7618	5.46167
Deaths	Global	Female	Age-standardized	Neoplasms	Metabolic risks	Rate	2008	9.0939	14.7393	4.69752
Deaths	High-middle SDI	Male	Age-standardized	Neoplasms	Metabolic risks	Rate	2006	15.1612	26.3266	6.97982
Deaths	High-middle SDI	Female	Age-standardized	Neoplasms	Metabolic risks	Rate	2006	10.3961	16.493	5.6017
Deaths	Low SDI	Male	Age-standardized	Neoplasms	Metabolic risks	Rate	2007	3.85465	7.29789	1.45957
Deaths	Low SDI	Female	Age-standardized	Neoplasms	Metabolic risks	Rate	2007	4.10949	7.18511	1.76474
Deaths	Global	Male	Age-standardized	Neoplasms	Metabolic risks	Rate	2007	11.7378	20.3641	5.34409
Deaths	Global	Female	Age-standardized	Neoplasms	Metabolic risks	Rate	2007	9.02147	14.69	4.66202
Deaths	Middle SDI	Male	Age-standardized	Neoplasms	Metabolic risks	Rate	2007	9.21928	16.9797	3.75747
Deaths	Middle SDI	Female	Age-standardized	Neoplasms	Metabolic risks	Rate	2007	7.44495	12.5678	3.53657
Deaths	Low-middle SDI	Male	Age-standardized	Neoplasms	Metabolic risks	Rate	2007	4.45964	8.31386	1.76515
Deaths	Low-middle SDI	Female	Age-standardized	Neoplasms	Metabolic risks	Rate	2007	4.83971	8.26335	2.21679
Deaths	Low-middle SDI	Male	Age-standardized	Neoplasms	Metabolic risks	Rate	2009	4.64992	8.55201	1.91603
Deaths	Low-middle SDI	Female	Age-standardized	Neoplasms	Metabolic risks	Rate	2009	4.956	8.44194	2.27349
Deaths	Middle SDI	Male	Age-standardized	Neoplasms	Metabolic risks	Rate	2008	9.43449	16.9372	3.94587
Deaths	Middle SDI	Female	Age-standardized	Neoplasms	Metabolic risks	Rate	2008	7.50951	12.6389	3.61106
Deaths	Global	Male	Age-standardized	Neoplasms	Metabolic risks	Rate	2009	12.0256	20.9746	5.56309
Deaths	Global	Female	Age-standardized	Neoplasms	Metabolic risks	Rate	2009	9.10756	14.7766	4.7272
Deaths	Global	Male	Age-standardized	Neoplasms	Metabolic risks	Rate	2010	12.0972	21.0082	5.58391
Deaths	Global	Female	Age-standardized	Neoplasms	Metabolic risks	Rate	2010	9.10588	14.7311	4.743
Deaths	Low SDI	Male	Age-standardized	Neoplasms	Metabolic risks	Rate	2008	3.91609	7.31217	1.4916
Deaths	Low SDI	Female	Age-standardized	Neoplasms	Metabolic risks	Rate	2008	4.19105	7.37357	1.80958
Deaths	Low-middle SDI	Male	Age-standardized	Neoplasms	Metabolic risks	Rate	2008	4.58788	8.4686	1.85128
Deaths	Low-middle SDI	Female	Age-standardized	Neoplasms	Metabolic risks	Rate	2008	4.92376	8.35482	2.23611
Deaths	Middle SDI	Male	Age-standardized	Neoplasms	Metabolic risks	Rate	2010	9.83756	17.674	4.12512
Deaths	Middle SDI	Female	Age-standardized	Neoplasms	Metabolic risks	Rate	2010	7.64226	12.8073	3.69986
Deaths	High SDI	Male	Age-standardized	Neoplasms	Metabolic risks	Rate	2009	17.117	28.5839	8.53991
Deaths	High SDI	Female	Age-standardized	Neoplasms	Metabolic risks	Rate	2009	11.7996	18.9182	6.28616
Deaths	High-middle SDI	Male	Age-standardized	Neoplasms	Metabolic risks	Rate	2008	15.5296	26.6627	7.20669
Deaths	High-middle SDI	Female	Age-standardized	Neoplasms	Metabolic risks	Rate	2008	10.4666	16.5608	5.64098
Deaths	High SDI	Male	Age-standardized	Neoplasms	Metabolic risks	Rate	2008	17.0639	28.4787	8.47792
Deaths	High SDI	Female	Age-standardized	Neoplasms	Metabolic risks	Rate	2008	11.7456	18.7889	6.26167
Deaths	Low SDI	Male	Age-standardized	Neoplasms	Metabolic risks	Rate	2009	3.97799	7.42448	1.52924
Deaths	Low SDI	Female	Age-standardized	Neoplasms	Metabolic risks	Rate	2009	4.26905	7.392	1.85365
Deaths	High SDI	Male	Age-standardized	Neoplasms	Metabolic risks	Rate	2010	17.0484	28.4793	8.5636
Deaths	High SDI	Female	Age-standardized	Neoplasms	Metabolic risks	Rate	2010	11.7259	18.8205	6.27091
Deaths	Middle SDI	Male	Age-standardized	Neoplasms	Metabolic risks	Rate	2009	9.65325	17.5434	4.12038
Deaths	Middle SDI	Female	Age-standardized	Neoplasms	Metabolic risks	Rate	2009	7.57076	12.6718	3.63577
Deaths	High-middle SDI	Male	Age-standardized	Neoplasms	Metabolic risks	Rate	2009	15.594	26.8213	7.23189
Deaths	High-middle SDI	Female	Age-standardized	Neoplasms	Metabolic risks	Rate	2009	10.4369	16.5222	5.68142
Deaths	Low SDI	Male	Age-standardized	Neoplasms	Metabolic risks	Rate	2010	4.02476	7.48398	1.57778
Deaths	Low SDI	Female	Age-standardized	Neoplasms	Metabolic risks	Rate	2010	4.33807	7.46961	1.90224
Deaths	High-middle SDI	Male	Age-standardized	Neoplasms	Metabolic risks	Rate	2010	15.7246	26.9773	7.31904
Deaths	High-middle SDI	Female	Age-standardized	Neoplasms	Metabolic risks	Rate	2010	10.4384	16.3869	5.67117
Deaths	High-middle SDI	Male	Age-standardized	Neoplasms	Metabolic risks	Rate	2011	15.592	27.0151	7.22791
Deaths	High-middle SDI	Female	Age-standardized	Neoplasms	Metabolic risks	Rate	2011	10.3332	16.3947	5.63768
Deaths	Low-middle SDI	Male	Age-standardized	Neoplasms	Metabolic risks	Rate	2010	4.71471	8.63536	1.93184
Deaths	Low-middle SDI	Female	Age-standardized	Neoplasms	Metabolic risks	Rate	2010	5.03858	8.60723	2.33941
Deaths	Global	Male	Age-standardized	Neoplasms	Metabolic risks	Rate	2012	12.0938	20.9401	5.59587
Deaths	Global	Female	Age-standardized	Neoplasms	Metabolic risks	Rate	2012	9.08379	14.6066	4.77326
Deaths	Low SDI	Male	Age-standardized	Neoplasms	Metabolic risks	Rate	2011	4.0966	7.57109	1.63334
Deaths	Low SDI	Female	Age-standardized	Neoplasms	Metabolic risks	Rate	2011	4.43233	7.63195	1.96833
Deaths	Middle SDI	Male	Age-standardized	Neoplasms	Metabolic risks	Rate	2011	9.91768	17.8551	4.21779
Deaths	Middle SDI	Female	Age-standardized	Neoplasms	Metabolic risks	Rate	2011	7.66167	12.8315	3.76042
Deaths	Global	Male	Age-standardized	Neoplasms	Metabolic risks	Rate	2011	12.084	20.9254	5.53562
Deaths	Global	Female	Age-standardized	Neoplasms	Metabolic risks	Rate	2011	9.09585	14.757	4.76773
Deaths	Low-middle SDI	Male	Age-standardized	Neoplasms	Metabolic risks	Rate	2011	4.79433	8.76293	1.97132
Deaths	Low-middle SDI	Female	Age-standardized	Neoplasms	Metabolic risks	Rate	2011	5.1525	8.74069	2.39726
Deaths	High-middle SDI	Male	Age-standardized	Neoplasms	Metabolic risks	Rate	2012	15.4986	26.6602	7.27077
Deaths	High-middle SDI	Female	Age-standardized	Neoplasms	Metabolic risks	Rate	2012	10.2195	16.0878	5.61715
Deaths	Low-middle SDI	Male	Age-standardized	Neoplasms	Metabolic risks	Rate	2012	4.91245	8.84982	2.07825
Deaths	Low-middle SDI	Female	Age-standardized	Neoplasms	Metabolic risks	Rate	2012	5.27382	8.88668	2.43673
Deaths	High SDI	Male	Age-standardized	Neoplasms	Metabolic risks	Rate	2011	17.007	28.4043	8.52223
Deaths	High SDI	Female	Age-standardized	Neoplasms	Metabolic risks	Rate	2011	11.751	18.8794	6.28855
Deaths	High SDI	Male	Age-standardized	Neoplasms	Metabolic risks	Rate	2012	16.95	28.226	8.51583
Deaths	High SDI	Female	Age-standardized	Neoplasms	Metabolic risks	Rate	2012	11.7588	18.8877	6.28101
Deaths	Low SDI	Male	Age-standardized	Neoplasms	Metabolic risks	Rate	2012	4.17364	7.72447	1.63793
Deaths	Low SDI	Female	Age-standardized	Neoplasms	Metabolic risks	Rate	2012	4.57697	7.80713	2.03627
Deaths	Middle SDI	Male	Age-standardized	Neoplasms	Metabolic risks	Rate	2012	10.0134	17.9711	4.34112
Deaths	Middle SDI	Female	Age-standardized	Neoplasms	Metabolic risks	Rate	2012	7.66298	12.6627	3.79741
Deaths	Global	Male	Age-standardized	Neoplasms	Metabolic risks	Rate	2014	12.0672	20.6522	5.64715
Deaths	Global	Female	Age-standardized	Neoplasms	Metabolic risks	Rate	2014	9.10979	14.6296	4.79869
Deaths	Low SDI	Male	Age-standardized	Neoplasms	Metabolic risks	Rate	2013	4.27504	7.96939	1.71701
Deaths	Low SDI	Female	Age-standardized	Neoplasms	Metabolic risks	Rate	2013	4.72962	8.10773	2.11661
Deaths	High SDI	Male	Age-standardized	Neoplasms	Metabolic risks	Rate	2013	16.9082	28.1107	8.50683
Deaths	High SDI	Female	Age-standardized	Neoplasms	Metabolic risks	Rate	2013	11.7724	18.9325	6.30341
Deaths	Middle SDI	Male	Age-standardized	Neoplasms	Metabolic risks	Rate	2014	10.2077	18.0905	4.43696
Deaths	Middle SDI	Female	Age-standardized	Neoplasms	Metabolic risks	Rate	2014	7.78108	12.8462	3.88399
Deaths	Middle SDI	Male	Age-standardized	Neoplasms	Metabolic risks	Rate	2013	10.1094	18.3555	4.40776
Deaths	Middle SDI	Female	Age-standardized	Neoplasms	Metabolic risks	Rate	2013	7.71051	12.8551	3.83161
Deaths	Global	Male	Age-standardized	Neoplasms	Metabolic risks	Rate	2013	12.0813	20.8999	5.63246
Deaths	Global	Female	Age-standardized	Neoplasms	Metabolic risks	Rate	2013	9.08741	14.6461	4.77256
Deaths	High-middle SDI	Male	Age-standardized	Neoplasms	Metabolic risks	Rate	2013	15.2883	26.3002	7.26799
Deaths	High-middle SDI	Female	Age-standardized	Neoplasms	Metabolic risks	Rate	2013	10.1048	15.8894	5.51063
Deaths	Low-middle SDI	Male	Age-standardized	Neoplasms	Metabolic risks	Rate	2013	5.08136	9.19881	2.15397
Deaths	Low-middle SDI	Female	Age-standardized	Neoplasms	Metabolic risks	Rate	2013	5.44482	9.22757	2.56164
Deaths	Low SDI	Male	Age-standardized	Neoplasms	Metabolic risks	Rate	2014	4.32462	7.90066	1.7576
Deaths	Low SDI	Female	Age-standardized	Neoplasms	Metabolic risks	Rate	2014	4.87048	8.34167	2.20105
Deaths	High-middle SDI	Male	Age-standardized	Neoplasms	Metabolic risks	Rate	2014	15.1881	25.8916	7.19854
Deaths	High-middle SDI	Female	Age-standardized	Neoplasms	Metabolic risks	Rate	2014	10.0479	15.6818	5.532
Deaths	High-middle SDI	Male	Age-standardized	Neoplasms	Metabolic risks	Rate	2015	15.3099	25.9488	7.40118
Deaths	High-middle SDI	Female	Age-standardized	Neoplasms	Metabolic risks	Rate	2015	10.0855	15.7142	5.61275
Deaths	Low-middle SDI	Male	Age-standardized	Neoplasms	Metabolic risks	Rate	2014	5.21603	9.32366	2.20169
Deaths	Low-middle SDI	Female	Age-standardized	Neoplasms	Metabolic risks	Rate	2014	5.63886	9.61443	2.69984
Deaths	Low-middle SDI	Male	Age-standardized	Neoplasms	Metabolic risks	Rate	2015	5.33813	9.54679	2.28153
Deaths	Low-middle SDI	Female	Age-standardized	Neoplasms	Metabolic risks	Rate	2015	5.84426	9.92646	2.78348
Deaths	High SDI	Male	Age-standardized	Neoplasms	Metabolic risks	Rate	2014	16.7777	27.7679	8.46027
Deaths	High SDI	Female	Age-standardized	Neoplasms	Metabolic risks	Rate	2014	11.7626	18.8935	6.30965
Deaths	Global	Male	Age-standardized	Neoplasms	Metabolic risks	Rate	2015	12.1492	20.674	5.69853
Deaths	Global	Female	Age-standardized	Neoplasms	Metabolic risks	Rate	2015	9.15752	14.7627	4.83485
Deaths	Low SDI	Male	Age-standardized	Neoplasms	Metabolic risks	Rate	2015	4.39089	8.05414	1.75271
Deaths	Low SDI	Female	Age-standardized	Neoplasms	Metabolic risks	Rate	2015	4.98531	8.55444	2.28449
Deaths	Middle SDI	Male	Age-standardized	Neoplasms	Metabolic risks	Rate	2015	10.3177	18.2306	4.5115
Deaths	Middle SDI	Female	Age-standardized	Neoplasms	Metabolic risks	Rate	2015	7.8132	12.9443	3.90913
Deaths	High SDI	Male	Age-standardized	Neoplasms	Metabolic risks	Rate	2015	16.7981	27.7116	8.49167
Deaths	High SDI	Female	Age-standardized	Neoplasms	Metabolic risks	Rate	2015	11.7716	18.8903	6.34574
Deaths	Global	Male	Age-standardized	Neoplasms	Metabolic risks	Rate	2016	12.1041	20.5956	5.65289
Deaths	Global	Female	Age-standardized	Neoplasms	Metabolic risks	Rate	2016	9.14481	14.691	4.81366
Deaths	High-middle SDI	Male	Age-standardized	Neoplasms	Metabolic risks	Rate	2017	14.9511	25.199	7.3121
Deaths	High-middle SDI	Female	Age-standardized	Neoplasms	Metabolic risks	Rate	2017	9.91682	15.5303	5.50844
Deaths	Middle SDI	Male	Age-standardized	Neoplasms	Metabolic risks	Rate	2016	10.3248	18.1365	4.60251
Deaths	Middle SDI	Female	Age-standardized	Neoplasms	Metabolic risks	Rate	2016	7.82236	12.8474	3.98279
Deaths	High-middle SDI	Male	Age-standardized	Neoplasms	Metabolic risks	Rate	2016	15.1735	25.6104	7.23455
Deaths	High-middle SDI	Female	Age-standardized	Neoplasms	Metabolic risks	Rate	2016	10.0002	15.6193	5.55494
Deaths	Global	Male	Age-standardized	Neoplasms	Metabolic risks	Rate	2017	12.0413	20.4545	5.7585
Deaths	Global	Female	Age-standardized	Neoplasms	Metabolic risks	Rate	2017	9.12017	14.7806	4.82418
Deaths	High SDI	Male	Age-standardized	Neoplasms	Metabolic risks	Rate	2016	16.74	27.665	8.44856
Deaths	High SDI	Female	Age-standardized	Neoplasms	Metabolic risks	Rate	2016	11.772	18.8144	6.37709
Deaths	High SDI	Male	Age-standardized	Neoplasms	Metabolic risks	Rate	2017	16.6804	27.4515	8.4611
Deaths	High SDI	Female	Age-standardized	Neoplasms	Metabolic risks	Rate	2017	11.6961	18.6469	6.36792
Deaths	Low SDI	Male	Age-standardized	Neoplasms	Metabolic risks	Rate	2016	4.42606	7.95739	1.8678
Deaths	Low SDI	Female	Age-standardized	Neoplasms	Metabolic risks	Rate	2016	5.09648	8.67903	2.36274
Deaths	Low SDI	Male	Age-standardized	Neoplasms	Metabolic risks	Rate	2017	4.48916	8.14812	1.88664
Deaths	Low SDI	Female	Age-standardized	Neoplasms	Metabolic risks	Rate	2017	5.21241	8.90209	2.40288
Deaths	Middle SDI	Male	Age-standardized	Neoplasms	Metabolic risks	Rate	2017	10.326	18.2475	4.60286
Deaths	Middle SDI	Female	Age-standardized	Neoplasms	Metabolic risks	Rate	2017	7.87675	12.8619	3.94162
Deaths	Global	Male	Age-standardized	Neoplasms	Metabolic risks	Rate	2018	12.1762	20.6146	5.81201
Deaths	Global	Female	Age-standardized	Neoplasms	Metabolic risks	Rate	2018	9.22486	14.8016	4.88711
Deaths	Low-middle SDI	Male	Age-standardized	Neoplasms	Metabolic risks	Rate	2016	5.43639	9.65326	2.37214
Deaths	Low-middle SDI	Female	Age-standardized	Neoplasms	Metabolic risks	Rate	2016	5.97956	10.2068	2.88527
Deaths	Low-middle SDI	Male	Age-standardized	Neoplasms	Metabolic risks	Rate	2017	5.54779	9.90874	2.39163
Deaths	Low-middle SDI	Female	Age-standardized	Neoplasms	Metabolic risks	Rate	2017	6.07744	10.2497	2.93536
Deaths	High-middle SDI	Male	Age-standardized	Neoplasms	Metabolic risks	Rate	2018	14.9388	25.3654	7.22035
Deaths	High-middle SDI	Female	Age-standardized	Neoplasms	Metabolic risks	Rate	2018	9.98008	15.6977	5.50297
Deaths	Low-middle SDI	Male	Age-standardized	Neoplasms	Metabolic risks	Rate	2018	5.74334	10.0918	2.46537
Deaths	Low-middle SDI	Female	Age-standardized	Neoplasms	Metabolic risks	Rate	2018	6.23592	10.5145	2.98353
Deaths	High SDI	Male	Age-standardized	Neoplasms	Metabolic risks	Rate	2018	16.9458	27.7423	8.57194
Deaths	High SDI	Female	Age-standardized	Neoplasms	Metabolic risks	Rate	2018	11.8222	18.9599	6.43977
Deaths	Low SDI	Male	Age-standardized	Neoplasms	Metabolic risks	Rate	2018	4.60956	8.25864	1.8997
Deaths	Low SDI	Female	Age-standardized	Neoplasms	Metabolic risks	Rate	2018	5.37611	9.08566	2.4878
Deaths	Middle SDI	Male	Age-standardized	Neoplasms	Metabolic risks	Rate	2018	10.4846	18.3159	4.68256
Deaths	Middle SDI	Female	Age-standardized	Neoplasms	Metabolic risks	Rate	2018	8.00823	13.1917	4.03977
Deaths	High-middle SDI	Male	Age-standardized	Neoplasms	Metabolic risks	Rate	2019	15.0742	25.513	7.35205
Deaths	High-middle SDI	Female	Age-standardized	Neoplasms	Metabolic risks	Rate	2019	10.0568	15.7764	5.4689
Deaths	Low-middle SDI	Male	Age-standardized	Neoplasms	Metabolic risks	Rate	2019	5.99512	10.672	2.64522
Deaths	Low-middle SDI	Female	Age-standardized	Neoplasms	Metabolic risks	Rate	2019	6.44819	10.9376	3.11312
Deaths	High SDI	Male	Age-standardized	Neoplasms	Metabolic risks	Rate	2019	17.1904	28.2112	8.74898
Deaths	High SDI	Female	Age-standardized	Neoplasms	Metabolic risks	Rate	2019	12.0837	19.3617	6.56289
Deaths	Low SDI	Male	Age-standardized	Neoplasms	Metabolic risks	Rate	2019	4.74861	8.51685	1.98942
Deaths	Low SDI	Female	Age-standardized	Neoplasms	Metabolic risks	Rate	2019	5.52247	9.35398	2.58056
Deaths	Global	Male	Age-standardized	Neoplasms	Metabolic risks	Rate	2019	12.391	20.8833	5.9808
Deaths	Global	Female	Age-standardized	Neoplasms	Metabolic risks	Rate	2019	9.38524	15.196	4.92034
Deaths	Middle SDI	Male	Age-standardized	Neoplasms	Metabolic risks	Rate	2019	10.7796	19.1228	4.95221
Deaths	Middle SDI	Female	Age-standardized	Neoplasms	Metabolic risks	Rate	2019	8.16002	13.5581	4.08796

## Sheet: male
measure	location	sex	age	cause	rei	metric	year	Global	High SDI	High-middle SDI	Middle SDI	Low-middle SDI	Low SDI
Deaths	Global	Male	Age-standardized	Neoplasms	Metabolic risks	Rate	1990	9.6364	15.4855	11.9237	6.46518	2.9939	2.95275
Deaths	Global	Male	Age-standardized	Neoplasms	Metabolic risks	Rate	1991	9.71633	15.4074	12.1922	6.6186	3.0548	2.9829
Deaths	Global	Male	Age-standardized	Neoplasms	Metabolic risks	Rate	1992	9.8285	15.3853	12.5314	6.75708	3.12085	3.01484
Deaths	Global	Male	Age-standardized	Neoplasms	Metabolic risks	Rate	1993	10.0327	15.5331	12.9892	6.93728	3.21227	3.05014
Deaths	Global	Male	Age-standardized	Neoplasms	Metabolic risks	Rate	1994	10.1567	15.5597	13.2984	7.0926	3.28627	3.08693
Deaths	Global	Male	Age-standardized	Neoplasms	Metabolic risks	Rate	1995	10.2864	15.7193	13.4456	7.27276	3.34652	3.12862
Deaths	Global	Male	Age-standardized	Neoplasms	Metabolic risks	Rate	1996	10.3444	15.732	13.4489	7.4621	3.41566	3.17519
Deaths	Global	Male	Age-standardized	Neoplasms	Metabolic risks	Rate	1997	10.4195	15.7446	13.4935	7.62938	3.53729	3.24062
Deaths	Global	Male	Age-standardized	Neoplasms	Metabolic risks	Rate	1998	10.5738	15.9646	13.6158	7.82393	3.63411	3.3015
Deaths	Global	Male	Age-standardized	Neoplasms	Metabolic risks	Rate	1999	10.7645	16.193	13.9091	8.00918	3.68091	3.34159
Deaths	Global	Male	Age-standardized	Neoplasms	Metabolic risks	Rate	2000	10.893	16.2801	14.0552	8.2039	3.7766	3.4089
Deaths	Global	Male	Age-standardized	Neoplasms	Metabolic risks	Rate	2001	10.9899	16.3093	14.2041	8.34617	3.87793	3.46572
Deaths	Global	Male	Age-standardized	Neoplasms	Metabolic risks	Rate	2002	11.1621	16.453	14.4759	8.52314	3.98338	3.5344
Deaths	Global	Male	Age-standardized	Neoplasms	Metabolic risks	Rate	2003	11.3418	16.5734	14.801	8.71238	4.08517	3.62366
Deaths	Global	Male	Age-standardized	Neoplasms	Metabolic risks	Rate	2004	11.4581	16.5405	15.0087	8.95649	4.13177	3.68066
Deaths	Global	Male	Age-standardized	Neoplasms	Metabolic risks	Rate	2005	11.6258	16.6878	15.2743	9.11159	4.25874	3.74397
Deaths	Global	Male	Age-standardized	Neoplasms	Metabolic risks	Rate	2006	11.6265	16.7263	15.1612	9.12633	4.36936	3.79147
Deaths	Global	Male	Age-standardized	Neoplasms	Metabolic risks	Rate	2007	11.7378	16.8686	15.2866	9.21928	4.45964	3.85465
Deaths	Global	Male	Age-standardized	Neoplasms	Metabolic risks	Rate	2008	11.9295	17.0639	15.5296	9.43449	4.58788	3.91609
Deaths	Global	Male	Age-standardized	Neoplasms	Metabolic risks	Rate	2009	12.0256	17.117	15.594	9.65325	4.64992	3.97799
Deaths	Global	Male	Age-standardized	Neoplasms	Metabolic risks	Rate	2010	12.0972	17.0484	15.7246	9.83756	4.71471	4.02476
Deaths	Global	Male	Age-standardized	Neoplasms	Metabolic risks	Rate	2011	12.084	17.007	15.592	9.91768	4.79433	4.0966
Deaths	Global	Male	Age-standardized	Neoplasms	Metabolic risks	Rate	2012	12.0938	16.95	15.4986	10.0134	4.91245	4.17364
Deaths	Global	Male	Age-standardized	Neoplasms	Metabolic risks	Rate	2013	12.0813	16.9082	15.2883	10.1094	5.08136	4.27504
Deaths	Global	Male	Age-standardized	Neoplasms	Metabolic risks	Rate	2014	12.0672	16.7777	15.1881	10.2077	5.21603	4.32462
Deaths	Global	Male	Age-standardized	Neoplasms	Metabolic risks	Rate	2015	12.1492	16.7981	15.3099	10.3177	5.33813	4.39089
Deaths	Global	Male	Age-standardized	Neoplasms	Metabolic risks	Rate	2016	12.1041	16.74	15.1735	10.3248	5.43639	4.42606
Deaths	Global	Male	Age-standardized	Neoplasms	Metabolic risks	Rate	2017	12.0413	16.6804	14.9511	10.326	5.54779	4.48916
Deaths	Global	Male	Age-standardized	Neoplasms	Metabolic risks	Rate	2018	12.1762	16.9458	14.9388	10.4846	5.74334	4.60956
Deaths	Global	Male	Age-standardized	Neoplasms	Metabolic risks	Rate	2019	12.391	17.1904	15.0742	10.7796	5.99512	4.74861

## Sheet: female
measure	location	sex	age	cause	rei	metric	year	Global	High SDI	High-middle SDI	Middle SDI	Low-middle SDI	Low SDI
Deaths	Global	Female	Age-standardized	Neoplasms	Metabolic risks	Rate	1990	7.90074	10.9518	8.92551	5.61511	3.26477	2.9751
Deaths	Global	Female	Age-standardized	Neoplasms	Metabolic risks	Rate	1991	7.92787	10.856	9.05725	5.72082	3.31823	3.00151
Deaths	Global	Female	Age-standardized	Neoplasms	Metabolic risks	Rate	1992	7.97446	10.7665	9.19977	5.86221	3.39498	3.04013
Deaths	Global	Female	Age-standardized	Neoplasms	Metabolic risks	Rate	1993	8.10966	10.8063	9.53177	5.98899	3.47167	3.07784
Deaths	Global	Female	Age-standardized	Neoplasms	Metabolic risks	Rate	1994	8.15835	10.7736	9.68435	6.06918	3.54317	3.11445
Deaths	Global	Female	Age-standardized	Neoplasms	Metabolic risks	Rate	1995	8.17729	10.8385	9.65958	6.11372	3.60035	3.15315
Deaths	Global	Female	Age-standardized	Neoplasms	Metabolic risks	Rate	1996	8.19386	10.843	9.58791	6.24838	3.67568	3.19886
Deaths	Global	Female	Age-standardized	Neoplasms	Metabolic risks	Rate	1997	8.23363	10.8566	9.56583	6.37586	3.79144	3.25874
Deaths	Global	Female	Age-standardized	Neoplasms	Metabolic risks	Rate	1998	8.28252	10.9283	9.55079	6.47098	3.88236	3.33183
Deaths	Global	Female	Age-standardized	Neoplasms	Metabolic risks	Rate	1999	8.40122	11.0603	9.72627	6.57574	3.96085	3.38746
Deaths	Global	Female	Age-standardized	Neoplasms	Metabolic risks	Rate	2000	8.48096	11.1343	9.79446	6.7089	4.058	3.46103
Deaths	Global	Female	Age-standardized	Neoplasms	Metabolic risks	Rate	2001	8.55259	11.1951	9.87135	6.81137	4.1828	3.5518
Deaths	Global	Female	Age-standardized	Neoplasms	Metabolic risks	Rate	2002	8.71385	11.3013	10.0961	7.00809	4.34467	3.66809
Deaths	Global	Female	Age-standardized	Neoplasms	Metabolic risks	Rate	2003	8.86257	11.3959	10.3408	7.19643	4.45244	3.77515
Deaths	Global	Female	Age-standardized	Neoplasms	Metabolic risks	Rate	2004	8.91126	11.3947	10.4046	7.32393	4.52452	3.87504
Deaths	Global	Female	Age-standardized	Neoplasms	Metabolic risks	Rate	2005	8.98595	11.4483	10.5132	7.40478	4.6541	3.96891
Deaths	Global	Female	Age-standardized	Neoplasms	Metabolic risks	Rate	2006	8.97722	11.5005	10.3961	7.42268	4.75264	4.04764
Deaths	Global	Female	Age-standardized	Neoplasms	Metabolic risks	Rate	2007	9.02147	11.6102	10.4078	7.44495	4.83971	4.10949
Deaths	Global	Female	Age-standardized	Neoplasms	Metabolic risks	Rate	2008	9.0939	11.7456	10.4666	7.50951	4.92376	4.19105
Deaths	Global	Female	Age-standardized	Neoplasms	Metabolic risks	Rate	2009	9.10756	11.7996	10.4369	7.57076	4.956	4.26905
Deaths	Global	Female	Age-standardized	Neoplasms	Metabolic risks	Rate	2010	9.10588	11.7259	10.4384	7.64226	5.03858	4.33807
Deaths	Global	Female	Age-standardized	Neoplasms	Metabolic risks	Rate	2011	9.09585	11.751	10.3332	7.66167	5.1525	4.43233
Deaths	Global	Female	Age-standardized	Neoplasms	Metabolic risks	Rate	2012	9.08379	11.7588	10.2195	7.66298	5.27382	4.57697
Deaths	Global	Female	Age-standardized	Neoplasms	Metabolic risks	Rate	2013	9.08741	11.7724	10.1048	7.71051	5.44482	4.72962
Deaths	Global	Female	Age-standardized	Neoplasms	Metabolic risks	Rate	2014	9.10979	11.7626	10.0479	7.78108	5.63886	4.87048
Deaths	Global	Female	Age-standardized	Neoplasms	Metabolic risks	Rate	2015	9.15752	11.7716	10.0855	7.8132	5.84426	4.98531
Deaths	Global	Female	Age-standardized	Neoplasms	Metabolic risks	Rate	2016	9.14481	11.772	10.0002	7.82236	5.97956	5.09648
Deaths	Global	Female	Age-standardized	Neoplasms	Metabolic risks	Rate	2017	9.12017	11.6961	9.91682	7.87675	6.07744	5.21241
Deaths	Global	Female	Age-standardized	Neoplasms	Metabolic risks	Rate	2018	9.22486	11.8222	9.98008	8.00823	6.23592	5.37611
Deaths	Global	Female	Age-standardized	Neoplasms	Metabolic risks	Rate	2019	9.38524	12.0837	10.0568	8.16002	6.44819	5.52247

## Sheet: male to female ratio
measure	location	age	cause	rei	metric	year	Global	High SDI	High-middle SDI	Middle SDI	Low-middle SDI	Low SDI
Deaths	Global	Age-standardized	Neoplasms	Metabolic risks	Rate	1990	1.21968	1.41397	1.33591	1.15139	0.917033	0.992486
Deaths	Global	Age-standardized	Neoplasms	Metabolic risks	Rate	1991	1.22559	1.41925	1.34612	1.15693	0.920611	0.993798
Deaths	Global	Age-standardized	Neoplasms	Metabolic risks	Rate	1992	1.2325	1.429	1.36215	1.15265	0.919255	0.991683
Deaths	Global	Age-standardized	Neoplasms	Metabolic risks	Rate	1993	1.23713	1.43742	1.36272	1.15834	0.925279	0.990998
Deaths	Global	Age-standardized	Neoplasms	Metabolic risks	Rate	1994	1.24494	1.44424	1.37318	1.16863	0.927494	0.991163
Deaths	Global	Age-standardized	Neoplasms	Metabolic risks	Rate	1995	1.25793	1.45032	1.39194	1.18958	0.929497	0.992219
Deaths	Global	Age-standardized	Neoplasms	Metabolic risks	Rate	1996	1.26246	1.45088	1.4027	1.19425	0.929262	0.992603
Deaths	Global	Age-standardized	Neoplasms	Metabolic risks	Rate	1997	1.26548	1.45024	1.41059	1.1966	0.932967	0.994438
Deaths	Global	Age-standardized	Neoplasms	Metabolic risks	Rate	1998	1.27664	1.46085	1.42562	1.20908	0.936058	0.990899
Deaths	Global	Age-standardized	Neoplasms	Metabolic risks	Rate	1999	1.2813	1.46406	1.43006	1.21799	0.929322	0.986458
Deaths	Global	Age-standardized	Neoplasms	Metabolic risks	Rate	2000	1.28441	1.46216	1.43502	1.22284	0.930657	0.984938
Deaths	Global	Age-standardized	Neoplasms	Metabolic risks	Rate	2001	1.28498	1.45682	1.43892	1.22533	0.927113	0.975763
Deaths	Global	Age-standardized	Neoplasms	Metabolic risks	Rate	2002	1.28097	1.45586	1.43381	1.21619	0.916842	0.963554
Deaths	Global	Age-standardized	Neoplasms	Metabolic risks	Rate	2003	1.27974	1.45433	1.43132	1.21065	0.917511	0.959873
Deaths	Global	Age-standardized	Neoplasms	Metabolic risks	Rate	2004	1.2858	1.4516	1.44251	1.22291	0.913194	0.949839
Deaths	Global	Age-standardized	Neoplasms	Metabolic risks	Rate	2005	1.29377	1.45766	1.45287	1.2305	0.91505	0.943325
Deaths	Global	Age-standardized	Neoplasms	Metabolic risks	Rate	2006	1.29511	1.45439	1.45834	1.22952	0.919355	0.936713
Deaths	Global	Age-standardized	Neoplasms	Metabolic risks	Rate	2007	1.3011	1.45291	1.46877	1.23833	0.921469	0.937989
Deaths	Global	Age-standardized	Neoplasms	Metabolic risks	Rate	2008	1.31181	1.45279	1.48373	1.25634	0.931783	0.934391
Deaths	Global	Age-standardized	Neoplasms	Metabolic risks	Rate	2009	1.3204	1.45063	1.49412	1.27507	0.93824	0.93182
Deaths	Global	Age-standardized	Neoplasms	Metabolic risks	Rate	2010	1.3285	1.45391	1.50641	1.28726	0.935722	0.927775
Deaths	Global	Age-standardized	Neoplasms	Metabolic risks	Rate	2011	1.32852	1.44728	1.50892	1.29445	0.930486	0.924254
Deaths	Global	Age-standardized	Neoplasms	Metabolic risks	Rate	2012	1.33136	1.44147	1.51657	1.30673	0.931479	0.911877
Deaths	Global	Age-standardized	Neoplasms	Metabolic risks	Rate	2013	1.32945	1.43626	1.51297	1.31112	0.933247	0.903887
Deaths	Global	Age-standardized	Neoplasms	Metabolic risks	Rate	2014	1.32464	1.42636	1.51156	1.31186	0.925014	0.887923
Deaths	Global	Age-standardized	Neoplasms	Metabolic risks	Rate	2015	1.32669	1.42699	1.51802	1.32055	0.913396	0.880766
Deaths	Global	Age-standardized	Neoplasms	Metabolic risks	Rate	2016	1.32361	1.42202	1.51732	1.31991	0.909163	0.868454
Deaths	Global	Age-standardized	Neoplasms	Metabolic risks	Rate	2017	1.3203	1.42615	1.50765	1.31095	0.91285	0.861244
Deaths	Global	Age-standardized	Neoplasms	Metabolic risks	Rate	2018	1.31994	1.43338	1.49686	1.30923	0.92101	0.857415
Deaths	Global	Age-standardized	Neoplasms	Metabolic risks	Rate	2019	1.32027	1.42261	1.4989	1.32102	0.929737	0.859872
