# Supplementary material for: Emerging patterns and trends in global cancer burden attributable to metabolic factors, based on the Global Burden of Disease Study 2019
Source: Front Oncol. 2023 Jan 19;13:1032749. doi: 10.3389/fonc.2023.1032749 (PMC9893408; doi:10.3389/fonc.2023.1032749)
Supplement: Supplementary file 6 [file DataSheet_6.zip › Raw data/Figure3-C.xlsx]

## Sheet: IHME-GBD_2019_DATA-4060c456-1
	measure	location	sex	age	cause	rei	metric	year_start	year_end	Male	Female
1	Deaths	Global	Male	All ages	Neoplasms	Metabolic risks	Number	1990	2019	1.81661	1.53391
2	Deaths	High SDI	Male	All ages	Neoplasms	Metabolic risks	Number	1990	2019	1.2159	0.961086
3	Deaths	High-middle SDI	Male	All ages	Neoplasms	Metabolic risks	Number	1990	2019	1.56458	1.15522
4	Deaths	Middle SDI	Male	All ages	Neoplasms	Metabolic risks	Number	1990	2019	3.05241	2.7006
5	Deaths	Low-middle SDI	Male	All ages	Neoplasms	Metabolic risks	Number	1990	2019	3.55285	3.93654
6	Deaths	Low SDI	Male	All ages	Neoplasms	Metabolic risks	Number	1990	2019	2.52966	3.22836
7	Deaths	High-income Asia Pacific	Male	All ages	Neoplasms	Metabolic risks	Number	1990	2019	1.51731	1.60607
8	Deaths	Central Asia	Male	All ages	Neoplasms	Metabolic risks	Number	1990	2019	1.17245	0.769687
9	Deaths	East Asia	Male	All ages	Neoplasms	Metabolic risks	Number	1990	2019	2.70431	2.14449
10	Deaths	Southeast Asia	Male	All ages	Neoplasms	Metabolic risks	Number	1990	2019	4.15857	4.16606
11	Deaths	South Asia	Male	All ages	Neoplasms	Metabolic risks	Number	1990	2019	4.22428	5.54974
12	Deaths	Australasia	Male	All ages	Neoplasms	Metabolic risks	Number	1990	2019	1.53354	1.47576
13	Deaths	Oceania	Male	All ages	Neoplasms	Metabolic risks	Number	1990	2019	2.46372	2.76989
14	Deaths	North Africa and Middle East	Male	All ages	Neoplasms	Metabolic risks	Number	1990	2019	3.46899	2.93431
15	Deaths	Central Sub-Saharan Africa	Male	All ages	Neoplasms	Metabolic risks	Number	1990	2019	1.51785	2.22871
16	Deaths	Eastern Sub-Saharan Africa	Male	All ages	Neoplasms	Metabolic risks	Number	1990	2019	2.87391	2.98217
17	Deaths	Southern Sub-Saharan Africa	Male	All ages	Neoplasms	Metabolic risks	Number	1990	2019	1.8925	1.94459
18	Deaths	Western Sub-Saharan Africa	Male	All ages	Neoplasms	Metabolic risks	Number	1990	2019	3.23318	3.29379
19	Deaths	Central Europe	Male	All ages	Neoplasms	Metabolic risks	Number	1990	2019	1.14854	0.841697
20	Deaths	Eastern Europe	Male	All ages	Neoplasms	Metabolic risks	Number	1990	2019	0.713807	0.44913
21	Deaths	Western Europe	Male	All ages	Neoplasms	Metabolic risks	Number	1990	2019	0.927701	0.758084
22	Deaths	High-income North America	Male	All ages	Neoplasms	Metabolic risks	Number	1990	2019	1.31659	1.00944
23	Deaths	Caribbean	Male	All ages	Neoplasms	Metabolic risks	Number	1990	2019	1.75132	1.83471
24	Deaths	Andean Latin America	Male	All ages	Neoplasms	Metabolic risks	Number	1990	2019	3.44993	3.14952
25	Deaths	Central Latin America	Male	All ages	Neoplasms	Metabolic risks	Number	1990	2019	2.8	2.43657
26	Deaths	Tropical Latin America	Male	All ages	Neoplasms	Metabolic risks	Number	1990	2019	2.65565	2.45935
27	Deaths	Southern Latin America	Male	All ages	Neoplasms	Metabolic risks	Number	1990	2019	1.60911	1.33176
