# Supplementary material for: Emerging patterns and trends in global cancer burden attributable to metabolic factors, based on the Global Burden of Disease Study 2019
Source: Front Oncol. 2023 Jan 19;13:1032749. doi: 10.3389/fonc.2023.1032749 (PMC9893408; doi:10.3389/fonc.2023.1032749)
Supplement: Supplementary file 6 [file DataSheet_6.zip › Raw data/Figure3-D.xlsx]

## Sheet: Sheet1
	measure	location	age	cause	rei	metric	Male	Female
1	Deaths	Global	Age-standardized	Neoplasms	Metabolic risks	Rate	0.878	0.587
2	Deaths	High SDI	Age-standardized	Neoplasms	Metabolic risks	Rate	0.375	0.397
3	Deaths	High-middle SDI	Age-standardized	Neoplasms	Metabolic risks	Rate	0.778	0.346
4	Deaths	Middle SDI	Age-standardized	Neoplasms	Metabolic risks	Rate	1.768	1.247
5	Deaths	Low-middle SDI	Age-standardized	Neoplasms	Metabolic risks	Rate	2.344	2.353
6	Deaths	Low SDI	Age-standardized	Neoplasms	Metabolic risks	Rate	1.663	2.225
7	Deaths	High-income Asia Pacific	Age-standardized	Neoplasms	Metabolic risks	Rate	-0.355	-0.368
8	Deaths	Central Asia	Age-standardized	Neoplasms	Metabolic risks	Rate	1.173	0.912
9	Deaths	East Asia	Age-standardized	Neoplasms	Metabolic risks	Rate	1.558	0.75
10	Deaths	Southeast Asia	Age-standardized	Neoplasms	Metabolic risks	Rate	2.575	2.586
11	Deaths	South Asia	Age-standardized	Neoplasms	Metabolic risks	Rate	2.349	2.788
12	Deaths	Australasia	Age-standardized	Neoplasms	Metabolic risks	Rate	0.184	0.303
13	Deaths	Oceania	Age-standardized	Neoplasms	Metabolic risks	Rate	1.26	1.513
14	Deaths	North Africa and Middle East	Age-standardized	Neoplasms	Metabolic risks	Rate	2.435	1.9
15	Deaths	Central Sub-Saharan Africa	Age-standardized	Neoplasms	Metabolic risks	Rate	0.173	0.855
16	Deaths	Eastern Sub-Saharan Africa	Age-standardized	Neoplasms	Metabolic risks	Rate	2.144	2.225
17	Deaths	Southern Sub-Saharan Africa	Age-standardized	Neoplasms	Metabolic risks	Rate	1.133	1.301
18	Deaths	Western Sub-Saharan Africa	Age-standardized	Neoplasms	Metabolic risks	Rate	2.586	2.432
19	Deaths	Central Europe	Age-standardized	Neoplasms	Metabolic risks	Rate	1.405	0.754
20	Deaths	Eastern Europe	Age-standardized	Neoplasms	Metabolic risks	Rate	0.643	0.446
21	Deaths	Western Europe	Age-standardized	Neoplasms	Metabolic risks	Rate	0.212	0.33
22	Deaths	High-income North America	Age-standardized	Neoplasms	Metabolic risks	Rate	0.906	0.852
23	Deaths	Caribbean	Age-standardized	Neoplasms	Metabolic risks	Rate	1.344	1.183
24	Deaths	Andean Latin America	Age-standardized	Neoplasms	Metabolic risks	Rate	1.949	1.353
25	Deaths	Central Latin America	Age-standardized	Neoplasms	Metabolic risks	Rate	0.885	0.21
26	Deaths	Tropical Latin America	Age-standardized	Neoplasms	Metabolic risks	Rate	1.377	0.664
27	Deaths	Southern Latin America	Age-standardized	Neoplasms	Metabolic risks	Rate	1.056	0.5
