# Supplementary material for: Emerging patterns and trends in global cancer burden attributable to metabolic factors, based on the Global Burden of Disease Study 2019
Source: Front Oncol. 2023 Jan 19;13:1032749. doi: 10.3389/fonc.2023.1032749 (PMC9893408; doi:10.3389/fonc.2023.1032749)
Supplement: Supplementary file 6 [file DataSheet_6.zip › Raw data/Figure4-A.xlsx]

## Sheet: IHME-GBD_2019_DATA-337e904d-1
measure	location	sex	age	cause	rei	metric	year	val	upper	lower
Deaths	Global	Both	20-24 years	Neoplasms	Metabolic risks	Number	1990	437.255	998.572	123.383
Deaths	Global	Both	20-24 years	Neoplasms	Metabolic risks	Number	1991	446.982	1011.79	130.918
Deaths	Global	Both	20-24 years	Neoplasms	Metabolic risks	Number	1992	457.238	1020.28	138.165
Deaths	Global	Both	20-24 years	Neoplasms	Metabolic risks	Number	1993	465.306	1038.32	145.583
Deaths	Global	Both	20-24 years	Neoplasms	Metabolic risks	Number	1994	481.096	1070.31	152.987
Deaths	Global	Both	20-24 years	Neoplasms	Metabolic risks	Number	1995	489.078	1073.62	157.774
Deaths	Global	Both	20-24 years	Neoplasms	Metabolic risks	Number	1996	490.308	1068.98	161.93
Deaths	Global	Both	20-24 years	Neoplasms	Metabolic risks	Number	1997	495.133	1059.26	167.77
Deaths	Global	Both	20-24 years	Neoplasms	Metabolic risks	Number	1998	504.02	1066.58	173.597
Deaths	Global	Both	20-24 years	Neoplasms	Metabolic risks	Number	1999	513	1076.29	180.552
Deaths	Global	Both	20-24 years	Neoplasms	Metabolic risks	Number	2000	520.312	1076.65	186.531
Deaths	Global	Both	20-24 years	Neoplasms	Metabolic risks	Number	2001	523.815	1068.73	191
Deaths	Global	Both	20-24 years	Neoplasms	Metabolic risks	Number	2002	526.102	1058.25	199.366
Deaths	Global	Both	20-24 years	Neoplasms	Metabolic risks	Number	2003	531.857	1065.37	209.125
Deaths	Global	Both	20-24 years	Neoplasms	Metabolic risks	Number	2004	542.66	1070.69	216.49
Deaths	Global	Both	20-24 years	Neoplasms	Metabolic risks	Number	2005	555.902	1087.11	225.563
Deaths	Global	Both	20-24 years	Neoplasms	Metabolic risks	Number	2006	571.815	1111.95	236.398
Deaths	Global	Both	20-24 years	Neoplasms	Metabolic risks	Number	2007	594.348	1142	248.646
Deaths	Global	Both	20-24 years	Neoplasms	Metabolic risks	Number	2008	621.122	1181.4	261.005
Deaths	Global	Both	20-24 years	Neoplasms	Metabolic risks	Number	2009	643.153	1212.05	274.081
Deaths	Global	Both	20-24 years	Neoplasms	Metabolic risks	Number	2010	659.465	1231.57	284.413
Deaths	Global	Both	20-24 years	Neoplasms	Metabolic risks	Number	2011	661.413	1231.3	288.747
Deaths	Global	Both	20-24 years	Neoplasms	Metabolic risks	Number	2012	654.467	1203.22	290.724
Deaths	Global	Both	20-24 years	Neoplasms	Metabolic risks	Number	2013	654.933	1205.08	294.709
Deaths	Global	Both	20-24 years	Neoplasms	Metabolic risks	Number	2014	660.937	1202.7	303.004
Deaths	Global	Both	20-24 years	Neoplasms	Metabolic risks	Number	2015	662.84	1204.4	306.139
Deaths	Global	Both	20-24 years	Neoplasms	Metabolic risks	Number	2016	668.973	1198.97	314.357
Deaths	Global	Both	20-24 years	Neoplasms	Metabolic risks	Number	2017	680.646	1210	323.064
Deaths	Global	Both	20-24 years	Neoplasms	Metabolic risks	Number	2018	696.8	1224.6	331.542
Deaths	Global	Both	20-24 years	Neoplasms	Metabolic risks	Number	2019	708.179	1242.1	339.664
Deaths	Global	Both	25-29 years	Neoplasms	Metabolic risks	Number	1990	753.033	1487.45	293.282
Deaths	Global	Both	25-29 years	Neoplasms	Metabolic risks	Number	1991	785.988	1542.62	305.488
Deaths	Global	Both	25-29 years	Neoplasms	Metabolic risks	Number	1992	818.777	1621.48	320.744
Deaths	Global	Both	25-29 years	Neoplasms	Metabolic risks	Number	1993	845.735	1670.23	334.98
Deaths	Global	Both	25-29 years	Neoplasms	Metabolic risks	Number	1994	896.627	1762.02	355.452
Deaths	Global	Both	25-29 years	Neoplasms	Metabolic risks	Number	1995	934.199	1829.88	372.437
Deaths	Global	Both	25-29 years	Neoplasms	Metabolic risks	Number	1996	952.341	1847.45	385.162
Deaths	Global	Both	25-29 years	Neoplasms	Metabolic risks	Number	1997	970.994	1872.26	396.587
Deaths	Global	Both	25-29 years	Neoplasms	Metabolic risks	Number	1998	998.393	1917.17	411.658
Deaths	Global	Both	25-29 years	Neoplasms	Metabolic risks	Number	1999	1017.37	1936.01	426.371
Deaths	Global	Both	25-29 years	Neoplasms	Metabolic risks	Number	2000	1017.66	1901.46	435.687
Deaths	Global	Both	25-29 years	Neoplasms	Metabolic risks	Number	2001	1005.6	1843.05	443.401
Deaths	Global	Both	25-29 years	Neoplasms	Metabolic risks	Number	2002	974.561	1748	445.313
Deaths	Global	Both	25-29 years	Neoplasms	Metabolic risks	Number	2003	959.54	1705.94	458.555
Deaths	Global	Both	25-29 years	Neoplasms	Metabolic risks	Number	2004	963.498	1686.9	466.479
Deaths	Global	Both	25-29 years	Neoplasms	Metabolic risks	Number	2005	976.236	1680.8	483
Deaths	Global	Both	25-29 years	Neoplasms	Metabolic risks	Number	2006	989.736	1694.11	498.763
Deaths	Global	Both	25-29 years	Neoplasms	Metabolic risks	Number	2007	1015.4	1719.85	515.132
Deaths	Global	Both	25-29 years	Neoplasms	Metabolic risks	Number	2008	1062.34	1787.65	544.283
Deaths	Global	Both	25-29 years	Neoplasms	Metabolic risks	Number	2009	1115.42	1864.49	572.244
Deaths	Global	Both	25-29 years	Neoplasms	Metabolic risks	Number	2010	1159.02	1938.04	594.964
Deaths	Global	Both	25-29 years	Neoplasms	Metabolic risks	Number	2011	1193.19	2001.29	616.822
Deaths	Global	Both	25-29 years	Neoplasms	Metabolic risks	Number	2012	1228.08	2026.1	638.593
Deaths	Global	Both	25-29 years	Neoplasms	Metabolic risks	Number	2013	1276.96	2106.8	670.779
Deaths	Global	Both	25-29 years	Neoplasms	Metabolic risks	Number	2014	1317.61	2174.42	690.292
Deaths	Global	Both	25-29 years	Neoplasms	Metabolic risks	Number	2015	1348.23	2209.63	713.798
Deaths	Global	Both	25-29 years	Neoplasms	Metabolic risks	Number	2016	1375.42	2231.84	726.424
Deaths	Global	Both	25-29 years	Neoplasms	Metabolic risks	Number	2017	1392.68	2236.89	744.084
Deaths	Global	Both	25-29 years	Neoplasms	Metabolic risks	Number	2018	1408.12	2257.66	748.822
Deaths	Global	Both	25-29 years	Neoplasms	Metabolic risks	Number	2019	1408.64	2235.86	756.725
Deaths	Global	Both	30-34 years	Neoplasms	Metabolic risks	Number	1990	1251.57	2401.82	501.204
Deaths	Global	Both	30-34 years	Neoplasms	Metabolic risks	Number	1991	1287.29	2407.68	527.51
Deaths	Global	Both	30-34 years	Neoplasms	Metabolic risks	Number	1992	1344.75	2546.02	550.332
Deaths	Global	Both	30-34 years	Neoplasms	Metabolic risks	Number	1993	1425.69	2694.37	599.782
Deaths	Global	Both	30-34 years	Neoplasms	Metabolic risks	Number	1994	1556.65	2922.53	647.926
Deaths	Global	Both	30-34 years	Neoplasms	Metabolic risks	Number	1995	1673.78	3197.67	691.111
Deaths	Global	Both	30-34 years	Neoplasms	Metabolic risks	Number	1996	1760.02	3338.22	722.968
Deaths	Global	Both	30-34 years	Neoplasms	Metabolic risks	Number	1997	1824.47	3436.57	753.305
Deaths	Global	Both	30-34 years	Neoplasms	Metabolic risks	Number	1998	1888.83	3522.64	789.439
Deaths	Global	Both	30-34 years	Neoplasms	Metabolic risks	Number	1999	1937.5	3583.25	811.012
Deaths	Global	Both	30-34 years	Neoplasms	Metabolic risks	Number	2000	1956.7	3569.85	846.472
Deaths	Global	Both	30-34 years	Neoplasms	Metabolic risks	Number	2001	1951.31	3529.92	863.911
Deaths	Global	Both	30-34 years	Neoplasms	Metabolic risks	Number	2002	1889.08	3360.99	850.84
Deaths	Global	Both	30-34 years	Neoplasms	Metabolic risks	Number	2003	1870.78	3279.72	867.862
Deaths	Global	Both	30-34 years	Neoplasms	Metabolic risks	Number	2004	1865.6	3237.89	886.38
Deaths	Global	Both	30-34 years	Neoplasms	Metabolic risks	Number	2005	1844.05	3161.55	886.649
Deaths	Global	Both	30-34 years	Neoplasms	Metabolic risks	Number	2006	1817.56	3100.47	889.926
Deaths	Global	Both	30-34 years	Neoplasms	Metabolic risks	Number	2007	1824.7	3062.29	911.781
Deaths	Global	Both	30-34 years	Neoplasms	Metabolic risks	Number	2008	1875.24	3101.59	950.797
Deaths	Global	Both	30-34 years	Neoplasms	Metabolic risks	Number	2009	1934.13	3217.7	976.663
Deaths	Global	Both	30-34 years	Neoplasms	Metabolic risks	Number	2010	1974.53	3243.33	1013.63
Deaths	Global	Both	30-34 years	Neoplasms	Metabolic risks	Number	2011	1985.91	3251.46	1032.87
Deaths	Global	Both	30-34 years	Neoplasms	Metabolic risks	Number	2012	2007.59	3222.28	1055.75
Deaths	Global	Both	30-34 years	Neoplasms	Metabolic risks	Number	2013	2078.78	3332.72	1105.55
Deaths	Global	Both	30-34 years	Neoplasms	Metabolic risks	Number	2014	2169.51	3497.32	1152
Deaths	Global	Both	30-34 years	Neoplasms	Metabolic risks	Number	2015	2253.45	3594.26	1206.77
Deaths	Global	Both	30-34 years	Neoplasms	Metabolic risks	Number	2016	2366.98	3771.35	1275.07
Deaths	Global	Both	30-34 years	Neoplasms	Metabolic risks	Number	2017	2510.08	4030.87	1343.56
Deaths	Global	Both	30-34 years	Neoplasms	Metabolic risks	Number	2018	2662.96	4218.21	1456.4
Deaths	Global	Both	30-34 years	Neoplasms	Metabolic risks	Number	2019	2770.79	4420.66	1509.26
Deaths	Global	Both	35-39 years	Neoplasms	Metabolic risks	Number	1990	2535.73	4954.76	973.229
Deaths	Global	Both	35-39 years	Neoplasms	Metabolic risks	Number	1991	2665.65	5092.23	1033.39
Deaths	Global	Both	35-39 years	Neoplasms	Metabolic risks	Number	1992	2791.17	5401.21	1100.37
Deaths	Global	Both	35-39 years	Neoplasms	Metabolic risks	Number	1993	2882.41	5548.64	1180.39
Deaths	Global	Both	35-39 years	Neoplasms	Metabolic risks	Number	1994	2945.96	5521.68	1223.28
Deaths	Global	Both	35-39 years	Neoplasms	Metabolic risks	Number	1995	2980.62	5628.59	1262.54
Deaths	Global	Both	35-39 years	Neoplasms	Metabolic risks	Number	1996	3016.74	5617.6	1285.96
Deaths	Global	Both	35-39 years	Neoplasms	Metabolic risks	Number	1997	3095.6	5727.26	1330.45
Deaths	Global	Both	35-39 years	Neoplasms	Metabolic risks	Number	1998	3239.59	5908.83	1395.42
Deaths	Global	Both	35-39 years	Neoplasms	Metabolic risks	Number	1999	3456.87	6315.3	1507.6
Deaths	Global	Both	35-39 years	Neoplasms	Metabolic risks	Number	2000	3647.38	6573.06	1575.51
Deaths	Global	Both	35-39 years	Neoplasms	Metabolic risks	Number	2001	3741.41	6779.08	1641.09
Deaths	Global	Both	35-39 years	Neoplasms	Metabolic risks	Number	2002	3752.72	6725.56	1668.4
Deaths	Global	Both	35-39 years	Neoplasms	Metabolic risks	Number	2003	3764.43	6603.23	1701.16
Deaths	Global	Both	35-39 years	Neoplasms	Metabolic risks	Number	2004	3781.51	6600.24	1738.25
Deaths	Global	Both	35-39 years	Neoplasms	Metabolic risks	Number	2005	3811.21	6564.7	1780.53
Deaths	Global	Both	35-39 years	Neoplasms	Metabolic risks	Number	2006	3837.18	6584.96	1806.44
Deaths	Global	Both	35-39 years	Neoplasms	Metabolic risks	Number	2007	3879.1	6578.07	1846.12
Deaths	Global	Both	35-39 years	Neoplasms	Metabolic risks	Number	2008	3952.75	6621.08	1912.25
Deaths	Global	Both	35-39 years	Neoplasms	Metabolic risks	Number	2009	3960.11	6578.2	1959.21
Deaths	Global	Both	35-39 years	Neoplasms	Metabolic risks	Number	2010	3954.47	6623.91	1982.23
Deaths	Global	Both	35-39 years	Neoplasms	Metabolic risks	Number	2011	3897.41	6419.28	1971.92
Deaths	Global	Both	35-39 years	Neoplasms	Metabolic risks	Number	2012	3872.63	6306.38	2003.08
Deaths	Global	Both	35-39 years	Neoplasms	Metabolic risks	Number	2013	3935.24	6381.06	2053.09
Deaths	Global	Both	35-39 years	Neoplasms	Metabolic risks	Number	2014	4051.71	6608.59	2120.95
Deaths	Global	Both	35-39 years	Neoplasms	Metabolic risks	Number	2015	4159.72	6646.5	2182.85
Deaths	Global	Both	35-39 years	Neoplasms	Metabolic risks	Number	2016	4275.37	6909.64	2286.41
Deaths	Global	Both	35-39 years	Neoplasms	Metabolic risks	Number	2017	4461.01	7176.22	2366.75
Deaths	Global	Both	35-39 years	Neoplasms	Metabolic risks	Number	2018	4699.93	7500.66	2466.51
Deaths	Global	Both	35-39 years	Neoplasms	Metabolic risks	Number	2019	4907.52	7838.02	2621.55
Deaths	Global	Both	40-44 years	Neoplasms	Metabolic risks	Number	1990	4597.87	8760.51	1854.09
Deaths	Global	Both	40-44 years	Neoplasms	Metabolic risks	Number	1991	4952.63	9062.15	2025.67
Deaths	Global	Both	40-44 years	Neoplasms	Metabolic risks	Number	1992	5288.36	9794.91	2183.57
Deaths	Global	Both	40-44 years	Neoplasms	Metabolic risks	Number	1993	5685.74	10520.9	2355.94
Deaths	Global	Both	40-44 years	Neoplasms	Metabolic risks	Number	1994	6028.23	11234	2543.49
Deaths	Global	Both	40-44 years	Neoplasms	Metabolic risks	Number	1995	6384.92	11763.9	2684.69
Deaths	Global	Both	40-44 years	Neoplasms	Metabolic risks	Number	1996	6573.14	11955.3	2771.83
Deaths	Global	Both	40-44 years	Neoplasms	Metabolic risks	Number	1997	6720.79	12014.8	2899.35
Deaths	Global	Both	40-44 years	Neoplasms	Metabolic risks	Number	1998	6806.06	12159.1	2956.73
Deaths	Global	Both	40-44 years	Neoplasms	Metabolic risks	Number	1999	6867.63	12196.5	3061.16
Deaths	Global	Both	40-44 years	Neoplasms	Metabolic risks	Number	2000	6841.45	11906.8	3093.49
Deaths	Global	Both	40-44 years	Neoplasms	Metabolic risks	Number	2001	6808	11973.8	3165.71
Deaths	Global	Both	40-44 years	Neoplasms	Metabolic risks	Number	2002	6886.16	11852.2	3188.49
Deaths	Global	Both	40-44 years	Neoplasms	Metabolic risks	Number	2003	7034.29	11906.4	3351.16
Deaths	Global	Both	40-44 years	Neoplasms	Metabolic risks	Number	2004	7314.49	12467.2	3484.97
Deaths	Global	Both	40-44 years	Neoplasms	Metabolic risks	Number	2005	7673.89	13096.5	3658.56
Deaths	Global	Both	40-44 years	Neoplasms	Metabolic risks	Number	2006	8008.21	13460.4	3795.19
Deaths	Global	Both	40-44 years	Neoplasms	Metabolic risks	Number	2007	8321.69	14029.8	3983.38
Deaths	Global	Both	40-44 years	Neoplasms	Metabolic risks	Number	2008	8512.41	14074.2	4083.02
Deaths	Global	Both	40-44 years	Neoplasms	Metabolic risks	Number	2009	8459.71	14172.9	4142.97
Deaths	Global	Both	40-44 years	Neoplasms	Metabolic risks	Number	2010	8500.54	14058.5	4202.21
Deaths	Global	Both	40-44 years	Neoplasms	Metabolic risks	Number	2011	8501.94	14045.7	4221.03
Deaths	Global	Both	40-44 years	Neoplasms	Metabolic risks	Number	2012	8540.82	14052.5	4285.27
Deaths	Global	Both	40-44 years	Neoplasms	Metabolic risks	Number	2013	8698	14354.9	4382.14
Deaths	Global	Both	40-44 years	Neoplasms	Metabolic risks	Number	2014	8908.51	14732.4	4484.81
Deaths	Global	Both	40-44 years	Neoplasms	Metabolic risks	Number	2015	9018.1	14716.3	4598.2
Deaths	Global	Both	40-44 years	Neoplasms	Metabolic risks	Number	2016	9131.24	14911.2	4716.78
Deaths	Global	Both	40-44 years	Neoplasms	Metabolic risks	Number	2017	9306.55	15175	4763.42
Deaths	Global	Both	40-44 years	Neoplasms	Metabolic risks	Number	2018	9529.13	15512.2	4893.32
Deaths	Global	Both	40-44 years	Neoplasms	Metabolic risks	Number	2019	9749.2	15807	5097.11
Deaths	Global	Both	45-49 years	Neoplasms	Metabolic risks	Number	1990	8147.72	14740.2	3564.46
Deaths	Global	Both	45-49 years	Neoplasms	Metabolic risks	Number	1991	8387.7	14909.8	3672.04
Deaths	Global	Both	45-49 years	Neoplasms	Metabolic risks	Number	1992	8878.88	15734.8	3889.96
Deaths	Global	Both	45-49 years	Neoplasms	Metabolic risks	Number	1993	9480.48	17115.5	4202.99
Deaths	Global	Both	45-49 years	Neoplasms	Metabolic risks	Number	1994	10352.9	18345.3	4626.23
Deaths	Global	Both	45-49 years	Neoplasms	Metabolic risks	Number	1995	11067.7	19675	4969
Deaths	Global	Both	45-49 years	Neoplasms	Metabolic risks	Number	1996	11742	20783.8	5323.39
Deaths	Global	Both	45-49 years	Neoplasms	Metabolic risks	Number	1997	12223.4	21471.5	5590.92
Deaths	Global	Both	45-49 years	Neoplasms	Metabolic risks	Number	1998	12847.3	22666.9	5821.31
Deaths	Global	Both	45-49 years	Neoplasms	Metabolic risks	Number	1999	13469.3	23216.1	6258.39
Deaths	Global	Both	45-49 years	Neoplasms	Metabolic risks	Number	2000	14127.6	24250.5	6498.95
Deaths	Global	Both	45-49 years	Neoplasms	Metabolic risks	Number	2001	14332.5	24782.9	6690.39
Deaths	Global	Both	45-49 years	Neoplasms	Metabolic risks	Number	2002	14345.8	24634.4	6868.27
Deaths	Global	Both	45-49 years	Neoplasms	Metabolic risks	Number	2003	14391.1	24354.4	7007.83
Deaths	Global	Both	45-49 years	Neoplasms	Metabolic risks	Number	2004	14461.8	24366	7179.97
Deaths	Global	Both	45-49 years	Neoplasms	Metabolic risks	Number	2005	14526.4	24470.7	7260.58
Deaths	Global	Both	45-49 years	Neoplasms	Metabolic risks	Number	2006	14500.3	23965.8	7323.03
Deaths	Global	Both	45-49 years	Neoplasms	Metabolic risks	Number	2007	14808.4	24612.3	7529.37
Deaths	Global	Both	45-49 years	Neoplasms	Metabolic risks	Number	2008	15613.9	25326.1	7857.64
Deaths	Global	Both	45-49 years	Neoplasms	Metabolic risks	Number	2009	16538.9	27490.6	8410.12
Deaths	Global	Both	45-49 years	Neoplasms	Metabolic risks	Number	2010	17304.6	28401.6	8733.66
Deaths	Global	Both	45-49 years	Neoplasms	Metabolic risks	Number	2011	17817.7	29650	8952.91
Deaths	Global	Both	45-49 years	Neoplasms	Metabolic risks	Number	2012	18280.2	30040.1	9253.69
Deaths	Global	Both	45-49 years	Neoplasms	Metabolic risks	Number	2013	18642.8	30497.1	9531.07
Deaths	Global	Both	45-49 years	Neoplasms	Metabolic risks	Number	2014	18743.9	30678.2	9524.74
Deaths	Global	Both	45-49 years	Neoplasms	Metabolic risks	Number	2015	18987.2	30802.9	9730.11
Deaths	Global	Both	45-49 years	Neoplasms	Metabolic risks	Number	2016	19285.8	31673.9	9995.1
Deaths	Global	Both	45-49 years	Neoplasms	Metabolic risks	Number	2017	19467.6	31591.4	10043.9
Deaths	Global	Both	45-49 years	Neoplasms	Metabolic risks	Number	2018	19806.5	32034.5	10097.8
Deaths	Global	Both	45-49 years	Neoplasms	Metabolic risks	Number	2019	20365.3	33109	10569.3
Deaths	Global	Both	50-54 years	Neoplasms	Metabolic risks	Number	1990	22044.2	36525.7	10798.9
Deaths	Global	Both	50-54 years	Neoplasms	Metabolic risks	Number	1991	22500.6	36888.7	11012.3
Deaths	Global	Both	50-54 years	Neoplasms	Metabolic risks	Number	1992	22947.6	38684.5	11392
Deaths	Global	Both	50-54 years	Neoplasms	Metabolic risks	Number	1993	23527.7	38964.4	11701.8
Deaths	Global	Both	50-54 years	Neoplasms	Metabolic risks	Number	1994	23827.4	39446	11977
Deaths	Global	Both	50-54 years	Neoplasms	Metabolic risks	Number	1995	23933.3	39767.1	11847.6
Deaths	Global	Both	50-54 years	Neoplasms	Metabolic risks	Number	1996	24306.6	40278.7	12084.8
Deaths	Global	Both	50-54 years	Neoplasms	Metabolic risks	Number	1997	25402.5	41501.7	12656.5
Deaths	Global	Both	50-54 years	Neoplasms	Metabolic risks	Number	1998	26615.7	43719.7	13361.3
Deaths	Global	Both	50-54 years	Neoplasms	Metabolic risks	Number	1999	28570.1	46905.5	14543.4
Deaths	Global	Both	50-54 years	Neoplasms	Metabolic risks	Number	2000	30283.4	49034.8	15559.8
Deaths	Global	Both	50-54 years	Neoplasms	Metabolic risks	Number	2001	32069.2	51762.1	16635.7
Deaths	Global	Both	50-54 years	Neoplasms	Metabolic risks	Number	2002	33492.7	54233.4	17498.1
Deaths	Global	Both	50-54 years	Neoplasms	Metabolic risks	Number	2003	35046.2	56417.2	18507.9
Deaths	Global	Both	50-54 years	Neoplasms	Metabolic risks	Number	2004	36269.4	58325.9	19236.5
Deaths	Global	Both	50-54 years	Neoplasms	Metabolic risks	Number	2005	38045.5	60778.6	20229.7
Deaths	Global	Both	50-54 years	Neoplasms	Metabolic risks	Number	2006	38769.7	61679.3	20717.3
Deaths	Global	Both	50-54 years	Neoplasms	Metabolic risks	Number	2007	39526.8	62979.5	21326.6
Deaths	Global	Both	50-54 years	Neoplasms	Metabolic risks	Number	2008	40158.2	62846.1	21941.7
Deaths	Global	Both	50-54 years	Neoplasms	Metabolic risks	Number	2009	40192.7	63308.3	22195.6
Deaths	Global	Both	50-54 years	Neoplasms	Metabolic risks	Number	2010	40501.4	62855.5	22640.1
Deaths	Global	Both	50-54 years	Neoplasms	Metabolic risks	Number	2011	41007.5	64255.2	22968.1
Deaths	Global	Both	50-54 years	Neoplasms	Metabolic risks	Number	2012	41967.1	65354.4	23481.6
Deaths	Global	Both	50-54 years	Neoplasms	Metabolic risks	Number	2013	43495.4	67834.3	24320.6
Deaths	Global	Both	50-54 years	Neoplasms	Metabolic risks	Number	2014	45496.7	70736.6	25243.9
Deaths	Global	Both	50-54 years	Neoplasms	Metabolic risks	Number	2015	47618.3	74021.7	26470.6
Deaths	Global	Both	50-54 years	Neoplasms	Metabolic risks	Number	2016	49014.5	76743.1	27391
Deaths	Global	Both	50-54 years	Neoplasms	Metabolic risks	Number	2017	50244.9	78513	27770
Deaths	Global	Both	50-54 years	Neoplasms	Metabolic risks	Number	2018	51766.4	79496.2	28597.9
Deaths	Global	Both	50-54 years	Neoplasms	Metabolic risks	Number	2019	53406.8	83206.5	29556.7
Deaths	Global	Both	55-59 years	Neoplasms	Metabolic risks	Number	1990	32968.5	55552.9	15729.5
Deaths	Global	Both	55-59 years	Neoplasms	Metabolic risks	Number	1991	33568.2	55646.1	16188.3
Deaths	Global	Both	55-59 years	Neoplasms	Metabolic risks	Number	1992	34514.5	58261.4	16780.5
Deaths	Global	Both	55-59 years	Neoplasms	Metabolic risks	Number	1993	36064.5	59884.6	17829.5
Deaths	Global	Both	55-59 years	Neoplasms	Metabolic risks	Number	1994	37159.8	61391.2	18499.3
Deaths	Global	Both	55-59 years	Neoplasms	Metabolic risks	Number	1995	37725.9	62410.2	18921
Deaths	Global	Both	55-59 years	Neoplasms	Metabolic risks	Number	1996	37864.2	62156.3	19113.9
Deaths	Global	Both	55-59 years	Neoplasms	Metabolic risks	Number	1997	37873.2	62018.8	19105.5
Deaths	Global	Both	55-59 years	Neoplasms	Metabolic risks	Number	1998	37848.1	62191.1	19123
Deaths	Global	Both	55-59 years	Neoplasms	Metabolic risks	Number	1999	38406.4	63490.8	19408.5
Deaths	Global	Both	55-59 years	Neoplasms	Metabolic risks	Number	2000	38786.7	63534.2	19754.5
Deaths	Global	Both	55-59 years	Neoplasms	Metabolic risks	Number	2001	39518	64840.4	20414.6
Deaths	Global	Both	55-59 years	Neoplasms	Metabolic risks	Number	2002	41943.5	68277	21555.8
Deaths	Global	Both	55-59 years	Neoplasms	Metabolic risks	Number	2003	44549.2	71876.6	23288.3
Deaths	Global	Both	55-59 years	Neoplasms	Metabolic risks	Number	2004	47492.2	76694.3	24732.5
Deaths	Global	Both	55-59 years	Neoplasms	Metabolic risks	Number	2005	50567.5	81691.5	26611.5
Deaths	Global	Both	55-59 years	Neoplasms	Metabolic risks	Number	2006	53282.9	85607.6	28034.2
Deaths	Global	Both	55-59 years	Neoplasms	Metabolic risks	Number	2007	55414.9	88866.7	29412.4
Deaths	Global	Both	55-59 years	Neoplasms	Metabolic risks	Number	2008	57858.9	91948.7	30785.4
Deaths	Global	Both	55-59 years	Neoplasms	Metabolic risks	Number	2009	59428.1	94635.5	32051.4
Deaths	Global	Both	55-59 years	Neoplasms	Metabolic risks	Number	2010	61794.3	97975.4	33426.9
Deaths	Global	Both	55-59 years	Neoplasms	Metabolic risks	Number	2011	63492.9	101175	34439.2
Deaths	Global	Both	55-59 years	Neoplasms	Metabolic risks	Number	2012	65269.9	102792	35525.6
Deaths	Global	Both	55-59 years	Neoplasms	Metabolic risks	Number	2013	66293.7	104726	36044
Deaths	Global	Both	55-59 years	Neoplasms	Metabolic risks	Number	2014	67371.1	106000	37069.9
Deaths	Global	Both	55-59 years	Neoplasms	Metabolic risks	Number	2015	69109.7	107269	38173.3
Deaths	Global	Both	55-59 years	Neoplasms	Metabolic risks	Number	2016	70434.2	110932	39216.2
Deaths	Global	Both	55-59 years	Neoplasms	Metabolic risks	Number	2017	71904.3	112680	40007.2
Deaths	Global	Both	55-59 years	Neoplasms	Metabolic risks	Number	2018	74719.4	115586	41127.3
Deaths	Global	Both	55-59 years	Neoplasms	Metabolic risks	Number	2019	78583.9	122908	43529
Deaths	Global	Both	60-64 years	Neoplasms	Metabolic risks	Number	1990	46805.2	77947.2	22873.8
Deaths	Global	Both	60-64 years	Neoplasms	Metabolic risks	Number	1991	48018.6	79091	23463.3
Deaths	Global	Both	60-64 years	Neoplasms	Metabolic risks	Number	1992	48905.4	81153	23924.7
Deaths	Global	Both	60-64 years	Neoplasms	Metabolic risks	Number	1993	50149.6	83410.8	24775.8
Deaths	Global	Both	60-64 years	Neoplasms	Metabolic risks	Number	1994	50609.2	83967.7	24951.3
Deaths	Global	Both	60-64 years	Neoplasms	Metabolic risks	Number	1995	50864	85107.8	24952.5
Deaths	Global	Both	60-64 years	Neoplasms	Metabolic risks	Number	1996	51203.2	84998.9	25347
Deaths	Global	Both	60-64 years	Neoplasms	Metabolic risks	Number	1997	52103.7	86200.2	25806.3
Deaths	Global	Both	60-64 years	Neoplasms	Metabolic risks	Number	1998	53296	88304.6	26707.8
Deaths	Global	Both	60-64 years	Neoplasms	Metabolic risks	Number	1999	54941.2	91165.3	27855.6
Deaths	Global	Both	60-64 years	Neoplasms	Metabolic risks	Number	2000	56174.4	91909.5	28752.5
Deaths	Global	Both	60-64 years	Neoplasms	Metabolic risks	Number	2001	57057.6	93588	29103
Deaths	Global	Both	60-64 years	Neoplasms	Metabolic risks	Number	2002	58278.8	95374.3	29910.3
Deaths	Global	Both	60-64 years	Neoplasms	Metabolic risks	Number	2003	59383.8	96577.6	30630.4
Deaths	Global	Both	60-64 years	Neoplasms	Metabolic risks	Number	2004	59968.7	97774.5	30841.8
Deaths	Global	Both	60-64 years	Neoplasms	Metabolic risks	Number	2005	60801.2	99347.8	31644.9
Deaths	Global	Both	60-64 years	Neoplasms	Metabolic risks	Number	2006	61880.9	100881	32114.9
Deaths	Global	Both	60-64 years	Neoplasms	Metabolic risks	Number	2007	65464.1	105760	33970.8
Deaths	Global	Both	60-64 years	Neoplasms	Metabolic risks	Number	2008	69724.3	113000	36419.6
Deaths	Global	Both	60-64 years	Neoplasms	Metabolic risks	Number	2009	74532.7	120894	39326.9
Deaths	Global	Both	60-64 years	Neoplasms	Metabolic risks	Number	2010	78697.2	126503	41508.9
Deaths	Global	Both	60-64 years	Neoplasms	Metabolic risks	Number	2011	83145.9	132741	44069.1
Deaths	Global	Both	60-64 years	Neoplasms	Metabolic risks	Number	2012	86260.3	137088	46019.2
Deaths	Global	Both	60-64 years	Neoplasms	Metabolic risks	Number	2013	89506	143632	47773.1
Deaths	Global	Both	60-64 years	Neoplasms	Metabolic risks	Number	2014	92599.9	147281	49814.1
Deaths	Global	Both	60-64 years	Neoplasms	Metabolic risks	Number	2015	97254.3	154064	52086
Deaths	Global	Both	60-64 years	Neoplasms	Metabolic risks	Number	2016	99885.3	159249	53984.5
Deaths	Global	Both	60-64 years	Neoplasms	Metabolic risks	Number	2017	101775	162508	55016.7
Deaths	Global	Both	60-64 years	Neoplasms	Metabolic risks	Number	2018	104341	163695	56407.3
Deaths	Global	Both	60-64 years	Neoplasms	Metabolic risks	Number	2019	107161	169774	58339.4
Deaths	Global	Both	65-69 years	Neoplasms	Metabolic risks	Number	1990	53374.2	89187.2	25462.4
Deaths	Global	Both	65-69 years	Neoplasms	Metabolic risks	Number	1991	55386.2	92375.9	26728
Deaths	Global	Both	65-69 years	Neoplasms	Metabolic risks	Number	1992	57528.8	96510.5	27648.4
Deaths	Global	Both	65-69 years	Neoplasms	Metabolic risks	Number	1993	60368.8	100961	29528.6
Deaths	Global	Both	65-69 years	Neoplasms	Metabolic risks	Number	1994	62536.5	104861	30574.2
Deaths	Global	Both	65-69 years	Neoplasms	Metabolic risks	Number	1995	64204.9	107161	31392.7
Deaths	Global	Both	65-69 years	Neoplasms	Metabolic risks	Number	1996	65313.6	108085	31991.7
Deaths	Global	Both	65-69 years	Neoplasms	Metabolic risks	Number	1997	66087	109191	32225.2
Deaths	Global	Both	65-69 years	Neoplasms	Metabolic risks	Number	1998	66911.1	111446	32877.6
Deaths	Global	Both	65-69 years	Neoplasms	Metabolic risks	Number	1999	67968.1	113115	33377.6
Deaths	Global	Both	65-69 years	Neoplasms	Metabolic risks	Number	2000	68941.2	114399	34038.1
Deaths	Global	Both	65-69 years	Neoplasms	Metabolic risks	Number	2001	70160.6	116645	34726.7
Deaths	Global	Both	65-69 years	Neoplasms	Metabolic risks	Number	2002	72670.8	120934	36169.5
Deaths	Global	Both	65-69 years	Neoplasms	Metabolic risks	Number	2003	75736.1	125642	37934.9
Deaths	Global	Both	65-69 years	Neoplasms	Metabolic risks	Number	2004	77841.7	129024	39061.5
Deaths	Global	Both	65-69 years	Neoplasms	Metabolic risks	Number	2005	79882.8	131661	40340
Deaths	Global	Both	65-69 years	Neoplasms	Metabolic risks	Number	2006	80506.9	132069	40754.8
Deaths	Global	Both	65-69 years	Neoplasms	Metabolic risks	Number	2007	81547.5	133531	41319.2
Deaths	Global	Both	65-69 years	Neoplasms	Metabolic risks	Number	2008	83159.3	135725	42324.1
Deaths	Global	Both	65-69 years	Neoplasms	Metabolic risks	Number	2009	84712.3	138462	43221
Deaths	Global	Both	65-69 years	Neoplasms	Metabolic risks	Number	2010	86153.9	140504	43680.1
Deaths	Global	Both	65-69 years	Neoplasms	Metabolic risks	Number	2011	88096.2	143432	45083.1
Deaths	Global	Both	65-69 years	Neoplasms	Metabolic risks	Number	2012	92618.5	150934	47508.6
Deaths	Global	Both	65-69 years	Neoplasms	Metabolic risks	Number	2013	97069.2	157634	50235.9
Deaths	Global	Both	65-69 years	Neoplasms	Metabolic risks	Number	2014	102685	166682	53436.2
Deaths	Global	Both	65-69 years	Neoplasms	Metabolic risks	Number	2015	108742	174343	56876
Deaths	Global	Both	65-69 years	Neoplasms	Metabolic risks	Number	2016	114804	186131	60440.7
Deaths	Global	Both	65-69 years	Neoplasms	Metabolic risks	Number	2017	118315	190449	61924.8
Deaths	Global	Both	65-69 years	Neoplasms	Metabolic risks	Number	2018	123784	198416	64906.3
Deaths	Global	Both	65-69 years	Neoplasms	Metabolic risks	Number	2019	130320	211552	68848.5
Deaths	Global	Both	70-74 years	Neoplasms	Metabolic risks	Number	1990	48510.8	82720.1	22422.1
Deaths	Global	Both	70-74 years	Neoplasms	Metabolic risks	Number	1991	50997.6	86561.6	23776.5
Deaths	Global	Both	70-74 years	Neoplasms	Metabolic risks	Number	1992	54278.3	92562.4	25271.8
Deaths	Global	Both	70-74 years	Neoplasms	Metabolic risks	Number	1993	58391.9	99354.7	27661.4
Deaths	Global	Both	70-74 years	Neoplasms	Metabolic risks	Number	1994	61902.5	104760	29132.5
Deaths	Global	Both	70-74 years	Neoplasms	Metabolic risks	Number	1995	64785.3	109191	30772.7
Deaths	Global	Both	70-74 years	Neoplasms	Metabolic risks	Number	1996	67036.5	112208	32007
Deaths	Global	Both	70-74 years	Neoplasms	Metabolic risks	Number	1997	69485.5	116235	32969.4
Deaths	Global	Both	70-74 years	Neoplasms	Metabolic risks	Number	1998	72343.4	121059	34661.5
Deaths	Global	Both	70-74 years	Neoplasms	Metabolic risks	Number	1999	75527	126610	35902.5
Deaths	Global	Both	70-74 years	Neoplasms	Metabolic risks	Number	2000	78213.2	130304	37427.7
Deaths	Global	Both	70-74 years	Neoplasms	Metabolic risks	Number	2001	80620.3	134941	38668.3
Deaths	Global	Both	70-74 years	Neoplasms	Metabolic risks	Number	2002	82973.3	137980	39923.5
Deaths	Global	Both	70-74 years	Neoplasms	Metabolic risks	Number	2003	85238	142356	40891.2
Deaths	Global	Both	70-74 years	Neoplasms	Metabolic risks	Number	2004	86740.1	144641	41624.9
Deaths	Global	Both	70-74 years	Neoplasms	Metabolic risks	Number	2005	88762.4	148428	42895.3
Deaths	Global	Both	70-74 years	Neoplasms	Metabolic risks	Number	2006	90001.7	151101	43353.6
Deaths	Global	Both	70-74 years	Neoplasms	Metabolic risks	Number	2007	92372.8	154246	44584.7
Deaths	Global	Both	70-74 years	Neoplasms	Metabolic risks	Number	2008	95446.4	158698	46712.4
Deaths	Global	Both	70-74 years	Neoplasms	Metabolic risks	Number	2009	97959.3	162742	48138.8
Deaths	Global	Both	70-74 years	Neoplasms	Metabolic risks	Number	2010	100318	165642	49158.9
Deaths	Global	Both	70-74 years	Neoplasms	Metabolic risks	Number	2011	101777	167058	50461.2
Deaths	Global	Both	70-74 years	Neoplasms	Metabolic risks	Number	2012	103001	171194	50773.3
Deaths	Global	Both	70-74 years	Neoplasms	Metabolic risks	Number	2013	104184	171977	51834
Deaths	Global	Both	70-74 years	Neoplasms	Metabolic risks	Number	2014	105466	174104	52057.2
Deaths	Global	Both	70-74 years	Neoplasms	Metabolic risks	Number	2015	107561	176273	53520
Deaths	Global	Both	70-74 years	Neoplasms	Metabolic risks	Number	2016	110335	182175	55214
Deaths	Global	Both	70-74 years	Neoplasms	Metabolic risks	Number	2017	116463	191760	57442.1
Deaths	Global	Both	70-74 years	Neoplasms	Metabolic risks	Number	2018	124412	203260	61958
Deaths	Global	Both	70-74 years	Neoplasms	Metabolic risks	Number	2019	134387	221409	67837.6
Deaths	Global	Both	75-79 years	Neoplasms	Metabolic risks	Number	1990	47383.8	80245.3	21748.6
Deaths	Global	Both	75-79 years	Neoplasms	Metabolic risks	Number	1991	47462.9	80539.6	21717.8
Deaths	Global	Both	75-79 years	Neoplasms	Metabolic risks	Number	1992	47265.1	80462.5	21657.3
Deaths	Global	Both	75-79 years	Neoplasms	Metabolic risks	Number	1993	47297.5	80473.8	21764.3
Deaths	Global	Both	75-79 years	Neoplasms	Metabolic risks	Number	1994	47441.4	80759.7	21859.3
Deaths	Global	Both	75-79 years	Neoplasms	Metabolic risks	Number	1995	49202.6	83969.7	22701.5
Deaths	Global	Both	75-79 years	Neoplasms	Metabolic risks	Number	1996	52108.3	88623.9	23981.6
Deaths	Global	Both	75-79 years	Neoplasms	Metabolic risks	Number	1997	55766.3	94907.4	25926.4
Deaths	Global	Both	75-79 years	Neoplasms	Metabolic risks	Number	1998	60095.6	101776	28215.7
Deaths	Global	Both	75-79 years	Neoplasms	Metabolic risks	Number	1999	64593.8	109359	30376.6
Deaths	Global	Both	75-79 years	Neoplasms	Metabolic risks	Number	2000	68142.1	115074	32030.5
Deaths	Global	Both	75-79 years	Neoplasms	Metabolic risks	Number	2001	71238.2	120653	33541.6
Deaths	Global	Both	75-79 years	Neoplasms	Metabolic risks	Number	2002	75059.3	126766	35010.9
Deaths	Global	Both	75-79 years	Neoplasms	Metabolic risks	Number	2003	79034.2	133724	37021.9
Deaths	Global	Both	75-79 years	Neoplasms	Metabolic risks	Number	2004	82407.1	138950	38647.6
Deaths	Global	Both	75-79 years	Neoplasms	Metabolic risks	Number	2005	85921.2	146148	40602.7
Deaths	Global	Both	75-79 years	Neoplasms	Metabolic risks	Number	2006	88262.6	149904	41607.3
Deaths	Global	Both	75-79 years	Neoplasms	Metabolic risks	Number	2007	90654.5	153571	42400.8
Deaths	Global	Both	75-79 years	Neoplasms	Metabolic risks	Number	2008	93415.9	157976	44565.5
Deaths	Global	Both	75-79 years	Neoplasms	Metabolic risks	Number	2009	95488.6	161434	45044.1
Deaths	Global	Both	75-79 years	Neoplasms	Metabolic risks	Number	2010	97312.2	163714	45429.8
Deaths	Global	Both	75-79 years	Neoplasms	Metabolic risks	Number	2011	99124.2	166155	47134.3
Deaths	Global	Both	75-79 years	Neoplasms	Metabolic risks	Number	2012	101358	171194	47780.8
Deaths	Global	Both	75-79 years	Neoplasms	Metabolic risks	Number	2013	103831	173701	49789.1
Deaths	Global	Both	75-79 years	Neoplasms	Metabolic risks	Number	2014	106344	178158	51461.1
Deaths	Global	Both	75-79 years	Neoplasms	Metabolic risks	Number	2015	109230	182230	52278.8
Deaths	Global	Both	75-79 years	Neoplasms	Metabolic risks	Number	2016	110793	185004	53098.2
Deaths	Global	Both	75-79 years	Neoplasms	Metabolic risks	Number	2017	111967	186210	53499.4
Deaths	Global	Both	75-79 years	Neoplasms	Metabolic risks	Number	2018	115431	192843	56335
Deaths	Global	Both	75-79 years	Neoplasms	Metabolic risks	Number	2019	119701	199115	58448.6
Deaths	Global	Both	80-84 years	Neoplasms	Metabolic risks	Number	1990	31481.2	54625.7	13854
Deaths	Global	Both	80-84 years	Neoplasms	Metabolic risks	Number	1991	32661.8	56660.3	14405.1
Deaths	Global	Both	80-84 years	Neoplasms	Metabolic risks	Number	1992	33848.5	58581	15052.8
Deaths	Global	Both	80-84 years	Neoplasms	Metabolic risks	Number	1993	35426.4	60970.4	15845.4
Deaths	Global	Both	80-84 years	Neoplasms	Metabolic risks	Number	1994	36625.9	63054	16467.1
Deaths	Global	Both	80-84 years	Neoplasms	Metabolic risks	Number	1995	37635	65093.8	16875.5
Deaths	Global	Both	80-84 years	Neoplasms	Metabolic risks	Number	1996	38054.6	65493.5	17024.8
Deaths	Global	Both	80-84 years	Neoplasms	Metabolic risks	Number	1997	38250.3	66054	17024.8
Deaths	Global	Both	80-84 years	Neoplasms	Metabolic risks	Number	1998	38559.7	66700.3	17035.1
Deaths	Global	Both	80-84 years	Neoplasms	Metabolic risks	Number	1999	39482.5	68357.5	17469
Deaths	Global	Both	80-84 years	Neoplasms	Metabolic risks	Number	2000	41573.5	71926.3	18410.9
Deaths	Global	Both	80-84 years	Neoplasms	Metabolic risks	Number	2001	44713.9	77150.3	19892.2
Deaths	Global	Both	80-84 years	Neoplasms	Metabolic risks	Number	2002	48846.6	84407.1	21755.6
Deaths	Global	Both	80-84 years	Neoplasms	Metabolic risks	Number	2003	53246.5	91622.5	23811.1
Deaths	Global	Both	80-84 years	Neoplasms	Metabolic risks	Number	2004	57176.1	98451.2	25613.2
Deaths	Global	Both	80-84 years	Neoplasms	Metabolic risks	Number	2005	60627	104478	27171.5
Deaths	Global	Both	80-84 years	Neoplasms	Metabolic risks	Number	2006	63068.2	109045	28426.3
Deaths	Global	Both	80-84 years	Neoplasms	Metabolic risks	Number	2007	66074.2	113847	29765.3
Deaths	Global	Both	80-84 years	Neoplasms	Metabolic risks	Number	2008	69623	119983	31590.5
Deaths	Global	Both	80-84 years	Neoplasms	Metabolic risks	Number	2009	72628.6	125164	32865.4
Deaths	Global	Both	80-84 years	Neoplasms	Metabolic risks	Number	2010	75317	129759	34206.9
Deaths	Global	Both	80-84 years	Neoplasms	Metabolic risks	Number	2011	77510.9	133343	34970.5
Deaths	Global	Both	80-84 years	Neoplasms	Metabolic risks	Number	2012	79133.5	136346	35829.2
Deaths	Global	Both	80-84 years	Neoplasms	Metabolic risks	Number	2013	81041.5	139457	36739.3
Deaths	Global	Both	80-84 years	Neoplasms	Metabolic risks	Number	2014	83077.9	142875	37497.1
Deaths	Global	Both	80-84 years	Neoplasms	Metabolic risks	Number	2015	85082.9	145598	38614.7
Deaths	Global	Both	80-84 years	Neoplasms	Metabolic risks	Number	2016	86765.8	148504	39676.5
Deaths	Global	Both	80-84 years	Neoplasms	Metabolic risks	Number	2017	89250.2	153038	40879.7
Deaths	Global	Both	80-84 years	Neoplasms	Metabolic risks	Number	2018	93558.3	160128	43092.1
Deaths	Global	Both	80-84 years	Neoplasms	Metabolic risks	Number	2019	97729.8	166212	45114.5
Deaths	Global	Both	85+ years	Neoplasms	Metabolic risks	Number	1990	23296.7	40405.3	10469.9
Deaths	Global	Both	85+ years	Neoplasms	Metabolic risks	Number	1991	24439.4	42232.5	11084.9
Deaths	Global	Both	85+ years	Neoplasms	Metabolic risks	Number	1992	25756.2	44399	11780
Deaths	Global	Both	85+ years	Neoplasms	Metabolic risks	Number	1993	27397.3	47011.4	12630.7
Deaths	Global	Both	85+ years	Neoplasms	Metabolic risks	Number	1994	28896.7	49412	13477.9
Deaths	Global	Both	85+ years	Neoplasms	Metabolic risks	Number	1995	30648.9	52383.1	14384.9
Deaths	Global	Both	85+ years	Neoplasms	Metabolic risks	Number	1996	32390.4	55315.2	15212.3
Deaths	Global	Both	85+ years	Neoplasms	Metabolic risks	Number	1997	34206.6	58366.3	16039.4
Deaths	Global	Both	85+ years	Neoplasms	Metabolic risks	Number	1998	36414.3	62187	17055.7
Deaths	Global	Both	85+ years	Neoplasms	Metabolic risks	Number	1999	38791	66105.1	18142.2
Deaths	Global	Both	85+ years	Neoplasms	Metabolic risks	Number	2000	40663.9	69229.4	19045
Deaths	Global	Both	85+ years	Neoplasms	Metabolic risks	Number	2001	42228.4	71826.1	19769.9
Deaths	Global	Both	85+ years	Neoplasms	Metabolic risks	Number	2002	43942.3	74995.3	20492.5
Deaths	Global	Both	85+ years	Neoplasms	Metabolic risks	Number	2003	45352.7	77384.7	21114.9
Deaths	Global	Both	85+ years	Neoplasms	Metabolic risks	Number	2004	46885	80159.8	21823.9
Deaths	Global	Both	85+ years	Neoplasms	Metabolic risks	Number	2005	49812.6	85157.8	23068.2
Deaths	Global	Both	85+ years	Neoplasms	Metabolic risks	Number	2006	53050.6	90710.3	24649.3
Deaths	Global	Both	85+ years	Neoplasms	Metabolic risks	Number	2007	57046.2	97108.5	26480.3
Deaths	Global	Both	85+ years	Neoplasms	Metabolic risks	Number	2008	61327.5	104262	28449.4
Deaths	Global	Both	85+ years	Neoplasms	Metabolic risks	Number	2009	65184.6	110949	30166.5
Deaths	Global	Both	85+ years	Neoplasms	Metabolic risks	Number	2010	68941.7	117294	31887.8
Deaths	Global	Both	85+ years	Neoplasms	Metabolic risks	Number	2011	72708.3	123587	33656.5
Deaths	Global	Both	85+ years	Neoplasms	Metabolic risks	Number	2012	76714.5	130423	35614.6
Deaths	Global	Both	85+ years	Neoplasms	Metabolic risks	Number	2013	80650.9	137406	37429.7
Deaths	Global	Both	85+ years	Neoplasms	Metabolic risks	Number	2014	84405.9	144258	39330
Deaths	Global	Both	85+ years	Neoplasms	Metabolic risks	Number	2015	88619.1	151010	41353.1
Deaths	Global	Both	85+ years	Neoplasms	Metabolic risks	Number	2016	91816.5	155846	42813.2
Deaths	Global	Both	85+ years	Neoplasms	Metabolic risks	Number	2017	94191.3	159799	44599.2
Deaths	Global	Both	85+ years	Neoplasms	Metabolic risks	Number	2018	98607.9	167814	46630.6
Deaths	Global	Both	85+ years	Neoplasms	Metabolic risks	Number	2019	104240	178049	49272.1
Deaths	High SDI	Both	20-24 years	Neoplasms	Metabolic risks	Number	1990	71.7147	138.481	27.9012
Deaths	High SDI	Both	20-24 years	Neoplasms	Metabolic risks	Number	1991	74.4954	141.734	30.2325
Deaths	High SDI	Both	20-24 years	Neoplasms	Metabolic risks	Number	1992	76.3447	142.634	32.1053
Deaths	High SDI	Both	20-24 years	Neoplasms	Metabolic risks	Number	1993	77.9755	143.811	34.1538
Deaths	High SDI	Both	20-24 years	Neoplasms	Metabolic risks	Number	1994	79.3533	143.794	35.7158
Deaths	High SDI	Both	20-24 years	Neoplasms	Metabolic risks	Number	1995	79.6501	142.543	36.902
Deaths	High SDI	Both	20-24 years	Neoplasms	Metabolic risks	Number	1996	79.2802	139.741	37.5444
Deaths	High SDI	Both	20-24 years	Neoplasms	Metabolic risks	Number	1997	79.6946	138.879	38.7589
Deaths	High SDI	Both	20-24 years	Neoplasms	Metabolic risks	Number	1998	81.1084	139.304	40.156
Deaths	High SDI	Both	20-24 years	Neoplasms	Metabolic risks	Number	1999	83.226	141.559	42.1314
Deaths	High SDI	Both	20-24 years	Neoplasms	Metabolic risks	Number	2000	85.784	144.643	44.1125
Deaths	High SDI	Both	20-24 years	Neoplasms	Metabolic risks	Number	2001	88.2106	147.414	46.1982
Deaths	High SDI	Both	20-24 years	Neoplasms	Metabolic risks	Number	2002	90.6105	149.083	48.1101
Deaths	High SDI	Both	20-24 years	Neoplasms	Metabolic risks	Number	2003	92.8905	150.772	49.889
Deaths	High SDI	Both	20-24 years	Neoplasms	Metabolic risks	Number	2004	94.2021	151.92	51.0124
Deaths	High SDI	Both	20-24 years	Neoplasms	Metabolic risks	Number	2005	95.8694	153.538	52.1722
Deaths	High SDI	Both	20-24 years	Neoplasms	Metabolic risks	Number	2006	97.4186	155.246	53.6619
Deaths	High SDI	Both	20-24 years	Neoplasms	Metabolic risks	Number	2007	99.1531	155.996	54.9711
Deaths	High SDI	Both	20-24 years	Neoplasms	Metabolic risks	Number	2008	100.235	157.383	55.9707
Deaths	High SDI	Both	20-24 years	Neoplasms	Metabolic risks	Number	2009	100.987	157.748	56.945
Deaths	High SDI	Both	20-24 years	Neoplasms	Metabolic risks	Number	2010	100.538	155.873	56.9169
Deaths	High SDI	Both	20-24 years	Neoplasms	Metabolic risks	Number	2011	99.787	155	56.7213
Deaths	High SDI	Both	20-24 years	Neoplasms	Metabolic risks	Number	2012	97.1859	150.477	55.7081
Deaths	High SDI	Both	20-24 years	Neoplasms	Metabolic risks	Number	2013	95.0231	146.68	54.6818
Deaths	High SDI	Both	20-24 years	Neoplasms	Metabolic risks	Number	2014	94.3219	145.07	54.3688
Deaths	High SDI	Both	20-24 years	Neoplasms	Metabolic risks	Number	2015	93.6585	142.593	54.4706
Deaths	High SDI	Both	20-24 years	Neoplasms	Metabolic risks	Number	2016	93.7578	142.019	54.8292
Deaths	High SDI	Both	20-24 years	Neoplasms	Metabolic risks	Number	2017	91.8676	139.388	53.4762
Deaths	High SDI	Both	20-24 years	Neoplasms	Metabolic risks	Number	2018	89.7927	136.329	52.2974
Deaths	High SDI	Both	20-24 years	Neoplasms	Metabolic risks	Number	2019	90.0649	136.977	53.004
Deaths	High SDI	Both	25-29 years	Neoplasms	Metabolic risks	Number	1990	130.655	225.954	61.4121
Deaths	High SDI	Both	25-29 years	Neoplasms	Metabolic risks	Number	1991	132.521	225.83	63.3218
Deaths	High SDI	Both	25-29 years	Neoplasms	Metabolic risks	Number	1992	133.582	225.847	65.5212
Deaths	High SDI	Both	25-29 years	Neoplasms	Metabolic risks	Number	1993	134.888	224.793	67.3763
Deaths	High SDI	Both	25-29 years	Neoplasms	Metabolic risks	Number	1994	136.562	225.529	69.2789
Deaths	High SDI	Both	25-29 years	Neoplasms	Metabolic risks	Number	1995	137.461	226.148	71.2273
Deaths	High SDI	Both	25-29 years	Neoplasms	Metabolic risks	Number	1996	139.275	227.619	73.0103
Deaths	High SDI	Both	25-29 years	Neoplasms	Metabolic risks	Number	1997	139.767	226.223	74.0597
Deaths	High SDI	Both	25-29 years	Neoplasms	Metabolic risks	Number	1998	139.262	224.497	74.5692
Deaths	High SDI	Both	25-29 years	Neoplasms	Metabolic risks	Number	1999	138.727	222.964	74.8098
Deaths	High SDI	Both	25-29 years	Neoplasms	Metabolic risks	Number	2000	137.954	219.511	75.435
Deaths	High SDI	Both	25-29 years	Neoplasms	Metabolic risks	Number	2001	136.976	217.381	75.7302
Deaths	High SDI	Both	25-29 years	Neoplasms	Metabolic risks	Number	2002	136.736	214.159	76.7703
Deaths	High SDI	Both	25-29 years	Neoplasms	Metabolic risks	Number	2003	139.044	216.556	78.8736
Deaths	High SDI	Both	25-29 years	Neoplasms	Metabolic risks	Number	2004	141.758	219.418	81.1452
Deaths	High SDI	Both	25-29 years	Neoplasms	Metabolic risks	Number	2005	147.127	225.543	84.5892
Deaths	High SDI	Both	25-29 years	Neoplasms	Metabolic risks	Number	2006	152.772	233.216	88.993
Deaths	High SDI	Both	25-29 years	Neoplasms	Metabolic risks	Number	2007	158.66	242.036	92.7739
Deaths	High SDI	Both	25-29 years	Neoplasms	Metabolic risks	Number	2008	164.56	247.929	96.3266
Deaths	High SDI	Both	25-29 years	Neoplasms	Metabolic risks	Number	2009	169.052	254.828	99.6018
Deaths	High SDI	Both	25-29 years	Neoplasms	Metabolic risks	Number	2010	169.99	254.296	100.196
Deaths	High SDI	Both	25-29 years	Neoplasms	Metabolic risks	Number	2011	170.635	255.341	101.446
Deaths	High SDI	Both	25-29 years	Neoplasms	Metabolic risks	Number	2012	170.383	253.87	101.752
Deaths	High SDI	Both	25-29 years	Neoplasms	Metabolic risks	Number	2013	170.61	253.063	102.703
Deaths	High SDI	Both	25-29 years	Neoplasms	Metabolic risks	Number	2014	172.576	256.309	104.01
Deaths	High SDI	Both	25-29 years	Neoplasms	Metabolic risks	Number	2015	174.285	257.875	105.601
Deaths	High SDI	Both	25-29 years	Neoplasms	Metabolic risks	Number	2016	176.91	261.559	107.01
Deaths	High SDI	Both	25-29 years	Neoplasms	Metabolic risks	Number	2017	176.147	260.612	106.37
Deaths	High SDI	Both	25-29 years	Neoplasms	Metabolic risks	Number	2018	170.929	252.793	103.523
Deaths	High SDI	Both	25-29 years	Neoplasms	Metabolic risks	Number	2019	166.154	245.893	100.222
Deaths	High SDI	Both	30-34 years	Neoplasms	Metabolic risks	Number	1990	199.551	338.965	96.208
Deaths	High SDI	Both	30-34 years	Neoplasms	Metabolic risks	Number	1991	206.477	346.14	100.9
Deaths	High SDI	Both	30-34 years	Neoplasms	Metabolic risks	Number	1992	213.063	355.624	105.027
Deaths	High SDI	Both	30-34 years	Neoplasms	Metabolic risks	Number	1993	220.755	365.009	111.262
Deaths	High SDI	Both	30-34 years	Neoplasms	Metabolic risks	Number	1994	226.113	371.572	115.437
Deaths	High SDI	Both	30-34 years	Neoplasms	Metabolic risks	Number	1995	227.919	371.229	117.556
Deaths	High SDI	Both	30-34 years	Neoplasms	Metabolic risks	Number	1996	228.104	370.076	118.014
Deaths	High SDI	Both	30-34 years	Neoplasms	Metabolic risks	Number	1997	229.823	372.003	119.88
Deaths	High SDI	Both	30-34 years	Neoplasms	Metabolic risks	Number	1998	228.7	371.357	120.12
Deaths	High SDI	Both	30-34 years	Neoplasms	Metabolic risks	Number	1999	228.289	368.324	121.074
Deaths	High SDI	Both	30-34 years	Neoplasms	Metabolic risks	Number	2000	230.77	369.139	123.382
Deaths	High SDI	Both	30-34 years	Neoplasms	Metabolic risks	Number	2001	235.585	373.922	126.807
Deaths	High SDI	Both	30-34 years	Neoplasms	Metabolic risks	Number	2002	237.695	372.402	129.917
Deaths	High SDI	Both	30-34 years	Neoplasms	Metabolic risks	Number	2003	240.161	371.661	132.714
Deaths	High SDI	Both	30-34 years	Neoplasms	Metabolic risks	Number	2004	240.27	367.858	133.945
Deaths	High SDI	Both	30-34 years	Neoplasms	Metabolic risks	Number	2005	242.277	369.377	136.853
Deaths	High SDI	Both	30-34 years	Neoplasms	Metabolic risks	Number	2006	242.223	367.507	137.794
Deaths	High SDI	Both	30-34 years	Neoplasms	Metabolic risks	Number	2007	245.43	369.004	140.465
Deaths	High SDI	Both	30-34 years	Neoplasms	Metabolic risks	Number	2008	252.556	378.768	147.179
Deaths	High SDI	Both	30-34 years	Neoplasms	Metabolic risks	Number	2009	261.194	387.874	152.194
Deaths	High SDI	Both	30-34 years	Neoplasms	Metabolic risks	Number	2010	266.862	394.783	156.045
Deaths	High SDI	Both	30-34 years	Neoplasms	Metabolic risks	Number	2011	272.463	401.451	159.115
Deaths	High SDI	Both	30-34 years	Neoplasms	Metabolic risks	Number	2012	276.144	407.386	161.139
Deaths	High SDI	Both	30-34 years	Neoplasms	Metabolic risks	Number	2013	283.159	419.474	166.666
Deaths	High SDI	Both	30-34 years	Neoplasms	Metabolic risks	Number	2014	292.6	430.013	173.006
Deaths	High SDI	Both	30-34 years	Neoplasms	Metabolic risks	Number	2015	301.955	443.537	180.611
Deaths	High SDI	Both	30-34 years	Neoplasms	Metabolic risks	Number	2016	312.065	457.185	185.695
Deaths	High SDI	Both	30-34 years	Neoplasms	Metabolic risks	Number	2017	317.413	468.517	189.094
Deaths	High SDI	Both	30-34 years	Neoplasms	Metabolic risks	Number	2018	314.927	463.071	186.519
Deaths	High SDI	Both	30-34 years	Neoplasms	Metabolic risks	Number	2019	312.153	461.927	186.094
Deaths	High SDI	Both	35-39 years	Neoplasms	Metabolic risks	Number	1990	366.2	634.778	166.016
Deaths	High SDI	Both	35-39 years	Neoplasms	Metabolic risks	Number	1991	377.62	642.701	171.398
Deaths	High SDI	Both	35-39 years	Neoplasms	Metabolic risks	Number	1992	391.076	660.382	181.22
Deaths	High SDI	Both	35-39 years	Neoplasms	Metabolic risks	Number	1993	407.126	677.427	190.897
Deaths	High SDI	Both	35-39 years	Neoplasms	Metabolic risks	Number	1994	415.48	684.893	195.974
Deaths	High SDI	Both	35-39 years	Neoplasms	Metabolic risks	Number	1995	423.991	699.013	205.599
Deaths	High SDI	Both	35-39 years	Neoplasms	Metabolic risks	Number	1996	434.26	709.035	214.151
Deaths	High SDI	Both	35-39 years	Neoplasms	Metabolic risks	Number	1997	448.907	725.143	223.999
Deaths	High SDI	Both	35-39 years	Neoplasms	Metabolic risks	Number	1998	461.171	743.096	231.782
Deaths	High SDI	Both	35-39 years	Neoplasms	Metabolic risks	Number	1999	474.448	762.084	242.382
Deaths	High SDI	Both	35-39 years	Neoplasms	Metabolic risks	Number	2000	486.509	775.885	251.617
Deaths	High SDI	Both	35-39 years	Neoplasms	Metabolic risks	Number	2001	493.631	784.628	261.462
Deaths	High SDI	Both	35-39 years	Neoplasms	Metabolic risks	Number	2002	491.831	774.442	262.453
Deaths	High SDI	Both	35-39 years	Neoplasms	Metabolic risks	Number	2003	494.424	776.477	265.194
Deaths	High SDI	Both	35-39 years	Neoplasms	Metabolic risks	Number	2004	493.485	775.79	268.147
Deaths	High SDI	Both	35-39 years	Neoplasms	Metabolic risks	Number	2005	494.464	775.123	271.275
Deaths	High SDI	Both	35-39 years	Neoplasms	Metabolic risks	Number	2006	501.748	785.298	275.788
Deaths	High SDI	Both	35-39 years	Neoplasms	Metabolic risks	Number	2007	509.338	790.715	280.17
Deaths	High SDI	Both	35-39 years	Neoplasms	Metabolic risks	Number	2008	517.851	796.616	285.737
Deaths	High SDI	Both	35-39 years	Neoplasms	Metabolic risks	Number	2009	521.837	800.622	288.389
Deaths	High SDI	Both	35-39 years	Neoplasms	Metabolic risks	Number	2010	516.954	795.673	289.078
Deaths	High SDI	Both	35-39 years	Neoplasms	Metabolic risks	Number	2011	512.994	792.008	289.142
Deaths	High SDI	Both	35-39 years	Neoplasms	Metabolic risks	Number	2012	512.085	791.352	288.856
Deaths	High SDI	Both	35-39 years	Neoplasms	Metabolic risks	Number	2013	522.611	798.752	297.71
Deaths	High SDI	Both	35-39 years	Neoplasms	Metabolic risks	Number	2014	538.394	818.405	310.404
Deaths	High SDI	Both	35-39 years	Neoplasms	Metabolic risks	Number	2015	559.701	844.333	322.497
Deaths	High SDI	Both	35-39 years	Neoplasms	Metabolic risks	Number	2016	580.554	876.018	338.616
Deaths	High SDI	Both	35-39 years	Neoplasms	Metabolic risks	Number	2017	593.512	894.1	344.864
Deaths	High SDI	Both	35-39 years	Neoplasms	Metabolic risks	Number	2018	599.79	906.65	344.318
Deaths	High SDI	Both	35-39 years	Neoplasms	Metabolic risks	Number	2019	614.433	929.577	352.879
Deaths	High SDI	Both	40-44 years	Neoplasms	Metabolic risks	Number	1990	878.392	1486.2	408.983
Deaths	High SDI	Both	40-44 years	Neoplasms	Metabolic risks	Number	1991	925.558	1553.64	437.045
Deaths	High SDI	Both	40-44 years	Neoplasms	Metabolic risks	Number	1992	946.432	1584.75	460.22
Deaths	High SDI	Both	40-44 years	Neoplasms	Metabolic risks	Number	1993	966.703	1597.11	478.801
Deaths	High SDI	Both	40-44 years	Neoplasms	Metabolic risks	Number	1994	986.547	1624.42	496.322
Deaths	High SDI	Both	40-44 years	Neoplasms	Metabolic risks	Number	1995	1015.3	1666.38	515.045
Deaths	High SDI	Both	40-44 years	Neoplasms	Metabolic risks	Number	1996	1042.65	1696.32	535.112
Deaths	High SDI	Both	40-44 years	Neoplasms	Metabolic risks	Number	1997	1081	1752.3	562.028
Deaths	High SDI	Both	40-44 years	Neoplasms	Metabolic risks	Number	1998	1124.92	1817.29	589.528
Deaths	High SDI	Both	40-44 years	Neoplasms	Metabolic risks	Number	1999	1162.56	1868.87	613.059
Deaths	High SDI	Both	40-44 years	Neoplasms	Metabolic risks	Number	2000	1202.58	1927.6	641.523
Deaths	High SDI	Both	40-44 years	Neoplasms	Metabolic risks	Number	2001	1225.6	1950.25	660.547
Deaths	High SDI	Both	40-44 years	Neoplasms	Metabolic risks	Number	2002	1245.58	1980.57	673.369
Deaths	High SDI	Both	40-44 years	Neoplasms	Metabolic risks	Number	2003	1264.85	2002.8	684.263
Deaths	High SDI	Both	40-44 years	Neoplasms	Metabolic risks	Number	2004	1269.98	2008.59	696.34
Deaths	High SDI	Both	40-44 years	Neoplasms	Metabolic risks	Number	2005	1278.36	2004.68	701.956
Deaths	High SDI	Both	40-44 years	Neoplasms	Metabolic risks	Number	2006	1274.4	2002.96	708.31
Deaths	High SDI	Both	40-44 years	Neoplasms	Metabolic risks	Number	2007	1265.97	1983.86	708.636
Deaths	High SDI	Both	40-44 years	Neoplasms	Metabolic risks	Number	2008	1263.79	1974.56	707.532
Deaths	High SDI	Both	40-44 years	Neoplasms	Metabolic risks	Number	2009	1259.38	1963.65	707.557
Deaths	High SDI	Both	40-44 years	Neoplasms	Metabolic risks	Number	2010	1240.57	1925.08	694.615
Deaths	High SDI	Both	40-44 years	Neoplasms	Metabolic risks	Number	2011	1242.48	1925.35	698.014
Deaths	High SDI	Both	40-44 years	Neoplasms	Metabolic risks	Number	2012	1238.83	1910.3	700.086
Deaths	High SDI	Both	40-44 years	Neoplasms	Metabolic risks	Number	2013	1239.77	1903.89	704.685
Deaths	High SDI	Both	40-44 years	Neoplasms	Metabolic risks	Number	2014	1240.65	1907.02	706.707
Deaths	High SDI	Both	40-44 years	Neoplasms	Metabolic risks	Number	2015	1245.13	1912.41	717.468
Deaths	High SDI	Both	40-44 years	Neoplasms	Metabolic risks	Number	2016	1258.2	1924.42	734.355
Deaths	High SDI	Both	40-44 years	Neoplasms	Metabolic risks	Number	2017	1277.46	1966.1	745.114
Deaths	High SDI	Both	40-44 years	Neoplasms	Metabolic risks	Number	2018	1300.65	1991.94	751.237
Deaths	High SDI	Both	40-44 years	Neoplasms	Metabolic risks	Number	2019	1329.82	2034.55	763.04
Deaths	High SDI	Both	45-49 years	Neoplasms	Metabolic risks	Number	1990	2030.55	3423.29	984.309
Deaths	High SDI	Both	45-49 years	Neoplasms	Metabolic risks	Number	1991	2027.07	3406.13	995.989
Deaths	High SDI	Both	45-49 years	Neoplasms	Metabolic risks	Number	1992	2107.7	3509.38	1049.19
Deaths	High SDI	Both	45-49 years	Neoplasms	Metabolic risks	Number	1993	2195.24	3633.39	1101.99
Deaths	High SDI	Both	45-49 years	Neoplasms	Metabolic risks	Number	1994	2285.12	3753.18	1162.35
Deaths	High SDI	Both	45-49 years	Neoplasms	Metabolic risks	Number	1995	2428.92	3974.09	1244.85
Deaths	High SDI	Both	45-49 years	Neoplasms	Metabolic risks	Number	1996	2558.4	4149.31	1314.86
Deaths	High SDI	Both	45-49 years	Neoplasms	Metabolic risks	Number	1997	2613.3	4228.91	1356.62
Deaths	High SDI	Both	45-49 years	Neoplasms	Metabolic risks	Number	1998	2684.41	4331.09	1411.52
Deaths	High SDI	Both	45-49 years	Neoplasms	Metabolic risks	Number	1999	2767.77	4443.59	1464.85
Deaths	High SDI	Both	45-49 years	Neoplasms	Metabolic risks	Number	2000	2861.79	4564.44	1522.3
Deaths	High SDI	Both	45-49 years	Neoplasms	Metabolic risks	Number	2001	2949.26	4683.42	1566.46
Deaths	High SDI	Both	45-49 years	Neoplasms	Metabolic risks	Number	2002	3011.27	4784.03	1611.38
Deaths	High SDI	Both	45-49 years	Neoplasms	Metabolic risks	Number	2003	3083.79	4857.35	1660.45
Deaths	High SDI	Both	45-49 years	Neoplasms	Metabolic risks	Number	2004	3116.62	4895.2	1688.01
Deaths	High SDI	Both	45-49 years	Neoplasms	Metabolic risks	Number	2005	3171.73	4967.56	1729.74
Deaths	High SDI	Both	45-49 years	Neoplasms	Metabolic risks	Number	2006	3212.38	5034.29	1754.37
Deaths	High SDI	Both	45-49 years	Neoplasms	Metabolic risks	Number	2007	3251.49	5090.68	1778.04
Deaths	High SDI	Both	45-49 years	Neoplasms	Metabolic risks	Number	2008	3298.33	5153.96	1811.92
Deaths	High SDI	Both	45-49 years	Neoplasms	Metabolic risks	Number	2009	3330.01	5191.67	1837.41
Deaths	High SDI	Both	45-49 years	Neoplasms	Metabolic risks	Number	2010	3302.28	5137.93	1822.7
Deaths	High SDI	Both	45-49 years	Neoplasms	Metabolic risks	Number	2011	3248.15	5036.26	1799.97
Deaths	High SDI	Both	45-49 years	Neoplasms	Metabolic risks	Number	2012	3182.08	4935.91	1768.52
Deaths	High SDI	Both	45-49 years	Neoplasms	Metabolic risks	Number	2013	3138.32	4853.87	1748.12
Deaths	High SDI	Both	45-49 years	Neoplasms	Metabolic risks	Number	2014	3087.1	4769.91	1714.86
Deaths	High SDI	Both	45-49 years	Neoplasms	Metabolic risks	Number	2015	3064	4721.13	1706.92
Deaths	High SDI	Both	45-49 years	Neoplasms	Metabolic risks	Number	2016	3087.53	4751.92	1715.36
Deaths	High SDI	Both	45-49 years	Neoplasms	Metabolic risks	Number	2017	3102.27	4773.45	1729.25
Deaths	High SDI	Both	45-49 years	Neoplasms	Metabolic risks	Number	2018	3145.6	4834.07	1760.94
Deaths	High SDI	Both	45-49 years	Neoplasms	Metabolic risks	Number	2019	3183.76	4938.22	1781.56
Deaths	High SDI	Both	50-54 years	Neoplasms	Metabolic risks	Number	1990	6221.39	9875.59	3345.74
Deaths	High SDI	Both	50-54 years	Neoplasms	Metabolic risks	Number	1991	6309.48	9939.86	3428.74
Deaths	High SDI	Both	50-54 years	Neoplasms	Metabolic risks	Number	1992	6400.98	10060.9	3496.57
Deaths	High SDI	Both	50-54 years	Neoplasms	Metabolic risks	Number	1993	6615.2	10328	3646.06
Deaths	High SDI	Both	50-54 years	Neoplasms	Metabolic risks	Number	1994	6795.84	10587.7	3779.34
Deaths	High SDI	Both	50-54 years	Neoplasms	Metabolic risks	Number	1995	6913.9	10721.6	3868.84
Deaths	High SDI	Both	50-54 years	Neoplasms	Metabolic risks	Number	1996	6928.74	10710.7	3900.92
Deaths	High SDI	Both	50-54 years	Neoplasms	Metabolic risks	Number	1997	7219.39	11147	4084.22
Deaths	High SDI	Both	50-54 years	Neoplasms	Metabolic risks	Number	1998	7493.22	11532.3	4248.86
Deaths	High SDI	Both	50-54 years	Neoplasms	Metabolic risks	Number	1999	7803.82	11958.7	4433.92
Deaths	High SDI	Both	50-54 years	Neoplasms	Metabolic risks	Number	2000	8208.76	12554.2	4668.71
Deaths	High SDI	Both	50-54 years	Neoplasms	Metabolic risks	Number	2001	8581.95	13087.4	4903.79
Deaths	High SDI	Both	50-54 years	Neoplasms	Metabolic risks	Number	2002	8675.82	13195.7	4969.38
Deaths	High SDI	Both	50-54 years	Neoplasms	Metabolic risks	Number	2003	8762.77	13293.2	5035.68
Deaths	High SDI	Both	50-54 years	Neoplasms	Metabolic risks	Number	2004	8792.37	13347.2	5072.63
Deaths	High SDI	Both	50-54 years	Neoplasms	Metabolic risks	Number	2005	8945.41	13530.3	5157.17
Deaths	High SDI	Both	50-54 years	Neoplasms	Metabolic risks	Number	2006	9084.57	13751.4	5262.39
Deaths	High SDI	Both	50-54 years	Neoplasms	Metabolic risks	Number	2007	9216.89	13881.2	5343.26
Deaths	High SDI	Both	50-54 years	Neoplasms	Metabolic risks	Number	2008	9417.73	14180.2	5479.99
Deaths	High SDI	Both	50-54 years	Neoplasms	Metabolic risks	Number	2009	9581.14	14401.8	5572.13
Deaths	High SDI	Both	50-54 years	Neoplasms	Metabolic risks	Number	2010	9607.86	14426.3	5584.67
Deaths	High SDI	Both	50-54 years	Neoplasms	Metabolic risks	Number	2011	9679.32	14485.3	5644.65
Deaths	High SDI	Both	50-54 years	Neoplasms	Metabolic risks	Number	2012	9671.15	14440.6	5646.72
Deaths	High SDI	Both	50-54 years	Neoplasms	Metabolic risks	Number	2013	9689.15	14450.7	5670.66
Deaths	High SDI	Both	50-54 years	Neoplasms	Metabolic risks	Number	2014	9698.83	14435.8	5684.55
Deaths	High SDI	Both	50-54 years	Neoplasms	Metabolic risks	Number	2015	9690.73	14392	5701.66
Deaths	High SDI	Both	50-54 years	Neoplasms	Metabolic risks	Number	2016	9625.88	14331.1	5698.26
Deaths	High SDI	Both	50-54 years	Neoplasms	Metabolic risks	Number	2017	9561.92	14281.9	5615.46
Deaths	High SDI	Both	50-54 years	Neoplasms	Metabolic risks	Number	2018	9586.06	14330.5	5645.51
Deaths	High SDI	Both	50-54 years	Neoplasms	Metabolic risks	Number	2019	9621.45	14406.8	5703.44
Deaths	High SDI	Both	55-59 years	Neoplasms	Metabolic risks	Number	1990	10537.5	16975.2	5445.98
Deaths	High SDI	Both	55-59 years	Neoplasms	Metabolic risks	Number	1991	10501.3	16822.4	5480.72
Deaths	High SDI	Both	55-59 years	Neoplasms	Metabolic risks	Number	1992	10506.9	16746.1	5518.53
Deaths	High SDI	Both	55-59 years	Neoplasms	Metabolic risks	Number	1993	10702.4	16932.5	5675.01
Deaths	High SDI	Both	55-59 years	Neoplasms	Metabolic risks	Number	1994	10815.5	17042.3	5764.1
Deaths	High SDI	Both	55-59 years	Neoplasms	Metabolic risks	Number	1995	11010.4	17301.9	5907.94
Deaths	High SDI	Both	55-59 years	Neoplasms	Metabolic risks	Number	1996	11133.9	17483.5	6003.8
Deaths	High SDI	Both	55-59 years	Neoplasms	Metabolic risks	Number	1997	11300.2	17738.4	6147.61
Deaths	High SDI	Both	55-59 years	Neoplasms	Metabolic risks	Number	1998	11626.1	18206.8	6361.14
Deaths	High SDI	Both	55-59 years	Neoplasms	Metabolic risks	Number	1999	11982.1	18714.5	6553.89
Deaths	High SDI	Both	55-59 years	Neoplasms	Metabolic risks	Number	2000	12130.4	18896	6637.77
Deaths	High SDI	Both	55-59 years	Neoplasms	Metabolic risks	Number	2001	12219.7	19002.6	6751.02
Deaths	High SDI	Both	55-59 years	Neoplasms	Metabolic risks	Number	2002	12812.7	19861.5	7138.17
Deaths	High SDI	Both	55-59 years	Neoplasms	Metabolic risks	Number	2003	13337.4	20643.2	7499.83
Deaths	High SDI	Both	55-59 years	Neoplasms	Metabolic risks	Number	2004	13712.9	21178.7	7716.18
Deaths	High SDI	Both	55-59 years	Neoplasms	Metabolic risks	Number	2005	14423.6	22241.1	8135.75
Deaths	High SDI	Both	55-59 years	Neoplasms	Metabolic risks	Number	2006	15064.6	23223	8504.9
Deaths	High SDI	Both	55-59 years	Neoplasms	Metabolic risks	Number	2007	15259.9	23501.6	8616.47
Deaths	High SDI	Both	55-59 years	Neoplasms	Metabolic risks	Number	2008	15456.6	23728.1	8722.63
Deaths	High SDI	Both	55-59 years	Neoplasms	Metabolic risks	Number	2009	15703.3	24039.6	8844.88
Deaths	High SDI	Both	55-59 years	Neoplasms	Metabolic risks	Number	2010	15853.7	24293.7	8971.05
Deaths	High SDI	Both	55-59 years	Neoplasms	Metabolic risks	Number	2011	16134.7	24648	9179.39
Deaths	High SDI	Both	55-59 years	Neoplasms	Metabolic risks	Number	2012	16350.2	24973.1	9340.07
Deaths	High SDI	Both	55-59 years	Neoplasms	Metabolic risks	Number	2013	16627.8	25436.8	9527.42
Deaths	High SDI	Both	55-59 years	Neoplasms	Metabolic risks	Number	2014	16823.8	25684.7	9676.74
Deaths	High SDI	Both	55-59 years	Neoplasms	Metabolic risks	Number	2015	17072.6	26063.6	9836.18
Deaths	High SDI	Both	55-59 years	Neoplasms	Metabolic risks	Number	2016	17320.2	26370.9	9917.2
Deaths	High SDI	Both	55-59 years	Neoplasms	Metabolic risks	Number	2017	17429.6	26582.5	9961.61
Deaths	High SDI	Both	55-59 years	Neoplasms	Metabolic risks	Number	2018	17727.5	26983.4	10132.3
Deaths	High SDI	Both	55-59 years	Neoplasms	Metabolic risks	Number	2019	18154.1	27826	10355.5
Deaths	High SDI	Both	60-64 years	Neoplasms	Metabolic risks	Number	1990	16772.1	27396.5	8582.67
Deaths	High SDI	Both	60-64 years	Neoplasms	Metabolic risks	Number	1991	16804.1	27424	8649.42
Deaths	High SDI	Both	60-64 years	Neoplasms	Metabolic risks	Number	1992	16754.7	27240.5	8659.39
Deaths	High SDI	Both	60-64 years	Neoplasms	Metabolic risks	Number	1993	16787.4	27121.2	8725.59
Deaths	High SDI	Both	60-64 years	Neoplasms	Metabolic risks	Number	1994	16715.3	26964.1	8712.21
Deaths	High SDI	Both	60-64 years	Neoplasms	Metabolic risks	Number	1995	16794.3	26988.6	8808.49
Deaths	High SDI	Both	60-64 years	Neoplasms	Metabolic risks	Number	1996	16768.1	26935.2	8838.43
Deaths	High SDI	Both	60-64 years	Neoplasms	Metabolic risks	Number	1997	16785.6	26888.5	8900.82
Deaths	High SDI	Both	60-64 years	Neoplasms	Metabolic risks	Number	1998	17075.9	27283.5	9094.79
Deaths	High SDI	Both	60-64 years	Neoplasms	Metabolic risks	Number	1999	17425	27782.8	9322.59
Deaths	High SDI	Both	60-64 years	Neoplasms	Metabolic risks	Number	2000	17672.4	28131.6	9499.14
Deaths	High SDI	Both	60-64 years	Neoplasms	Metabolic risks	Number	2001	17942.4	28502.4	9671.28
Deaths	High SDI	Both	60-64 years	Neoplasms	Metabolic risks	Number	2002	18354.2	29078.3	9922.73
Deaths	High SDI	Both	60-64 years	Neoplasms	Metabolic risks	Number	2003	18936.1	29914	10319.3
Deaths	High SDI	Both	60-64 years	Neoplasms	Metabolic risks	Number	2004	19298.4	30442.8	10574.7
Deaths	High SDI	Both	60-64 years	Neoplasms	Metabolic risks	Number	2005	19595.5	30856.1	10781.7
Deaths	High SDI	Both	60-64 years	Neoplasms	Metabolic risks	Number	2006	19754.1	31061.4	10952.9
Deaths	High SDI	Both	60-64 years	Neoplasms	Metabolic risks	Number	2007	20844	32689.9	11615.7
Deaths	High SDI	Both	60-64 years	Neoplasms	Metabolic risks	Number	2008	21874.6	34218.7	12250
Deaths	High SDI	Both	60-64 years	Neoplasms	Metabolic risks	Number	2009	22771.5	35608.1	12769
Deaths	High SDI	Both	60-64 years	Neoplasms	Metabolic risks	Number	2010	23734.8	37021.9	13318.8
Deaths	High SDI	Both	60-64 years	Neoplasms	Metabolic risks	Number	2011	24769	38646	13936.1
Deaths	High SDI	Both	60-64 years	Neoplasms	Metabolic risks	Number	2012	24937.4	38855.4	14071.1
Deaths	High SDI	Both	60-64 years	Neoplasms	Metabolic risks	Number	2013	25167.6	39164.9	14249.2
Deaths	High SDI	Both	60-64 years	Neoplasms	Metabolic risks	Number	2014	25456.7	39558.8	14453.3
Deaths	High SDI	Both	60-64 years	Neoplasms	Metabolic risks	Number	2015	25921.2	40189.7	14797.5
Deaths	High SDI	Both	60-64 years	Neoplasms	Metabolic risks	Number	2016	26468.9	40766	15089.1
Deaths	High SDI	Both	60-64 years	Neoplasms	Metabolic risks	Number	2017	26945.9	41360.8	15374.9
Deaths	High SDI	Both	60-64 years	Neoplasms	Metabolic risks	Number	2018	27759.6	42647.1	15878.9
Deaths	High SDI	Both	60-64 years	Neoplasms	Metabolic risks	Number	2019	28443.4	43959.8	16259
Deaths	High SDI	Both	65-69 years	Neoplasms	Metabolic risks	Number	1990	22318.1	37093.4	11129.7
Deaths	High SDI	Both	65-69 years	Neoplasms	Metabolic risks	Number	1991	22376.8	37032	11171.7
Deaths	High SDI	Both	65-69 years	Neoplasms	Metabolic risks	Number	1992	22404.6	36984.6	11272.5
Deaths	High SDI	Both	65-69 years	Neoplasms	Metabolic risks	Number	1993	22801	37447.6	11457.9
Deaths	High SDI	Both	65-69 years	Neoplasms	Metabolic risks	Number	1994	23013.3	37680.9	11559.9
Deaths	High SDI	Both	65-69 years	Neoplasms	Metabolic risks	Number	1995	23374.4	38203	11736.2
Deaths	High SDI	Both	65-69 years	Neoplasms	Metabolic risks	Number	1996	23458.3	38312.3	11842.4
Deaths	High SDI	Both	65-69 years	Neoplasms	Metabolic risks	Number	1997	23440.1	38267.7	11887.3
Deaths	High SDI	Both	65-69 years	Neoplasms	Metabolic risks	Number	1998	23505.5	38474.1	12046.1
Deaths	High SDI	Both	65-69 years	Neoplasms	Metabolic risks	Number	1999	23627.8	38495.5	12262.1
Deaths	High SDI	Both	65-69 years	Neoplasms	Metabolic risks	Number	2000	23640.4	38451.7	12387.8
Deaths	High SDI	Both	65-69 years	Neoplasms	Metabolic risks	Number	2001	23719.5	38478.8	12430.4
Deaths	High SDI	Both	65-69 years	Neoplasms	Metabolic risks	Number	2002	24072.2	38918.9	12595.3
Deaths	High SDI	Both	65-69 years	Neoplasms	Metabolic risks	Number	2003	24617.9	39792.2	12830.2
Deaths	High SDI	Both	65-69 years	Neoplasms	Metabolic risks	Number	2004	24954	40273.7	12990.3
Deaths	High SDI	Both	65-69 years	Neoplasms	Metabolic risks	Number	2005	25455.2	40953.8	13315.9
Deaths	High SDI	Both	65-69 years	Neoplasms	Metabolic risks	Number	2006	25962.9	41790.6	13599.1
Deaths	High SDI	Both	65-69 years	Neoplasms	Metabolic risks	Number	2007	26732.2	42868.5	14030.3
Deaths	High SDI	Both	65-69 years	Neoplasms	Metabolic risks	Number	2008	27757.4	44543.5	14631.1
Deaths	High SDI	Both	65-69 years	Neoplasms	Metabolic risks	Number	2009	28592.1	45861.8	15124.3
Deaths	High SDI	Both	65-69 years	Neoplasms	Metabolic risks	Number	2010	28824.6	46163.9	15300.1
Deaths	High SDI	Both	65-69 years	Neoplasms	Metabolic risks	Number	2011	29022.8	46354.9	15473.6
Deaths	High SDI	Both	65-69 years	Neoplasms	Metabolic risks	Number	2012	30434.5	48539.2	16280.2
Deaths	High SDI	Both	65-69 years	Neoplasms	Metabolic risks	Number	2013	31679.8	50427.2	16987.3
Deaths	High SDI	Both	65-69 years	Neoplasms	Metabolic risks	Number	2014	32742.5	51919.4	17644.3
Deaths	High SDI	Both	65-69 years	Neoplasms	Metabolic risks	Number	2015	34355.2	54511.2	18634.6
Deaths	High SDI	Both	65-69 years	Neoplasms	Metabolic risks	Number	2016	35791.4	56366.8	19465.7
Deaths	High SDI	Both	65-69 years	Neoplasms	Metabolic risks	Number	2017	35889.8	56757.1	19539.5
Deaths	High SDI	Both	65-69 years	Neoplasms	Metabolic risks	Number	2018	36564.5	57750.1	20073.9
Deaths	High SDI	Both	65-69 years	Neoplasms	Metabolic risks	Number	2019	37735.1	59677	20656.9
Deaths	High SDI	Both	70-74 years	Neoplasms	Metabolic risks	Number	1990	21693.6	36296.2	10557.9
Deaths	High SDI	Both	70-74 years	Neoplasms	Metabolic risks	Number	1991	22613.5	37656	11125.3
Deaths	High SDI	Both	70-74 years	Neoplasms	Metabolic risks	Number	1992	23842.3	39551.2	11790.7
Deaths	High SDI	Both	70-74 years	Neoplasms	Metabolic risks	Number	1993	25344.3	41942.5	12620.6
Deaths	High SDI	Both	70-74 years	Neoplasms	Metabolic risks	Number	1994	26461.9	43694.9	13251.8
Deaths	High SDI	Both	70-74 years	Neoplasms	Metabolic risks	Number	1995	27198	44880.1	13659.8
Deaths	High SDI	Both	70-74 years	Neoplasms	Metabolic risks	Number	1996	27469.6	45238.2	13815.2
Deaths	High SDI	Both	70-74 years	Neoplasms	Metabolic risks	Number	1997	27696.4	45534.1	13906.6
Deaths	High SDI	Both	70-74 years	Neoplasms	Metabolic risks	Number	1998	28378.7	46643.3	14297.4
Deaths	High SDI	Both	70-74 years	Neoplasms	Metabolic risks	Number	1999	29027.7	47621.6	14640.4
Deaths	High SDI	Both	70-74 years	Neoplasms	Metabolic risks	Number	2000	29415	48186	14855
Deaths	High SDI	Both	70-74 years	Neoplasms	Metabolic risks	Number	2001	29724.9	48714.1	15045.7
Deaths	High SDI	Both	70-74 years	Neoplasms	Metabolic risks	Number	2002	30066.7	49303.2	15236.7
Deaths	High SDI	Both	70-74 years	Neoplasms	Metabolic risks	Number	2003	30217	49561.2	15302.7
Deaths	High SDI	Both	70-74 years	Neoplasms	Metabolic risks	Number	2004	30172.6	49283.8	15332
Deaths	High SDI	Both	70-74 years	Neoplasms	Metabolic risks	Number	2005	30491.7	49693	15544.3
Deaths	High SDI	Both	70-74 years	Neoplasms	Metabolic risks	Number	2006	30759.7	49916.3	15682
Deaths	High SDI	Both	70-74 years	Neoplasms	Metabolic risks	Number	2007	31414.5	50929.1	16033.1
Deaths	High SDI	Both	70-74 years	Neoplasms	Metabolic risks	Number	2008	32436.6	52665.7	16593.3
Deaths	High SDI	Both	70-74 years	Neoplasms	Metabolic risks	Number	2009	33253	53738.4	17060.1
Deaths	High SDI	Both	70-74 years	Neoplasms	Metabolic risks	Number	2010	33817.9	54621.9	17331.3
Deaths	High SDI	Both	70-74 years	Neoplasms	Metabolic risks	Number	2011	34535.9	55816.7	17756.3
Deaths	High SDI	Both	70-74 years	Neoplasms	Metabolic risks	Number	2012	35253	56853.6	18145.6
Deaths	High SDI	Both	70-74 years	Neoplasms	Metabolic risks	Number	2013	36316.8	58412.3	18668.8
Deaths	High SDI	Both	70-74 years	Neoplasms	Metabolic risks	Number	2014	37149	59715.9	19120.6
Deaths	High SDI	Both	70-74 years	Neoplasms	Metabolic risks	Number	2015	37708	60454.3	19441.4
Deaths	High SDI	Both	70-74 years	Neoplasms	Metabolic risks	Number	2016	38063.4	61007.9	19733
Deaths	High SDI	Both	70-74 years	Neoplasms	Metabolic risks	Number	2017	40095.3	64412.9	21037.6
Deaths	High SDI	Both	70-74 years	Neoplasms	Metabolic risks	Number	2018	42721.1	68580	22278.2
Deaths	High SDI	Both	70-74 years	Neoplasms	Metabolic risks	Number	2019	45360.2	72794.8	23594.9
Deaths	High SDI	Both	75-79 years	Neoplasms	Metabolic risks	Number	1990	23190.2	38853.3	10995.2
Deaths	High SDI	Both	75-79 years	Neoplasms	Metabolic risks	Number	1991	22825.2	38183.1	10870.6
Deaths	High SDI	Both	75-79 years	Neoplasms	Metabolic risks	Number	1992	22273.5	37146	10678.6
Deaths	High SDI	Both	75-79 years	Neoplasms	Metabolic risks	Number	1993	21874.4	36446	10533.5
Deaths	High SDI	Both	75-79 years	Neoplasms	Metabolic risks	Number	1994	21542.8	35831.2	10472
Deaths	High SDI	Both	75-79 years	Neoplasms	Metabolic risks	Number	1995	22481.9	37309.4	10977
Deaths	High SDI	Both	75-79 years	Neoplasms	Metabolic risks	Number	1996	23827	39436.8	11741.8
Deaths	High SDI	Both	75-79 years	Neoplasms	Metabolic risks	Number	1997	25456	42118.4	12623.4
Deaths	High SDI	Both	75-79 years	Neoplasms	Metabolic risks	Number	1998	27388.2	45238.4	13535.6
Deaths	High SDI	Both	75-79 years	Neoplasms	Metabolic risks	Number	1999	29278.6	48270.5	14423.2
Deaths	High SDI	Both	75-79 years	Neoplasms	Metabolic risks	Number	2000	30307.1	49884	15000
Deaths	High SDI	Both	75-79 years	Neoplasms	Metabolic risks	Number	2001	30925	50857.2	15347.8
Deaths	High SDI	Both	75-79 years	Neoplasms	Metabolic risks	Number	2002	31762.7	52146.1	15799
Deaths	High SDI	Both	75-79 years	Neoplasms	Metabolic risks	Number	2003	32706.4	53587.2	16228.6
Deaths	High SDI	Both	75-79 years	Neoplasms	Metabolic risks	Number	2004	33332.5	54610.4	16386.3
Deaths	High SDI	Both	75-79 years	Neoplasms	Metabolic risks	Number	2005	34128.7	56059.8	16674.4
Deaths	High SDI	Both	75-79 years	Neoplasms	Metabolic risks	Number	2006	34777.4	57289.5	17016.5
Deaths	High SDI	Both	75-79 years	Neoplasms	Metabolic risks	Number	2007	35429	58521.2	17389.9
Deaths	High SDI	Both	75-79 years	Neoplasms	Metabolic risks	Number	2008	35974	59347.9	17728.9
Deaths	High SDI	Both	75-79 years	Neoplasms	Metabolic risks	Number	2009	36246.7	59742.5	17895.8
Deaths	High SDI	Both	75-79 years	Neoplasms	Metabolic risks	Number	2010	36327.3	59758.8	17998
Deaths	High SDI	Both	75-79 years	Neoplasms	Metabolic risks	Number	2011	36630.4	60208.1	18187.4
Deaths	High SDI	Both	75-79 years	Neoplasms	Metabolic risks	Number	2012	37093.2	60800	18464.5
Deaths	High SDI	Both	75-79 years	Neoplasms	Metabolic risks	Number	2013	37857.3	61844.6	18938.1
Deaths	High SDI	Both	75-79 years	Neoplasms	Metabolic risks	Number	2014	38530.3	62849.7	19245.6
Deaths	High SDI	Both	75-79 years	Neoplasms	Metabolic risks	Number	2015	39422.6	64316.8	19794.1
Deaths	High SDI	Both	75-79 years	Neoplasms	Metabolic risks	Number	2016	40085	65187	20012.3
Deaths	High SDI	Both	75-79 years	Neoplasms	Metabolic risks	Number	2017	40698.6	66195.9	20005.1
Deaths	High SDI	Both	75-79 years	Neoplasms	Metabolic risks	Number	2018	42679.6	69503.8	21162.9
Deaths	High SDI	Both	75-79 years	Neoplasms	Metabolic risks	Number	2019	44813.3	72973.2	22272.6
Deaths	High SDI	Both	80-84 years	Neoplasms	Metabolic risks	Number	1990	17118.5	29170	7664.31
Deaths	High SDI	Both	80-84 years	Neoplasms	Metabolic risks	Number	1991	17481	29705	7861.38
Deaths	High SDI	Both	80-84 years	Neoplasms	Metabolic risks	Number	1992	17876.5	30296.7	8204.59
Deaths	High SDI	Both	80-84 years	Neoplasms	Metabolic risks	Number	1993	18453.9	31251	8522.51
Deaths	High SDI	Both	80-84 years	Neoplasms	Metabolic risks	Number	1994	18906.9	31980	8835.74
Deaths	High SDI	Both	80-84 years	Neoplasms	Metabolic risks	Number	1995	19306.1	32673.7	9027.37
Deaths	High SDI	Both	80-84 years	Neoplasms	Metabolic risks	Number	1996	19321.5	32705.6	9019.86
Deaths	High SDI	Both	80-84 years	Neoplasms	Metabolic risks	Number	1997	19163.4	32427.9	8912.89
Deaths	High SDI	Both	80-84 years	Neoplasms	Metabolic risks	Number	1998	19128.2	32341.7	8890.04
Deaths	High SDI	Both	80-84 years	Neoplasms	Metabolic risks	Number	1999	19370.9	32689.6	9021.33
Deaths	High SDI	Both	80-84 years	Neoplasms	Metabolic risks	Number	2000	20462.7	34500.3	9562.4
Deaths	High SDI	Both	80-84 years	Neoplasms	Metabolic risks	Number	2001	21986.8	37016.8	10345
Deaths	High SDI	Both	80-84 years	Neoplasms	Metabolic risks	Number	2002	23953.5	40195	11324.1
Deaths	High SDI	Both	80-84 years	Neoplasms	Metabolic risks	Number	2003	25905.5	43414.8	12291.4
Deaths	High SDI	Both	80-84 years	Neoplasms	Metabolic risks	Number	2004	27464.6	46106.6	13062.7
Deaths	High SDI	Both	80-84 years	Neoplasms	Metabolic risks	Number	2005	28627.3	48058.9	13614.5
Deaths	High SDI	Both	80-84 years	Neoplasms	Metabolic risks	Number	2006	29402.5	49573.3	13958.9
Deaths	High SDI	Both	80-84 years	Neoplasms	Metabolic risks	Number	2007	30352.3	51284.6	14344.8
Deaths	High SDI	Both	80-84 years	Neoplasms	Metabolic risks	Number	2008	31555.4	53173.2	14861.8
Deaths	High SDI	Both	80-84 years	Neoplasms	Metabolic risks	Number	2009	32352.2	54551.8	15202.9
Deaths	High SDI	Both	80-84 years	Neoplasms	Metabolic risks	Number	2010	32766	55275.9	15502.7
Deaths	High SDI	Both	80-84 years	Neoplasms	Metabolic risks	Number	2011	33360.3	56288.5	15817.8
Deaths	High SDI	Both	80-84 years	Neoplasms	Metabolic risks	Number	2012	33826.6	57105.4	16082.5
Deaths	High SDI	Both	80-84 years	Neoplasms	Metabolic risks	Number	2013	34092	57456.8	16250
Deaths	High SDI	Both	80-84 years	Neoplasms	Metabolic risks	Number	2014	34250.5	57712.5	16292
Deaths	High SDI	Both	80-84 years	Neoplasms	Metabolic risks	Number	2015	34816.2	58689.3	16597.4
Deaths	High SDI	Both	80-84 years	Neoplasms	Metabolic risks	Number	2016	35393.6	59598.6	16831
Deaths	High SDI	Both	80-84 years	Neoplasms	Metabolic risks	Number	2017	36303.4	61101.3	17231.2
Deaths	High SDI	Both	80-84 years	Neoplasms	Metabolic risks	Number	2018	38109.5	63971.6	18125.2
Deaths	High SDI	Both	80-84 years	Neoplasms	Metabolic risks	Number	2019	39846.8	66930.5	18911.1
Deaths	High SDI	Both	85+ years	Neoplasms	Metabolic risks	Number	1990	14357.4	24569.2	6615.45
Deaths	High SDI	Both	85+ years	Neoplasms	Metabolic risks	Number	1991	14851.6	25350.6	6995.44
Deaths	High SDI	Both	85+ years	Neoplasms	Metabolic risks	Number	1992	15508.6	26357.1	7428.32
Deaths	High SDI	Both	85+ years	Neoplasms	Metabolic risks	Number	1993	16411.5	27822.1	7906.78
Deaths	High SDI	Both	85+ years	Neoplasms	Metabolic risks	Number	1994	17187.2	29087.5	8308.77
Deaths	High SDI	Both	85+ years	Neoplasms	Metabolic risks	Number	1995	18208.8	30742.9	8824.09
Deaths	High SDI	Both	85+ years	Neoplasms	Metabolic risks	Number	1996	19154.4	32367.6	9304.58
Deaths	High SDI	Both	85+ years	Neoplasms	Metabolic risks	Number	1997	20168.2	33969.6	9807.5
Deaths	High SDI	Both	85+ years	Neoplasms	Metabolic risks	Number	1998	21448.4	36184.3	10436.8
Deaths	High SDI	Both	85+ years	Neoplasms	Metabolic risks	Number	1999	22900.7	38494.3	11181.6
Deaths	High SDI	Both	85+ years	Neoplasms	Metabolic risks	Number	2000	23963	40288.4	11717.3
Deaths	High SDI	Both	85+ years	Neoplasms	Metabolic risks	Number	2001	24690.8	41533.9	12081.3
Deaths	High SDI	Both	85+ years	Neoplasms	Metabolic risks	Number	2002	25495.2	42886.2	12447
Deaths	High SDI	Both	85+ years	Neoplasms	Metabolic risks	Number	2003	26046.4	43900.7	12680.3
Deaths	High SDI	Both	85+ years	Neoplasms	Metabolic risks	Number	2004	26732	45161.9	12911.2
Deaths	High SDI	Both	85+ years	Neoplasms	Metabolic risks	Number	2005	28468.7	48053.7	13716.8
Deaths	High SDI	Both	85+ years	Neoplasms	Metabolic risks	Number	2006	30405	51287.8	14645
Deaths	High SDI	Both	85+ years	Neoplasms	Metabolic risks	Number	2007	32719.3	55104.1	15710.7
Deaths	High SDI	Both	85+ years	Neoplasms	Metabolic risks	Number	2008	35048.5	59007.2	16811.7
Deaths	High SDI	Both	85+ years	Neoplasms	Metabolic risks	Number	2009	36966.4	62384.8	17649.6
Deaths	High SDI	Both	85+ years	Neoplasms	Metabolic risks	Number	2010	38716.8	65319.4	18486.7
Deaths	High SDI	Both	85+ years	Neoplasms	Metabolic risks	Number	2011	40605.7	68562.7	19441.1
Deaths	High SDI	Both	85+ years	Neoplasms	Metabolic risks	Number	2012	42684.5	72182.6	20421.8
Deaths	High SDI	Both	85+ years	Neoplasms	Metabolic risks	Number	2013	44559.4	75145	21295.3
Deaths	High SDI	Both	85+ years	Neoplasms	Metabolic risks	Number	2014	46120.2	77880.6	22059
Deaths	High SDI	Both	85+ years	Neoplasms	Metabolic risks	Number	2015	47954.9	81137.3	22960.2
Deaths	High SDI	Both	85+ years	Neoplasms	Metabolic risks	Number	2016	49144	83224.6	23555.1
Deaths	High SDI	Both	85+ years	Neoplasms	Metabolic risks	Number	2017	49658.8	84157.4	23842.4
Deaths	High SDI	Both	85+ years	Neoplasms	Metabolic risks	Number	2018	51385.4	87117	24617.2
Deaths	High SDI	Both	85+ years	Neoplasms	Metabolic risks	Number	2019	53948.9	91692	25822.9
Deaths	High-middle SDI	Both	20-24 years	Neoplasms	Metabolic risks	Number	1990	122.847	271.652	35.3642
Deaths	High-middle SDI	Both	20-24 years	Neoplasms	Metabolic risks	Number	1991	125.012	276.832	37.1438
Deaths	High-middle SDI	Both	20-24 years	Neoplasms	Metabolic risks	Number	1992	127.259	277.385	37.9352
Deaths	High-middle SDI	Both	20-24 years	Neoplasms	Metabolic risks	Number	1993	129.22	277.577	39.7071
Deaths	High-middle SDI	Both	20-24 years	Neoplasms	Metabolic risks	Number	1994	133.616	291.898	42.3212
Deaths	High-middle SDI	Both	20-24 years	Neoplasms	Metabolic risks	Number	1995	136.415	291.943	43.3443
Deaths	High-middle SDI	Both	20-24 years	Neoplasms	Metabolic risks	Number	1996	136.133	289.138	43.8193
Deaths	High-middle SDI	Both	20-24 years	Neoplasms	Metabolic risks	Number	1997	135.352	287.627	44.1787
Deaths	High-middle SDI	Both	20-24 years	Neoplasms	Metabolic risks	Number	1998	136.709	286.535	45.0839
Deaths	High-middle SDI	Both	20-24 years	Neoplasms	Metabolic risks	Number	1999	139.735	292.282	46.6471
Deaths	High-middle SDI	Both	20-24 years	Neoplasms	Metabolic risks	Number	2000	140.442	288.598	47.7608
Deaths	High-middle SDI	Both	20-24 years	Neoplasms	Metabolic risks	Number	2001	138.81	285.535	48.3542
Deaths	High-middle SDI	Both	20-24 years	Neoplasms	Metabolic risks	Number	2002	135.488	275.837	48.125
Deaths	High-middle SDI	Both	20-24 years	Neoplasms	Metabolic risks	Number	2003	133.857	267.817	49.5055
Deaths	High-middle SDI	Both	20-24 years	Neoplasms	Metabolic risks	Number	2004	134.33	267.566	50.3514
Deaths	High-middle SDI	Both	20-24 years	Neoplasms	Metabolic risks	Number	2005	136.372	270.469	51.918
Deaths	High-middle SDI	Both	20-24 years	Neoplasms	Metabolic risks	Number	2006	139.262	273.601	53.434
Deaths	High-middle SDI	Both	20-24 years	Neoplasms	Metabolic risks	Number	2007	144.859	279.769	56.6336
Deaths	High-middle SDI	Both	20-24 years	Neoplasms	Metabolic risks	Number	2008	151.495	290.178	58.8499
Deaths	High-middle SDI	Both	20-24 years	Neoplasms	Metabolic risks	Number	2009	155.893	298.496	61.8954
Deaths	High-middle SDI	Both	20-24 years	Neoplasms	Metabolic risks	Number	2010	158.42	301.161	64.1125
Deaths	High-middle SDI	Both	20-24 years	Neoplasms	Metabolic risks	Number	2011	154.839	293.599	63.2984
Deaths	High-middle SDI	Both	20-24 years	Neoplasms	Metabolic risks	Number	2012	148.864	274.838	62.9042
Deaths	High-middle SDI	Both	20-24 years	Neoplasms	Metabolic risks	Number	2013	145.433	269.652	62.9675
Deaths	High-middle SDI	Both	20-24 years	Neoplasms	Metabolic risks	Number	2014	143.81	261.669	63.7692
Deaths	High-middle SDI	Both	20-24 years	Neoplasms	Metabolic risks	Number	2015	140.952	252.035	63.6339
Deaths	High-middle SDI	Both	20-24 years	Neoplasms	Metabolic risks	Number	2016	138.019	246.102	62.7745
Deaths	High-middle SDI	Both	20-24 years	Neoplasms	Metabolic risks	Number	2017	137.357	241.493	62.8987
Deaths	High-middle SDI	Both	20-24 years	Neoplasms	Metabolic risks	Number	2018	139.519	243.001	64.6518
Deaths	High-middle SDI	Both	20-24 years	Neoplasms	Metabolic risks	Number	2019	140.683	241.444	66.4125
Deaths	High-middle SDI	Both	25-29 years	Neoplasms	Metabolic risks	Number	1990	225.017	430.448	90.3167
Deaths	High-middle SDI	Both	25-29 years	Neoplasms	Metabolic risks	Number	1991	232.673	445.888	95.1282
Deaths	High-middle SDI	Both	25-29 years	Neoplasms	Metabolic risks	Number	1992	239.514	464.7	97.6352
Deaths	High-middle SDI	Both	25-29 years	Neoplasms	Metabolic risks	Number	1993	246.884	474.158	102.722
Deaths	High-middle SDI	Both	25-29 years	Neoplasms	Metabolic risks	Number	1994	260.295	495.349	108.627
Deaths	High-middle SDI	Both	25-29 years	Neoplasms	Metabolic risks	Number	1995	270.358	523.051	112.439
Deaths	High-middle SDI	Both	25-29 years	Neoplasms	Metabolic risks	Number	1996	272.043	517.569	114.082
Deaths	High-middle SDI	Both	25-29 years	Neoplasms	Metabolic risks	Number	1997	272.745	519.677	115.01
Deaths	High-middle SDI	Both	25-29 years	Neoplasms	Metabolic risks	Number	1998	278.338	523.449	117.842
Deaths	High-middle SDI	Both	25-29 years	Neoplasms	Metabolic risks	Number	1999	284.252	534.577	123.103
Deaths	High-middle SDI	Both	25-29 years	Neoplasms	Metabolic risks	Number	2000	282.325	521.499	124.992
Deaths	High-middle SDI	Both	25-29 years	Neoplasms	Metabolic risks	Number	2001	275.425	504.373	124.22
Deaths	High-middle SDI	Both	25-29 years	Neoplasms	Metabolic risks	Number	2002	260.882	467.667	121.313
Deaths	High-middle SDI	Both	25-29 years	Neoplasms	Metabolic risks	Number	2003	254.142	447.494	123.357
Deaths	High-middle SDI	Both	25-29 years	Neoplasms	Metabolic risks	Number	2004	255.342	443.594	125.539
Deaths	High-middle SDI	Both	25-29 years	Neoplasms	Metabolic risks	Number	2005	258.923	443.218	129.756
Deaths	High-middle SDI	Both	25-29 years	Neoplasms	Metabolic risks	Number	2006	260.417	442.555	131.8
Deaths	High-middle SDI	Both	25-29 years	Neoplasms	Metabolic risks	Number	2007	266.946	452.209	136.445
Deaths	High-middle SDI	Both	25-29 years	Neoplasms	Metabolic risks	Number	2008	278.845	467.147	143.256
Deaths	High-middle SDI	Both	25-29 years	Neoplasms	Metabolic risks	Number	2009	291.572	486.28	149.776
Deaths	High-middle SDI	Both	25-29 years	Neoplasms	Metabolic risks	Number	2010	301.285	499.087	153.773
Deaths	High-middle SDI	Both	25-29 years	Neoplasms	Metabolic risks	Number	2011	307.02	509.022	157.044
Deaths	High-middle SDI	Both	25-29 years	Neoplasms	Metabolic risks	Number	2012	315.715	520.568	162.721
Deaths	High-middle SDI	Both	25-29 years	Neoplasms	Metabolic risks	Number	2013	328.271	540.93	168.793
Deaths	High-middle SDI	Both	25-29 years	Neoplasms	Metabolic risks	Number	2014	337.077	551.407	172.624
Deaths	High-middle SDI	Both	25-29 years	Neoplasms	Metabolic risks	Number	2015	341.967	555.202	179.081
Deaths	High-middle SDI	Both	25-29 years	Neoplasms	Metabolic risks	Number	2016	340.675	553.949	175.975
Deaths	High-middle SDI	Both	25-29 years	Neoplasms	Metabolic risks	Number	2017	335.673	542.442	175.1
Deaths	High-middle SDI	Both	25-29 years	Neoplasms	Metabolic risks	Number	2018	332.419	531.709	174.675
Deaths	High-middle SDI	Both	25-29 years	Neoplasms	Metabolic risks	Number	2019	325.671	518.133	173.342
Deaths	High-middle SDI	Both	30-34 years	Neoplasms	Metabolic risks	Number	1990	402.777	766.377	170.622
Deaths	High-middle SDI	Both	30-34 years	Neoplasms	Metabolic risks	Number	1991	414.982	762.488	175.43
Deaths	High-middle SDI	Both	30-34 years	Neoplasms	Metabolic risks	Number	1992	432.263	795.64	184.269
Deaths	High-middle SDI	Both	30-34 years	Neoplasms	Metabolic risks	Number	1993	456.59	845.321	199.001
Deaths	High-middle SDI	Both	30-34 years	Neoplasms	Metabolic risks	Number	1994	492.291	924.81	212.708
Deaths	High-middle SDI	Both	30-34 years	Neoplasms	Metabolic risks	Number	1995	518.536	981.712	220.155
Deaths	High-middle SDI	Both	30-34 years	Neoplasms	Metabolic risks	Number	1996	531.446	999.482	224.26
Deaths	High-middle SDI	Both	30-34 years	Neoplasms	Metabolic risks	Number	1997	537.451	1005.45	223.456
Deaths	High-middle SDI	Both	30-34 years	Neoplasms	Metabolic risks	Number	1998	548.791	1018.56	231.177
Deaths	High-middle SDI	Both	30-34 years	Neoplasms	Metabolic risks	Number	1999	560.534	1036.14	240.701
Deaths	High-middle SDI	Both	30-34 years	Neoplasms	Metabolic risks	Number	2000	561.406	1017.52	243.876
Deaths	High-middle SDI	Both	30-34 years	Neoplasms	Metabolic risks	Number	2001	551.24	995.016	244.741
Deaths	High-middle SDI	Both	30-34 years	Neoplasms	Metabolic risks	Number	2002	523.213	914.05	239.091
Deaths	High-middle SDI	Both	30-34 years	Neoplasms	Metabolic risks	Number	2003	511.018	888.971	241.021
Deaths	High-middle SDI	Both	30-34 years	Neoplasms	Metabolic risks	Number	2004	508.801	873.048	242.578
Deaths	High-middle SDI	Both	30-34 years	Neoplasms	Metabolic risks	Number	2005	504.858	852.571	245.92
Deaths	High-middle SDI	Both	30-34 years	Neoplasms	Metabolic risks	Number	2006	496.352	835.376	248.778
Deaths	High-middle SDI	Both	30-34 years	Neoplasms	Metabolic risks	Number	2007	501.145	831.803	253.611
Deaths	High-middle SDI	Both	30-34 years	Neoplasms	Metabolic risks	Number	2008	520.019	848.986	267.593
Deaths	High-middle SDI	Both	30-34 years	Neoplasms	Metabolic risks	Number	2009	539.882	880.931	281.153
Deaths	High-middle SDI	Both	30-34 years	Neoplasms	Metabolic risks	Number	2010	552.478	894.6	290.656
Deaths	High-middle SDI	Both	30-34 years	Neoplasms	Metabolic risks	Number	2011	546.319	888.18	289.121
Deaths	High-middle SDI	Both	30-34 years	Neoplasms	Metabolic risks	Number	2012	544.218	867.225	290.413
Deaths	High-middle SDI	Both	30-34 years	Neoplasms	Metabolic risks	Number	2013	559.565	890.608	300.281
Deaths	High-middle SDI	Both	30-34 years	Neoplasms	Metabolic risks	Number	2014	581.893	926.933	310.989
Deaths	High-middle SDI	Both	30-34 years	Neoplasms	Metabolic risks	Number	2015	602.553	953.326	324.047
Deaths	High-middle SDI	Both	30-34 years	Neoplasms	Metabolic risks	Number	2016	630.048	1014.12	339.798
Deaths	High-middle SDI	Both	30-34 years	Neoplasms	Metabolic risks	Number	2017	671.223	1076.04	351.924
Deaths	High-middle SDI	Both	30-34 years	Neoplasms	Metabolic risks	Number	2018	721.242	1135.59	382.076
Deaths	High-middle SDI	Both	30-34 years	Neoplasms	Metabolic risks	Number	2019	752.363	1227.45	400.179
Deaths	High-middle SDI	Both	35-39 years	Neoplasms	Metabolic risks	Number	1990	838.193	1574.82	341.775
Deaths	High-middle SDI	Both	35-39 years	Neoplasms	Metabolic risks	Number	1991	887.265	1658.03	360.288
Deaths	High-middle SDI	Both	35-39 years	Neoplasms	Metabolic risks	Number	1992	937.172	1737.07	388.691
Deaths	High-middle SDI	Both	35-39 years	Neoplasms	Metabolic risks	Number	1993	982.683	1845.6	419.544
Deaths	High-middle SDI	Both	35-39 years	Neoplasms	Metabolic risks	Number	1994	1013.61	1882.77	442.748
Deaths	High-middle SDI	Both	35-39 years	Neoplasms	Metabolic risks	Number	1995	1024.02	1910.63	441.883
Deaths	High-middle SDI	Both	35-39 years	Neoplasms	Metabolic risks	Number	1996	1018.27	1878.77	441.33
Deaths	High-middle SDI	Both	35-39 years	Neoplasms	Metabolic risks	Number	1997	1017.55	1848.65	445.45
Deaths	High-middle SDI	Both	35-39 years	Neoplasms	Metabolic risks	Number	1998	1034.15	1889.07	447.652
Deaths	High-middle SDI	Both	35-39 years	Neoplasms	Metabolic risks	Number	1999	1083.56	1966.33	467.858
Deaths	High-middle SDI	Both	35-39 years	Neoplasms	Metabolic risks	Number	2000	1118.36	1999.44	487.033
Deaths	High-middle SDI	Both	35-39 years	Neoplasms	Metabolic risks	Number	2001	1116.62	1997.81	500.237
Deaths	High-middle SDI	Both	35-39 years	Neoplasms	Metabolic risks	Number	2002	1088.97	1913.53	489.11
Deaths	High-middle SDI	Both	35-39 years	Neoplasms	Metabolic risks	Number	2003	1075.67	1861.7	498.616
Deaths	High-middle SDI	Both	35-39 years	Neoplasms	Metabolic risks	Number	2004	1075.98	1829.3	503.445
Deaths	High-middle SDI	Both	35-39 years	Neoplasms	Metabolic risks	Number	2005	1086.9	1856.5	515.931
Deaths	High-middle SDI	Both	35-39 years	Neoplasms	Metabolic risks	Number	2006	1089.6	1831.87	521.166
Deaths	High-middle SDI	Both	35-39 years	Neoplasms	Metabolic risks	Number	2007	1102.76	1866.07	540.527
Deaths	High-middle SDI	Both	35-39 years	Neoplasms	Metabolic risks	Number	2008	1121.03	1853.64	549.336
Deaths	High-middle SDI	Both	35-39 years	Neoplasms	Metabolic risks	Number	2009	1112.93	1815.47	559.683
Deaths	High-middle SDI	Both	35-39 years	Neoplasms	Metabolic risks	Number	2010	1105.38	1787.46	570.51
Deaths	High-middle SDI	Both	35-39 years	Neoplasms	Metabolic risks	Number	2011	1070.77	1724.66	552.216
Deaths	High-middle SDI	Both	35-39 years	Neoplasms	Metabolic risks	Number	2012	1049.29	1678.54	552.676
Deaths	High-middle SDI	Both	35-39 years	Neoplasms	Metabolic risks	Number	2013	1058.58	1692.15	566.314
Deaths	High-middle SDI	Both	35-39 years	Neoplasms	Metabolic risks	Number	2014	1094.15	1741.22	585.696
Deaths	High-middle SDI	Both	35-39 years	Neoplasms	Metabolic risks	Number	2015	1127.2	1787.14	609.317
Deaths	High-middle SDI	Both	35-39 years	Neoplasms	Metabolic risks	Number	2016	1147.72	1819.82	623.256
Deaths	High-middle SDI	Both	35-39 years	Neoplasms	Metabolic risks	Number	2017	1194.55	1904.06	637.563
Deaths	High-middle SDI	Both	35-39 years	Neoplasms	Metabolic risks	Number	2018	1265.75	1984.04	670.821
Deaths	High-middle SDI	Both	35-39 years	Neoplasms	Metabolic risks	Number	2019	1322.36	2124.11	722.098
Deaths	High-middle SDI	Both	40-44 years	Neoplasms	Metabolic risks	Number	1990	1473.84	2700.7	632.399
Deaths	High-middle SDI	Both	40-44 years	Neoplasms	Metabolic risks	Number	1991	1615.74	2879.56	695.972
Deaths	High-middle SDI	Both	40-44 years	Neoplasms	Metabolic risks	Number	1992	1751.26	3108.16	759.038
Deaths	High-middle SDI	Both	40-44 years	Neoplasms	Metabolic risks	Number	1993	1922.63	3443.05	843.18
Deaths	High-middle SDI	Both	40-44 years	Neoplasms	Metabolic risks	Number	1994	2053.95	3687.59	913.298
Deaths	High-middle SDI	Both	40-44 years	Neoplasms	Metabolic risks	Number	1995	2159.51	3856.83	948.125
Deaths	High-middle SDI	Both	40-44 years	Neoplasms	Metabolic risks	Number	1996	2174.73	3916.05	953.567
Deaths	High-middle SDI	Both	40-44 years	Neoplasms	Metabolic risks	Number	1997	2180.97	3815.15	960.491
Deaths	High-middle SDI	Both	40-44 years	Neoplasms	Metabolic risks	Number	1998	2188.7	3877.76	978.476
Deaths	High-middle SDI	Both	40-44 years	Neoplasms	Metabolic risks	Number	1999	2216.34	3874.22	1013.01
Deaths	High-middle SDI	Both	40-44 years	Neoplasms	Metabolic risks	Number	2000	2194.88	3781.48	1012.62
Deaths	High-middle SDI	Both	40-44 years	Neoplasms	Metabolic risks	Number	2001	2160.46	3709.58	1015.01
Deaths	High-middle SDI	Both	40-44 years	Neoplasms	Metabolic risks	Number	2002	2147.89	3633.88	1010.17
Deaths	High-middle SDI	Both	40-44 years	Neoplasms	Metabolic risks	Number	2003	2145.92	3595.62	1038.12
Deaths	High-middle SDI	Both	40-44 years	Neoplasms	Metabolic risks	Number	2004	2203.62	3675.98	1068.92
Deaths	High-middle SDI	Both	40-44 years	Neoplasms	Metabolic risks	Number	2005	2305.06	3836.28	1128.91
Deaths	High-middle SDI	Both	40-44 years	Neoplasms	Metabolic risks	Number	2006	2380.43	3941.25	1154.67
Deaths	High-middle SDI	Both	40-44 years	Neoplasms	Metabolic risks	Number	2007	2466.55	4084.42	1196.26
Deaths	High-middle SDI	Both	40-44 years	Neoplasms	Metabolic risks	Number	2008	2516.51	4095.99	1209.95
Deaths	High-middle SDI	Both	40-44 years	Neoplasms	Metabolic risks	Number	2009	2472	4036	1238.89
Deaths	High-middle SDI	Both	40-44 years	Neoplasms	Metabolic risks	Number	2010	2468.44	3978.21	1238.94
Deaths	High-middle SDI	Both	40-44 years	Neoplasms	Metabolic risks	Number	2011	2421.02	3969.69	1203.73
Deaths	High-middle SDI	Both	40-44 years	Neoplasms	Metabolic risks	Number	2012	2387.84	3851.12	1211.68
Deaths	High-middle SDI	Both	40-44 years	Neoplasms	Metabolic risks	Number	2013	2391.08	3851.9	1231.26
Deaths	High-middle SDI	Both	40-44 years	Neoplasms	Metabolic risks	Number	2014	2435.32	3974.17	1258.19
Deaths	High-middle SDI	Both	40-44 years	Neoplasms	Metabolic risks	Number	2015	2461.72	3983.25	1277.63
Deaths	High-middle SDI	Both	40-44 years	Neoplasms	Metabolic risks	Number	2016	2463.94	3986.67	1294.79
Deaths	High-middle SDI	Both	40-44 years	Neoplasms	Metabolic risks	Number	2017	2486.56	3983.57	1290.23
Deaths	High-middle SDI	Both	40-44 years	Neoplasms	Metabolic risks	Number	2018	2553.16	4049.51	1334.81
Deaths	High-middle SDI	Both	40-44 years	Neoplasms	Metabolic risks	Number	2019	2615.08	4224.18	1400.8
Deaths	High-middle SDI	Both	45-49 years	Neoplasms	Metabolic risks	Number	1990	2541.26	4409.12	1164.39
Deaths	High-middle SDI	Both	45-49 years	Neoplasms	Metabolic risks	Number	1991	2623.59	4481.11	1183.5
Deaths	High-middle SDI	Both	45-49 years	Neoplasms	Metabolic risks	Number	1992	2825.23	4927.82	1287.62
Deaths	High-middle SDI	Both	45-49 years	Neoplasms	Metabolic risks	Number	1993	3101.27	5449.04	1419.57
Deaths	High-middle SDI	Both	45-49 years	Neoplasms	Metabolic risks	Number	1994	3478.23	6026.7	1644.89
Deaths	High-middle SDI	Both	45-49 years	Neoplasms	Metabolic risks	Number	1995	3732.39	6513.96	1763.18
Deaths	High-middle SDI	Both	45-49 years	Neoplasms	Metabolic risks	Number	1996	3901.42	6703.89	1868.06
Deaths	High-middle SDI	Both	45-49 years	Neoplasms	Metabolic risks	Number	1997	3990.58	6823.14	1876.48
Deaths	High-middle SDI	Both	45-49 years	Neoplasms	Metabolic risks	Number	1998	4164.27	7199.4	1966.27
Deaths	High-middle SDI	Both	45-49 years	Neoplasms	Metabolic risks	Number	1999	4379.36	7454.05	2082.1
Deaths	High-middle SDI	Both	45-49 years	Neoplasms	Metabolic risks	Number	2000	4589.02	7757.68	2175.03
Deaths	High-middle SDI	Both	45-49 years	Neoplasms	Metabolic risks	Number	2001	4617.32	7792.29	2250.52
Deaths	High-middle SDI	Both	45-49 years	Neoplasms	Metabolic risks	Number	2002	4578.22	7759.19	2242.56
Deaths	High-middle SDI	Both	45-49 years	Neoplasms	Metabolic risks	Number	2003	4575.74	7539.09	2280.04
Deaths	High-middle SDI	Both	45-49 years	Neoplasms	Metabolic risks	Number	2004	4597.35	7578.56	2348.03
Deaths	High-middle SDI	Both	45-49 years	Neoplasms	Metabolic risks	Number	2005	4630	7608.81	2403.78
Deaths	High-middle SDI	Both	45-49 years	Neoplasms	Metabolic risks	Number	2006	4544.04	7402.65	2350.58
Deaths	High-middle SDI	Both	45-49 years	Neoplasms	Metabolic risks	Number	2007	4593.8	7549.05	2384.59
Deaths	High-middle SDI	Both	45-49 years	Neoplasms	Metabolic risks	Number	2008	4816.25	7741.44	2473.08
Deaths	High-middle SDI	Both	45-49 years	Neoplasms	Metabolic risks	Number	2009	5019.13	8173.64	2632.68
Deaths	High-middle SDI	Both	45-49 years	Neoplasms	Metabolic risks	Number	2010	5173.39	8364.66	2707.89
Deaths	High-middle SDI	Both	45-49 years	Neoplasms	Metabolic risks	Number	2011	5209.66	8638.4	2696.33
Deaths	High-middle SDI	Both	45-49 years	Neoplasms	Metabolic risks	Number	2012	5249.41	8530.11	2677.36
Deaths	High-middle SDI	Both	45-49 years	Neoplasms	Metabolic risks	Number	2013	5259.11	8568.41	2730.66
Deaths	High-middle SDI	Both	45-49 years	Neoplasms	Metabolic risks	Number	2014	5222.03	8494.72	2710.63
Deaths	High-middle SDI	Both	45-49 years	Neoplasms	Metabolic risks	Number	2015	5260.55	8503.92	2753.72
Deaths	High-middle SDI	Both	45-49 years	Neoplasms	Metabolic risks	Number	2016	5266.81	8525.49	2746.87
Deaths	High-middle SDI	Both	45-49 years	Neoplasms	Metabolic risks	Number	2017	5229.13	8432.93	2701.85
Deaths	High-middle SDI	Both	45-49 years	Neoplasms	Metabolic risks	Number	2018	5270.9	8487.91	2694.24
Deaths	High-middle SDI	Both	45-49 years	Neoplasms	Metabolic risks	Number	2019	5383.54	8756.25	2837.77
Deaths	High-middle SDI	Both	50-54 years	Neoplasms	Metabolic risks	Number	1990	7985.67	12789.1	4130.47
Deaths	High-middle SDI	Both	50-54 years	Neoplasms	Metabolic risks	Number	1991	8127.71	12876.4	4237.61
Deaths	High-middle SDI	Both	50-54 years	Neoplasms	Metabolic risks	Number	1992	8206.98	13275.6	4297.82
Deaths	High-middle SDI	Both	50-54 years	Neoplasms	Metabolic risks	Number	1993	8285.21	13214.9	4370.47
Deaths	High-middle SDI	Both	50-54 years	Neoplasms	Metabolic risks	Number	1994	8092.59	12996.4	4262.02
Deaths	High-middle SDI	Both	50-54 years	Neoplasms	Metabolic risks	Number	1995	7786.86	12505.1	4042.61
Deaths	High-middle SDI	Both	50-54 years	Neoplasms	Metabolic risks	Number	1996	7652.13	12312.5	3921.7
Deaths	High-middle SDI	Both	50-54 years	Neoplasms	Metabolic risks	Number	1997	7899.77	12622.9	4036.65
Deaths	High-middle SDI	Both	50-54 years	Neoplasms	Metabolic risks	Number	1998	8293.08	13385.9	4264.56
Deaths	High-middle SDI	Both	50-54 years	Neoplasms	Metabolic risks	Number	1999	9141.24	14652	4729.65
Deaths	High-middle SDI	Both	50-54 years	Neoplasms	Metabolic risks	Number	2000	9824.83	15607.5	5192.04
Deaths	High-middle SDI	Both	50-54 years	Neoplasms	Metabolic risks	Number	2001	10474.2	16672.1	5565.38
Deaths	High-middle SDI	Both	50-54 years	Neoplasms	Metabolic risks	Number	2002	10990.5	17492.5	5861.55
Deaths	High-middle SDI	Both	50-54 years	Neoplasms	Metabolic risks	Number	2003	11570.3	18262.2	6245.37
Deaths	High-middle SDI	Both	50-54 years	Neoplasms	Metabolic risks	Number	2004	11978.7	19005.5	6435.61
Deaths	High-middle SDI	Both	50-54 years	Neoplasms	Metabolic risks	Number	2005	12618.2	19931.8	6823.31
Deaths	High-middle SDI	Both	50-54 years	Neoplasms	Metabolic risks	Number	2006	12644.2	19887	6858.41
Deaths	High-middle SDI	Both	50-54 years	Neoplasms	Metabolic risks	Number	2007	12788.7	20109.9	6905.22
Deaths	High-middle SDI	Both	50-54 years	Neoplasms	Metabolic risks	Number	2008	12912.7	20009.2	7060.29
Deaths	High-middle SDI	Both	50-54 years	Neoplasms	Metabolic risks	Number	2009	12659.4	19523.6	7030.18
Deaths	High-middle SDI	Both	50-54 years	Neoplasms	Metabolic risks	Number	2010	12584	19304.9	7015.76
Deaths	High-middle SDI	Both	50-54 years	Neoplasms	Metabolic risks	Number	2011	12452.5	19331.3	6963.17
Deaths	High-middle SDI	Both	50-54 years	Neoplasms	Metabolic risks	Number	2012	12509.8	19215.9	7002.49
Deaths	High-middle SDI	Both	50-54 years	Neoplasms	Metabolic risks	Number	2013	12622.2	19442.4	7145.12
Deaths	High-middle SDI	Both	50-54 years	Neoplasms	Metabolic risks	Number	2014	12901.1	19757.7	7228.7
Deaths	High-middle SDI	Both	50-54 years	Neoplasms	Metabolic risks	Number	2015	13323	20517.8	7428.65
Deaths	High-middle SDI	Both	50-54 years	Neoplasms	Metabolic risks	Number	2016	13430.5	20771.9	7504.71
Deaths	High-middle SDI	Both	50-54 years	Neoplasms	Metabolic risks	Number	2017	13504.6	20849.3	7493.11
Deaths	High-middle SDI	Both	50-54 years	Neoplasms	Metabolic risks	Number	2018	13792.3	21219.7	7535.02
Deaths	High-middle SDI	Both	50-54 years	Neoplasms	Metabolic risks	Number	2019	14127.2	21851.8	7781.98
Deaths	High-middle SDI	Both	55-59 years	Neoplasms	Metabolic risks	Number	1990	11836.9	19150.2	5995.97
Deaths	High-middle SDI	Both	55-59 years	Neoplasms	Metabolic risks	Number	1991	12023.4	19386.9	6139.1
Deaths	High-middle SDI	Both	55-59 years	Neoplasms	Metabolic risks	Number	1992	12514.4	20467.4	6397.92
Deaths	High-middle SDI	Both	55-59 years	Neoplasms	Metabolic risks	Number	1993	13432.2	21560.4	6939.85
Deaths	High-middle SDI	Both	55-59 years	Neoplasms	Metabolic risks	Number	1994	14172.5	22699.8	7489.36
Deaths	High-middle SDI	Both	55-59 years	Neoplasms	Metabolic risks	Number	1995	14303.7	22886.3	7564.56
Deaths	High-middle SDI	Both	55-59 years	Neoplasms	Metabolic risks	Number	1996	13936.3	22130.7	7424.52
Deaths	High-middle SDI	Both	55-59 years	Neoplasms	Metabolic risks	Number	1997	13352.9	21187.4	7040.28
Deaths	High-middle SDI	Both	55-59 years	Neoplasms	Metabolic risks	Number	1998	12626.6	20208.2	6585.21
Deaths	High-middle SDI	Both	55-59 years	Neoplasms	Metabolic risks	Number	1999	12370.8	19772.9	6484.83
Deaths	High-middle SDI	Both	55-59 years	Neoplasms	Metabolic risks	Number	2000	12119.2	19574.4	6314.63
Deaths	High-middle SDI	Both	55-59 years	Neoplasms	Metabolic risks	Number	2001	12208.3	19866.1	6351.69
Deaths	High-middle SDI	Both	55-59 years	Neoplasms	Metabolic risks	Number	2002	13052	20978.3	6777.03
Deaths	High-middle SDI	Both	55-59 years	Neoplasms	Metabolic risks	Number	2003	14113.2	22611.6	7438.86
Deaths	High-middle SDI	Both	55-59 years	Neoplasms	Metabolic risks	Number	2004	15376.3	24590.7	8094.02
Deaths	High-middle SDI	Both	55-59 years	Neoplasms	Metabolic risks	Number	2005	16700.1	26590.1	8928.54
Deaths	High-middle SDI	Both	55-59 years	Neoplasms	Metabolic risks	Number	2006	17538.9	27990.1	9388.39
Deaths	High-middle SDI	Both	55-59 years	Neoplasms	Metabolic risks	Number	2007	18247	28755.4	9793.46
Deaths	High-middle SDI	Both	55-59 years	Neoplasms	Metabolic risks	Number	2008	19147.9	30174.9	10331.6
Deaths	High-middle SDI	Both	55-59 years	Neoplasms	Metabolic risks	Number	2009	19429.3	30431.5	10562.6
Deaths	High-middle SDI	Both	55-59 years	Neoplasms	Metabolic risks	Number	2010	20119.6	31446.3	10961.5
Deaths	High-middle SDI	Both	55-59 years	Neoplasms	Metabolic risks	Number	2011	20367.4	32339.1	11103.7
Deaths	High-middle SDI	Both	55-59 years	Neoplasms	Metabolic risks	Number	2012	20709.3	32346.8	11331.3
Deaths	High-middle SDI	Both	55-59 years	Neoplasms	Metabolic risks	Number	2013	20724.8	32080.8	11410.1
Deaths	High-middle SDI	Both	55-59 years	Neoplasms	Metabolic risks	Number	2014	20806.6	32267.2	11469.1
Deaths	High-middle SDI	Both	55-59 years	Neoplasms	Metabolic risks	Number	2015	21166.4	32791.2	11757.2
Deaths	High-middle SDI	Both	55-59 years	Neoplasms	Metabolic risks	Number	2016	21135.3	32804.4	11909.4
Deaths	High-middle SDI	Both	55-59 years	Neoplasms	Metabolic risks	Number	2017	21105.7	32590.2	11766.9
Deaths	High-middle SDI	Both	55-59 years	Neoplasms	Metabolic risks	Number	2018	21575.7	33189.2	11967.9
Deaths	High-middle SDI	Both	55-59 years	Neoplasms	Metabolic risks	Number	2019	22263.6	34663.5	12331.4
Deaths	High-middle SDI	Both	60-64 years	Neoplasms	Metabolic risks	Number	1990	17411.4	28136.9	9032.24
Deaths	High-middle SDI	Both	60-64 years	Neoplasms	Metabolic risks	Number	1991	18006.2	28937.2	9418.75
Deaths	High-middle SDI	Both	60-64 years	Neoplasms	Metabolic risks	Number	1992	18352	29428.1	9573.51
Deaths	High-middle SDI	Both	60-64 years	Neoplasms	Metabolic risks	Number	1993	18919.8	30589.1	9946.52
Deaths	High-middle SDI	Both	60-64 years	Neoplasms	Metabolic risks	Number	1994	18900.2	30736	9920.39
Deaths	High-middle SDI	Both	60-64 years	Neoplasms	Metabolic risks	Number	1995	18582.3	30166	9663.38
Deaths	High-middle SDI	Both	60-64 years	Neoplasms	Metabolic risks	Number	1996	18312.1	29487.5	9561.97
Deaths	High-middle SDI	Both	60-64 years	Neoplasms	Metabolic risks	Number	1997	18465.5	29712.9	9638.93
Deaths	High-middle SDI	Both	60-64 years	Neoplasms	Metabolic risks	Number	1998	18742.6	30169.1	9784.6
Deaths	High-middle SDI	Both	60-64 years	Neoplasms	Metabolic risks	Number	1999	19583.4	31275.2	10329.5
Deaths	High-middle SDI	Both	60-64 years	Neoplasms	Metabolic risks	Number	2000	20019	31904.5	10703.8
Deaths	High-middle SDI	Both	60-64 years	Neoplasms	Metabolic risks	Number	2001	20122.2	32387.4	10723.9
Deaths	High-middle SDI	Both	60-64 years	Neoplasms	Metabolic risks	Number	2002	20126.7	32218.3	10739.6
Deaths	High-middle SDI	Both	60-64 years	Neoplasms	Metabolic risks	Number	2003	19763.5	31619	10516.9
Deaths	High-middle SDI	Both	60-64 years	Neoplasms	Metabolic risks	Number	2004	19200.1	31042.1	10118.1
Deaths	High-middle SDI	Both	60-64 years	Neoplasms	Metabolic risks	Number	2005	18995.5	30575.5	10014.3
Deaths	High-middle SDI	Both	60-64 years	Neoplasms	Metabolic risks	Number	2006	18976.5	30708.7	9965.37
Deaths	High-middle SDI	Both	60-64 years	Neoplasms	Metabolic risks	Number	2007	20141.3	32244	10523
Deaths	High-middle SDI	Both	60-64 years	Neoplasms	Metabolic risks	Number	2008	21727.3	35199.2	11532.8
Deaths	High-middle SDI	Both	60-64 years	Neoplasms	Metabolic risks	Number	2009	23596.5	37762.9	12559.7
Deaths	High-middle SDI	Both	60-64 years	Neoplasms	Metabolic risks	Number	2010	25306.8	40293.6	13579.4
Deaths	High-middle SDI	Both	60-64 years	Neoplasms	Metabolic risks	Number	2011	26704	42985.1	14411.7
Deaths	High-middle SDI	Both	60-64 years	Neoplasms	Metabolic risks	Number	2012	27588.4	43897.7	14914.2
Deaths	High-middle SDI	Both	60-64 years	Neoplasms	Metabolic risks	Number	2013	28517.1	45155.6	15453.7
Deaths	High-middle SDI	Both	60-64 years	Neoplasms	Metabolic risks	Number	2014	29292.8	46133.8	16011.3
Deaths	High-middle SDI	Both	60-64 years	Neoplasms	Metabolic risks	Number	2015	30711.3	48427.8	16638.8
Deaths	High-middle SDI	Both	60-64 years	Neoplasms	Metabolic risks	Number	2016	31176.9	49368.5	17038.3
Deaths	High-middle SDI	Both	60-64 years	Neoplasms	Metabolic risks	Number	2017	31319.1	49322.4	17069.2
Deaths	High-middle SDI	Both	60-64 years	Neoplasms	Metabolic risks	Number	2018	31681.8	49461.7	17209.6
Deaths	High-middle SDI	Both	60-64 years	Neoplasms	Metabolic risks	Number	2019	32158.8	50706.7	17783.4
Deaths	High-middle SDI	Both	65-69 years	Neoplasms	Metabolic risks	Number	1990	18133.2	29436.9	9099.05
Deaths	High-middle SDI	Both	65-69 years	Neoplasms	Metabolic risks	Number	1991	19359.7	31520.6	9795.53
Deaths	High-middle SDI	Both	65-69 years	Neoplasms	Metabolic risks	Number	1992	20719.7	33909	10530.3
Deaths	High-middle SDI	Both	65-69 years	Neoplasms	Metabolic risks	Number	1993	22344.7	36474.8	11486.4
Deaths	High-middle SDI	Both	65-69 years	Neoplasms	Metabolic risks	Number	1994	23561.8	38318.2	12277
Deaths	High-middle SDI	Both	65-69 years	Neoplasms	Metabolic risks	Number	1995	24119	39160	12505.7
Deaths	High-middle SDI	Both	65-69 years	Neoplasms	Metabolic risks	Number	1996	24318.5	39347.4	12655.2
Deaths	High-middle SDI	Both	65-69 years	Neoplasms	Metabolic risks	Number	1997	24212.3	39103.6	12547.2
Deaths	High-middle SDI	Both	65-69 years	Neoplasms	Metabolic risks	Number	1998	24064.1	38872.2	12334.3
Deaths	High-middle SDI	Both	65-69 years	Neoplasms	Metabolic risks	Number	1999	24152.6	39226.9	12492.5
Deaths	High-middle SDI	Both	65-69 years	Neoplasms	Metabolic risks	Number	2000	24150.7	39072.5	12546
Deaths	High-middle SDI	Both	65-69 years	Neoplasms	Metabolic risks	Number	2001	24323.5	39865.2	12577.9
Deaths	High-middle SDI	Both	65-69 years	Neoplasms	Metabolic risks	Number	2002	25244.8	41152.3	13221.5
Deaths	High-middle SDI	Both	65-69 years	Neoplasms	Metabolic risks	Number	2003	26522.3	43388.7	13877.9
Deaths	High-middle SDI	Both	65-69 years	Neoplasms	Metabolic risks	Number	2004	27429.4	44723.1	14308
Deaths	High-middle SDI	Both	65-69 years	Neoplasms	Metabolic risks	Number	2005	28137.6	45387.2	14917.7
Deaths	High-middle SDI	Both	65-69 years	Neoplasms	Metabolic risks	Number	2006	27689.8	44824.7	14721.4
Deaths	High-middle SDI	Both	65-69 years	Neoplasms	Metabolic risks	Number	2007	27290.9	43953.9	14449.4
Deaths	High-middle SDI	Both	65-69 years	Neoplasms	Metabolic risks	Number	2008	26808	43128.4	14234.7
Deaths	High-middle SDI	Both	65-69 years	Neoplasms	Metabolic risks	Number	2009	26191	42134.4	13845.4
Deaths	High-middle SDI	Both	65-69 years	Neoplasms	Metabolic risks	Number	2010	26012	42137.7	13550.1
Deaths	High-middle SDI	Both	65-69 years	Neoplasms	Metabolic risks	Number	2011	26268.9	42643.5	13792.2
Deaths	High-middle SDI	Both	65-69 years	Neoplasms	Metabolic risks	Number	2012	27636.8	44726.1	14525.8
Deaths	High-middle SDI	Both	65-69 years	Neoplasms	Metabolic risks	Number	2013	29078.1	46769.4	15378.4
Deaths	High-middle SDI	Both	65-69 years	Neoplasms	Metabolic risks	Number	2014	31217.7	49974.7	16720.5
Deaths	High-middle SDI	Both	65-69 years	Neoplasms	Metabolic risks	Number	2015	33505.4	53415.6	18009.6
Deaths	High-middle SDI	Both	65-69 years	Neoplasms	Metabolic risks	Number	2016	35467.6	56526	19041.3
Deaths	High-middle SDI	Both	65-69 years	Neoplasms	Metabolic risks	Number	2017	36434.2	57920.1	19574.3
Deaths	High-middle SDI	Both	65-69 years	Neoplasms	Metabolic risks	Number	2018	37973.1	60226.7	20273.9
Deaths	High-middle SDI	Both	65-69 years	Neoplasms	Metabolic risks	Number	2019	39649.1	63488.3	21591.2
Deaths	High-middle SDI	Both	70-74 years	Neoplasms	Metabolic risks	Number	1990	14931.5	24707.8	7277.54
Deaths	High-middle SDI	Both	70-74 years	Neoplasms	Metabolic risks	Number	1991	15841.6	26172.1	7758.82
Deaths	High-middle SDI	Both	70-74 years	Neoplasms	Metabolic risks	Number	1992	17207.3	28709.5	8483.88
Deaths	High-middle SDI	Both	70-74 years	Neoplasms	Metabolic risks	Number	1993	19058.6	31429.4	9401.26
Deaths	High-middle SDI	Both	70-74 years	Neoplasms	Metabolic risks	Number	1994	20680.8	34322.9	10248.3
Deaths	High-middle SDI	Both	70-74 years	Neoplasms	Metabolic risks	Number	1995	22031.4	36268.2	10798.2
Deaths	High-middle SDI	Both	70-74 years	Neoplasms	Metabolic risks	Number	1996	23104.1	38094.5	11495.9
Deaths	High-middle SDI	Both	70-74 years	Neoplasms	Metabolic risks	Number	1997	24275.7	39897.4	11980.6
Deaths	High-middle SDI	Both	70-74 years	Neoplasms	Metabolic risks	Number	1998	25351.5	41565.8	12570.2
Deaths	High-middle SDI	Both	70-74 years	Neoplasms	Metabolic risks	Number	1999	26768.7	43711.6	13238.4
Deaths	High-middle SDI	Both	70-74 years	Neoplasms	Metabolic risks	Number	2000	27731.4	45234.8	13792.2
Deaths	High-middle SDI	Both	70-74 years	Neoplasms	Metabolic risks	Number	2001	28556.6	46850.6	14133.9
Deaths	High-middle SDI	Both	70-74 years	Neoplasms	Metabolic risks	Number	2002	29260.1	48180.3	14475.3
Deaths	High-middle SDI	Both	70-74 years	Neoplasms	Metabolic risks	Number	2003	30006.4	49354	14890.5
Deaths	High-middle SDI	Both	70-74 years	Neoplasms	Metabolic risks	Number	2004	30208.6	49972.4	14862.7
Deaths	High-middle SDI	Both	70-74 years	Neoplasms	Metabolic risks	Number	2005	30629.2	50778.1	15047.7
Deaths	High-middle SDI	Both	70-74 years	Neoplasms	Metabolic risks	Number	2006	30564.2	50718	15103.3
Deaths	High-middle SDI	Both	70-74 years	Neoplasms	Metabolic risks	Number	2007	31269.2	51473.6	15418.2
Deaths	High-middle SDI	Both	70-74 years	Neoplasms	Metabolic risks	Number	2008	32209.1	53096.2	16222.1
Deaths	High-middle SDI	Both	70-74 years	Neoplasms	Metabolic risks	Number	2009	32915	53358.7	16666.7
Deaths	High-middle SDI	Both	70-74 years	Neoplasms	Metabolic risks	Number	2010	33567.1	54329.4	17151.4
Deaths	High-middle SDI	Both	70-74 years	Neoplasms	Metabolic risks	Number	2011	33297.4	54041.8	17079.1
Deaths	High-middle SDI	Both	70-74 years	Neoplasms	Metabolic risks	Number	2012	32664.5	52836.6	16816.8
Deaths	High-middle SDI	Both	70-74 years	Neoplasms	Metabolic risks	Number	2013	31581.1	51277	16263.4
Deaths	High-middle SDI	Both	70-74 years	Neoplasms	Metabolic risks	Number	2014	30843.5	50148.6	15812.1
Deaths	High-middle SDI	Both	70-74 years	Neoplasms	Metabolic risks	Number	2015	30917	50184.9	15795.5
Deaths	High-middle SDI	Both	70-74 years	Neoplasms	Metabolic risks	Number	2016	31509.2	51239.7	16047.3
Deaths	High-middle SDI	Both	70-74 years	Neoplasms	Metabolic risks	Number	2017	33374.7	54428.6	16838.2
Deaths	High-middle SDI	Both	70-74 years	Neoplasms	Metabolic risks	Number	2018	35792.6	57876.7	17863
Deaths	High-middle SDI	Both	70-74 years	Neoplasms	Metabolic risks	Number	2019	38954.3	63532.1	20097.2
Deaths	High-middle SDI	Both	75-79 years	Neoplasms	Metabolic risks	Number	1990	15154.9	24946.6	7330.42
Deaths	High-middle SDI	Both	75-79 years	Neoplasms	Metabolic risks	Number	1991	15158	25046.4	7307.24
Deaths	High-middle SDI	Both	75-79 years	Neoplasms	Metabolic risks	Number	1992	15000.1	25039.1	7194.62
Deaths	High-middle SDI	Both	75-79 years	Neoplasms	Metabolic risks	Number	1993	14849.6	24727.9	7118.77
Deaths	High-middle SDI	Both	75-79 years	Neoplasms	Metabolic risks	Number	1994	14831.9	24732.3	7198.78
Deaths	High-middle SDI	Both	75-79 years	Neoplasms	Metabolic risks	Number	1995	15060.6	25231.5	7179.52
Deaths	High-middle SDI	Both	75-79 years	Neoplasms	Metabolic risks	Number	1996	15862.7	26597.1	7671.77
Deaths	High-middle SDI	Both	75-79 years	Neoplasms	Metabolic risks	Number	1997	17102.8	28576.4	8233.65
Deaths	High-middle SDI	Both	75-79 years	Neoplasms	Metabolic risks	Number	1998	18686.3	31134.4	9027.51
Deaths	High-middle SDI	Both	75-79 years	Neoplasms	Metabolic risks	Number	1999	20444.5	34190.9	9823.22
Deaths	High-middle SDI	Both	75-79 years	Neoplasms	Metabolic risks	Number	2000	21902.4	36323.9	10604.3
Deaths	High-middle SDI	Both	75-79 years	Neoplasms	Metabolic risks	Number	2001	23274.4	38770.1	11206
Deaths	High-middle SDI	Both	75-79 years	Neoplasms	Metabolic risks	Number	2002	24948.8	41462.4	12067.6
Deaths	High-middle SDI	Both	75-79 years	Neoplasms	Metabolic risks	Number	2003	26648.7	44422.1	12755.1
Deaths	High-middle SDI	Both	75-79 years	Neoplasms	Metabolic risks	Number	2004	28020.2	46628.4	13524.1
Deaths	High-middle SDI	Both	75-79 years	Neoplasms	Metabolic risks	Number	2005	29345	49115	14255.6
Deaths	High-middle SDI	Both	75-79 years	Neoplasms	Metabolic risks	Number	2006	29940.3	50024.7	14597.3
Deaths	High-middle SDI	Both	75-79 years	Neoplasms	Metabolic risks	Number	2007	30592	50896.4	14875
Deaths	High-middle SDI	Both	75-79 years	Neoplasms	Metabolic risks	Number	2008	31381.8	52217.5	15330.6
Deaths	High-middle SDI	Both	75-79 years	Neoplasms	Metabolic risks	Number	2009	31802.4	52612.7	15452.5
Deaths	High-middle SDI	Both	75-79 years	Neoplasms	Metabolic risks	Number	2010	32266.2	53142.2	15728.2
Deaths	High-middle SDI	Both	75-79 years	Neoplasms	Metabolic risks	Number	2011	32527.5	53630.5	15930.8
Deaths	High-middle SDI	Both	75-79 years	Neoplasms	Metabolic risks	Number	2012	33060.5	54581	16266.9
Deaths	High-middle SDI	Both	75-79 years	Neoplasms	Metabolic risks	Number	2013	33397.7	54994.2	16694.4
Deaths	High-middle SDI	Both	75-79 years	Neoplasms	Metabolic risks	Number	2014	33956.2	55817.4	17028.1
Deaths	High-middle SDI	Both	75-79 years	Neoplasms	Metabolic risks	Number	2015	34703.5	56337.7	17582.5
Deaths	High-middle SDI	Both	75-79 years	Neoplasms	Metabolic risks	Number	2016	34674.2	56704.3	17524.7
Deaths	High-middle SDI	Both	75-79 years	Neoplasms	Metabolic risks	Number	2017	34072.5	55520.1	17231.4
Deaths	High-middle SDI	Both	75-79 years	Neoplasms	Metabolic risks	Number	2018	33705.6	54924.5	16944
Deaths	High-middle SDI	Both	75-79 years	Neoplasms	Metabolic risks	Number	2019	33659.2	54966.7	16901.9
Deaths	High-middle SDI	Both	80-84 years	Neoplasms	Metabolic risks	Number	1990	9196.31	15575.7	4298.25
Deaths	High-middle SDI	Both	80-84 years	Neoplasms	Metabolic risks	Number	1991	9733.43	16557.6	4579.29
Deaths	High-middle SDI	Both	80-84 years	Neoplasms	Metabolic risks	Number	1992	10205.2	17260.5	4805.68
Deaths	High-middle SDI	Both	80-84 years	Neoplasms	Metabolic risks	Number	1993	10851.3	18248	5165.53
Deaths	High-middle SDI	Both	80-84 years	Neoplasms	Metabolic risks	Number	1994	11262.8	18953.2	5355.67
Deaths	High-middle SDI	Both	80-84 years	Neoplasms	Metabolic risks	Number	1995	11544.5	19404.3	5487.68
Deaths	High-middle SDI	Both	80-84 years	Neoplasms	Metabolic risks	Number	1996	11545.8	19472.2	5423.37
Deaths	High-middle SDI	Both	80-84 years	Neoplasms	Metabolic risks	Number	1997	11442.9	19356.7	5372.52
Deaths	High-middle SDI	Both	80-84 years	Neoplasms	Metabolic risks	Number	1998	11294.6	19196	5261.33
Deaths	High-middle SDI	Both	80-84 years	Neoplasms	Metabolic risks	Number	1999	11482.6	19494.4	5338.09
Deaths	High-middle SDI	Both	80-84 years	Neoplasms	Metabolic risks	Number	2000	11860.6	20210.3	5466.91
Deaths	High-middle SDI	Both	80-84 years	Neoplasms	Metabolic risks	Number	2001	12797.6	21785.8	5893.22
Deaths	High-middle SDI	Both	80-84 years	Neoplasms	Metabolic risks	Number	2002	14182.1	24000.3	6476.79
Deaths	High-middle SDI	Both	80-84 years	Neoplasms	Metabolic risks	Number	2003	15853.8	26887	7270.87
Deaths	High-middle SDI	Both	80-84 years	Neoplasms	Metabolic risks	Number	2004	17358.5	29514.1	7943.55
Deaths	High-middle SDI	Both	80-84 years	Neoplasms	Metabolic risks	Number	2005	18744.7	31841.2	8614.56
Deaths	High-middle SDI	Both	80-84 years	Neoplasms	Metabolic risks	Number	2006	19654.1	33254.3	9104.53
Deaths	High-middle SDI	Both	80-84 years	Neoplasms	Metabolic risks	Number	2007	20856.2	35011.5	9684.04
Deaths	High-middle SDI	Both	80-84 years	Neoplasms	Metabolic risks	Number	2008	22135.7	37333.3	10308
Deaths	High-middle SDI	Both	80-84 years	Neoplasms	Metabolic risks	Number	2009	23307	39354.2	10934.9
Deaths	High-middle SDI	Both	80-84 years	Neoplasms	Metabolic risks	Number	2010	24469.7	41420.9	11404.2
Deaths	High-middle SDI	Both	80-84 years	Neoplasms	Metabolic risks	Number	2011	25190.7	42547.1	11790.7
Deaths	High-middle SDI	Both	80-84 years	Neoplasms	Metabolic risks	Number	2012	25521.3	42860	12036.5
Deaths	High-middle SDI	Both	80-84 years	Neoplasms	Metabolic risks	Number	2013	25807.3	43388	12157.7
Deaths	High-middle SDI	Both	80-84 years	Neoplasms	Metabolic risks	Number	2014	26165.9	44211.7	12313
Deaths	High-middle SDI	Both	80-84 years	Neoplasms	Metabolic risks	Number	2015	26611.1	44718.2	12493.1
Deaths	High-middle SDI	Both	80-84 years	Neoplasms	Metabolic risks	Number	2016	26862.2	45582.2	12576.8
Deaths	High-middle SDI	Both	80-84 years	Neoplasms	Metabolic risks	Number	2017	27381.7	46145.4	12913.3
Deaths	High-middle SDI	Both	80-84 years	Neoplasms	Metabolic risks	Number	2018	28406.7	47887.9	13568.6
Deaths	High-middle SDI	Both	80-84 years	Neoplasms	Metabolic risks	Number	2019	29317.8	49065.1	14281.2
Deaths	High-middle SDI	Both	85+ years	Neoplasms	Metabolic risks	Number	1990	5712.09	9677.05	2708.34
Deaths	High-middle SDI	Both	85+ years	Neoplasms	Metabolic risks	Number	1991	6136.1	10379.8	2904.9
Deaths	High-middle SDI	Both	85+ years	Neoplasms	Metabolic risks	Number	1992	6549.26	11061.5	3109.11
Deaths	High-middle SDI	Both	85+ years	Neoplasms	Metabolic risks	Number	1993	7035.68	11880.5	3354.4
Deaths	High-middle SDI	Both	85+ years	Neoplasms	Metabolic risks	Number	1994	7500.8	12642.8	3571.22
Deaths	High-middle SDI	Both	85+ years	Neoplasms	Metabolic risks	Number	1995	7965.59	13425.6	3793.75
Deaths	High-middle SDI	Both	85+ years	Neoplasms	Metabolic risks	Number	1996	8461.39	14198.5	4030.18
Deaths	High-middle SDI	Both	85+ years	Neoplasms	Metabolic risks	Number	1997	8975.06	15123.1	4293.85
Deaths	High-middle SDI	Both	85+ years	Neoplasms	Metabolic risks	Number	1998	9592.42	16119.9	4628.97
Deaths	High-middle SDI	Both	85+ years	Neoplasms	Metabolic risks	Number	1999	10185.5	17131.2	4922.26
Deaths	High-middle SDI	Both	85+ years	Neoplasms	Metabolic risks	Number	2000	10622.2	17876.1	5131.68
Deaths	High-middle SDI	Both	85+ years	Neoplasms	Metabolic risks	Number	2001	11056	18642.8	5309.12
Deaths	High-middle SDI	Both	85+ years	Neoplasms	Metabolic risks	Number	2002	11499.1	19410.7	5487.15
Deaths	High-middle SDI	Both	85+ years	Neoplasms	Metabolic risks	Number	2003	11876.6	20085.6	5614.01
Deaths	High-middle SDI	Both	85+ years	Neoplasms	Metabolic risks	Number	2004	12201.5	20657.6	5754.58
Deaths	High-middle SDI	Both	85+ years	Neoplasms	Metabolic risks	Number	2005	12834.9	21730.5	6046.69
Deaths	High-middle SDI	Both	85+ years	Neoplasms	Metabolic risks	Number	2006	13663.7	23287.1	6468.67
Deaths	High-middle SDI	Both	85+ years	Neoplasms	Metabolic risks	Number	2007	14765.4	24962.1	7019.51
Deaths	High-middle SDI	Both	85+ years	Neoplasms	Metabolic risks	Number	2008	16016.2	26983.5	7649.2
Deaths	High-middle SDI	Both	85+ years	Neoplasms	Metabolic risks	Number	2009	17246.7	29104.1	8176.02
Deaths	High-middle SDI	Both	85+ years	Neoplasms	Metabolic risks	Number	2010	18492.7	31058.4	8807.19
Deaths	High-middle SDI	Both	85+ years	Neoplasms	Metabolic risks	Number	2011	19661.4	33073.9	9354.51
Deaths	High-middle SDI	Both	85+ years	Neoplasms	Metabolic risks	Number	2012	20819.9	34871.8	10029.4
Deaths	High-middle SDI	Both	85+ years	Neoplasms	Metabolic risks	Number	2013	21816.9	36579.9	10586
Deaths	High-middle SDI	Both	85+ years	Neoplasms	Metabolic risks	Number	2014	23003.5	38488.3	11241.6
Deaths	High-middle SDI	Both	85+ years	Neoplasms	Metabolic risks	Number	2015	24478.1	41000.4	12033.4
Deaths	High-middle SDI	Both	85+ years	Neoplasms	Metabolic risks	Number	2016	25624	42922.5	12591.7
Deaths	High-middle SDI	Both	85+ years	Neoplasms	Metabolic risks	Number	2017	26485.7	44337	12966.7
Deaths	High-middle SDI	Both	85+ years	Neoplasms	Metabolic risks	Number	2018	27700.6	46422.8	13659
Deaths	High-middle SDI	Both	85+ years	Neoplasms	Metabolic risks	Number	2019	29095.5	48746.9	14304.6
Deaths	Low SDI	Both	20-24 years	Neoplasms	Metabolic risks	Number	1990	14.3282	37.8523	3.01589
Deaths	Low SDI	Both	20-24 years	Neoplasms	Metabolic risks	Number	1991	15.1737	38.982	3.21156
Deaths	Low SDI	Both	20-24 years	Neoplasms	Metabolic risks	Number	1992	16.2175	41.8559	3.47975
Deaths	Low SDI	Both	20-24 years	Neoplasms	Metabolic risks	Number	1993	17.056	43.7962	3.63515
Deaths	Low SDI	Both	20-24 years	Neoplasms	Metabolic risks	Number	1994	17.6427	45.7045	3.83969
Deaths	Low SDI	Both	20-24 years	Neoplasms	Metabolic risks	Number	1995	18.265	46.6545	4.0593
Deaths	Low SDI	Both	20-24 years	Neoplasms	Metabolic risks	Number	1996	18.9479	47.4924	4.2328
Deaths	Low SDI	Both	20-24 years	Neoplasms	Metabolic risks	Number	1997	19.6905	48.1153	4.52173
Deaths	Low SDI	Both	20-24 years	Neoplasms	Metabolic risks	Number	1998	20.5142	50.3167	4.80054
Deaths	Low SDI	Both	20-24 years	Neoplasms	Metabolic risks	Number	1999	21.3765	52.2517	5.20418
Deaths	Low SDI	Both	20-24 years	Neoplasms	Metabolic risks	Number	2000	22.1909	53.3483	5.44781
Deaths	Low SDI	Both	20-24 years	Neoplasms	Metabolic risks	Number	2001	23.1249	55.3035	5.88857
Deaths	Low SDI	Both	20-24 years	Neoplasms	Metabolic risks	Number	2002	24.1535	57.6343	6.4235
Deaths	Low SDI	Both	20-24 years	Neoplasms	Metabolic risks	Number	2003	25.4565	60.0955	6.80331
Deaths	Low SDI	Both	20-24 years	Neoplasms	Metabolic risks	Number	2004	26.8939	62.7933	7.35275
Deaths	Low SDI	Both	20-24 years	Neoplasms	Metabolic risks	Number	2005	28.0531	65.2939	7.73045
Deaths	Low SDI	Both	20-24 years	Neoplasms	Metabolic risks	Number	2006	28.9082	66.6379	7.87964
Deaths	Low SDI	Both	20-24 years	Neoplasms	Metabolic risks	Number	2007	29.866	68.4231	8.49664
Deaths	Low SDI	Both	20-24 years	Neoplasms	Metabolic risks	Number	2008	31.0257	70.4609	8.86227
Deaths	Low SDI	Both	20-24 years	Neoplasms	Metabolic risks	Number	2009	32.1339	72.4805	9.29313
Deaths	Low SDI	Both	20-24 years	Neoplasms	Metabolic risks	Number	2010	33.4366	73.9402	9.66495
Deaths	Low SDI	Both	20-24 years	Neoplasms	Metabolic risks	Number	2011	35.0009	77.5334	10.4383
Deaths	Low SDI	Both	20-24 years	Neoplasms	Metabolic risks	Number	2012	36.5852	80.5995	11.2535
Deaths	Low SDI	Both	20-24 years	Neoplasms	Metabolic risks	Number	2013	38.7659	84.0658	12.1976
Deaths	Low SDI	Both	20-24 years	Neoplasms	Metabolic risks	Number	2014	40.7719	88.1094	13.2158
Deaths	Low SDI	Both	20-24 years	Neoplasms	Metabolic risks	Number	2015	42.8259	92.4001	13.9562
Deaths	Low SDI	Both	20-24 years	Neoplasms	Metabolic risks	Number	2016	45.1069	96.6759	15.0846
Deaths	Low SDI	Both	20-24 years	Neoplasms	Metabolic risks	Number	2017	47.7568	101.789	16.0452
Deaths	Low SDI	Both	20-24 years	Neoplasms	Metabolic risks	Number	2018	50.7131	107.313	17.4216
Deaths	Low SDI	Both	20-24 years	Neoplasms	Metabolic risks	Number	2019	53.2132	111.566	18.5582
Deaths	Low SDI	Both	25-29 years	Neoplasms	Metabolic risks	Number	1990	24.2428	52.8052	7.356
Deaths	Low SDI	Both	25-29 years	Neoplasms	Metabolic risks	Number	1991	25.4288	54.8983	7.73549
Deaths	Low SDI	Both	25-29 years	Neoplasms	Metabolic risks	Number	1992	26.8278	57.5939	8.27579
Deaths	Low SDI	Both	25-29 years	Neoplasms	Metabolic risks	Number	1993	28.1835	60.2281	8.67589
Deaths	Low SDI	Both	25-29 years	Neoplasms	Metabolic risks	Number	1994	29.5916	63.5244	9.1705
Deaths	Low SDI	Both	25-29 years	Neoplasms	Metabolic risks	Number	1995	31.0857	66.4419	9.89352
Deaths	Low SDI	Both	25-29 years	Neoplasms	Metabolic risks	Number	1996	32.607	69.4411	10.5528
Deaths	Low SDI	Both	25-29 years	Neoplasms	Metabolic risks	Number	1997	34.1988	72.4251	11.2774
Deaths	Low SDI	Both	25-29 years	Neoplasms	Metabolic risks	Number	1998	35.8171	75.9868	11.999
Deaths	Low SDI	Both	25-29 years	Neoplasms	Metabolic risks	Number	1999	37.3551	78.4562	12.6286
Deaths	Low SDI	Both	25-29 years	Neoplasms	Metabolic risks	Number	2000	38.645	81.0719	13.1475
Deaths	Low SDI	Both	25-29 years	Neoplasms	Metabolic risks	Number	2001	39.9393	82.6764	13.9638
Deaths	Low SDI	Both	25-29 years	Neoplasms	Metabolic risks	Number	2002	41.3991	84.4825	15.1524
Deaths	Low SDI	Both	25-29 years	Neoplasms	Metabolic risks	Number	2003	43.4745	86.7082	15.8758
Deaths	Low SDI	Both	25-29 years	Neoplasms	Metabolic risks	Number	2004	45.5403	91.4436	16.982
Deaths	Low SDI	Both	25-29 years	Neoplasms	Metabolic risks	Number	2005	47.4842	95.8682	18.0404
Deaths	Low SDI	Both	25-29 years	Neoplasms	Metabolic risks	Number	2006	49.2255	97.361	18.6623
Deaths	Low SDI	Both	25-29 years	Neoplasms	Metabolic risks	Number	2007	51.2464	101.935	19.7606
Deaths	Low SDI	Both	25-29 years	Neoplasms	Metabolic risks	Number	2008	53.6941	106.253	20.9696
Deaths	Low SDI	Both	25-29 years	Neoplasms	Metabolic risks	Number	2009	56.1017	108.684	21.5864
Deaths	Low SDI	Both	25-29 years	Neoplasms	Metabolic risks	Number	2010	58.6538	113.418	23.1494
Deaths	Low SDI	Both	25-29 years	Neoplasms	Metabolic risks	Number	2011	61.2798	116.386	24.4665
Deaths	Low SDI	Both	25-29 years	Neoplasms	Metabolic risks	Number	2012	63.7217	120.604	25.4748
Deaths	Low SDI	Both	25-29 years	Neoplasms	Metabolic risks	Number	2013	67.3209	126.762	27.3813
Deaths	Low SDI	Both	25-29 years	Neoplasms	Metabolic risks	Number	2014	70.437	132.022	29.3091
Deaths	Low SDI	Both	25-29 years	Neoplasms	Metabolic risks	Number	2015	73.7966	136.636	31.3663
Deaths	Low SDI	Both	25-29 years	Neoplasms	Metabolic risks	Number	2016	78.1572	145.83	33.4614
Deaths	Low SDI	Both	25-29 years	Neoplasms	Metabolic risks	Number	2017	82.9424	153.26	36.2309
Deaths	Low SDI	Both	25-29 years	Neoplasms	Metabolic risks	Number	2018	87.9274	159.68	38.5831
Deaths	Low SDI	Both	25-29 years	Neoplasms	Metabolic risks	Number	2019	92.4015	168.058	41.1564
Deaths	Low SDI	Both	30-34 years	Neoplasms	Metabolic risks	Number	1990	35.9287	71.363	12.0975
Deaths	Low SDI	Both	30-34 years	Neoplasms	Metabolic risks	Number	1991	37.8141	74.5943	12.8202
Deaths	Low SDI	Both	30-34 years	Neoplasms	Metabolic risks	Number	1992	39.7657	78.9346	13.4025
Deaths	Low SDI	Both	30-34 years	Neoplasms	Metabolic risks	Number	1993	41.6659	82.2442	14.2992
Deaths	Low SDI	Both	30-34 years	Neoplasms	Metabolic risks	Number	1994	43.6857	86.5227	14.9116
Deaths	Low SDI	Both	30-34 years	Neoplasms	Metabolic risks	Number	1995	45.7448	90.6084	15.7345
Deaths	Low SDI	Both	30-34 years	Neoplasms	Metabolic risks	Number	1996	48.0009	95.4682	16.5985
Deaths	Low SDI	Both	30-34 years	Neoplasms	Metabolic risks	Number	1997	50.4774	100.431	17.6857
Deaths	Low SDI	Both	30-34 years	Neoplasms	Metabolic risks	Number	1998	53.1763	104.569	18.9304
Deaths	Low SDI	Both	30-34 years	Neoplasms	Metabolic risks	Number	1999	56.019	110.784	20.0352
Deaths	Low SDI	Both	30-34 years	Neoplasms	Metabolic risks	Number	2000	58.7288	114.668	21.4981
Deaths	Low SDI	Both	30-34 years	Neoplasms	Metabolic risks	Number	2001	61.3865	120.682	22.5923
Deaths	Low SDI	Both	30-34 years	Neoplasms	Metabolic risks	Number	2002	64.0381	123.438	23.6784
Deaths	Low SDI	Both	30-34 years	Neoplasms	Metabolic risks	Number	2003	67.6042	128.527	25.2048
Deaths	Low SDI	Both	30-34 years	Neoplasms	Metabolic risks	Number	2004	71.0549	135.604	26.9925
Deaths	Low SDI	Both	30-34 years	Neoplasms	Metabolic risks	Number	2005	73.6803	137.252	27.9528
Deaths	Low SDI	Both	30-34 years	Neoplasms	Metabolic risks	Number	2006	75.9959	141.092	29.0686
Deaths	Low SDI	Both	30-34 years	Neoplasms	Metabolic risks	Number	2007	78.7551	144.91	30.4388
Deaths	Low SDI	Both	30-34 years	Neoplasms	Metabolic risks	Number	2008	81.8097	151.452	31.9194
Deaths	Low SDI	Both	30-34 years	Neoplasms	Metabolic risks	Number	2009	85.0318	153.808	33.3696
Deaths	Low SDI	Both	30-34 years	Neoplasms	Metabolic risks	Number	2010	88.7373	160.895	34.9135
Deaths	Low SDI	Both	30-34 years	Neoplasms	Metabolic risks	Number	2011	93.118	167.528	37.6863
Deaths	Low SDI	Both	30-34 years	Neoplasms	Metabolic risks	Number	2012	97.8724	177.423	39.9513
Deaths	Low SDI	Both	30-34 years	Neoplasms	Metabolic risks	Number	2013	103.598	185.71	42.2638
Deaths	Low SDI	Both	30-34 years	Neoplasms	Metabolic risks	Number	2014	108.865	194.511	45.1974
Deaths	Low SDI	Both	30-34 years	Neoplasms	Metabolic risks	Number	2015	114.393	204.721	48.6364
Deaths	Low SDI	Both	30-34 years	Neoplasms	Metabolic risks	Number	2016	120.871	217.024	52.0675
Deaths	Low SDI	Both	30-34 years	Neoplasms	Metabolic risks	Number	2017	127.918	228.797	55.0715
Deaths	Low SDI	Both	30-34 years	Neoplasms	Metabolic risks	Number	2018	134.959	239.543	58.8018
Deaths	Low SDI	Both	30-34 years	Neoplasms	Metabolic risks	Number	2019	141.703	250.44	61.7246
Deaths	Low SDI	Both	35-39 years	Neoplasms	Metabolic risks	Number	1990	66.7755	128.227	23.4695
Deaths	Low SDI	Both	35-39 years	Neoplasms	Metabolic risks	Number	1991	68.3714	133.713	23.6585
Deaths	Low SDI	Both	35-39 years	Neoplasms	Metabolic risks	Number	1992	70.727	137.016	24.7536
Deaths	Low SDI	Both	35-39 years	Neoplasms	Metabolic risks	Number	1993	73.1844	141.579	26.0455
Deaths	Low SDI	Both	35-39 years	Neoplasms	Metabolic risks	Number	1994	76.2814	147.162	27.2902
Deaths	Low SDI	Both	35-39 years	Neoplasms	Metabolic risks	Number	1995	79.7195	153.959	27.9125
Deaths	Low SDI	Both	35-39 years	Neoplasms	Metabolic risks	Number	1996	83.1838	158.614	29.6629
Deaths	Low SDI	Both	35-39 years	Neoplasms	Metabolic risks	Number	1997	87.9268	166.989	31.3482
Deaths	Low SDI	Both	35-39 years	Neoplasms	Metabolic risks	Number	1998	93.2614	177.837	33.7062
Deaths	Low SDI	Both	35-39 years	Neoplasms	Metabolic risks	Number	1999	98.323	186.161	35.73
Deaths	Low SDI	Both	35-39 years	Neoplasms	Metabolic risks	Number	2000	102.956	195.937	37.2697
Deaths	Low SDI	Both	35-39 years	Neoplasms	Metabolic risks	Number	2001	107.711	203.352	39.4865
Deaths	Low SDI	Both	35-39 years	Neoplasms	Metabolic risks	Number	2002	113.521	214.535	41.3929
Deaths	Low SDI	Both	35-39 years	Neoplasms	Metabolic risks	Number	2003	120.208	221.901	44.4217
Deaths	Low SDI	Both	35-39 years	Neoplasms	Metabolic risks	Number	2004	126.762	235.477	48.0024
Deaths	Low SDI	Both	35-39 years	Neoplasms	Metabolic risks	Number	2005	133.98	243.507	50.9719
Deaths	Low SDI	Both	35-39 years	Neoplasms	Metabolic risks	Number	2006	140.443	255.08	53.7812
Deaths	Low SDI	Both	35-39 years	Neoplasms	Metabolic risks	Number	2007	147.408	265.733	56.699
Deaths	Low SDI	Both	35-39 years	Neoplasms	Metabolic risks	Number	2008	154.55	280.919	59.9168
Deaths	Low SDI	Both	35-39 years	Neoplasms	Metabolic risks	Number	2009	160.989	288.994	63.6005
Deaths	Low SDI	Both	35-39 years	Neoplasms	Metabolic risks	Number	2010	167.852	300.03	65.8764
Deaths	Low SDI	Both	35-39 years	Neoplasms	Metabolic risks	Number	2011	174.623	310.074	69.6893
Deaths	Low SDI	Both	35-39 years	Neoplasms	Metabolic risks	Number	2012	181.36	324.685	74.664
Deaths	Low SDI	Both	35-39 years	Neoplasms	Metabolic risks	Number	2013	189.992	341.354	78.4071
Deaths	Low SDI	Both	35-39 years	Neoplasms	Metabolic risks	Number	2014	197.279	358.541	80.5201
Deaths	Low SDI	Both	35-39 years	Neoplasms	Metabolic risks	Number	2015	206.07	367.857	83.8379
Deaths	Low SDI	Both	35-39 years	Neoplasms	Metabolic risks	Number	2016	217.088	389.919	88.4607
Deaths	Low SDI	Both	35-39 years	Neoplasms	Metabolic risks	Number	2017	229.598	420.084	94.9352
Deaths	Low SDI	Both	35-39 years	Neoplasms	Metabolic risks	Number	2018	242.587	442.752	100.124
Deaths	Low SDI	Both	35-39 years	Neoplasms	Metabolic risks	Number	2019	255.524	460.531	106.121
Deaths	Low SDI	Both	40-44 years	Neoplasms	Metabolic risks	Number	1990	134.665	252.625	48.6683
Deaths	Low SDI	Both	40-44 years	Neoplasms	Metabolic risks	Number	1991	142.247	266.372	51.1325
Deaths	Low SDI	Both	40-44 years	Neoplasms	Metabolic risks	Number	1992	150.081	282.837	54.9876
Deaths	Low SDI	Both	40-44 years	Neoplasms	Metabolic risks	Number	1993	157.113	290.198	57.0377
Deaths	Low SDI	Both	40-44 years	Neoplasms	Metabolic risks	Number	1994	164.852	309.825	59.7071
Deaths	Low SDI	Both	40-44 years	Neoplasms	Metabolic risks	Number	1995	175.235	330.177	64.3612
Deaths	Low SDI	Both	40-44 years	Neoplasms	Metabolic risks	Number	1996	180.238	338.037	66.074
Deaths	Low SDI	Both	40-44 years	Neoplasms	Metabolic risks	Number	1997	186.958	350.745	67.0373
Deaths	Low SDI	Both	40-44 years	Neoplasms	Metabolic risks	Number	1998	194.643	364.432	71.183
Deaths	Low SDI	Both	40-44 years	Neoplasms	Metabolic risks	Number	1999	202.201	377.072	73.7311
Deaths	Low SDI	Both	40-44 years	Neoplasms	Metabolic risks	Number	2000	210.317	392.715	76.4978
Deaths	Low SDI	Both	40-44 years	Neoplasms	Metabolic risks	Number	2001	219.07	405.437	80.8443
Deaths	Low SDI	Both	40-44 years	Neoplasms	Metabolic risks	Number	2002	229.204	418.842	84.4558
Deaths	Low SDI	Both	40-44 years	Neoplasms	Metabolic risks	Number	2003	241.738	440.474	89.0456
Deaths	Low SDI	Both	40-44 years	Neoplasms	Metabolic risks	Number	2004	253.786	462.43	96.1172
Deaths	Low SDI	Both	40-44 years	Neoplasms	Metabolic risks	Number	2005	265.667	480.234	101.915
Deaths	Low SDI	Both	40-44 years	Neoplasms	Metabolic risks	Number	2006	277.026	500.189	107.184
Deaths	Low SDI	Both	40-44 years	Neoplasms	Metabolic risks	Number	2007	291.773	527.839	112.507
Deaths	Low SDI	Both	40-44 years	Neoplasms	Metabolic risks	Number	2008	306.054	549.777	120.098
Deaths	Low SDI	Both	40-44 years	Neoplasms	Metabolic risks	Number	2009	322.241	586.731	131.103
Deaths	Low SDI	Both	40-44 years	Neoplasms	Metabolic risks	Number	2010	339.65	613.162	135.81
Deaths	Low SDI	Both	40-44 years	Neoplasms	Metabolic risks	Number	2011	359.293	638.591	148.589
Deaths	Low SDI	Both	40-44 years	Neoplasms	Metabolic risks	Number	2012	382.742	682.679	159.095
Deaths	Low SDI	Both	40-44 years	Neoplasms	Metabolic risks	Number	2013	407.942	731.672	170.318
Deaths	Low SDI	Both	40-44 years	Neoplasms	Metabolic risks	Number	2014	429.214	776.595	181.072
Deaths	Low SDI	Both	40-44 years	Neoplasms	Metabolic risks	Number	2015	446.858	801.48	187.477
Deaths	Low SDI	Both	40-44 years	Neoplasms	Metabolic risks	Number	2016	466.401	831.623	193.519
Deaths	Low SDI	Both	40-44 years	Neoplasms	Metabolic risks	Number	2017	487.839	882.844	201.644
Deaths	Low SDI	Both	40-44 years	Neoplasms	Metabolic risks	Number	2018	510.349	914.494	214.497
Deaths	Low SDI	Both	40-44 years	Neoplasms	Metabolic risks	Number	2019	535.886	963.113	223.523
Deaths	Low SDI	Both	45-49 years	Neoplasms	Metabolic risks	Number	1990	270.478	499.599	105.324
Deaths	Low SDI	Both	45-49 years	Neoplasms	Metabolic risks	Number	1991	279.47	519.059	108.943
Deaths	Low SDI	Both	45-49 years	Neoplasms	Metabolic risks	Number	1992	290.029	536.341	113.689
Deaths	Low SDI	Both	45-49 years	Neoplasms	Metabolic risks	Number	1993	300.244	548.525	117.833
Deaths	Low SDI	Both	45-49 years	Neoplasms	Metabolic risks	Number	1994	311.298	568.45	117.922
Deaths	Low SDI	Both	45-49 years	Neoplasms	Metabolic risks	Number	1995	317.228	581.366	123.342
Deaths	Low SDI	Both	45-49 years	Neoplasms	Metabolic risks	Number	1996	337.899	621.994	130.403
Deaths	Low SDI	Both	45-49 years	Neoplasms	Metabolic risks	Number	1997	356.835	657.345	136.521
Deaths	Low SDI	Both	45-49 years	Neoplasms	Metabolic risks	Number	1998	374.567	683.548	143.766
Deaths	Low SDI	Both	45-49 years	Neoplasms	Metabolic risks	Number	1999	392.998	723.803	150.803
Deaths	Low SDI	Both	45-49 years	Neoplasms	Metabolic risks	Number	2000	415.369	757.756	160.263
Deaths	Low SDI	Both	45-49 years	Neoplasms	Metabolic risks	Number	2001	424.848	777.13	164.274
Deaths	Low SDI	Both	45-49 years	Neoplasms	Metabolic risks	Number	2002	439.769	796.6	171.579
Deaths	Low SDI	Both	45-49 years	Neoplasms	Metabolic risks	Number	2003	459.14	828.476	180.212
Deaths	Low SDI	Both	45-49 years	Neoplasms	Metabolic risks	Number	2004	480.573	877.843	193.918
Deaths	Low SDI	Both	45-49 years	Neoplasms	Metabolic risks	Number	2005	500.97	892.022	203.219
Deaths	Low SDI	Both	45-49 years	Neoplasms	Metabolic risks	Number	2006	518.816	921.414	213.061
Deaths	Low SDI	Both	45-49 years	Neoplasms	Metabolic risks	Number	2007	541.718	963.194	218.32
Deaths	Low SDI	Both	45-49 years	Neoplasms	Metabolic risks	Number	2008	565.998	1015.93	233.452
Deaths	Low SDI	Both	45-49 years	Neoplasms	Metabolic risks	Number	2009	596.317	1060.12	251.369
Deaths	Low SDI	Both	45-49 years	Neoplasms	Metabolic risks	Number	2010	629.241	1111.38	269.128
Deaths	Low SDI	Both	45-49 years	Neoplasms	Metabolic risks	Number	2011	662.977	1169.35	289.636
Deaths	Low SDI	Both	45-49 years	Neoplasms	Metabolic risks	Number	2012	704.454	1231.36	311.214
Deaths	Low SDI	Both	45-49 years	Neoplasms	Metabolic risks	Number	2013	751.74	1307.67	332.138
Deaths	Low SDI	Both	45-49 years	Neoplasms	Metabolic risks	Number	2014	796.763	1409.55	351.987
Deaths	Low SDI	Both	45-49 years	Neoplasms	Metabolic risks	Number	2015	844.534	1469.64	375.573
Deaths	Low SDI	Both	45-49 years	Neoplasms	Metabolic risks	Number	2016	896.484	1555.01	402.757
Deaths	Low SDI	Both	45-49 years	Neoplasms	Metabolic risks	Number	2017	951.099	1655.8	433.022
Deaths	Low SDI	Both	45-49 years	Neoplasms	Metabolic risks	Number	2018	1007.99	1743	457.09
Deaths	Low SDI	Both	45-49 years	Neoplasms	Metabolic risks	Number	2019	1064.63	1831	487.706
Deaths	Low SDI	Both	50-54 years	Neoplasms	Metabolic risks	Number	1990	659.965	1180.45	274.923
Deaths	Low SDI	Both	50-54 years	Neoplasms	Metabolic risks	Number	1991	675.594	1193.47	282.718
Deaths	Low SDI	Both	50-54 years	Neoplasms	Metabolic risks	Number	1992	694.943	1242.29	293.888
Deaths	Low SDI	Both	50-54 years	Neoplasms	Metabolic risks	Number	1993	713.23	1276.51	299.601
Deaths	Low SDI	Both	50-54 years	Neoplasms	Metabolic risks	Number	1994	738.638	1312.6	307.093
Deaths	Low SDI	Both	50-54 years	Neoplasms	Metabolic risks	Number	1995	764.665	1362.29	321.534
Deaths	Low SDI	Both	50-54 years	Neoplasms	Metabolic risks	Number	1996	797.852	1406.42	335.008
Deaths	Low SDI	Both	50-54 years	Neoplasms	Metabolic risks	Number	1997	827.693	1457.04	347.196
Deaths	Low SDI	Both	50-54 years	Neoplasms	Metabolic risks	Number	1998	858.425	1519.22	363.378
Deaths	Low SDI	Both	50-54 years	Neoplasms	Metabolic risks	Number	1999	885.695	1546.44	377.946
Deaths	Low SDI	Both	50-54 years	Neoplasms	Metabolic risks	Number	2000	903.189	1567.32	392.71
Deaths	Low SDI	Both	50-54 years	Neoplasms	Metabolic risks	Number	2001	963.004	1667.07	421.007
Deaths	Low SDI	Both	50-54 years	Neoplasms	Metabolic risks	Number	2002	1020.13	1746.09	447.341
Deaths	Low SDI	Both	50-54 years	Neoplasms	Metabolic risks	Number	2003	1083.61	1856.75	479.856
Deaths	Low SDI	Both	50-54 years	Neoplasms	Metabolic risks	Number	2004	1143.1	1953.76	521.161
Deaths	Low SDI	Both	50-54 years	Neoplasms	Metabolic risks	Number	2005	1213.92	2044.13	562.556
Deaths	Low SDI	Both	50-54 years	Neoplasms	Metabolic risks	Number	2006	1246.55	2095	575.789
Deaths	Low SDI	Both	50-54 years	Neoplasms	Metabolic risks	Number	2007	1294.68	2187.29	599.769
Deaths	Low SDI	Both	50-54 years	Neoplasms	Metabolic risks	Number	2008	1347.87	2285.86	635.491
Deaths	Low SDI	Both	50-54 years	Neoplasms	Metabolic risks	Number	2009	1418.03	2383.15	679.402
Deaths	Low SDI	Both	50-54 years	Neoplasms	Metabolic risks	Number	2010	1492.41	2513.65	727.394
Deaths	Low SDI	Both	50-54 years	Neoplasms	Metabolic risks	Number	2011	1573.86	2586.34	771.503
Deaths	Low SDI	Both	50-54 years	Neoplasms	Metabolic risks	Number	2012	1673.14	2744.85	835.856
Deaths	Low SDI	Both	50-54 years	Neoplasms	Metabolic risks	Number	2013	1794.38	2929.76	890.962
Deaths	Low SDI	Both	50-54 years	Neoplasms	Metabolic risks	Number	2014	1928.6	3154.02	971.889
Deaths	Low SDI	Both	50-54 years	Neoplasms	Metabolic risks	Number	2015	2046.62	3301.38	1048.31
Deaths	Low SDI	Both	50-54 years	Neoplasms	Metabolic risks	Number	2016	2162.61	3532.31	1129.52
Deaths	Low SDI	Both	50-54 years	Neoplasms	Metabolic risks	Number	2017	2293.32	3759.12	1187.57
Deaths	Low SDI	Both	50-54 years	Neoplasms	Metabolic risks	Number	2018	2446.79	3962.94	1265.96
Deaths	Low SDI	Both	50-54 years	Neoplasms	Metabolic risks	Number	2019	2608.05	4139.77	1362.38
Deaths	Low SDI	Both	55-59 years	Neoplasms	Metabolic risks	Number	1990	836.945	1519.47	345.922
Deaths	Low SDI	Both	55-59 years	Neoplasms	Metabolic risks	Number	1991	861.334	1564.3	353.286
Deaths	Low SDI	Both	55-59 years	Neoplasms	Metabolic risks	Number	1992	887.222	1588.23	361.238
Deaths	Low SDI	Both	55-59 years	Neoplasms	Metabolic risks	Number	1993	910.54	1634.98	373.774
Deaths	Low SDI	Both	55-59 years	Neoplasms	Metabolic risks	Number	1994	937.689	1696.82	386.048
Deaths	Low SDI	Both	55-59 years	Neoplasms	Metabolic risks	Number	1995	970.161	1728.82	396.381
Deaths	Low SDI	Both	55-59 years	Neoplasms	Metabolic risks	Number	1996	999.744	1788.63	410.623
Deaths	Low SDI	Both	55-59 years	Neoplasms	Metabolic risks	Number	1997	1033.9	1863.67	422.879
Deaths	Low SDI	Both	55-59 years	Neoplasms	Metabolic risks	Number	1998	1071.15	1907.17	439.892
Deaths	Low SDI	Both	55-59 years	Neoplasms	Metabolic risks	Number	1999	1111.11	1975.36	462.81
Deaths	Low SDI	Both	55-59 years	Neoplasms	Metabolic risks	Number	2000	1151.57	2042.23	486.667
Deaths	Low SDI	Both	55-59 years	Neoplasms	Metabolic risks	Number	2001	1203.59	2110.05	512.2
Deaths	Low SDI	Both	55-59 years	Neoplasms	Metabolic risks	Number	2002	1259.07	2209.57	541.992
Deaths	Low SDI	Both	55-59 years	Neoplasms	Metabolic risks	Number	2003	1324.81	2273.1	576.063
Deaths	Low SDI	Both	55-59 years	Neoplasms	Metabolic risks	Number	2004	1383.75	2401.24	605.227
Deaths	Low SDI	Both	55-59 years	Neoplasms	Metabolic risks	Number	2005	1424.24	2449.38	639.325
Deaths	Low SDI	Both	55-59 years	Neoplasms	Metabolic risks	Number	2006	1507.98	2574.38	680.309
Deaths	Low SDI	Both	55-59 years	Neoplasms	Metabolic risks	Number	2007	1597.2	2732.2	726.046
Deaths	Low SDI	Both	55-59 years	Neoplasms	Metabolic risks	Number	2008	1681.34	2873.71	775.716
Deaths	Low SDI	Both	55-59 years	Neoplasms	Metabolic risks	Number	2009	1781.94	3029.57	823.941
Deaths	Low SDI	Both	55-59 years	Neoplasms	Metabolic risks	Number	2010	1900.15	3244.84	902.137
Deaths	Low SDI	Both	55-59 years	Neoplasms	Metabolic risks	Number	2011	1978.04	3324.79	951.872
Deaths	Low SDI	Both	55-59 years	Neoplasms	Metabolic risks	Number	2012	2085.82	3497.75	1016.16
Deaths	Low SDI	Both	55-59 years	Neoplasms	Metabolic risks	Number	2013	2211.26	3644.18	1084.15
Deaths	Low SDI	Both	55-59 years	Neoplasms	Metabolic risks	Number	2014	2357.14	3908.71	1163.44
Deaths	Low SDI	Both	55-59 years	Neoplasms	Metabolic risks	Number	2015	2498.61	4151.03	1255.5
Deaths	Low SDI	Both	55-59 years	Neoplasms	Metabolic risks	Number	2016	2640.1	4341.73	1330.37
Deaths	Low SDI	Both	55-59 years	Neoplasms	Metabolic risks	Number	2017	2792.44	4570.67	1414.94
Deaths	Low SDI	Both	55-59 years	Neoplasms	Metabolic risks	Number	2018	2973.98	4862.04	1527.87
Deaths	Low SDI	Both	55-59 years	Neoplasms	Metabolic risks	Number	2019	3163.95	5075.83	1631.25
Deaths	Low SDI	Both	60-64 years	Neoplasms	Metabolic risks	Number	1990	1004.09	1821.96	394.225
Deaths	Low SDI	Both	60-64 years	Neoplasms	Metabolic risks	Number	1991	1033.04	1855.48	407.286
Deaths	Low SDI	Both	60-64 years	Neoplasms	Metabolic risks	Number	1992	1063.62	1916.5	426.449
Deaths	Low SDI	Both	60-64 years	Neoplasms	Metabolic risks	Number	1993	1096.36	1963.74	441.018
Deaths	Low SDI	Both	60-64 years	Neoplasms	Metabolic risks	Number	1994	1133.72	2067.56	458.751
Deaths	Low SDI	Both	60-64 years	Neoplasms	Metabolic risks	Number	1995	1172.29	2100.67	479.737
Deaths	Low SDI	Both	60-64 years	Neoplasms	Metabolic risks	Number	1996	1213.85	2182.37	491.604
Deaths	Low SDI	Both	60-64 years	Neoplasms	Metabolic risks	Number	1997	1263.76	2281.66	510.381
Deaths	Low SDI	Both	60-64 years	Neoplasms	Metabolic risks	Number	1998	1314.22	2369.7	530.454
Deaths	Low SDI	Both	60-64 years	Neoplasms	Metabolic risks	Number	1999	1351.2	2426.49	547.878
Deaths	Low SDI	Both	60-64 years	Neoplasms	Metabolic risks	Number	2000	1398.8	2523.52	573.84
Deaths	Low SDI	Both	60-64 years	Neoplasms	Metabolic risks	Number	2001	1455.69	2586.73	603.41
Deaths	Low SDI	Both	60-64 years	Neoplasms	Metabolic risks	Number	2002	1522.78	2723.89	640.863
Deaths	Low SDI	Both	60-64 years	Neoplasms	Metabolic risks	Number	2003	1608.33	2854.31	687.339
Deaths	Low SDI	Both	60-64 years	Neoplasms	Metabolic risks	Number	2004	1690.05	2969.77	735.273
Deaths	Low SDI	Both	60-64 years	Neoplasms	Metabolic risks	Number	2005	1763.02	3093.47	790.164
Deaths	Low SDI	Both	60-64 years	Neoplasms	Metabolic risks	Number	2006	1837.29	3196.99	821.509
Deaths	Low SDI	Both	60-64 years	Neoplasms	Metabolic risks	Number	2007	1929.84	3369.37	861.693
Deaths	Low SDI	Both	60-64 years	Neoplasms	Metabolic risks	Number	2008	2014.23	3492.71	916.088
Deaths	Low SDI	Both	60-64 years	Neoplasms	Metabolic risks	Number	2009	2105.42	3611.98	963.51
Deaths	Low SDI	Both	60-64 years	Neoplasms	Metabolic risks	Number	2010	2165.76	3697.71	996.741
Deaths	Low SDI	Both	60-64 years	Neoplasms	Metabolic risks	Number	2011	2321.64	3926.32	1104.58
Deaths	Low SDI	Both	60-64 years	Neoplasms	Metabolic risks	Number	2012	2500.72	4221.12	1178.11
Deaths	Low SDI	Both	60-64 years	Neoplasms	Metabolic risks	Number	2013	2673.01	4520.06	1282.68
Deaths	Low SDI	Both	60-64 years	Neoplasms	Metabolic risks	Number	2014	2850.1	4769.09	1376.78
Deaths	Low SDI	Both	60-64 years	Neoplasms	Metabolic risks	Number	2015	3057.59	5103.34	1484.72
Deaths	Low SDI	Both	60-64 years	Neoplasms	Metabolic risks	Number	2016	3174.24	5269.06	1552.57
Deaths	Low SDI	Both	60-64 years	Neoplasms	Metabolic risks	Number	2017	3309.93	5563.7	1617.99
Deaths	Low SDI	Both	60-64 years	Neoplasms	Metabolic risks	Number	2018	3501.73	5797.8	1744.26
Deaths	Low SDI	Both	60-64 years	Neoplasms	Metabolic risks	Number	2019	3713.65	6055.56	1845.93
Deaths	Low SDI	Both	65-69 years	Neoplasms	Metabolic risks	Number	1990	1054.89	1911.52	405.456
Deaths	Low SDI	Both	65-69 years	Neoplasms	Metabolic risks	Number	1991	1086.89	1984.2	416.304
Deaths	Low SDI	Both	65-69 years	Neoplasms	Metabolic risks	Number	1992	1120.73	2023.19	431.787
Deaths	Low SDI	Both	65-69 years	Neoplasms	Metabolic risks	Number	1993	1154.71	2112.49	448.881
Deaths	Low SDI	Both	65-69 years	Neoplasms	Metabolic risks	Number	1994	1193.55	2173.07	466.397
Deaths	Low SDI	Both	65-69 years	Neoplasms	Metabolic risks	Number	1995	1238.45	2242.02	483.643
Deaths	Low SDI	Both	65-69 years	Neoplasms	Metabolic risks	Number	1996	1284.52	2346.07	502.837
Deaths	Low SDI	Both	65-69 years	Neoplasms	Metabolic risks	Number	1997	1337.51	2447.11	522.313
Deaths	Low SDI	Both	65-69 years	Neoplasms	Metabolic risks	Number	1998	1396.46	2551.21	547.058
Deaths	Low SDI	Both	65-69 years	Neoplasms	Metabolic risks	Number	1999	1447.56	2642.42	571.302
Deaths	Low SDI	Both	65-69 years	Neoplasms	Metabolic risks	Number	2000	1510.39	2738.34	591.247
Deaths	Low SDI	Both	65-69 years	Neoplasms	Metabolic risks	Number	2001	1584.54	2881.8	631.151
Deaths	Low SDI	Both	65-69 years	Neoplasms	Metabolic risks	Number	2002	1662.48	3005.61	664.585
Deaths	Low SDI	Both	65-69 years	Neoplasms	Metabolic risks	Number	2003	1750.84	3139.37	714.844
Deaths	Low SDI	Both	65-69 years	Neoplasms	Metabolic risks	Number	2004	1826.6	3244.47	762.935
Deaths	Low SDI	Both	65-69 years	Neoplasms	Metabolic risks	Number	2005	1912.61	3410.7	806.045
Deaths	Low SDI	Both	65-69 years	Neoplasms	Metabolic risks	Number	2006	1986.82	3497.26	840.313
Deaths	Low SDI	Both	65-69 years	Neoplasms	Metabolic risks	Number	2007	2073.18	3658.83	873.68
Deaths	Low SDI	Both	65-69 years	Neoplasms	Metabolic risks	Number	2008	2155.72	3752.24	930.158
Deaths	Low SDI	Both	65-69 years	Neoplasms	Metabolic risks	Number	2009	2268.1	3959.26	977.21
Deaths	Low SDI	Both	65-69 years	Neoplasms	Metabolic risks	Number	2010	2377.67	4106.57	1041.5
Deaths	Low SDI	Both	65-69 years	Neoplasms	Metabolic risks	Number	2011	2494.9	4343.12	1100.52
Deaths	Low SDI	Both	65-69 years	Neoplasms	Metabolic risks	Number	2012	2639.49	4515.26	1169.22
Deaths	Low SDI	Both	65-69 years	Neoplasms	Metabolic risks	Number	2013	2789.01	4801.34	1249.52
Deaths	Low SDI	Both	65-69 years	Neoplasms	Metabolic risks	Number	2014	2918.88	5023.08	1318.43
Deaths	Low SDI	Both	65-69 years	Neoplasms	Metabolic risks	Number	2015	3022.56	5187.48	1388.57
Deaths	Low SDI	Both	65-69 years	Neoplasms	Metabolic risks	Number	2016	3242.37	5501.31	1493.07
Deaths	Low SDI	Both	65-69 years	Neoplasms	Metabolic risks	Number	2017	3457.65	5906.51	1599.8
Deaths	Low SDI	Both	65-69 years	Neoplasms	Metabolic risks	Number	2018	3707.21	6254.34	1725.91
Deaths	Low SDI	Both	65-69 years	Neoplasms	Metabolic risks	Number	2019	3961.5	6662.71	1859.56
Deaths	Low SDI	Both	70-74 years	Neoplasms	Metabolic risks	Number	1990	965.878	1837.73	356.484
Deaths	Low SDI	Both	70-74 years	Neoplasms	Metabolic risks	Number	1991	999.518	1889.99	371.27
Deaths	Low SDI	Both	70-74 years	Neoplasms	Metabolic risks	Number	1992	1031.66	1950.85	379.398
Deaths	Low SDI	Both	70-74 years	Neoplasms	Metabolic risks	Number	1993	1066.28	2000.64	392.766
Deaths	Low SDI	Both	70-74 years	Neoplasms	Metabolic risks	Number	1994	1096.95	2066.38	410.949
Deaths	Low SDI	Both	70-74 years	Neoplasms	Metabolic risks	Number	1995	1131.78	2110.44	421.231
Deaths	Low SDI	Both	70-74 years	Neoplasms	Metabolic risks	Number	1996	1170.79	2185.06	436.493
Deaths	Low SDI	Both	70-74 years	Neoplasms	Metabolic risks	Number	1997	1223.4	2279.83	456.593
Deaths	Low SDI	Both	70-74 years	Neoplasms	Metabolic risks	Number	1998	1280.08	2388.3	478.095
Deaths	Low SDI	Both	70-74 years	Neoplasms	Metabolic risks	Number	1999	1331.82	2484.47	500.603
Deaths	Low SDI	Both	70-74 years	Neoplasms	Metabolic risks	Number	2000	1396.15	2594.36	529.362
Deaths	Low SDI	Both	70-74 years	Neoplasms	Metabolic risks	Number	2001	1471.14	2734.5	558.187
Deaths	Low SDI	Both	70-74 years	Neoplasms	Metabolic risks	Number	2002	1546.12	2838.21	596.697
Deaths	Low SDI	Both	70-74 years	Neoplasms	Metabolic risks	Number	2003	1633.66	2982.24	636.029
Deaths	Low SDI	Both	70-74 years	Neoplasms	Metabolic risks	Number	2004	1714.64	3122.55	677.472
Deaths	Low SDI	Both	70-74 years	Neoplasms	Metabolic risks	Number	2005	1802.05	3269.27	713.34
Deaths	Low SDI	Both	70-74 years	Neoplasms	Metabolic risks	Number	2006	1879	3397.42	758.303
Deaths	Low SDI	Both	70-74 years	Neoplasms	Metabolic risks	Number	2007	1965.04	3539.83	793.392
Deaths	Low SDI	Both	70-74 years	Neoplasms	Metabolic risks	Number	2008	2053.27	3663.78	838.561
Deaths	Low SDI	Both	70-74 years	Neoplasms	Metabolic risks	Number	2009	2151.1	3829.86	882.045
Deaths	Low SDI	Both	70-74 years	Neoplasms	Metabolic risks	Number	2010	2241.65	4013.9	931.808
Deaths	Low SDI	Both	70-74 years	Neoplasms	Metabolic risks	Number	2011	2346.52	4182.24	973.45
Deaths	Low SDI	Both	70-74 years	Neoplasms	Metabolic risks	Number	2012	2482.89	4385.97	1042.89
Deaths	Low SDI	Both	70-74 years	Neoplasms	Metabolic risks	Number	2013	2623.55	4610.79	1113.49
Deaths	Low SDI	Both	70-74 years	Neoplasms	Metabolic risks	Number	2014	2742.25	4809.31	1181.82
Deaths	Low SDI	Both	70-74 years	Neoplasms	Metabolic risks	Number	2015	2870.12	5024.23	1246.47
Deaths	Low SDI	Both	70-74 years	Neoplasms	Metabolic risks	Number	2016	3029.88	5272.12	1328.29
Deaths	Low SDI	Both	70-74 years	Neoplasms	Metabolic risks	Number	2017	3194.02	5490.1	1400.9
Deaths	Low SDI	Both	70-74 years	Neoplasms	Metabolic risks	Number	2018	3389.74	5779.36	1491.96
Deaths	Low SDI	Both	70-74 years	Neoplasms	Metabolic risks	Number	2019	3588.67	6155.46	1585.17
Deaths	Low SDI	Both	75-79 years	Neoplasms	Metabolic risks	Number	1990	710.363	1330.01	248.886
Deaths	Low SDI	Both	75-79 years	Neoplasms	Metabolic risks	Number	1991	735.584	1377.47	260.191
Deaths	Low SDI	Both	75-79 years	Neoplasms	Metabolic risks	Number	1992	766.618	1449.41	269.372
Deaths	Low SDI	Both	75-79 years	Neoplasms	Metabolic risks	Number	1993	797.655	1492.16	282.209
Deaths	Low SDI	Both	75-79 years	Neoplasms	Metabolic risks	Number	1994	828.391	1553.07	296.48
Deaths	Low SDI	Both	75-79 years	Neoplasms	Metabolic risks	Number	1995	859.84	1611.31	310.064
Deaths	Low SDI	Both	75-79 years	Neoplasms	Metabolic risks	Number	1996	894.121	1686.12	320.344
Deaths	Low SDI	Both	75-79 years	Neoplasms	Metabolic risks	Number	1997	932.998	1749.61	336.634
Deaths	Low SDI	Both	75-79 years	Neoplasms	Metabolic risks	Number	1998	974.809	1826.95	353.968
Deaths	Low SDI	Both	75-79 years	Neoplasms	Metabolic risks	Number	1999	1008.15	1883.73	365.242
Deaths	Low SDI	Both	75-79 years	Neoplasms	Metabolic risks	Number	2000	1062.41	1983.04	391.963
Deaths	Low SDI	Both	75-79 years	Neoplasms	Metabolic risks	Number	2001	1106.17	2074.75	408.918
Deaths	Low SDI	Both	75-79 years	Neoplasms	Metabolic risks	Number	2002	1175.46	2193.62	440.159
Deaths	Low SDI	Both	75-79 years	Neoplasms	Metabolic risks	Number	2003	1226.58	2282.53	464.457
Deaths	Low SDI	Both	75-79 years	Neoplasms	Metabolic risks	Number	2004	1287.04	2381.13	491.225
Deaths	Low SDI	Both	75-79 years	Neoplasms	Metabolic risks	Number	2005	1355.66	2490.63	520.302
Deaths	Low SDI	Both	75-79 years	Neoplasms	Metabolic risks	Number	2006	1430.99	2635.33	551.443
Deaths	Low SDI	Both	75-79 years	Neoplasms	Metabolic risks	Number	2007	1486.06	2730.15	574.077
Deaths	Low SDI	Both	75-79 years	Neoplasms	Metabolic risks	Number	2008	1574.63	2871.66	610.199
Deaths	Low SDI	Both	75-79 years	Neoplasms	Metabolic risks	Number	2009	1644.46	2966.56	649.617
Deaths	Low SDI	Both	75-79 years	Neoplasms	Metabolic risks	Number	2010	1712.28	3114.38	685.007
Deaths	Low SDI	Both	75-79 years	Neoplasms	Metabolic risks	Number	2011	1795.91	3211.45	720.063
Deaths	Low SDI	Both	75-79 years	Neoplasms	Metabolic risks	Number	2012	1901.75	3413.8	764.489
Deaths	Low SDI	Both	75-79 years	Neoplasms	Metabolic risks	Number	2013	2015.34	3628.44	817.551
Deaths	Low SDI	Both	75-79 years	Neoplasms	Metabolic risks	Number	2014	2108.46	3784.34	871.478
Deaths	Low SDI	Both	75-79 years	Neoplasms	Metabolic risks	Number	2015	2220.43	3967.34	932.427
Deaths	Low SDI	Both	75-79 years	Neoplasms	Metabolic risks	Number	2016	2307.2	4087.49	966.78
Deaths	Low SDI	Both	75-79 years	Neoplasms	Metabolic risks	Number	2017	2425.19	4275.94	1022.33
Deaths	Low SDI	Both	75-79 years	Neoplasms	Metabolic risks	Number	2018	2573.61	4544.4	1088.03
Deaths	Low SDI	Both	75-79 years	Neoplasms	Metabolic risks	Number	2019	2733.82	4802.18	1150.92
Deaths	Low SDI	Both	80-84 years	Neoplasms	Metabolic risks	Number	1990	385.21	741.683	129.488
Deaths	Low SDI	Both	80-84 years	Neoplasms	Metabolic risks	Number	1991	403.011	772.441	134.612
Deaths	Low SDI	Both	80-84 years	Neoplasms	Metabolic risks	Number	1992	421.911	807.129	142.358
Deaths	Low SDI	Both	80-84 years	Neoplasms	Metabolic risks	Number	1993	441.809	849.729	149.948
Deaths	Low SDI	Both	80-84 years	Neoplasms	Metabolic risks	Number	1994	460.015	884.39	157.589
Deaths	Low SDI	Both	80-84 years	Neoplasms	Metabolic risks	Number	1995	479.106	921.469	164.713
Deaths	Low SDI	Both	80-84 years	Neoplasms	Metabolic risks	Number	1996	500.634	957.952	170.924
Deaths	Low SDI	Both	80-84 years	Neoplasms	Metabolic risks	Number	1997	527.884	1011.17	179.906
Deaths	Low SDI	Both	80-84 years	Neoplasms	Metabolic risks	Number	1998	554.936	1066.6	191.203
Deaths	Low SDI	Both	80-84 years	Neoplasms	Metabolic risks	Number	1999	581.252	1111.71	200.457
Deaths	Low SDI	Both	80-84 years	Neoplasms	Metabolic risks	Number	2000	615.354	1172.18	215.485
Deaths	Low SDI	Both	80-84 years	Neoplasms	Metabolic risks	Number	2001	645.558	1230.13	228.436
Deaths	Low SDI	Both	80-84 years	Neoplasms	Metabolic risks	Number	2002	684.453	1302.57	244.43
Deaths	Low SDI	Both	80-84 years	Neoplasms	Metabolic risks	Number	2003	719.083	1367.13	257.009
Deaths	Low SDI	Both	80-84 years	Neoplasms	Metabolic risks	Number	2004	753.269	1417.44	271.448
Deaths	Low SDI	Both	80-84 years	Neoplasms	Metabolic risks	Number	2005	793.366	1494.07	289.449
Deaths	Low SDI	Both	80-84 years	Neoplasms	Metabolic risks	Number	2006	836.109	1565.33	304.966
Deaths	Low SDI	Both	80-84 years	Neoplasms	Metabolic risks	Number	2007	873.764	1642.38	318.679
Deaths	Low SDI	Both	80-84 years	Neoplasms	Metabolic risks	Number	2008	922.183	1717.46	338.372
Deaths	Low SDI	Both	80-84 years	Neoplasms	Metabolic risks	Number	2009	959.874	1781.99	355.257
Deaths	Low SDI	Both	80-84 years	Neoplasms	Metabolic risks	Number	2010	1000.03	1853.58	369.59
Deaths	Low SDI	Both	80-84 years	Neoplasms	Metabolic risks	Number	2011	1056.78	1947.67	397.446
Deaths	Low SDI	Both	80-84 years	Neoplasms	Metabolic risks	Number	2012	1123.47	2063.95	426.027
Deaths	Low SDI	Both	80-84 years	Neoplasms	Metabolic risks	Number	2013	1203.56	2221.78	457.023
Deaths	Low SDI	Both	80-84 years	Neoplasms	Metabolic risks	Number	2014	1279.23	2371.18	492.833
Deaths	Low SDI	Both	80-84 years	Neoplasms	Metabolic risks	Number	2015	1353.89	2476.4	527.215
Deaths	Low SDI	Both	80-84 years	Neoplasms	Metabolic risks	Number	2016	1416.73	2570.83	552.03
Deaths	Low SDI	Both	80-84 years	Neoplasms	Metabolic risks	Number	2017	1496.88	2719.78	583.421
Deaths	Low SDI	Both	80-84 years	Neoplasms	Metabolic risks	Number	2018	1599.97	2892.05	625.566
Deaths	Low SDI	Both	80-84 years	Neoplasms	Metabolic risks	Number	2019	1709.04	3104.24	675.297
Deaths	Low SDI	Both	85+ years	Neoplasms	Metabolic risks	Number	1990	189.947	365.345	62.9422
Deaths	Low SDI	Both	85+ years	Neoplasms	Metabolic risks	Number	1991	198.931	383.248	66.8599
Deaths	Low SDI	Both	85+ years	Neoplasms	Metabolic risks	Number	1992	208.995	401.927	70.0958
Deaths	Low SDI	Both	85+ years	Neoplasms	Metabolic risks	Number	1993	219.944	424.735	74.6797
Deaths	Low SDI	Both	85+ years	Neoplasms	Metabolic risks	Number	1994	230.996	443.752	78.5968
Deaths	Low SDI	Both	85+ years	Neoplasms	Metabolic risks	Number	1995	242.942	464.76	83.454
Deaths	Low SDI	Both	85+ years	Neoplasms	Metabolic risks	Number	1996	256.611	491.777	88.9279
Deaths	Low SDI	Both	85+ years	Neoplasms	Metabolic risks	Number	1997	273.001	522.265	93.6548
Deaths	Low SDI	Both	85+ years	Neoplasms	Metabolic risks	Number	1998	289.533	551.788	99.9452
Deaths	Low SDI	Both	85+ years	Neoplasms	Metabolic risks	Number	1999	305.065	580.581	105.701
Deaths	Low SDI	Both	85+ years	Neoplasms	Metabolic risks	Number	2000	323.315	617.276	113.869
Deaths	Low SDI	Both	85+ years	Neoplasms	Metabolic risks	Number	2001	341.489	647.84	121.572
Deaths	Low SDI	Both	85+ years	Neoplasms	Metabolic risks	Number	2002	365.114	687.058	130.163
Deaths	Low SDI	Both	85+ years	Neoplasms	Metabolic risks	Number	2003	391.129	735.118	142.1
Deaths	Low SDI	Both	85+ years	Neoplasms	Metabolic risks	Number	2004	413.387	774.836	147.867
Deaths	Low SDI	Both	85+ years	Neoplasms	Metabolic risks	Number	2005	438.737	819.263	158.459
Deaths	Low SDI	Both	85+ years	Neoplasms	Metabolic risks	Number	2006	463.792	867.859	169.785
Deaths	Low SDI	Both	85+ years	Neoplasms	Metabolic risks	Number	2007	489.485	913.14	179.889
Deaths	Low SDI	Both	85+ years	Neoplasms	Metabolic risks	Number	2008	518.62	966.11	190.221
Deaths	Low SDI	Both	85+ years	Neoplasms	Metabolic risks	Number	2009	545.025	1021.78	202.036
Deaths	Low SDI	Both	85+ years	Neoplasms	Metabolic risks	Number	2010	575.232	1074.91	214.968
Deaths	Low SDI	Both	85+ years	Neoplasms	Metabolic risks	Number	2011	615.809	1150.03	230.886
Deaths	Low SDI	Both	85+ years	Neoplasms	Metabolic risks	Number	2012	656.795	1216.99	246.372
Deaths	Low SDI	Both	85+ years	Neoplasms	Metabolic risks	Number	2013	710.638	1318.94	272.065
Deaths	Low SDI	Both	85+ years	Neoplasms	Metabolic risks	Number	2014	751.616	1396.51	290.5
Deaths	Low SDI	Both	85+ years	Neoplasms	Metabolic risks	Number	2015	795.546	1472.15	311.139
Deaths	Low SDI	Both	85+ years	Neoplasms	Metabolic risks	Number	2016	838.279	1545.4	330.069
Deaths	Low SDI	Both	85+ years	Neoplasms	Metabolic risks	Number	2017	892.577	1645.17	350.693
Deaths	Low SDI	Both	85+ years	Neoplasms	Metabolic risks	Number	2018	971.677	1782.02	382.646
Deaths	Low SDI	Both	85+ years	Neoplasms	Metabolic risks	Number	2019	1050.37	1925.3	415.106
Deaths	Low-middle SDI	Both	20-24 years	Neoplasms	Metabolic risks	Number	1990	45.1103	116.344	9.17006
Deaths	Low-middle SDI	Both	20-24 years	Neoplasms	Metabolic risks	Number	1991	46.5847	119.954	9.78432
Deaths	Low-middle SDI	Both	20-24 years	Neoplasms	Metabolic risks	Number	1992	48.3258	121.484	10.4432
Deaths	Low-middle SDI	Both	20-24 years	Neoplasms	Metabolic risks	Number	1993	50.0286	125.992	11.2012
Deaths	Low-middle SDI	Both	20-24 years	Neoplasms	Metabolic risks	Number	1994	52.063	130.611	11.7812
Deaths	Low-middle SDI	Both	20-24 years	Neoplasms	Metabolic risks	Number	1995	53.4655	130.414	12.277
Deaths	Low-middle SDI	Both	20-24 years	Neoplasms	Metabolic risks	Number	1996	54.6623	134.909	12.9483
Deaths	Low-middle SDI	Both	20-24 years	Neoplasms	Metabolic risks	Number	1997	57.0583	139.101	13.7745
Deaths	Low-middle SDI	Both	20-24 years	Neoplasms	Metabolic risks	Number	1998	59.5596	142.349	14.8797
Deaths	Low-middle SDI	Both	20-24 years	Neoplasms	Metabolic risks	Number	1999	61.6618	147.836	15.8603
Deaths	Low-middle SDI	Both	20-24 years	Neoplasms	Metabolic risks	Number	2000	63.8324	151.445	16.7805
Deaths	Low-middle SDI	Both	20-24 years	Neoplasms	Metabolic risks	Number	2001	65.252	152.255	17.8423
Deaths	Low-middle SDI	Both	20-24 years	Neoplasms	Metabolic risks	Number	2002	66.5279	152.728	18.8797
Deaths	Low-middle SDI	Both	20-24 years	Neoplasms	Metabolic risks	Number	2003	67.6473	152.934	19.7261
Deaths	Low-middle SDI	Both	20-24 years	Neoplasms	Metabolic risks	Number	2004	70.1214	155.864	20.6509
Deaths	Low-middle SDI	Both	20-24 years	Neoplasms	Metabolic risks	Number	2005	73.1004	161.778	22.1358
Deaths	Low-middle SDI	Both	20-24 years	Neoplasms	Metabolic risks	Number	2006	76.0218	166.598	23.7127
Deaths	Low-middle SDI	Both	20-24 years	Neoplasms	Metabolic risks	Number	2007	78.95	169.605	25.1147
Deaths	Low-middle SDI	Both	20-24 years	Neoplasms	Metabolic risks	Number	2008	82.4803	174.929	27.0645
Deaths	Low-middle SDI	Both	20-24 years	Neoplasms	Metabolic risks	Number	2009	85.3838	180.405	28.572
Deaths	Low-middle SDI	Both	20-24 years	Neoplasms	Metabolic risks	Number	2010	89.1757	185.61	30.4257
Deaths	Low-middle SDI	Both	20-24 years	Neoplasms	Metabolic risks	Number	2011	92.7881	189.522	32.6243
Deaths	Low-middle SDI	Both	20-24 years	Neoplasms	Metabolic risks	Number	2012	95.5206	191.632	34.4756
Deaths	Low-middle SDI	Both	20-24 years	Neoplasms	Metabolic risks	Number	2013	99.0154	196.735	36.8043
Deaths	Low-middle SDI	Both	20-24 years	Neoplasms	Metabolic risks	Number	2014	103.448	202.48	39.6375
Deaths	Low-middle SDI	Both	20-24 years	Neoplasms	Metabolic risks	Number	2015	107.282	207.639	42.1626
Deaths	Low-middle SDI	Both	20-24 years	Neoplasms	Metabolic risks	Number	2016	110.519	214.605	44.0669
Deaths	Low-middle SDI	Both	20-24 years	Neoplasms	Metabolic risks	Number	2017	114.348	221.172	45.8936
Deaths	Low-middle SDI	Both	20-24 years	Neoplasms	Metabolic risks	Number	2018	120.806	231.648	48.737
Deaths	Low-middle SDI	Both	20-24 years	Neoplasms	Metabolic risks	Number	2019	125.749	238.439	50.9216
Deaths	Low-middle SDI	Both	25-29 years	Neoplasms	Metabolic risks	Number	1990	72.886	160.946	22.6475
Deaths	Low-middle SDI	Both	25-29 years	Neoplasms	Metabolic risks	Number	1991	77.0357	167.037	24.7499
Deaths	Low-middle SDI	Both	25-29 years	Neoplasms	Metabolic risks	Number	1992	81.7621	176.032	26.4271
Deaths	Low-middle SDI	Both	25-29 years	Neoplasms	Metabolic risks	Number	1993	86.0818	187.021	28.2479
Deaths	Low-middle SDI	Both	25-29 years	Neoplasms	Metabolic risks	Number	1994	92.3304	199.011	30.8901
Deaths	Low-middle SDI	Both	25-29 years	Neoplasms	Metabolic risks	Number	1995	97.2499	208.5	32.7713
Deaths	Low-middle SDI	Both	25-29 years	Neoplasms	Metabolic risks	Number	1996	101.156	215.635	34.2327
Deaths	Low-middle SDI	Both	25-29 years	Neoplasms	Metabolic risks	Number	1997	106.314	223.118	36.4205
Deaths	Low-middle SDI	Both	25-29 years	Neoplasms	Metabolic risks	Number	1998	111.655	232.423	38.9777
Deaths	Low-middle SDI	Both	25-29 years	Neoplasms	Metabolic risks	Number	1999	116.496	241.434	40.8854
Deaths	Low-middle SDI	Both	25-29 years	Neoplasms	Metabolic risks	Number	2000	120.277	245.857	43.0454
Deaths	Low-middle SDI	Both	25-29 years	Neoplasms	Metabolic risks	Number	2001	122.187	248.644	44.9343
Deaths	Low-middle SDI	Both	25-29 years	Neoplasms	Metabolic risks	Number	2002	121.676	241.43	45.8115
Deaths	Low-middle SDI	Both	25-29 years	Neoplasms	Metabolic risks	Number	2003	121.195	235.443	47.0404
Deaths	Low-middle SDI	Both	25-29 years	Neoplasms	Metabolic risks	Number	2004	123.948	238.521	49.7985
Deaths	Low-middle SDI	Both	25-29 years	Neoplasms	Metabolic risks	Number	2005	128.198	243.31	53.2484
Deaths	Low-middle SDI	Both	25-29 years	Neoplasms	Metabolic risks	Number	2006	132.219	246.453	55.5508
Deaths	Low-middle SDI	Both	25-29 years	Neoplasms	Metabolic risks	Number	2007	135.847	252.567	58.3847
Deaths	Low-middle SDI	Both	25-29 years	Neoplasms	Metabolic risks	Number	2008	141.622	262.383	61.9174
Deaths	Low-middle SDI	Both	25-29 years	Neoplasms	Metabolic risks	Number	2009	148.462	269.028	65.4941
Deaths	Low-middle SDI	Both	25-29 years	Neoplasms	Metabolic risks	Number	2010	157.42	283.046	70.2583
Deaths	Low-middle SDI	Both	25-29 years	Neoplasms	Metabolic risks	Number	2011	164.198	293.313	74.5333
Deaths	Low-middle SDI	Both	25-29 years	Neoplasms	Metabolic risks	Number	2012	168.129	297.208	77.7241
Deaths	Low-middle SDI	Both	25-29 years	Neoplasms	Metabolic risks	Number	2013	176.18	313.324	83.0547
Deaths	Low-middle SDI	Both	25-29 years	Neoplasms	Metabolic risks	Number	2014	184.722	321.544	88.6372
Deaths	Low-middle SDI	Both	25-29 years	Neoplasms	Metabolic risks	Number	2015	191.319	332.645	91.6974
Deaths	Low-middle SDI	Both	25-29 years	Neoplasms	Metabolic risks	Number	2016	197.717	338.105	94.3942
Deaths	Low-middle SDI	Both	25-29 years	Neoplasms	Metabolic risks	Number	2017	206.248	348.785	98.4009
Deaths	Low-middle SDI	Both	25-29 years	Neoplasms	Metabolic risks	Number	2018	218.177	370.284	106.285
Deaths	Low-middle SDI	Both	25-29 years	Neoplasms	Metabolic risks	Number	2019	227.238	378.202	110.707
Deaths	Low-middle SDI	Both	30-34 years	Neoplasms	Metabolic risks	Number	1990	110.476	226.682	36.7022
Deaths	Low-middle SDI	Both	30-34 years	Neoplasms	Metabolic risks	Number	1991	116.167	234.635	39.561
Deaths	Low-middle SDI	Both	30-34 years	Neoplasms	Metabolic risks	Number	1992	123.413	247.807	41.7653
Deaths	Low-middle SDI	Both	30-34 years	Neoplasms	Metabolic risks	Number	1993	132.275	265.936	45.8422
Deaths	Low-middle SDI	Both	30-34 years	Neoplasms	Metabolic risks	Number	1994	144.705	289.796	50.2897
Deaths	Low-middle SDI	Both	30-34 years	Neoplasms	Metabolic risks	Number	1995	156.896	314.843	54.3467
Deaths	Low-middle SDI	Both	30-34 years	Neoplasms	Metabolic risks	Number	1996	168.254	336.637	59.4162
Deaths	Low-middle SDI	Both	30-34 years	Neoplasms	Metabolic risks	Number	1997	180.196	355.766	62.6708
Deaths	Low-middle SDI	Both	30-34 years	Neoplasms	Metabolic risks	Number	1998	191.128	376.287	68.9601
Deaths	Low-middle SDI	Both	30-34 years	Neoplasms	Metabolic risks	Number	1999	199.774	395.793	73.6384
Deaths	Low-middle SDI	Both	30-34 years	Neoplasms	Metabolic risks	Number	2000	206.852	404.906	76.8373
Deaths	Low-middle SDI	Both	30-34 years	Neoplasms	Metabolic risks	Number	2001	210.844	409.68	79.5275
Deaths	Low-middle SDI	Both	30-34 years	Neoplasms	Metabolic risks	Number	2002	208.438	397.438	79.6727
Deaths	Low-middle SDI	Both	30-34 years	Neoplasms	Metabolic risks	Number	2003	209.109	391.837	82.1702
Deaths	Low-middle SDI	Both	30-34 years	Neoplasms	Metabolic risks	Number	2004	214.04	396.332	84.7966
Deaths	Low-middle SDI	Both	30-34 years	Neoplasms	Metabolic risks	Number	2005	217.55	396.354	86.5932
Deaths	Low-middle SDI	Both	30-34 years	Neoplasms	Metabolic risks	Number	2006	221.495	398.34	90.1891
Deaths	Low-middle SDI	Both	30-34 years	Neoplasms	Metabolic risks	Number	2007	226.348	400.878	93.6453
Deaths	Low-middle SDI	Both	30-34 years	Neoplasms	Metabolic risks	Number	2008	234.275	410.724	99.6705
Deaths	Low-middle SDI	Both	30-34 years	Neoplasms	Metabolic risks	Number	2009	240.774	419.359	104.871
Deaths	Low-middle SDI	Both	30-34 years	Neoplasms	Metabolic risks	Number	2010	248.902	431.012	109.463
Deaths	Low-middle SDI	Both	30-34 years	Neoplasms	Metabolic risks	Number	2011	257.08	443.034	114.16
Deaths	Low-middle SDI	Both	30-34 years	Neoplasms	Metabolic risks	Number	2012	264.054	453.8	119.703
Deaths	Low-middle SDI	Both	30-34 years	Neoplasms	Metabolic risks	Number	2013	276.091	473.365	125.834
Deaths	Low-middle SDI	Both	30-34 years	Neoplasms	Metabolic risks	Number	2014	290.55	495.83	136.211
Deaths	Low-middle SDI	Both	30-34 years	Neoplasms	Metabolic risks	Number	2015	304.667	514.617	143.221
Deaths	Low-middle SDI	Both	30-34 years	Neoplasms	Metabolic risks	Number	2016	321.845	541.51	149.47
Deaths	Low-middle SDI	Both	30-34 years	Neoplasms	Metabolic risks	Number	2017	340.353	565.093	159.545
Deaths	Low-middle SDI	Both	30-34 years	Neoplasms	Metabolic risks	Number	2018	361.497	607.819	173.183
Deaths	Low-middle SDI	Both	30-34 years	Neoplasms	Metabolic risks	Number	2019	381.315	643.894	182.491
Deaths	Low-middle SDI	Both	35-39 years	Neoplasms	Metabolic risks	Number	1990	211.003	423.806	68.1446
Deaths	Low-middle SDI	Both	35-39 years	Neoplasms	Metabolic risks	Number	1991	219.543	436.663	72.7505
Deaths	Low-middle SDI	Both	35-39 years	Neoplasms	Metabolic risks	Number	1992	230.461	452.082	75.6435
Deaths	Low-middle SDI	Both	35-39 years	Neoplasms	Metabolic risks	Number	1993	240.608	466.06	81.5325
Deaths	Low-middle SDI	Both	35-39 years	Neoplasms	Metabolic risks	Number	1994	251.413	484.935	85.657
Deaths	Low-middle SDI	Both	35-39 years	Neoplasms	Metabolic risks	Number	1995	260.919	507.725	88.057
Deaths	Low-middle SDI	Both	35-39 years	Neoplasms	Metabolic risks	Number	1996	270.725	523.671	93.3387
Deaths	Low-middle SDI	Both	35-39 years	Neoplasms	Metabolic risks	Number	1997	289.946	554.376	101.748
Deaths	Low-middle SDI	Both	35-39 years	Neoplasms	Metabolic risks	Number	1998	313.474	596.392	110.766
Deaths	Low-middle SDI	Both	35-39 years	Neoplasms	Metabolic risks	Number	1999	338.802	639.235	121.609
Deaths	Low-middle SDI	Both	35-39 years	Neoplasms	Metabolic risks	Number	2000	361.443	675.555	132.596
Deaths	Low-middle SDI	Both	35-39 years	Neoplasms	Metabolic risks	Number	2001	378.992	708.996	139.797
Deaths	Low-middle SDI	Both	35-39 years	Neoplasms	Metabolic risks	Number	2002	393.509	728.027	147.738
Deaths	Low-middle SDI	Both	35-39 years	Neoplasms	Metabolic risks	Number	2003	396.179	720.111	149.029
Deaths	Low-middle SDI	Both	35-39 years	Neoplasms	Metabolic risks	Number	2004	402.807	734.506	157.596
Deaths	Low-middle SDI	Both	35-39 years	Neoplasms	Metabolic risks	Number	2005	418.237	750.004	165.545
Deaths	Low-middle SDI	Both	35-39 years	Neoplasms	Metabolic risks	Number	2006	432.371	772.846	168.708
Deaths	Low-middle SDI	Both	35-39 years	Neoplasms	Metabolic risks	Number	2007	443.393	793.153	175.785
Deaths	Low-middle SDI	Both	35-39 years	Neoplasms	Metabolic risks	Number	2008	457.695	810.896	187.115
Deaths	Low-middle SDI	Both	35-39 years	Neoplasms	Metabolic risks	Number	2009	464.387	806.997	194.034
Deaths	Low-middle SDI	Both	35-39 years	Neoplasms	Metabolic risks	Number	2010	475.903	822.644	204.283
Deaths	Low-middle SDI	Both	35-39 years	Neoplasms	Metabolic risks	Number	2011	487.521	840.32	206.347
Deaths	Low-middle SDI	Both	35-39 years	Neoplasms	Metabolic risks	Number	2012	500.055	860.204	215.662
Deaths	Low-middle SDI	Both	35-39 years	Neoplasms	Metabolic risks	Number	2013	520.428	895.631	226.762
Deaths	Low-middle SDI	Both	35-39 years	Neoplasms	Metabolic risks	Number	2014	541.616	935.547	236.498
Deaths	Low-middle SDI	Both	35-39 years	Neoplasms	Metabolic risks	Number	2015	563.314	966.168	246.15
Deaths	Low-middle SDI	Both	35-39 years	Neoplasms	Metabolic risks	Number	2016	588.855	1015.29	258.666
Deaths	Low-middle SDI	Both	35-39 years	Neoplasms	Metabolic risks	Number	2017	618.399	1075.26	268.793
Deaths	Low-middle SDI	Both	35-39 years	Neoplasms	Metabolic risks	Number	2018	657.108	1129.83	296.749
Deaths	Low-middle SDI	Both	35-39 years	Neoplasms	Metabolic risks	Number	2019	694.789	1194.48	312.584
Deaths	Low-middle SDI	Both	40-44 years	Neoplasms	Metabolic risks	Number	1990	382.111	747.503	126.074
Deaths	Low-middle SDI	Both	40-44 years	Neoplasms	Metabolic risks	Number	1991	402.425	775.766	134.131
Deaths	Low-middle SDI	Both	40-44 years	Neoplasms	Metabolic risks	Number	1992	425.873	815.945	142.579
Deaths	Low-middle SDI	Both	40-44 years	Neoplasms	Metabolic risks	Number	1993	454.302	860.658	155.379
Deaths	Low-middle SDI	Both	40-44 years	Neoplasms	Metabolic risks	Number	1994	483.829	929.261	165.105
Deaths	Low-middle SDI	Both	40-44 years	Neoplasms	Metabolic risks	Number	1995	516.01	988.824	175.343
Deaths	Low-middle SDI	Both	40-44 years	Neoplasms	Metabolic risks	Number	1996	539.869	1034.74	186.179
Deaths	Low-middle SDI	Both	40-44 years	Neoplasms	Metabolic risks	Number	1997	567.909	1072.03	198.552
Deaths	Low-middle SDI	Both	40-44 years	Neoplasms	Metabolic risks	Number	1998	585.475	1099.18	209.419
Deaths	Low-middle SDI	Both	40-44 years	Neoplasms	Metabolic risks	Number	1999	600.661	1132.3	214.844
Deaths	Low-middle SDI	Both	40-44 years	Neoplasms	Metabolic risks	Number	2000	615.117	1142.13	225.088
Deaths	Low-middle SDI	Both	40-44 years	Neoplasms	Metabolic risks	Number	2001	632.959	1173.98	232.583
Deaths	Low-middle SDI	Both	40-44 years	Neoplasms	Metabolic risks	Number	2002	657.104	1213.93	245.285
Deaths	Low-middle SDI	Both	40-44 years	Neoplasms	Metabolic risks	Number	2003	685.998	1252.71	260.079
Deaths	Low-middle SDI	Both	40-44 years	Neoplasms	Metabolic risks	Number	2004	721.726	1315.61	277.304
Deaths	Low-middle SDI	Both	40-44 years	Neoplasms	Metabolic risks	Number	2005	764.195	1380.09	300.39
Deaths	Low-middle SDI	Both	40-44 years	Neoplasms	Metabolic risks	Number	2006	810.108	1462.82	316.434
Deaths	Low-middle SDI	Both	40-44 years	Neoplasms	Metabolic risks	Number	2007	855.795	1530.09	337.894
Deaths	Low-middle SDI	Both	40-44 years	Neoplasms	Metabolic risks	Number	2008	897.162	1600.59	357.561
Deaths	Low-middle SDI	Both	40-44 years	Neoplasms	Metabolic risks	Number	2009	905.127	1616.41	365.59
Deaths	Low-middle SDI	Both	40-44 years	Neoplasms	Metabolic risks	Number	2010	925.873	1633.83	375.736
Deaths	Low-middle SDI	Both	40-44 years	Neoplasms	Metabolic risks	Number	2011	960.394	1690.05	392.167
Deaths	Low-middle SDI	Both	40-44 years	Neoplasms	Metabolic risks	Number	2012	1001.98	1747.76	414.512
Deaths	Low-middle SDI	Both	40-44 years	Neoplasms	Metabolic risks	Number	2013	1054.09	1852.04	436.867
Deaths	Low-middle SDI	Both	40-44 years	Neoplasms	Metabolic risks	Number	2014	1102.17	1946.61	455.439
Deaths	Low-middle SDI	Both	40-44 years	Neoplasms	Metabolic risks	Number	2015	1144.7	1999.38	479.435
Deaths	Low-middle SDI	Both	40-44 years	Neoplasms	Metabolic risks	Number	2016	1203.34	2134.68	505.372
Deaths	Low-middle SDI	Both	40-44 years	Neoplasms	Metabolic risks	Number	2017	1260.75	2197.54	531.582
Deaths	Low-middle SDI	Both	40-44 years	Neoplasms	Metabolic risks	Number	2018	1310.57	2301.67	557.672
Deaths	Low-middle SDI	Both	40-44 years	Neoplasms	Metabolic risks	Number	2019	1372.16	2448.03	599.103
Deaths	Low-middle SDI	Both	45-49 years	Neoplasms	Metabolic risks	Number	1990	723.728	1368.24	255.759
Deaths	Low-middle SDI	Both	45-49 years	Neoplasms	Metabolic risks	Number	1991	747.714	1422.3	266.897
Deaths	Low-middle SDI	Both	45-49 years	Neoplasms	Metabolic risks	Number	1992	785.123	1486.07	281.351
Deaths	Low-middle SDI	Both	45-49 years	Neoplasms	Metabolic risks	Number	1993	821.447	1538.14	296.703
Deaths	Low-middle SDI	Both	45-49 years	Neoplasms	Metabolic risks	Number	1994	871.616	1630.97	315.209
Deaths	Low-middle SDI	Both	45-49 years	Neoplasms	Metabolic risks	Number	1995	903.672	1707.37	326.734
Deaths	Low-middle SDI	Both	45-49 years	Neoplasms	Metabolic risks	Number	1996	964.342	1807.64	352.628
Deaths	Low-middle SDI	Both	45-49 years	Neoplasms	Metabolic risks	Number	1997	1021.01	1910.75	381.336
Deaths	Low-middle SDI	Both	45-49 years	Neoplasms	Metabolic risks	Number	1998	1073.05	1971.29	403.208
Deaths	Low-middle SDI	Both	45-49 years	Neoplasms	Metabolic risks	Number	1999	1134.64	2104.02	427.272
Deaths	Low-middle SDI	Both	45-49 years	Neoplasms	Metabolic risks	Number	2000	1203.1	2203.59	460.958
Deaths	Low-middle SDI	Both	45-49 years	Neoplasms	Metabolic risks	Number	2001	1232.18	2260.32	476.724
Deaths	Low-middle SDI	Both	45-49 years	Neoplasms	Metabolic risks	Number	2002	1270.43	2336.35	507.049
Deaths	Low-middle SDI	Both	45-49 years	Neoplasms	Metabolic risks	Number	2003	1297.58	2358.94	521.848
Deaths	Low-middle SDI	Both	45-49 years	Neoplasms	Metabolic risks	Number	2004	1337.94	2438.69	542.408
Deaths	Low-middle SDI	Both	45-49 years	Neoplasms	Metabolic risks	Number	2005	1395.63	2519.09	574.757
Deaths	Low-middle SDI	Both	45-49 years	Neoplasms	Metabolic risks	Number	2006	1449.6	2618.95	597.909
Deaths	Low-middle SDI	Both	45-49 years	Neoplasms	Metabolic risks	Number	2007	1513.06	2689.97	631.524
Deaths	Low-middle SDI	Both	45-49 years	Neoplasms	Metabolic risks	Number	2008	1609.09	2821.89	677.876
Deaths	Low-middle SDI	Both	45-49 years	Neoplasms	Metabolic risks	Number	2009	1711.06	3023.37	725.52
Deaths	Low-middle SDI	Both	45-49 years	Neoplasms	Metabolic risks	Number	2010	1831.36	3219.51	773.491
Deaths	Low-middle SDI	Both	45-49 years	Neoplasms	Metabolic risks	Number	2011	1941.19	3346.42	820.454
Deaths	Low-middle SDI	Both	45-49 years	Neoplasms	Metabolic risks	Number	2012	2057.18	3573.9	890.876
Deaths	Low-middle SDI	Both	45-49 years	Neoplasms	Metabolic risks	Number	2013	2171.21	3769.63	936.056
Deaths	Low-middle SDI	Both	45-49 years	Neoplasms	Metabolic risks	Number	2014	2250.77	3862.58	973.956
Deaths	Low-middle SDI	Both	45-49 years	Neoplasms	Metabolic risks	Number	2015	2364.74	4068.82	1030.31
Deaths	Low-middle SDI	Both	45-49 years	Neoplasms	Metabolic risks	Number	2016	2471.9	4266.75	1079.68
Deaths	Low-middle SDI	Both	45-49 years	Neoplasms	Metabolic risks	Number	2017	2557.24	4401.81	1133.4
Deaths	Low-middle SDI	Both	45-49 years	Neoplasms	Metabolic risks	Number	2018	2675.91	4614.69	1192.09
Deaths	Low-middle SDI	Both	45-49 years	Neoplasms	Metabolic risks	Number	2019	2826.51	4974.67	1288.09
Deaths	Low-middle SDI	Both	50-54 years	Neoplasms	Metabolic risks	Number	1990	1720.02	3189.63	678.993
Deaths	Low-middle SDI	Both	50-54 years	Neoplasms	Metabolic risks	Number	1991	1774.83	3251.64	706.275
Deaths	Low-middle SDI	Both	50-54 years	Neoplasms	Metabolic risks	Number	1992	1837.13	3376.65	733.465
Deaths	Low-middle SDI	Both	50-54 years	Neoplasms	Metabolic risks	Number	1993	1903.52	3479.98	764.748
Deaths	Low-middle SDI	Both	50-54 years	Neoplasms	Metabolic risks	Number	1994	1982.56	3612.66	788.629
Deaths	Low-middle SDI	Both	50-54 years	Neoplasms	Metabolic risks	Number	1995	2049.03	3702.43	818.375
Deaths	Low-middle SDI	Both	50-54 years	Neoplasms	Metabolic risks	Number	1996	2154.12	3913.04	883.054
Deaths	Low-middle SDI	Both	50-54 years	Neoplasms	Metabolic risks	Number	1997	2276.65	4105.13	944.245
Deaths	Low-middle SDI	Both	50-54 years	Neoplasms	Metabolic risks	Number	1998	2350.42	4205.29	989.595
Deaths	Low-middle SDI	Both	50-54 years	Neoplasms	Metabolic risks	Number	1999	2447.14	4341.64	1055.9
Deaths	Low-middle SDI	Both	50-54 years	Neoplasms	Metabolic risks	Number	2000	2530.19	4421.86	1111.94
Deaths	Low-middle SDI	Both	50-54 years	Neoplasms	Metabolic risks	Number	2001	2689.55	4662.59	1188.33
Deaths	Low-middle SDI	Both	50-54 years	Neoplasms	Metabolic risks	Number	2002	2856.48	4923.39	1297.92
Deaths	Low-middle SDI	Both	50-54 years	Neoplasms	Metabolic risks	Number	2003	3040.02	5246.36	1404.97
Deaths	Low-middle SDI	Both	50-54 years	Neoplasms	Metabolic risks	Number	2004	3185.74	5424.43	1488.12
Deaths	Low-middle SDI	Both	50-54 years	Neoplasms	Metabolic risks	Number	2005	3426.79	5819.72	1620.65
Deaths	Low-middle SDI	Both	50-54 years	Neoplasms	Metabolic risks	Number	2006	3580.34	6053.83	1707.59
Deaths	Low-middle SDI	Both	50-54 years	Neoplasms	Metabolic risks	Number	2007	3762.92	6281.1	1824.96
Deaths	Low-middle SDI	Both	50-54 years	Neoplasms	Metabolic risks	Number	2008	3946.76	6595.72	1940.74
Deaths	Low-middle SDI	Both	50-54 years	Neoplasms	Metabolic risks	Number	2009	4106.22	6735.62	2080.66
Deaths	Low-middle SDI	Both	50-54 years	Neoplasms	Metabolic risks	Number	2010	4338.17	7148.79	2192.88
Deaths	Low-middle SDI	Both	50-54 years	Neoplasms	Metabolic risks	Number	2011	4577.91	7497.49	2336.16
Deaths	Low-middle SDI	Both	50-54 years	Neoplasms	Metabolic risks	Number	2012	4852.6	7837.07	2500.51
Deaths	Low-middle SDI	Both	50-54 years	Neoplasms	Metabolic risks	Number	2013	5267.76	8557.46	2702.37
Deaths	Low-middle SDI	Both	50-54 years	Neoplasms	Metabolic risks	Number	2014	5744.62	9434.22	2967.39
Deaths	Low-middle SDI	Both	50-54 years	Neoplasms	Metabolic risks	Number	2015	6223.66	10218	3236.3
Deaths	Low-middle SDI	Both	50-54 years	Neoplasms	Metabolic risks	Number	2016	6572.06	10740.8	3407.98
Deaths	Low-middle SDI	Both	50-54 years	Neoplasms	Metabolic risks	Number	2017	6863.77	11317.2	3579.31
Deaths	Low-middle SDI	Both	50-54 years	Neoplasms	Metabolic risks	Number	2018	7199.43	11588.2	3726.29
Deaths	Low-middle SDI	Both	50-54 years	Neoplasms	Metabolic risks	Number	2019	7605.8	12171.1	4010.58
Deaths	Low-middle SDI	Both	55-59 years	Neoplasms	Metabolic risks	Number	1990	2211.74	4118.11	855.636
Deaths	Low-middle SDI	Both	55-59 years	Neoplasms	Metabolic risks	Number	1991	2307.15	4218.74	885.591
Deaths	Low-middle SDI	Both	55-59 years	Neoplasms	Metabolic risks	Number	1992	2411.6	4474.06	948.904
Deaths	Low-middle SDI	Both	55-59 years	Neoplasms	Metabolic risks	Number	1993	2521.98	4628.22	989.293
Deaths	Low-middle SDI	Both	55-59 years	Neoplasms	Metabolic risks	Number	1994	2620.16	4759.51	1042.49
Deaths	Low-middle SDI	Both	55-59 years	Neoplasms	Metabolic risks	Number	1995	2711.44	4940.64	1080.62
Deaths	Low-middle SDI	Both	55-59 years	Neoplasms	Metabolic risks	Number	1996	2809.61	5043.7	1140.19
Deaths	Low-middle SDI	Both	55-59 years	Neoplasms	Metabolic risks	Number	1997	2932.42	5231.15	1201.67
Deaths	Low-middle SDI	Both	55-59 years	Neoplasms	Metabolic risks	Number	1998	3027.77	5409.86	1274.44
Deaths	Low-middle SDI	Both	55-59 years	Neoplasms	Metabolic risks	Number	1999	3134.63	5583.57	1338.88
Deaths	Low-middle SDI	Both	55-59 years	Neoplasms	Metabolic risks	Number	2000	3254.72	5744.76	1392.83
Deaths	Low-middle SDI	Both	55-59 years	Neoplasms	Metabolic risks	Number	2001	3390.4	5953.81	1476.83
Deaths	Low-middle SDI	Both	55-59 years	Neoplasms	Metabolic risks	Number	2002	3590.97	6275.95	1594.76
Deaths	Low-middle SDI	Both	55-59 years	Neoplasms	Metabolic risks	Number	2003	3775.85	6488.99	1706.47
Deaths	Low-middle SDI	Both	55-59 years	Neoplasms	Metabolic risks	Number	2004	3953.12	6743.47	1810.51
Deaths	Low-middle SDI	Both	55-59 years	Neoplasms	Metabolic risks	Number	2005	4145.64	7049.68	1909.71
Deaths	Low-middle SDI	Both	55-59 years	Neoplasms	Metabolic risks	Number	2006	4420.62	7475.27	2065.07
Deaths	Low-middle SDI	Both	55-59 years	Neoplasms	Metabolic risks	Number	2007	4692.71	7850.72	2221.99
Deaths	Low-middle SDI	Both	55-59 years	Neoplasms	Metabolic risks	Number	2008	4995.29	8317.5	2385.36
Deaths	Low-middle SDI	Both	55-59 years	Neoplasms	Metabolic risks	Number	2009	5260.25	8792.79	2566.72
Deaths	Low-middle SDI	Both	55-59 years	Neoplasms	Metabolic risks	Number	2010	5667.11	9355.31	2768.94
Deaths	Low-middle SDI	Both	55-59 years	Neoplasms	Metabolic risks	Number	2011	5978.02	9868.5	2953.25
Deaths	Low-middle SDI	Both	55-59 years	Neoplasms	Metabolic risks	Number	2012	6356.87	10512.9	3121.58
Deaths	Low-middle SDI	Both	55-59 years	Neoplasms	Metabolic risks	Number	2013	6711.46	10953.8	3374.13
Deaths	Low-middle SDI	Both	55-59 years	Neoplasms	Metabolic risks	Number	2014	7130.69	11676.4	3608.7
Deaths	Low-middle SDI	Both	55-59 years	Neoplasms	Metabolic risks	Number	2015	7686.69	12582.2	3924.39
Deaths	Low-middle SDI	Both	55-59 years	Neoplasms	Metabolic risks	Number	2016	8153.77	13327.5	4188.05
Deaths	Low-middle SDI	Both	55-59 years	Neoplasms	Metabolic risks	Number	2017	8549.9	14070.7	4347.31
Deaths	Low-middle SDI	Both	55-59 years	Neoplasms	Metabolic risks	Number	2018	9036.5	14713.9	4684.4
Deaths	Low-middle SDI	Both	55-59 years	Neoplasms	Metabolic risks	Number	2019	9696.18	15729	4953.4
Deaths	Low-middle SDI	Both	60-64 years	Neoplasms	Metabolic risks	Number	1990	2686.4	4919.1	1018.92
Deaths	Low-middle SDI	Both	60-64 years	Neoplasms	Metabolic risks	Number	1991	2817.72	5185.41	1084.74
Deaths	Low-middle SDI	Both	60-64 years	Neoplasms	Metabolic risks	Number	1992	2960.2	5474.3	1167.23
Deaths	Low-middle SDI	Both	60-64 years	Neoplasms	Metabolic risks	Number	1993	3105.77	5692.19	1237.16
Deaths	Low-middle SDI	Both	60-64 years	Neoplasms	Metabolic risks	Number	1994	3239.79	5890.84	1294.13
Deaths	Low-middle SDI	Both	60-64 years	Neoplasms	Metabolic risks	Number	1995	3348.34	6064.37	1343.17
Deaths	Low-middle SDI	Both	60-64 years	Neoplasms	Metabolic risks	Number	1996	3489.18	6320.22	1417.67
Deaths	Low-middle SDI	Both	60-64 years	Neoplasms	Metabolic risks	Number	1997	3701.15	6669.23	1511.45
Deaths	Low-middle SDI	Both	60-64 years	Neoplasms	Metabolic risks	Number	1998	3872.87	6989.17	1595.64
Deaths	Low-middle SDI	Both	60-64 years	Neoplasms	Metabolic risks	Number	1999	3962.23	7124.77	1639.79
Deaths	Low-middle SDI	Both	60-64 years	Neoplasms	Metabolic risks	Number	2000	4110.76	7292.61	1727.67
Deaths	Low-middle SDI	Both	60-64 years	Neoplasms	Metabolic risks	Number	2001	4284.3	7632.18	1793.43
Deaths	Low-middle SDI	Both	60-64 years	Neoplasms	Metabolic risks	Number	2002	4508.87	7927.72	1940.08
Deaths	Low-middle SDI	Both	60-64 years	Neoplasms	Metabolic risks	Number	2003	4757.22	8295.99	2073.48
Deaths	Low-middle SDI	Both	60-64 years	Neoplasms	Metabolic risks	Number	2004	4936.2	8603.8	2182.41
Deaths	Low-middle SDI	Both	60-64 years	Neoplasms	Metabolic risks	Number	2005	5161.93	8998.49	2291.86
Deaths	Low-middle SDI	Both	60-64 years	Neoplasms	Metabolic risks	Number	2006	5423.74	9315.88	2421.37
Deaths	Low-middle SDI	Both	60-64 years	Neoplasms	Metabolic risks	Number	2007	5762.88	9815.18	2617.86
Deaths	Low-middle SDI	Both	60-64 years	Neoplasms	Metabolic risks	Number	2008	6076.74	10322.5	2765.36
Deaths	Low-middle SDI	Both	60-64 years	Neoplasms	Metabolic risks	Number	2009	6359.06	10807.7	2945.41
Deaths	Low-middle SDI	Both	60-64 years	Neoplasms	Metabolic risks	Number	2010	6633	11200.4	3079.49
Deaths	Low-middle SDI	Both	60-64 years	Neoplasms	Metabolic risks	Number	2011	7157.38	11904.9	3341.72
Deaths	Low-middle SDI	Both	60-64 years	Neoplasms	Metabolic risks	Number	2012	7700.31	12807.2	3662.92
Deaths	Low-middle SDI	Both	60-64 years	Neoplasms	Metabolic risks	Number	2013	8195.49	13560.4	3939.22
Deaths	Low-middle SDI	Both	60-64 years	Neoplasms	Metabolic risks	Number	2014	8741.87	14494.6	4312.26
Deaths	Low-middle SDI	Both	60-64 years	Neoplasms	Metabolic risks	Number	2015	9556.13	15803.6	4701.92
Deaths	Low-middle SDI	Both	60-64 years	Neoplasms	Metabolic risks	Number	2016	10016.9	16663.6	4920.81
Deaths	Low-middle SDI	Both	60-64 years	Neoplasms	Metabolic risks	Number	2017	10430.1	17291.4	5231.61
Deaths	Low-middle SDI	Both	60-64 years	Neoplasms	Metabolic risks	Number	2018	10963.2	18013.2	5488.77
Deaths	Low-middle SDI	Both	60-64 years	Neoplasms	Metabolic risks	Number	2019	11663.5	19113.2	5823.5
Deaths	Low-middle SDI	Both	65-69 years	Neoplasms	Metabolic risks	Number	1990	2702.28	5032.65	1032.26
Deaths	Low-middle SDI	Both	65-69 years	Neoplasms	Metabolic risks	Number	1991	2841.24	5274.54	1091.95
Deaths	Low-middle SDI	Both	65-69 years	Neoplasms	Metabolic risks	Number	1992	3000.94	5576.55	1161.78
Deaths	Low-middle SDI	Both	65-69 years	Neoplasms	Metabolic risks	Number	1993	3178.93	5868.82	1243.94
Deaths	Low-middle SDI	Both	65-69 years	Neoplasms	Metabolic risks	Number	1994	3364.3	6186.11	1310.55
Deaths	Low-middle SDI	Both	65-69 years	Neoplasms	Metabolic risks	Number	1995	3542.93	6512.54	1419.18
Deaths	Low-middle SDI	Both	65-69 years	Neoplasms	Metabolic risks	Number	1996	3730.17	6771.28	1462.99
Deaths	Low-middle SDI	Both	65-69 years	Neoplasms	Metabolic risks	Number	1997	3985.89	7188.09	1580.55
Deaths	Low-middle SDI	Both	65-69 years	Neoplasms	Metabolic risks	Number	1998	4198.05	7604.81	1648.27
Deaths	Low-middle SDI	Both	65-69 years	Neoplasms	Metabolic risks	Number	1999	4352.91	7759.44	1755.3
Deaths	Low-middle SDI	Both	65-69 years	Neoplasms	Metabolic risks	Number	2000	4569.19	8105.84	1857.52
Deaths	Low-middle SDI	Both	65-69 years	Neoplasms	Metabolic risks	Number	2001	4841.09	8593.75	1986.57
Deaths	Low-middle SDI	Both	65-69 years	Neoplasms	Metabolic risks	Number	2002	5144.93	9175.48	2134.15
Deaths	Low-middle SDI	Both	65-69 years	Neoplasms	Metabolic risks	Number	2003	5419.46	9532.89	2284.08
Deaths	Low-middle SDI	Both	65-69 years	Neoplasms	Metabolic risks	Number	2004	5617.17	9836.61	2359.33
Deaths	Low-middle SDI	Both	65-69 years	Neoplasms	Metabolic risks	Number	2005	5954.29	10433.6	2521.44
Deaths	Low-middle SDI	Both	65-69 years	Neoplasms	Metabolic risks	Number	2006	6247.79	10826.5	2728.28
Deaths	Low-middle SDI	Both	65-69 years	Neoplasms	Metabolic risks	Number	2007	6493.8	11272.6	2813.05
Deaths	Low-middle SDI	Both	65-69 years	Neoplasms	Metabolic risks	Number	2008	6794.25	11743.8	2942.52
Deaths	Low-middle SDI	Both	65-69 years	Neoplasms	Metabolic risks	Number	2009	7123.3	12297.8	3159.79
Deaths	Low-middle SDI	Both	65-69 years	Neoplasms	Metabolic risks	Number	2010	7509.49	12867	3326.87
Deaths	Low-middle SDI	Both	65-69 years	Neoplasms	Metabolic risks	Number	2011	7898.02	13525.4	3550.58
Deaths	Low-middle SDI	Both	65-69 years	Neoplasms	Metabolic risks	Number	2012	8335.78	14280.5	3762.1
Deaths	Low-middle SDI	Both	65-69 years	Neoplasms	Metabolic risks	Number	2013	8709.96	14831.2	3966.81
Deaths	Low-middle SDI	Both	65-69 years	Neoplasms	Metabolic risks	Number	2014	9164.96	15525.9	4262.2
Deaths	Low-middle SDI	Both	65-69 years	Neoplasms	Metabolic risks	Number	2015	9729.69	16348.7	4555.24
Deaths	Low-middle SDI	Both	65-69 years	Neoplasms	Metabolic risks	Number	2016	10506.3	17745.3	4980.72
Deaths	Low-middle SDI	Both	65-69 years	Neoplasms	Metabolic risks	Number	2017	11134.5	18668.2	5322.99
Deaths	Low-middle SDI	Both	65-69 years	Neoplasms	Metabolic risks	Number	2018	11937.4	19922.6	5708.8
Deaths	Low-middle SDI	Both	65-69 years	Neoplasms	Metabolic risks	Number	2019	12928.8	21541.7	6265.88
Deaths	Low-middle SDI	Both	70-74 years	Neoplasms	Metabolic risks	Number	1990	2533.41	4766.48	907.513
Deaths	Low-middle SDI	Both	70-74 years	Neoplasms	Metabolic risks	Number	1991	2659.79	4978.72	963.202
Deaths	Low-middle SDI	Both	70-74 years	Neoplasms	Metabolic risks	Number	1992	2792.67	5190.48	1006.09
Deaths	Low-middle SDI	Both	70-74 years	Neoplasms	Metabolic risks	Number	1993	2941.48	5443.67	1082.68
Deaths	Low-middle SDI	Both	70-74 years	Neoplasms	Metabolic risks	Number	1994	3078.08	5691.34	1138.68
Deaths	Low-middle SDI	Both	70-74 years	Neoplasms	Metabolic risks	Number	1995	3223.22	5938.37	1197.18
Deaths	Low-middle SDI	Both	70-74 years	Neoplasms	Metabolic risks	Number	1996	3399.38	6257.02	1266.36
Deaths	Low-middle SDI	Both	70-74 years	Neoplasms	Metabolic risks	Number	1997	3648.74	6673.23	1392.98
Deaths	Low-middle SDI	Both	70-74 years	Neoplasms	Metabolic risks	Number	1998	3892.11	7083.69	1485.14
Deaths	Low-middle SDI	Both	70-74 years	Neoplasms	Metabolic risks	Number	1999	4116.24	7458.67	1594.21
Deaths	Low-middle SDI	Both	70-74 years	Neoplasms	Metabolic risks	Number	2000	4408.34	7912.52	1741.48
Deaths	Low-middle SDI	Both	70-74 years	Neoplasms	Metabolic risks	Number	2001	4739.94	8581.93	1846.44
Deaths	Low-middle SDI	Both	70-74 years	Neoplasms	Metabolic risks	Number	2002	5056.28	9104.36	2000.44
Deaths	Low-middle SDI	Both	70-74 years	Neoplasms	Metabolic risks	Number	2003	5321.34	9546	2137.89
Deaths	Low-middle SDI	Both	70-74 years	Neoplasms	Metabolic risks	Number	2004	5536.61	9838.55	2238.94
Deaths	Low-middle SDI	Both	70-74 years	Neoplasms	Metabolic risks	Number	2005	5885.13	10468.4	2434.34
Deaths	Low-middle SDI	Both	70-74 years	Neoplasms	Metabolic risks	Number	2006	6208.53	10972.2	2564.81
Deaths	Low-middle SDI	Both	70-74 years	Neoplasms	Metabolic risks	Number	2007	6496.53	11493.9	2703.8
Deaths	Low-middle SDI	Both	70-74 years	Neoplasms	Metabolic risks	Number	2008	6832.46	11921.2	2842.26
[truncated: 521 more rows]

## Sheet: Global
measure	location	sex	cause	rei	metric	year	20-24 years	25-29 years	30-34 years	35-39 years	40-44 years	45-49 years	50-54 years	55-59 years	60-64 years	65-69 years	70-74 years	75-79 years	80-84 years	85+ years
Deaths	Global	Both	Neoplasms	Metabolic risks	Number	1990	0.000437255	0.000753033	0.00125157	0.00253573	0.00459787	0.00814772	0.0220442	0.0329685	0.0468052	0.0533742	0.0485108	0.0473838	0.0314812	0.0232967
Deaths	Global	Both	Neoplasms	Metabolic risks	Number	1991	0.000446982	0.000785988	0.00128729	0.00266565	0.00495263	0.0083877	0.0225006	0.0335682	0.0480186	0.0553862	0.0509976	0.0474629	0.0326618	0.0244394
Deaths	Global	Both	Neoplasms	Metabolic risks	Number	1992	0.000457238	0.000818777	0.00134475	0.00279117	0.00528836	0.00887888	0.0229476	0.0345145	0.0489054	0.0575288	0.0542783	0.0472651	0.0338485	0.0257562
Deaths	Global	Both	Neoplasms	Metabolic risks	Number	1993	0.000465306	0.000845735	0.00142569	0.00288241	0.00568574	0.00948048	0.0235277	0.0360645	0.0501496	0.0603688	0.0583919	0.0472975	0.0354264	0.0273973
Deaths	Global	Both	Neoplasms	Metabolic risks	Number	1994	0.000481096	0.000896627	0.00155665	0.00294596	0.00602823	0.0103529	0.0238274	0.0371598	0.0506092	0.0625365	0.0619025	0.0474414	0.0366259	0.0288967
Deaths	Global	Both	Neoplasms	Metabolic risks	Number	1995	0.000489078	0.000934199	0.00167378	0.00298062	0.00638492	0.0110677	0.0239333	0.0377259	0.050864	0.0642049	0.0647853	0.0492026	0.037635	0.0306489
Deaths	Global	Both	Neoplasms	Metabolic risks	Number	1996	0.000490308	0.000952341	0.00176002	0.00301674	0.00657314	0.011742	0.0243066	0.0378642	0.0512032	0.0653136	0.0670365	0.0521083	0.0380546	0.0323904
Deaths	Global	Both	Neoplasms	Metabolic risks	Number	1997	0.000495133	0.000970994	0.00182447	0.0030956	0.00672079	0.0122234	0.0254025	0.0378732	0.0521037	0.066087	0.0694855	0.0557663	0.0382503	0.0342066
Deaths	Global	Both	Neoplasms	Metabolic risks	Number	1998	0.00050402	0.000998393	0.00188883	0.00323959	0.00680606	0.0128473	0.0266157	0.0378481	0.053296	0.0669111	0.0723434	0.0600956	0.0385597	0.0364143
Deaths	Global	Both	Neoplasms	Metabolic risks	Number	1999	0.000513	0.00101737	0.0019375	0.00345687	0.00686763	0.0134693	0.0285701	0.0384064	0.0549412	0.0679681	0.075527	0.0645938	0.0394825	0.038791
Deaths	Global	Both	Neoplasms	Metabolic risks	Number	2000	0.000520312	0.00101766	0.0019567	0.00364738	0.00684145	0.0141276	0.0302834	0.0387867	0.0561744	0.0689412	0.0782132	0.0681421	0.0415735	0.0406639
Deaths	Global	Both	Neoplasms	Metabolic risks	Number	2001	0.000523815	0.0010056	0.00195131	0.00374141	0.006808	0.0143325	0.0320692	0.039518	0.0570576	0.0701606	0.0806203	0.0712382	0.0447139	0.0422284
Deaths	Global	Both	Neoplasms	Metabolic risks	Number	2002	0.000526102	0.000974561	0.00188908	0.00375272	0.00688616	0.0143458	0.0334927	0.0419435	0.0582788	0.0726708	0.0829733	0.0750593	0.0488466	0.0439423
Deaths	Global	Both	Neoplasms	Metabolic risks	Number	2003	0.000531857	0.00095954	0.00187078	0.00376443	0.00703429	0.0143911	0.0350462	0.0445492	0.0593838	0.0757361	0.085238	0.0790342	0.0532465	0.0453527
Deaths	Global	Both	Neoplasms	Metabolic risks	Number	2004	0.00054266	0.000963498	0.0018656	0.00378151	0.00731449	0.0144618	0.0362694	0.0474922	0.0599687	0.0778417	0.0867401	0.0824071	0.0571761	0.046885
Deaths	Global	Both	Neoplasms	Metabolic risks	Number	2005	0.000555902	0.000976236	0.00184405	0.00381121	0.00767389	0.0145264	0.0380455	0.0505675	0.0608012	0.0798828	0.0887624	0.0859212	0.060627	0.0498126
Deaths	Global	Both	Neoplasms	Metabolic risks	Number	2006	0.000571815	0.000989736	0.00181756	0.00383718	0.00800821	0.0145003	0.0387697	0.0532829	0.0618809	0.0805069	0.0900017	0.0882626	0.0630682	0.0530506
Deaths	Global	Both	Neoplasms	Metabolic risks	Number	2007	0.000594348	0.0010154	0.0018247	0.0038791	0.00832169	0.0148084	0.0395268	0.0554149	0.0654641	0.0815475	0.0923728	0.0906545	0.0660742	0.0570462
Deaths	Global	Both	Neoplasms	Metabolic risks	Number	2008	0.000621122	0.00106234	0.00187524	0.00395275	0.00851241	0.0156139	0.0401582	0.0578589	0.0697243	0.0831593	0.0954464	0.0934159	0.069623	0.0613275
Deaths	Global	Both	Neoplasms	Metabolic risks	Number	2009	0.000643153	0.00111542	0.00193413	0.00396011	0.00845971	0.0165389	0.0401927	0.0594281	0.0745327	0.0847123	0.0979593	0.0954886	0.0726286	0.0651846
Deaths	Global	Both	Neoplasms	Metabolic risks	Number	2010	0.000659465	0.00115902	0.00197453	0.00395447	0.00850054	0.0173046	0.0405014	0.0617943	0.0786972	0.0861539	0.100318	0.0973122	0.075317	0.0689417
Deaths	Global	Both	Neoplasms	Metabolic risks	Number	2011	0.000661413	0.00119319	0.00198591	0.00389741	0.00850194	0.0178177	0.0410075	0.0634929	0.0831459	0.0880962	0.101777	0.0991242	0.0775109	0.0727083
Deaths	Global	Both	Neoplasms	Metabolic risks	Number	2012	0.000654467	0.00122808	0.00200759	0.00387263	0.00854082	0.0182802	0.0419671	0.0652699	0.0862603	0.0926185	0.103001	0.101358	0.0791335	0.0767145
Deaths	Global	Both	Neoplasms	Metabolic risks	Number	2013	0.000654933	0.00127696	0.00207878	0.00393524	0.008698	0.0186428	0.0434954	0.0662937	0.089506	0.0970692	0.104184	0.103831	0.0810415	0.0806509
Deaths	Global	Both	Neoplasms	Metabolic risks	Number	2014	0.000660937	0.00131761	0.00216951	0.00405171	0.00890851	0.0187439	0.0454967	0.0673711	0.0925999	0.102685	0.105466	0.106344	0.0830779	0.0844059
Deaths	Global	Both	Neoplasms	Metabolic risks	Number	2015	0.00066284	0.00134823	0.00225345	0.00415972	0.0090181	0.0189872	0.0476183	0.0691097	0.0972543	0.108742	0.107561	0.10923	0.0850829	0.0886191
Deaths	Global	Both	Neoplasms	Metabolic risks	Number	2016	0.000668973	0.00137542	0.00236698	0.00427537	0.00913124	0.0192858	0.0490145	0.0704342	0.0998853	0.114804	0.110335	0.110793	0.0867658	0.0918165
Deaths	Global	Both	Neoplasms	Metabolic risks	Number	2017	0.000680646	0.00139268	0.00251008	0.00446101	0.00930655	0.0194676	0.0502449	0.0719043	0.101775	0.118315	0.116463	0.111967	0.0892502	0.0941913
Deaths	Global	Both	Neoplasms	Metabolic risks	Number	2018	0.0006968	0.00140812	0.00266296	0.00469993	0.00952913	0.0198065	0.0517664	0.0747194	0.104341	0.123784	0.124412	0.115431	0.0935583	0.0986079
Deaths	Global	Both	Neoplasms	Metabolic risks	Number	2019	0.000708179	0.00140864	0.00277079	0.00490752	0.0097492	0.0203653	0.0534068	0.0785839	0.107161	0.13032	0.134387	0.119701	0.0977298	0.10424

## Sheet: High SDI
measure	location	sex	age	cause	rei	metric	year	20-24 years	25-29 years	30-34 years	35-39 years	40-44 years	45-49 years	50-54 years	55-59 years	60-64 years	65-69 years	70-74 years	75-79 years	80-84 years	85+ years
Deaths	High SDI	Both	20-24 years	Neoplasms	Metabolic risks	Number	1990	7.17147e-05	0.000130655	0.000199551	0.0003662	0.000878392	0.00203055	0.00622139	0.0105375	0.0167721	0.0223181	0.0216936	0.0231902	0.0171185	0.0143574
Deaths	High SDI	Both	20-24 years	Neoplasms	Metabolic risks	Number	1991	7.44954e-05	0.000132521	0.000206477	0.00037762	0.000925558	0.00202707	0.00630948	0.0105013	0.0168041	0.0223768	0.0226135	0.0228252	0.017481	0.0148516
Deaths	High SDI	Both	20-24 years	Neoplasms	Metabolic risks	Number	1992	7.63447e-05	0.000133582	0.000213063	0.000391076	0.000946432	0.0021077	0.00640098	0.0105069	0.0167547	0.0224046	0.0238423	0.0222735	0.0178765	0.0155086
Deaths	High SDI	Both	20-24 years	Neoplasms	Metabolic risks	Number	1993	7.79755e-05	0.000134888	0.000220755	0.000407126	0.000966703	0.00219524	0.0066152	0.0107024	0.0167874	0.022801	0.0253443	0.0218744	0.0184539	0.0164115
Deaths	High SDI	Both	20-24 years	Neoplasms	Metabolic risks	Number	1994	7.93533e-05	0.000136562	0.000226113	0.00041548	0.000986547	0.00228512	0.00679584	0.0108155	0.0167153	0.0230133	0.0264619	0.0215428	0.0189069	0.0171872
Deaths	High SDI	Both	20-24 years	Neoplasms	Metabolic risks	Number	1995	7.96501e-05	0.000137461	0.000227919	0.000423991	0.0010153	0.00242892	0.0069139	0.0110104	0.0167943	0.0233744	0.027198	0.0224819	0.0193061	0.0182088
Deaths	High SDI	Both	20-24 years	Neoplasms	Metabolic risks	Number	1996	7.92802e-05	0.000139275	0.000228104	0.00043426	0.00104265	0.0025584	0.00692874	0.0111339	0.0167681	0.0234583	0.0274696	0.023827	0.0193215	0.0191544
Deaths	High SDI	Both	20-24 years	Neoplasms	Metabolic risks	Number	1997	7.96946e-05	0.000139767	0.000229823	0.000448907	0.001081	0.0026133	0.00721939	0.0113002	0.0167856	0.0234401	0.0276964	0.025456	0.0191634	0.0201682
Deaths	High SDI	Both	20-24 years	Neoplasms	Metabolic risks	Number	1998	8.11084e-05	0.000139262	0.0002287	0.000461171	0.00112492	0.00268441	0.00749322	0.0116261	0.0170759	0.0235055	0.0283787	0.0273882	0.0191282	0.0214484
Deaths	High SDI	Both	20-24 years	Neoplasms	Metabolic risks	Number	1999	8.3226e-05	0.000138727	0.000228289	0.000474448	0.00116256	0.00276777	0.00780382	0.0119821	0.017425	0.0236278	0.0290277	0.0292786	0.0193709	0.0229007
Deaths	High SDI	Both	20-24 years	Neoplasms	Metabolic risks	Number	2000	8.5784e-05	0.000137954	0.00023077	0.000486509	0.00120258	0.00286179	0.00820876	0.0121304	0.0176724	0.0236404	0.029415	0.0303071	0.0204627	0.023963
Deaths	High SDI	Both	20-24 years	Neoplasms	Metabolic risks	Number	2001	8.82106e-05	0.000136976	0.000235585	0.000493631	0.0012256	0.00294926	0.00858195	0.0122197	0.0179424	0.0237195	0.0297249	0.030925	0.0219868	0.0246908
Deaths	High SDI	Both	20-24 years	Neoplasms	Metabolic risks	Number	2002	9.06105e-05	0.000136736	0.000237695	0.000491831	0.00124558	0.00301127	0.00867582	0.0128127	0.0183542	0.0240722	0.0300667	0.0317627	0.0239535	0.0254952
Deaths	High SDI	Both	20-24 years	Neoplasms	Metabolic risks	Number	2003	9.28905e-05	0.000139044	0.000240161	0.000494424	0.00126485	0.00308379	0.00876277	0.0133374	0.0189361	0.0246179	0.030217	0.0327064	0.0259055	0.0260464
Deaths	High SDI	Both	20-24 years	Neoplasms	Metabolic risks	Number	2004	9.42021e-05	0.000141758	0.00024027	0.000493485	0.00126998	0.00311662	0.00879237	0.0137129	0.0192984	0.024954	0.0301726	0.0333325	0.0274646	0.026732
Deaths	High SDI	Both	20-24 years	Neoplasms	Metabolic risks	Number	2005	9.58694e-05	0.000147127	0.000242277	0.000494464	0.00127836	0.00317173	0.00894541	0.0144236	0.0195955	0.0254552	0.0304917	0.0341287	0.0286273	0.0284687
Deaths	High SDI	Both	20-24 years	Neoplasms	Metabolic risks	Number	2006	9.74186e-05	0.000152772	0.000242223	0.000501748	0.0012744	0.00321238	0.00908457	0.0150646	0.0197541	0.0259629	0.0307597	0.0347774	0.0294025	0.030405
Deaths	High SDI	Both	20-24 years	Neoplasms	Metabolic risks	Number	2007	9.91531e-05	0.00015866	0.00024543	0.000509338	0.00126597	0.00325149	0.00921689	0.0152599	0.020844	0.0267322	0.0314145	0.035429	0.0303523	0.0327193
Deaths	High SDI	Both	20-24 years	Neoplasms	Metabolic risks	Number	2008	0.000100235	0.00016456	0.000252556	0.000517851	0.00126379	0.00329833	0.00941773	0.0154566	0.0218746	0.0277574	0.0324366	0.035974	0.0315554	0.0350485
Deaths	High SDI	Both	20-24 years	Neoplasms	Metabolic risks	Number	2009	0.000100987	0.000169052	0.000261194	0.000521837	0.00125938	0.00333001	0.00958114	0.0157033	0.0227715	0.0285921	0.033253	0.0362467	0.0323522	0.0369664
Deaths	High SDI	Both	20-24 years	Neoplasms	Metabolic risks	Number	2010	0.000100538	0.00016999	0.000266862	0.000516954	0.00124057	0.00330228	0.00960786	0.0158537	0.0237348	0.0288246	0.0338179	0.0363273	0.032766	0.0387168
Deaths	High SDI	Both	20-24 years	Neoplasms	Metabolic risks	Number	2011	9.9787e-05	0.000170635	0.000272463	0.000512994	0.00124248	0.00324815	0.00967932	0.0161347	0.024769	0.0290228	0.0345359	0.0366304	0.0333603	0.0406057
Deaths	High SDI	Both	20-24 years	Neoplasms	Metabolic risks	Number	2012	9.71859e-05	0.000170383	0.000276144	0.000512085	0.00123883	0.00318208	0.00967115	0.0163502	0.0249374	0.0304345	0.035253	0.0370932	0.0338266	0.0426845
Deaths	High SDI	Both	20-24 years	Neoplasms	Metabolic risks	Number	2013	9.50231e-05	0.00017061	0.000283159	0.000522611	0.00123977	0.00313832	0.00968915	0.0166278	0.0251676	0.0316798	0.0363168	0.0378573	0.034092	0.0445594
Deaths	High SDI	Both	20-24 years	Neoplasms	Metabolic risks	Number	2014	9.43219e-05	0.000172576	0.0002926	0.000538394	0.00124065	0.0030871	0.00969883	0.0168238	0.0254567	0.0327425	0.037149	0.0385303	0.0342505	0.0461202
Deaths	High SDI	Both	20-24 years	Neoplasms	Metabolic risks	Number	2015	9.36585e-05	0.000174285	0.000301955	0.000559701	0.00124513	0.003064	0.00969073	0.0170726	0.0259212	0.0343552	0.037708	0.0394226	0.0348162	0.0479549
Deaths	High SDI	Both	20-24 years	Neoplasms	Metabolic risks	Number	2016	9.37578e-05	0.00017691	0.000312065	0.000580554	0.0012582	0.00308753	0.00962588	0.0173202	0.0264689	0.0357914	0.0380634	0.040085	0.0353936	0.049144
Deaths	High SDI	Both	20-24 years	Neoplasms	Metabolic risks	Number	2017	9.18676e-05	0.000176147	0.000317413	0.000593512	0.00127746	0.00310227	0.00956192	0.0174296	0.0269459	0.0358898	0.0400953	0.0406986	0.0363034	0.0496588
Deaths	High SDI	Both	20-24 years	Neoplasms	Metabolic risks	Number	2018	8.97927e-05	0.000170929	0.000314927	0.00059979	0.00130065	0.0031456	0.00958606	0.0177275	0.0277596	0.0365645	0.0427211	0.0426796	0.0381095	0.0513854
Deaths	High SDI	Both	20-24 years	Neoplasms	Metabolic risks	Number	2019	9.00649e-05	0.000166154	0.000312153	0.000614433	0.00132982	0.00318376	0.00962145	0.0181541	0.0284434	0.0377351	0.0453602	0.0448133	0.0398468	0.0539489

## Sheet: High-middle SDI
measure	location	sex	cause	rei	metric	year	20-24 years	25-29 years	30-34 years	35-39 years	40-44 years	45-49 years	50-54 years	55-59 years	60-64 years	65-69 years	70-74 years	75-79 years	80-84 years	85+ years
Deaths	High-middle SDI	Both	Neoplasms	Metabolic risks	Number	1990	0.000122847	0.000225017	0.000402777	0.000838193	0.00147384	0.00254126	0.00798567	0.0118369	0.0174114	0.0181332	0.0149315	0.0151549	0.00919631	0.00571209
Deaths	High-middle SDI	Both	Neoplasms	Metabolic risks	Number	1991	0.000125012	0.000232673	0.000414982	0.000887265	0.00161574	0.00262359	0.00812771	0.0120234	0.0180062	0.0193597	0.0158416	0.015158	0.00973343	0.0061361
Deaths	High-middle SDI	Both	Neoplasms	Metabolic risks	Number	1992	0.000127259	0.000239514	0.000432263	0.000937172	0.00175126	0.00282523	0.00820698	0.0125144	0.018352	0.0207197	0.0172073	0.0150001	0.0102052	0.00654926
Deaths	High-middle SDI	Both	Neoplasms	Metabolic risks	Number	1993	0.00012922	0.000246884	0.00045659	0.000982683	0.00192263	0.00310127	0.00828521	0.0134322	0.0189198	0.0223447	0.0190586	0.0148496	0.0108513	0.00703568
Deaths	High-middle SDI	Both	Neoplasms	Metabolic risks	Number	1994	0.000133616	0.000260295	0.000492291	0.00101361	0.00205395	0.00347823	0.00809259	0.0141725	0.0189002	0.0235618	0.0206808	0.0148319	0.0112628	0.0075008
Deaths	High-middle SDI	Both	Neoplasms	Metabolic risks	Number	1995	0.000136415	0.000270358	0.000518536	0.00102402	0.00215951	0.00373239	0.00778686	0.0143037	0.0185823	0.024119	0.0220314	0.0150606	0.0115445	0.00796559
Deaths	High-middle SDI	Both	Neoplasms	Metabolic risks	Number	1996	0.000136133	0.000272043	0.000531446	0.00101827	0.00217473	0.00390142	0.00765213	0.0139363	0.0183121	0.0243185	0.0231041	0.0158627	0.0115458	0.00846139
Deaths	High-middle SDI	Both	Neoplasms	Metabolic risks	Number	1997	0.000135352	0.000272745	0.000537451	0.00101755	0.00218097	0.00399058	0.00789977	0.0133529	0.0184655	0.0242123	0.0242757	0.0171028	0.0114429	0.00897506
Deaths	High-middle SDI	Both	Neoplasms	Metabolic risks	Number	1998	0.000136709	0.000278338	0.000548791	0.00103415	0.0021887	0.00416427	0.00829308	0.0126266	0.0187426	0.0240641	0.0253515	0.0186863	0.0112946	0.00959242
Deaths	High-middle SDI	Both	Neoplasms	Metabolic risks	Number	1999	0.000139735	0.000284252	0.000560534	0.00108356	0.00221634	0.00437936	0.00914124	0.0123708	0.0195834	0.0241526	0.0267687	0.0204445	0.0114826	0.0101855
Deaths	High-middle SDI	Both	Neoplasms	Metabolic risks	Number	2000	0.000140442	0.000282325	0.000561406	0.00111836	0.00219488	0.00458902	0.00982483	0.0121192	0.020019	0.0241507	0.0277314	0.0219024	0.0118606	0.0106222
Deaths	High-middle SDI	Both	Neoplasms	Metabolic risks	Number	2001	0.00013881	0.000275425	0.00055124	0.00111662	0.00216046	0.00461732	0.0104742	0.0122083	0.0201222	0.0243235	0.0285566	0.0232744	0.0127976	0.011056
Deaths	High-middle SDI	Both	Neoplasms	Metabolic risks	Number	2002	0.000135488	0.000260882	0.000523213	0.00108897	0.00214789	0.00457822	0.0109905	0.013052	0.0201267	0.0252448	0.0292601	0.0249488	0.0141821	0.0114991
Deaths	High-middle SDI	Both	Neoplasms	Metabolic risks	Number	2003	0.000133857	0.000254142	0.000511018	0.00107567	0.00214592	0.00457574	0.0115703	0.0141132	0.0197635	0.0265223	0.0300064	0.0266487	0.0158538	0.0118766
Deaths	High-middle SDI	Both	Neoplasms	Metabolic risks	Number	2004	0.00013433	0.000255342	0.000508801	0.00107598	0.00220362	0.00459735	0.0119787	0.0153763	0.0192001	0.0274294	0.0302086	0.0280202	0.0173585	0.0122015
Deaths	High-middle SDI	Both	Neoplasms	Metabolic risks	Number	2005	0.000136372	0.000258923	0.000504858	0.0010869	0.00230506	0.00463	0.0126182	0.0167001	0.0189955	0.0281376	0.0306292	0.029345	0.0187447	0.0128349
Deaths	High-middle SDI	Both	Neoplasms	Metabolic risks	Number	2006	0.000139262	0.000260417	0.000496352	0.0010896	0.00238043	0.00454404	0.0126442	0.0175389	0.0189765	0.0276898	0.0305642	0.0299403	0.0196541	0.0136637
Deaths	High-middle SDI	Both	Neoplasms	Metabolic risks	Number	2007	0.000144859	0.000266946	0.000501145	0.00110276	0.00246655	0.0045938	0.0127887	0.018247	0.0201413	0.0272909	0.0312692	0.030592	0.0208562	0.0147654
Deaths	High-middle SDI	Both	Neoplasms	Metabolic risks	Number	2008	0.000151495	0.000278845	0.000520019	0.00112103	0.00251651	0.00481625	0.0129127	0.0191479	0.0217273	0.026808	0.0322091	0.0313818	0.0221357	0.0160162
Deaths	High-middle SDI	Both	Neoplasms	Metabolic risks	Number	2009	0.000155893	0.000291572	0.000539882	0.00111293	0.002472	0.00501913	0.0126594	0.0194293	0.0235965	0.026191	0.032915	0.0318024	0.023307	0.0172467
Deaths	High-middle SDI	Both	Neoplasms	Metabolic risks	Number	2010	0.00015842	0.000301285	0.000552478	0.00110538	0.00246844	0.00517339	0.012584	0.0201196	0.0253068	0.026012	0.0335671	0.0322662	0.0244697	0.0184927
Deaths	High-middle SDI	Both	Neoplasms	Metabolic risks	Number	2011	0.000154839	0.00030702	0.000546319	0.00107077	0.00242102	0.00520966	0.0124525	0.0203674	0.026704	0.0262689	0.0332974	0.0325275	0.0251907	0.0196614
Deaths	High-middle SDI	Both	Neoplasms	Metabolic risks	Number	2012	0.000148864	0.000315715	0.000544218	0.00104929	0.00238784	0.00524941	0.0125098	0.0207093	0.0275884	0.0276368	0.0326645	0.0330605	0.0255213	0.0208199
Deaths	High-middle SDI	Both	Neoplasms	Metabolic risks	Number	2013	0.000145433	0.000328271	0.000559565	0.00105858	0.00239108	0.00525911	0.0126222	0.0207248	0.0285171	0.0290781	0.0315811	0.0333977	0.0258073	0.0218169
Deaths	High-middle SDI	Both	Neoplasms	Metabolic risks	Number	2014	0.00014381	0.000337077	0.000581893	0.00109415	0.00243532	0.00522203	0.0129011	0.0208066	0.0292928	0.0312177	0.0308435	0.0339562	0.0261659	0.0230035
Deaths	High-middle SDI	Both	Neoplasms	Metabolic risks	Number	2015	0.000140952	0.000341967	0.000602553	0.0011272	0.00246172	0.00526055	0.013323	0.0211664	0.0307113	0.0335054	0.030917	0.0347035	0.0266111	0.0244781
Deaths	High-middle SDI	Both	Neoplasms	Metabolic risks	Number	2016	0.000138019	0.000340675	0.000630048	0.00114772	0.00246394	0.00526681	0.0134305	0.0211353	0.0311769	0.0354676	0.0315092	0.0346742	0.0268622	0.025624
Deaths	High-middle SDI	Both	Neoplasms	Metabolic risks	Number	2017	0.000137357	0.000335673	0.000671223	0.00119455	0.00248656	0.00522913	0.0135046	0.0211057	0.0313191	0.0364342	0.0333747	0.0340725	0.0273817	0.0264857
Deaths	High-middle SDI	Both	Neoplasms	Metabolic risks	Number	2018	0.000139519	0.000332419	0.000721242	0.00126575	0.00255316	0.0052709	0.0137923	0.0215757	0.0316818	0.0379731	0.0357926	0.0337056	0.0284067	0.0277006
Deaths	High-middle SDI	Both	Neoplasms	Metabolic risks	Number	2019	0.000140683	0.000325671	0.000752363	0.00132236	0.00261508	0.00538354	0.0141272	0.0222636	0.0321588	0.0396491	0.0389543	0.0336592	0.0293178	0.0290955

## Sheet: Middle SDI
measure	location	sex	age	cause	rei	metric	year	20-24 years	25-29 years	30-34 years	35-39 years	40-44 years	45-49 years	50-54 years	55-59 years	60-64 years	65-69 years	70-74 years	75-79 years	80-84 years	85+ years
Deaths	Middle SDI	Both	20-24 years	Neoplasms	Metabolic risks	Number	1990	0.00018291	0.000299612	0.000501999	0.00105216	0.00172636	0.00257697	0.00544469	0.00752816	0.0089078	0.00913825	0.00835956	0.00633094	0.0036406	0.00241205
Deaths	Middle SDI	Both	20-24 years	Neoplasms	Metabolic risks	Number	1991	0.000185362	0.000317682	0.000510958	0.0011114	0.00186404	0.00270493	0.00560018	0.00785738	0.00933367	0.00969353	0.00885514	0.00667213	0.00384956	0.00258352
Deaths	Middle SDI	Both	20-24 years	Neoplasms	Metabolic risks	Number	1992	0.000188729	0.00033642	0.000535306	0.00116021	0.00201198	0.00286565	0.00579444	0.00817623	0.00975059	0.0102542	0.00937453	0.00706257	0.00409182	0.00276959
Deaths	Middle SDI	Both	20-24 years	Neoplasms	Metabolic risks	Number	1993	0.000190662	0.000349012	0.000573406	0.00117723	0.00218214	0.00305691	0.00599698	0.00847874	0.0102152	0.0108599	0.00994972	0.0075058	0.004356	0.00295172
Deaths	Middle SDI	Both	20-24 years	Neoplasms	Metabolic risks	Number	1994	0.000198056	0.000377157	0.000648818	0.00118756	0.0023361	0.00340111	0.00620382	0.00859476	0.0105948	0.0113733	0.010552	0.00786787	0.00460834	0.00314192
Deaths	Middle SDI	Both	20-24 years	Neoplasms	Metabolic risks	Number	1995	0.000200916	0.000397334	0.000723597	0.00119029	0.00251577	0.00367967	0.00640441	0.00871045	0.0109409	0.0118992	0.0111672	0.00831327	0.00485526	0.00334336
Deaths	Middle SDI	Both	20-24 years	Neoplasms	Metabolic risks	Number	1996	0.000200917	0.000406539	0.000783087	0.00120853	0.00263247	0.00397386	0.00675887	0.00896431	0.0113933	0.0124904	0.0118579	0.00890041	0.00517007	0.00357946
Deaths	Middle SDI	Both	20-24 years	Neoplasms	Metabolic risks	Number	1997	0.000202974	0.000417239	0.000825367	0.00124941	0.00270065	0.00423544	0.0071635	0.00923303	0.0118607	0.0130789	0.0126059	0.00947978	0.00550954	0.00378823
Deaths	Middle SDI	Both	20-24 years	Neoplasms	Metabolic risks	Number	1998	0.000205762	0.000432562	0.000865839	0.00133559	0.00270884	0.00454451	0.00760415	0.00947473	0.0122622	0.0137136	0.0134041	0.0100872	0.00587693	0.00400887
Deaths	Middle SDI	Both	20-24 years	Neoplasms	Metabolic risks	Number	1999	0.000206629	0.000439762	0.000891644	0.00145968	0.00268222	0.00478775	0.00827494	0.00978525	0.0125901	0.0143528	0.0142443	0.0107573	0.00624916	0.0042559
Deaths	Middle SDI	Both	20-24 years	Neoplasms	Metabolic risks	Number	2000	0.000207684	0.000437669	0.000897673	0.00157596	0.00261475	0.0050512	0.00879849	0.0101076	0.0129434	0.0150353	0.0152228	0.0115629	0.00672127	0.00453738
Deaths	Middle SDI	Both	20-24 years	Neoplasms	Metabolic risks	Number	2001	0.000208028	0.000430274	0.000890964	0.00164223	0.00256594	0.00510146	0.00934161	0.0104715	0.0132217	0.0156557	0.0160869	0.0123857	0.00723919	0.00484045
Deaths	Middle SDI	Both	20-24 years	Neoplasms	Metabolic risks	Number	2002	0.000208926	0.00041306	0.000854366	0.0016626	0.00260226	0.0050385	0.0099303	0.0112034	0.013734	0.0165094	0.0170021	0.0133539	0.00782796	0.00518523
Deaths	Middle SDI	Both	20-24 years	Neoplasms	Metabolic risks	Number	2003	0.000211591	0.000400854	0.000841533	0.00167559	0.00269147	0.00496694	0.010569	0.011971	0.014285	0.017387	0.018016	0.0143738	0.00843153	0.00554576
Deaths	Middle SDI	Both	20-24 years	Neoplasms	Metabolic risks	Number	2004	0.000216681	0.000396067	0.00083006	0.00168009	0.00286087	0.00492103	0.0111481	0.0130379	0.0148089	0.0179742	0.0190627	0.0154298	0.00913387	0.00595167
Deaths	Middle SDI	Both	20-24 years	Neoplasms	Metabolic risks	Number	2005	0.000222062	0.000393644	0.000804293	0.00167517	0.00305589	0.00481937	0.0118187	0.0138443	0.015249	0.0183811	0.0199078	0.0164008	0.00980896	0.00636805
Deaths	Middle SDI	Both	20-24 years	Neoplasms	Metabolic risks	Number	2006	0.000229745	0.000394231	0.000780086	0.00167051	0.00326137	0.00476646	0.0121908	0.01472	0.0158518	0.0185762	0.0205428	0.0170939	0.0103307	0.00670487
Deaths	Middle SDI	Both	20-24 years	Neoplasms	Metabolic risks	Number	2007	0.000241046	0.000401816	0.000771596	0.00167364	0.00343656	0.00489885	0.0124393	0.015586	0.0167463	0.0189122	0.0211782	0.0178538	0.010958	0.00714033
Deaths	Middle SDI	Both	20-24 years	Neoplasms	Metabolic risks	Number	2008	0.000255394	0.000422708	0.000785137	0.00169901	0.00352374	0.0053143	0.0125079	0.0165443	0.0179896	0.0195969	0.0218635	0.0188834	0.0117479	0.00767838
Deaths	Middle SDI	Both	20-24 years	Neoplasms	Metabolic risks	Number	2009	0.000268257	0.000449305	0.0008058	0.00169734	0.00349573	0.00587207	0.0124016	0.0172185	0.0196563	0.0204889	0.0224792	0.0199872	0.0125844	0.00825168
Deaths	Middle SDI	Both	20-24 years	Neoplasms	Metabolic risks	Number	2010	0.000277389	0.000470731	0.000816081	0.00168572	0.00352072	0.00635772	0.012452	0.0182176	0.0208118	0.0213803	0.0232068	0.0209642	0.0134751	0.0088602
Deaths	Middle SDI	Both	20-24 years	Neoplasms	Metabolic risks	Number	2011	0.000278481	0.00048909	0.000815427	0.00164878	0.00351338	0.00674485	0.0126959	0.0189975	0.0221473	0.0223605	0.0237505	0.0217882	0.0140506	0.00937771
Deaths	Middle SDI	Both	20-24 years	Neoplasms	Metabolic risks	Number	2012	0.000275785	0.000509141	0.000823752	0.00162704	0.00352388	0.00707581	0.0132312	0.0197291	0.0234854	0.0235185	0.0243284	0.0225518	0.0145266	0.00991825
Deaths	Middle SDI	Both	20-24 years	Neoplasms	Metabolic risks	Number	2013	0.000276159	0.000533566	0.000854771	0.00164077	0.00359938	0.00731079	0.0140913	0.0199785	0.0249028	0.0247563	0.0249954	0.0233239	0.015356	0.0105978
Deaths	Middle SDI	Both	20-24 years	Neoplasms	Metabolic risks	Number	2014	0.000278039	0.000551758	0.000893938	0.00167732	0.00369525	0.00737532	0.0151916	0.0202114	0.0262063	0.0265824	0.025749	0.0240327	0.016339	0.0112611
Deaths	Middle SDI	Both	20-24 years	Neoplasms	Metabolic risks	Number	2015	0.000277566	0.000565778	0.000928146	0.00170038	0.00371359	0.00744113	0.0163008	0.020642	0.0279535	0.0280683	0.0266045	0.0247255	0.0169818	0.011927
Deaths	Middle SDI	Both	20-24 years	Neoplasms	Metabolic risks	Number	2016	0.000281002	0.000580847	0.000980347	0.00173798	0.00373313	0.00755064	0.0171889	0.0211393	0.0289917	0.029733	0.0276714	0.0252104	0.0175078	0.0125463
Deaths	Middle SDI	Both	20-24 years	Neoplasms	Metabolic risks	Number	2017	0.000288732	0.000590527	0.0010513	0.00182167	0.00378753	0.00761498	0.0179855	0.0219787	0.0297106	0.0313321	0.0290859	0.0258564	0.0181279	0.0132457
Deaths	Middle SDI	Both	20-24 years	Neoplasms	Metabolic risks	Number	2018	0.000295368	0.000597491	0.00112839	0.00193127	0.00384779	0.00769286	0.0187052	0.0233554	0.0303734	0.0335327	0.0310988	0.0269756	0.0190282	0.0142883
Deaths	Middle SDI	Both	20-24 years	Neoplasms	Metabolic risks	Number	2019	0.000297851	0.000595977	0.00118124	0.00201687	0.00388947	0.00789328	0.0194069	0.0252536	0.0311182	0.0359743	0.0341251	0.0283514	0.0199683	0.0155167

## Sheet: Low-middle SDI
measure	location	sex	age	cause	rei	metric	year	20-24 years	25-29 years	30-34 years	35-39 years	40-44 years	45-49 years	50-54 years	55-59 years	60-64 years	65-69 years	70-74 years	75-79 years	80-84 years	85+ years
Deaths	Low-middle SDI	Both	20-24 years	Neoplasms	Metabolic risks	Number	1990	4.51103e-05	7.2886e-05	0.000110476	0.000211003	0.000382111	0.000723728	0.00172002	0.00221174	0.0026864	0.00270228	0.00253341	0.00196957	0.00111997	0.000608843
Deaths	Low-middle SDI	Both	20-24 years	Neoplasms	Metabolic risks	Number	1991	4.65847e-05	7.70357e-05	0.000116167	0.000219543	0.000402425	0.000747714	0.00177483	0.00230715	0.00281772	0.00284124	0.00265979	0.00204404	0.00117353	0.000651945
Deaths	Low-middle SDI	Both	20-24 years	Neoplasms	Metabolic risks	Number	1992	4.83258e-05	8.17621e-05	0.000123413	0.000230461	0.000425873	0.000785123	0.00183713	0.0024116	0.0029602	0.00300094	0.00279267	0.00213456	0.0012309	0.000701458
Deaths	Low-middle SDI	Both	20-24 years	Neoplasms	Metabolic risks	Number	1993	5.00286e-05	8.60818e-05	0.000132275	0.000240608	0.000454302	0.000821447	0.00190352	0.00252198	0.00310577	0.00317893	0.00294148	0.00224252	0.00130025	0.000758953
Deaths	Low-middle SDI	Both	20-24 years	Neoplasms	Metabolic risks	Number	1994	5.2063e-05	9.23304e-05	0.000144705	0.000251413	0.000483829	0.000871616	0.00198256	0.00262016	0.00323979	0.0033643	0.00307808	0.00234293	0.0013643	0.000815663
Deaths	Low-middle SDI	Both	20-24 years	Neoplasms	Metabolic risks	Number	1995	5.34655e-05	9.72499e-05	0.000156896	0.000260919	0.00051601	0.000903672	0.00204903	0.00271144	0.00334834	0.00354293	0.00322322	0.0024587	0.00142601	0.000867021
Deaths	Low-middle SDI	Both	20-24 years	Neoplasms	Metabolic risks	Number	1996	5.46623e-05	0.000101156	0.000168254	0.000270725	0.000539869	0.000964342	0.00215412	0.00280961	0.00348918	0.00373017	0.00339938	0.00259403	0.0014922	0.000916122
Deaths	Low-middle SDI	Both	20-24 years	Neoplasms	Metabolic risks	Number	1997	5.70583e-05	0.000106314	0.000180196	0.000289946	0.000567909	0.00102101	0.00227665	0.00293242	0.00370115	0.00398589	0.00364874	0.00276302	0.00158249	0.000978582
Deaths	Low-middle SDI	Both	20-24 years	Neoplasms	Metabolic risks	Number	1998	5.95596e-05	0.000111655	0.000191128	0.000313474	0.000585475	0.00107305	0.00235042	0.00302777	0.00387287	0.00419805	0.00389211	0.00292497	0.00168084	0.00104983
Deaths	Low-middle SDI	Both	20-24 years	Neoplasms	Metabolic risks	Number	1999	6.16618e-05	0.000116496	0.000199774	0.000338802	0.000600661	0.00113464	0.00244714	0.00313463	0.00396223	0.00435291	0.00411624	0.00306892	0.00177391	0.00111682
Deaths	Low-middle SDI	Both	20-24 years	Neoplasms	Metabolic risks	Number	2000	6.38324e-05	0.000120277	0.000206852	0.000361443	0.000615117	0.0012031	0.00253019	0.00325472	0.00411076	0.00456919	0.00440834	0.00326957	0.00188781	0.0011893
Deaths	Low-middle SDI	Both	20-24 years	Neoplasms	Metabolic risks	Number	2001	6.5252e-05	0.000122187	0.000210844	0.000378992	0.000632959	0.00123218	0.00268955	0.0033904	0.0042843	0.00484109	0.00473994	0.00350774	0.00201695	0.0012697
Deaths	Low-middle SDI	Both	20-24 years	Neoplasms	Metabolic risks	Number	2002	6.65279e-05	0.000121676	0.000208438	0.000393509	0.000657104	0.00127043	0.00285648	0.00359097	0.00450887	0.00514493	0.00505628	0.00377805	0.00216877	0.00136676
Deaths	Low-middle SDI	Both	20-24 years	Neoplasms	Metabolic risks	Number	2003	6.76473e-05	0.000121195	0.000209109	0.000396179	0.000685998	0.00129758	0.00304002	0.00377585	0.00475722	0.00541946	0.00532134	0.00403627	0.0023041	0.00146057
Deaths	Low-middle SDI	Both	20-24 years	Neoplasms	Metabolic risks	Number	2004	7.01214e-05	0.000123948	0.00021404	0.000402807	0.000721726	0.00133794	0.00318574	0.00395312	0.0049362	0.00561717	0.00553661	0.00429327	0.00243111	0.00155282
Deaths	Low-middle SDI	Both	20-24 years	Neoplasms	Metabolic risks	Number	2005	7.31004e-05	0.000128198	0.00021755	0.000418237	0.000764195	0.00139563	0.00342679	0.00414564	0.00516193	0.00595429	0.00588513	0.00464497	0.00261634	0.00166691
Deaths	Low-middle SDI	Both	20-24 years	Neoplasms	Metabolic risks	Number	2006	7.60218e-05	0.000132219	0.000221495	0.000432371	0.000810108	0.0014496	0.00358034	0.00442062	0.00542374	0.00624779	0.00620853	0.00497277	0.00280758	0.00177646
Deaths	Low-middle SDI	Both	20-24 years	Neoplasms	Metabolic risks	Number	2007	7.895e-05	0.000135847	0.000226348	0.000443393	0.000855795	0.00151306	0.00376292	0.00469271	0.00576288	0.0064938	0.00649653	0.00524475	0.00299511	0.00189235
Deaths	Low-middle SDI	Both	20-24 years	Neoplasms	Metabolic risks	Number	2008	8.24803e-05	0.000141622	0.000234275	0.000457695	0.000897162	0.00160909	0.00394676	0.00499529	0.00607674	0.00679425	0.00683246	0.00555132	0.00322095	0.00202378
Deaths	Low-middle SDI	Both	20-24 years	Neoplasms	Metabolic risks	Number	2009	8.53838e-05	0.000148462	0.000240774	0.000464387	0.000905127	0.00171106	0.00410622	0.00526025	0.00635906	0.0071233	0.00710761	0.0057555	0.00338272	0.00213023
Deaths	Low-middle SDI	Both	20-24 years	Neoplasms	Metabolic risks	Number	2010	8.91757e-05	0.00015742	0.000248902	0.000475903	0.000925873	0.00183136	0.00433817	0.00566711	0.006633	0.00750949	0.00743002	0.00598903	0.00356301	0.00225037
Deaths	Low-middle SDI	Both	20-24 years	Neoplasms	Metabolic risks	Number	2011	9.27881e-05	0.000164198	0.00025708	0.000487521	0.000960394	0.00194119	0.00457791	0.00597802	0.00715738	0.00789802	0.00779018	0.00632823	0.00380853	0.00239957
Deaths	Low-middle SDI	Both	20-24 years	Neoplasms	Metabolic risks	Number	2012	9.55206e-05	0.000168129	0.000264054	0.000500055	0.00100198	0.00205718	0.0048526	0.00635687	0.00770031	0.00833578	0.00821468	0.00669529	0.00409054	0.00258476
Deaths	Low-middle SDI	Both	20-24 years	Neoplasms	Metabolic risks	Number	2013	9.90154e-05	0.00017618	0.000276091	0.000520428	0.00105409	0.00217121	0.00526776	0.00671146	0.00819549	0.00870996	0.00860805	0.00717957	0.00453655	0.00291376
Deaths	Low-middle SDI	Both	20-24 years	Neoplasms	Metabolic risks	Number	2014	0.000103448	0.000184722	0.00029055	0.000541616	0.00110217	0.00225077	0.00574462	0.00713069	0.00874187	0.00916496	0.00892122	0.00765779	0.00499606	0.00321507
Deaths	Low-middle SDI	Both	20-24 years	Neoplasms	Metabolic risks	Number	2015	0.000107282	0.000191319	0.000304667	0.000563314	0.0011447	0.00236474	0.00622366	0.00768669	0.00955613	0.00972969	0.00939802	0.00809771	0.00527126	0.00340675
Deaths	Low-middle SDI	Both	20-24 years	Neoplasms	Metabolic risks	Number	2016	0.000110519	0.000197717	0.000321845	0.000588855	0.00120334	0.0024719	0.00657206	0.00815377	0.0100169	0.0105063	0.0099961	0.00845407	0.00553554	0.00360485
Deaths	Low-middle SDI	Both	20-24 years	Neoplasms	Metabolic risks	Number	2017	0.000114348	0.000206248	0.000340353	0.000618399	0.00126075	0.00255724	0.00686377	0.0085499	0.0104301	0.0111345	0.0106445	0.00884978	0.0058881	0.00384683
Deaths	Low-middle SDI	Both	20-24 years	Neoplasms	Metabolic risks	Number	2018	0.000120806	0.000218177	0.000361497	0.000657108	0.00131057	0.00267591	0.00719943	0.0090365	0.0109632	0.0119374	0.0113375	0.00942932	0.00635913	0.00419748
Deaths	Low-middle SDI	Both	20-24 years	Neoplasms	Metabolic risks	Number	2019	0.000125749	0.000227238	0.000381315	0.000694789	0.00137216	0.00282651	0.0076058	0.00969618	0.0116635	0.0129288	0.0122834	0.0100739	0.00683086	0.00456174

## Sheet: Low SDI
measure	location	sex	cause	rei	metric	year	20-24 years	25-29 years	30-34 years	35-39 years	40-44 years	45-49 years	50-54 years	55-59 years	60-64 years	65-69 years	70-74 years	75-79 years	80-84 years	85+ years
Deaths	Low SDI	Both	Neoplasms	Metabolic risks	Number	1990	1.43282e-05	2.42428e-05	3.59287e-05	6.67755e-05	0.000134665	0.000270478	0.000659965	0.000836945	0.00100409	0.00105489	0.000965878	0.000710363	0.00038521	0.000189947	1000000
Deaths	Low SDI	Both	Neoplasms	Metabolic risks	Number	1991	1.51737e-05	2.54288e-05	3.78141e-05	6.83714e-05	0.000142247	0.00027947	0.000675594	0.000861334	0.00103304	0.00108689	0.000999518	0.000735584	0.000403011	0.000198931	1000000
Deaths	Low SDI	Both	Neoplasms	Metabolic risks	Number	1992	1.62175e-05	2.68278e-05	3.97657e-05	7.0727e-05	0.000150081	0.000290029	0.000694943	0.000887222	0.00106362	0.00112073	0.00103166	0.000766618	0.000421911	0.000208995	1000000
Deaths	Low SDI	Both	Neoplasms	Metabolic risks	Number	1993	1.7056e-05	2.81835e-05	4.16659e-05	7.31844e-05	0.000157113	0.000300244	0.00071323	0.00091054	0.00109636	0.00115471	0.00106628	0.000797655	0.000441809	0.000219944	1000000
Deaths	Low SDI	Both	Neoplasms	Metabolic risks	Number	1994	1.76427e-05	2.95916e-05	4.36857e-05	7.62814e-05	0.000164852	0.000311298	0.000738638	0.000937689	0.00113372	0.00119355	0.00109695	0.000828391	0.000460015	0.000230996	1000000
Deaths	Low SDI	Both	Neoplasms	Metabolic risks	Number	1995	1.8265e-05	3.10857e-05	4.57448e-05	7.97195e-05	0.000175235	0.000317228	0.000764665	0.000970161	0.00117229	0.00123845	0.00113178	0.00085984	0.000479106	0.000242942	1000000
Deaths	Low SDI	Both	Neoplasms	Metabolic risks	Number	1996	1.89479e-05	3.2607e-05	4.80009e-05	8.31838e-05	0.000180238	0.000337899	0.000797852	0.000999744	0.00121385	0.00128452	0.00117079	0.000894121	0.000500634	0.000256611	1000000
Deaths	Low SDI	Both	Neoplasms	Metabolic risks	Number	1997	1.96905e-05	3.41988e-05	5.04774e-05	8.79268e-05	0.000186958	0.000356835	0.000827693	0.0010339	0.00126376	0.00133751	0.0012234	0.000932998	0.000527884	0.000273001	1000000
Deaths	Low SDI	Both	Neoplasms	Metabolic risks	Number	1998	2.05142e-05	3.58171e-05	5.31763e-05	9.32614e-05	0.000194643	0.000374567	0.000858425	0.00107115	0.00131422	0.00139646	0.00128008	0.000974809	0.000554936	0.000289533	1000000
Deaths	Low SDI	Both	Neoplasms	Metabolic risks	Number	1999	2.13765e-05	3.73551e-05	5.6019e-05	9.8323e-05	0.000202201	0.000392998	0.000885695	0.00111111	0.0013512	0.00144756	0.00133182	0.00100815	0.000581252	0.000305065	1000000
Deaths	Low SDI	Both	Neoplasms	Metabolic risks	Number	2000	2.21909e-05	3.8645e-05	5.87288e-05	0.000102956	0.000210317	0.000415369	0.000903189	0.00115157	0.0013988	0.00151039	0.00139615	0.00106241	0.000615354	0.000323315	1000000
Deaths	Low SDI	Both	Neoplasms	Metabolic risks	Number	2001	2.31249e-05	3.99393e-05	6.13865e-05	0.000107711	0.00021907	0.000424848	0.000963004	0.00120359	0.00145569	0.00158454	0.00147114	0.00110617	0.000645558	0.000341489	1000000
Deaths	Low SDI	Both	Neoplasms	Metabolic risks	Number	2002	2.41535e-05	4.13991e-05	6.40381e-05	0.000113521	0.000229204	0.000439769	0.00102013	0.00125907	0.00152278	0.00166248	0.00154612	0.00117546	0.000684453	0.000365114	1000000
Deaths	Low SDI	Both	Neoplasms	Metabolic risks	Number	2003	2.54565e-05	4.34745e-05	6.76042e-05	0.000120208	0.000241738	0.00045914	0.00108361	0.00132481	0.00160833	0.00175084	0.00163366	0.00122658	0.000719083	0.000391129	1000000
Deaths	Low SDI	Both	Neoplasms	Metabolic risks	Number	2004	2.68939e-05	4.55403e-05	7.10549e-05	0.000126762	0.000253786	0.000480573	0.0011431	0.00138375	0.00169005	0.0018266	0.00171464	0.00128704	0.000753269	0.000413387	1000000
Deaths	Low SDI	Both	Neoplasms	Metabolic risks	Number	2005	2.80531e-05	4.74842e-05	7.36803e-05	0.00013398	0.000265667	0.00050097	0.00121392	0.00142424	0.00176302	0.00191261	0.00180205	0.00135566	0.000793366	0.000438737	1000000
Deaths	Low SDI	Both	Neoplasms	Metabolic risks	Number	2006	2.89082e-05	4.92255e-05	7.59959e-05	0.000140443	0.000277026	0.000518816	0.00124655	0.00150798	0.00183729	0.00198682	0.001879	0.00143099	0.000836109	0.000463792	1000000
Deaths	Low SDI	Both	Neoplasms	Metabolic risks	Number	2007	2.9866e-05	5.12464e-05	7.87551e-05	0.000147408	0.000291773	0.000541718	0.00129468	0.0015972	0.00192984	0.00207318	0.00196504	0.00148606	0.000873764	0.000489485	1000000
Deaths	Low SDI	Both	Neoplasms	Metabolic risks	Number	2008	3.10257e-05	5.36941e-05	8.18097e-05	0.00015455	0.000306054	0.000565998	0.00134787	0.00168134	0.00201423	0.00215572	0.00205327	0.00157463	0.000922183	0.00051862	1000000
Deaths	Low SDI	Both	Neoplasms	Metabolic risks	Number	2009	3.21339e-05	5.61017e-05	8.50318e-05	0.000160989	0.000322241	0.000596317	0.00141803	0.00178194	0.00210542	0.0022681	0.0021511	0.00164446	0.000959874	0.000545025	1000000
Deaths	Low SDI	Both	Neoplasms	Metabolic risks	Number	2010	3.34366e-05	5.86538e-05	8.87373e-05	0.000167852	0.00033965	0.000629241	0.00149241	0.00190015	0.00216576	0.00237767	0.00224165	0.00171228	0.00100003	0.000575232	1000000
Deaths	Low SDI	Both	Neoplasms	Metabolic risks	Number	2011	3.50009e-05	6.12798e-05	9.3118e-05	0.000174623	0.000359293	0.000662977	0.00157386	0.00197804	0.00232164	0.0024949	0.00234652	0.00179591	0.00105678	0.000615809	1000000
Deaths	Low SDI	Both	Neoplasms	Metabolic risks	Number	2012	3.65852e-05	6.37217e-05	9.78724e-05	0.00018136	0.000382742	0.000704454	0.00167314	0.00208582	0.00250072	0.00263949	0.00248289	0.00190175	0.00112347	0.000656795	1000000
Deaths	Low SDI	Both	Neoplasms	Metabolic risks	Number	2013	3.87659e-05	6.73209e-05	0.000103598	0.000189992	0.000407942	0.00075174	0.00179438	0.00221126	0.00267301	0.00278901	0.00262355	0.00201534	0.00120356	0.000710638	1000000
Deaths	Low SDI	Both	Neoplasms	Metabolic risks	Number	2014	4.07719e-05	7.0437e-05	0.000108865	0.000197279	0.000429214	0.000796763	0.0019286	0.00235714	0.0028501	0.00291888	0.00274225	0.00210846	0.00127923	0.000751616	1000000
Deaths	Low SDI	Both	Neoplasms	Metabolic risks	Number	2015	4.28259e-05	7.37966e-05	0.000114393	0.00020607	0.000446858	0.000844534	0.00204662	0.00249861	0.00305759	0.00302256	0.00287012	0.00222043	0.00135389	0.000795546	1000000
Deaths	Low SDI	Both	Neoplasms	Metabolic risks	Number	2016	4.51069e-05	7.81572e-05	0.000120871	0.000217088	0.000466401	0.000896484	0.00216261	0.0026401	0.00317424	0.00324237	0.00302988	0.0023072	0.00141673	0.000838279	1000000
Deaths	Low SDI	Both	Neoplasms	Metabolic risks	Number	2017	4.77568e-05	8.29424e-05	0.000127918	0.000229598	0.000487839	0.000951099	0.00229332	0.00279244	0.00330993	0.00345765	0.00319402	0.00242519	0.00149688	0.000892577	1000000
Deaths	Low SDI	Both	Neoplasms	Metabolic risks	Number	2018	5.07131e-05	8.79274e-05	0.000134959	0.000242587	0.000510349	0.00100799	0.00244679	0.00297398	0.00350173	0.00370721	0.00338974	0.00257361	0.00159997	0.000971677	1000000
Deaths	Low SDI	Both	Neoplasms	Metabolic risks	Number	2019	5.32132e-05	9.24015e-05	0.000141703	0.000255524	0.000535886	0.00106463	0.00260805	0.00316395	0.00371365	0.0039615	0.00358867	0.00273382	0.00170904	0.00105037	1000000
