# Supplementary material for: Emerging patterns and trends in global cancer burden attributable to metabolic factors, based on the Global Burden of Disease Study 2019
Source: Front Oncol. 2023 Jan 19;13:1032749. doi: 10.3389/fonc.2023.1032749 (PMC9893408; doi:10.3389/fonc.2023.1032749)
Supplement: Supplementary file 6 [file DataSheet_6.zip › Raw data/Figure4-B.xlsx]

## Sheet: IHME-GBD_2019_DATA-d6510afb-1
measure	location	sex	age	cause	rei	metric	year	val	upper	lower
Deaths	Global	Both	20-24 years	Neoplasms	Metabolic risks	Rate	1990	0.0887511	0.202683	0.0250435
Deaths	Global	Both	20-24 years	Neoplasms	Metabolic risks	Rate	1991	0.0898057	0.203284	0.0263035
Deaths	Global	Both	20-24 years	Neoplasms	Metabolic risks	Rate	1992	0.0912004	0.203505	0.0275582
Deaths	Global	Both	20-24 years	Neoplasms	Metabolic risks	Rate	1993	0.0923708	0.206124	0.0289005
Deaths	Global	Both	20-24 years	Neoplasms	Metabolic risks	Rate	1994	0.0952582	0.211923	0.0302919
Deaths	Global	Both	20-24 years	Neoplasms	Metabolic risks	Rate	1995	0.0967448	0.212373	0.0312094
Deaths	Global	Both	20-24 years	Neoplasms	Metabolic risks	Rate	1996	0.0970269	0.211541	0.0320443
Deaths	Global	Both	20-24 years	Neoplasms	Metabolic risks	Rate	1997	0.0979547	0.209558	0.0331907
Deaths	Global	Both	20-24 years	Neoplasms	Metabolic risks	Rate	1998	0.0994781	0.210511	0.0342627
Deaths	Global	Both	20-24 years	Neoplasms	Metabolic risks	Rate	1999	0.100683	0.211237	0.0354359
Deaths	Global	Both	20-24 years	Neoplasms	Metabolic risks	Rate	2000	0.101153	0.209309	0.0362631
Deaths	Global	Both	20-24 years	Neoplasms	Metabolic risks	Rate	2001	0.100458	0.204963	0.0366303
Deaths	Global	Both	20-24 years	Neoplasms	Metabolic risks	Rate	2002	0.0992225	0.199586	0.0376003
Deaths	Global	Both	20-24 years	Neoplasms	Metabolic risks	Rate	2003	0.0984685	0.197243	0.0387176
Deaths	Global	Both	20-24 years	Neoplasms	Metabolic risks	Rate	2004	0.0985834	0.194509	0.039329
Deaths	Global	Both	20-24 years	Neoplasms	Metabolic risks	Rate	2005	0.099032	0.193665	0.0401833
Deaths	Global	Both	20-24 years	Neoplasms	Metabolic risks	Rate	2006	0.0996502	0.193779	0.0411971
Deaths	Global	Both	20-24 years	Neoplasms	Metabolic risks	Rate	2007	0.101191	0.194433	0.0423335
Deaths	Global	Both	20-24 years	Neoplasms	Metabolic risks	Rate	2008	0.103479	0.196823	0.0434836
Deaths	Global	Both	20-24 years	Neoplasms	Metabolic risks	Rate	2009	0.105283	0.198412	0.0448668
Deaths	Global	Both	20-24 years	Neoplasms	Metabolic risks	Rate	2010	0.106676	0.19922	0.0460068
Deaths	Global	Both	20-24 years	Neoplasms	Metabolic risks	Rate	2011	0.106507	0.198276	0.0464967
Deaths	Global	Both	20-24 years	Neoplasms	Metabolic risks	Rate	2012	0.105576	0.194098	0.0468984
Deaths	Global	Both	20-24 years	Neoplasms	Metabolic risks	Rate	2013	0.106303	0.195597	0.0478345
Deaths	Global	Both	20-24 years	Neoplasms	Metabolic risks	Rate	2014	0.108155	0.196807	0.049583
Deaths	Global	Both	20-24 years	Neoplasms	Metabolic risks	Rate	2015	0.109359	0.198709	0.0505086
Deaths	Global	Both	20-24 years	Neoplasms	Metabolic risks	Rate	2016	0.111022	0.198981	0.0521705
Deaths	Global	Both	20-24 years	Neoplasms	Metabolic risks	Rate	2017	0.113328	0.201465	0.0537903
Deaths	Global	Both	20-24 years	Neoplasms	Metabolic risks	Rate	2018	0.116156	0.204138	0.0552676
Deaths	Global	Both	20-24 years	Neoplasms	Metabolic risks	Rate	2019	0.118001	0.206967	0.056597
Deaths	Global	Both	25-29 years	Neoplasms	Metabolic risks	Rate	1990	0.170045	0.335887	0.066227
Deaths	Global	Both	25-29 years	Neoplasms	Metabolic risks	Rate	1991	0.172429	0.338419	0.0670176
Deaths	Global	Both	25-29 years	Neoplasms	Metabolic risks	Rate	1992	0.175302	0.347163	0.068672
Deaths	Global	Both	25-29 years	Neoplasms	Metabolic risks	Rate	1993	0.177863	0.351258	0.0704482
Deaths	Global	Both	25-29 years	Neoplasms	Metabolic risks	Rate	1994	0.186079	0.365677	0.0737679
Deaths	Global	Both	25-29 years	Neoplasms	Metabolic risks	Rate	1995	0.19181	0.375711	0.0764688
Deaths	Global	Both	25-29 years	Neoplasms	Metabolic risks	Rate	1996	0.193475	0.375322	0.0782483
Deaths	Global	Both	25-29 years	Neoplasms	Metabolic risks	Rate	1997	0.195602	0.377157	0.0798903
Deaths	Global	Both	25-29 years	Neoplasms	Metabolic risks	Rate	1998	0.199884	0.383829	0.0824162
Deaths	Global	Both	25-29 years	Neoplasms	Metabolic risks	Rate	1999	0.20286	0.386033	0.0850167
Deaths	Global	Both	25-29 years	Neoplasms	Metabolic risks	Rate	2000	0.20246	0.378289	0.0866784
Deaths	Global	Both	25-29 years	Neoplasms	Metabolic risks	Rate	2001	0.200008	0.366572	0.0881901
Deaths	Global	Both	25-29 years	Neoplasms	Metabolic risks	Rate	2002	0.193735	0.347488	0.0885247
Deaths	Global	Both	25-29 years	Neoplasms	Metabolic risks	Rate	2003	0.190282	0.338297	0.0909338
Deaths	Global	Both	25-29 years	Neoplasms	Metabolic risks	Rate	2004	0.190014	0.332677	0.0919954
Deaths	Global	Both	25-29 years	Neoplasms	Metabolic risks	Rate	2005	0.190792	0.32849	0.0943959
Deaths	Global	Both	25-29 years	Neoplasms	Metabolic risks	Rate	2006	0.190882	0.326729	0.096192
Deaths	Global	Both	25-29 years	Neoplasms	Metabolic risks	Rate	2007	0.192591	0.326202	0.0977048
Deaths	Global	Both	25-29 years	Neoplasms	Metabolic risks	Rate	2008	0.197876	0.332977	0.101381
Deaths	Global	Both	25-29 years	Neoplasms	Metabolic risks	Rate	2009	0.204066	0.34111	0.104692
Deaths	Global	Both	25-29 years	Neoplasms	Metabolic risks	Rate	2010	0.208106	0.347981	0.106828
Deaths	Global	Both	25-29 years	Neoplasms	Metabolic risks	Rate	2011	0.209753	0.351811	0.108432
Deaths	Global	Both	25-29 years	Neoplasms	Metabolic risks	Rate	2012	0.211173	0.348397	0.109809
Deaths	Global	Both	25-29 years	Neoplasms	Metabolic risks	Rate	2013	0.215031	0.35477	0.112954
Deaths	Global	Both	25-29 years	Neoplasms	Metabolic risks	Rate	2014	0.217987	0.359737	0.114202
Deaths	Global	Both	25-29 years	Neoplasms	Metabolic risks	Rate	2015	0.220294	0.361044	0.116631
Deaths	Global	Both	25-29 years	Neoplasms	Metabolic risks	Rate	2016	0.223651	0.362909	0.118121
Deaths	Global	Both	25-29 years	Neoplasms	Metabolic risks	Rate	2017	0.226819	0.364312	0.121185
Deaths	Global	Both	25-29 years	Neoplasms	Metabolic risks	Rate	2018	0.230732	0.369936	0.122701
Deaths	Global	Both	25-29 years	Neoplasms	Metabolic risks	Rate	2019	0.232653	0.369277	0.124981
Deaths	Global	Both	30-34 years	Neoplasms	Metabolic risks	Rate	1990	0.324554	0.622832	0.129971
Deaths	Global	Both	30-34 years	Neoplasms	Metabolic risks	Rate	1991	0.329036	0.615412	0.134834
Deaths	Global	Both	30-34 years	Neoplasms	Metabolic risks	Rate	1992	0.336396	0.636901	0.137668
Deaths	Global	Both	30-34 years	Neoplasms	Metabolic risks	Rate	1993	0.345938	0.653778	0.145534
Deaths	Global	Both	30-34 years	Neoplasms	Metabolic risks	Rate	1994	0.364854	0.684995	0.151864
Deaths	Global	Both	30-34 years	Neoplasms	Metabolic risks	Rate	1995	0.379415	0.724852	0.156662
Deaths	Global	Both	30-34 years	Neoplasms	Metabolic risks	Rate	1996	0.387741	0.735428	0.159274
Deaths	Global	Both	30-34 years	Neoplasms	Metabolic risks	Rate	1997	0.392528	0.739362	0.16207
Deaths	Global	Both	30-34 years	Neoplasms	Metabolic risks	Rate	1998	0.399505	0.745069	0.166973
Deaths	Global	Both	30-34 years	Neoplasms	Metabolic risks	Rate	1999	0.404701	0.748461	0.169403
Deaths	Global	Both	30-34 years	Neoplasms	Metabolic risks	Rate	2000	0.404472	0.737929	0.174975
Deaths	Global	Both	30-34 years	Neoplasms	Metabolic risks	Rate	2001	0.398954	0.721707	0.17663
Deaths	Global	Both	30-34 years	Neoplasms	Metabolic risks	Rate	2002	0.382663	0.680823	0.172351
Deaths	Global	Both	30-34 years	Neoplasms	Metabolic risks	Rate	2003	0.376258	0.659629	0.174547
Deaths	Global	Both	30-34 years	Neoplasms	Metabolic risks	Rate	2004	0.373345	0.647968	0.177383
Deaths	Global	Both	30-34 years	Neoplasms	Metabolic risks	Rate	2005	0.367961	0.630855	0.176922
Deaths	Global	Both	30-34 years	Neoplasms	Metabolic risks	Rate	2006	0.362345	0.618104	0.177414
Deaths	Global	Both	30-34 years	Neoplasms	Metabolic risks	Rate	2007	0.363301	0.609706	0.181537
Deaths	Global	Both	30-34 years	Neoplasms	Metabolic risks	Rate	2008	0.372278	0.615737	0.188755
Deaths	Global	Both	30-34 years	Neoplasms	Metabolic risks	Rate	2009	0.38191	0.635359	0.192849
Deaths	Global	Both	30-34 years	Neoplasms	Metabolic risks	Rate	2010	0.386508	0.634871	0.198415
Deaths	Global	Both	30-34 years	Neoplasms	Metabolic risks	Rate	2011	0.383893	0.628535	0.199662
Deaths	Global	Both	30-34 years	Neoplasms	Metabolic risks	Rate	2012	0.382152	0.613374	0.200966
Deaths	Global	Both	30-34 years	Neoplasms	Metabolic risks	Rate	2013	0.388974	0.623607	0.206866
Deaths	Global	Both	30-34 years	Neoplasms	Metabolic risks	Rate	2014	0.398784	0.642854	0.211753
Deaths	Global	Both	30-34 years	Neoplasms	Metabolic risks	Rate	2015	0.40646	0.648306	0.217668
Deaths	Global	Both	30-34 years	Neoplasms	Metabolic risks	Rate	2016	0.41797	0.665959	0.225156
Deaths	Global	Both	30-34 years	Neoplasms	Metabolic risks	Rate	2017	0.433585	0.696282	0.232082
Deaths	Global	Both	30-34 years	Neoplasms	Metabolic risks	Rate	2018	0.450483	0.71358	0.246373
Deaths	Global	Both	30-34 years	Neoplasms	Metabolic risks	Rate	2019	0.460468	0.734655	0.250819
Deaths	Global	Both	35-39 years	Neoplasms	Metabolic risks	Rate	1990	0.718863	1.40464	0.275904
Deaths	Global	Both	35-39 years	Neoplasms	Metabolic risks	Rate	1991	0.738061	1.40993	0.286124
Deaths	Global	Both	35-39 years	Neoplasms	Metabolic risks	Rate	1992	0.757795	1.46641	0.298747
Deaths	Global	Both	35-39 years	Neoplasms	Metabolic risks	Rate	1993	0.77211	1.48631	0.316191
Deaths	Global	Both	35-39 years	Neoplasms	Metabolic risks	Rate	1994	0.781506	1.46479	0.324511
Deaths	Global	Both	35-39 years	Neoplasms	Metabolic risks	Rate	1995	0.782769	1.47817	0.331567
Deaths	Global	Both	35-39 years	Neoplasms	Metabolic risks	Rate	1996	0.780091	1.45264	0.332533
Deaths	Global	Both	35-39 years	Neoplasms	Metabolic risks	Rate	1997	0.782292	1.44734	0.33622
Deaths	Global	Both	35-39 years	Neoplasms	Metabolic risks	Rate	1998	0.792953	1.4463	0.341555
Deaths	Global	Both	35-39 years	Neoplasms	Metabolic risks	Rate	1999	0.8164	1.49147	0.356047
Deaths	Global	Both	35-39 years	Neoplasms	Metabolic risks	Rate	2000	0.832383	1.50007	0.359554
Deaths	Global	Both	35-39 years	Neoplasms	Metabolic risks	Rate	2001	0.829745	1.50342	0.363949
Deaths	Global	Both	35-39 years	Neoplasms	Metabolic risks	Rate	2002	0.812935	1.45693	0.361419
Deaths	Global	Both	35-39 years	Neoplasms	Metabolic risks	Rate	2003	0.801839	1.40652	0.362355
Deaths	Global	Both	35-39 years	Neoplasms	Metabolic risks	Rate	2004	0.795458	1.38839	0.365648
Deaths	Global	Both	35-39 years	Neoplasms	Metabolic risks	Rate	2005	0.793338	1.3665	0.370634
Deaths	Global	Both	35-39 years	Neoplasms	Metabolic risks	Rate	2006	0.789817	1.3554	0.371824
Deaths	Global	Both	35-39 years	Neoplasms	Metabolic risks	Rate	2007	0.790725	1.34089	0.376318
Deaths	Global	Both	35-39 years	Neoplasms	Metabolic risks	Rate	2008	0.799733	1.3396	0.386893
Deaths	Global	Both	35-39 years	Neoplasms	Metabolic risks	Rate	2009	0.797158	1.32417	0.394383
Deaths	Global	Both	35-39 years	Neoplasms	Metabolic risks	Rate	2010	0.793529	1.3292	0.397766
Deaths	Global	Both	35-39 years	Neoplasms	Metabolic risks	Rate	2011	0.781307	1.28686	0.395307
Deaths	Global	Both	35-39 years	Neoplasms	Metabolic risks	Rate	2012	0.775635	1.26308	0.401189
Deaths	Global	Both	35-39 years	Neoplasms	Metabolic risks	Rate	2013	0.786145	1.27475	0.410147
Deaths	Global	Both	35-39 years	Neoplasms	Metabolic risks	Rate	2014	0.804967	1.31295	0.421376
Deaths	Global	Both	35-39 years	Neoplasms	Metabolic risks	Rate	2015	0.819017	1.30864	0.429787
Deaths	Global	Both	35-39 years	Neoplasms	Metabolic risks	Rate	2016	0.831197	1.34334	0.444513
Deaths	Global	Both	35-39 years	Neoplasms	Metabolic risks	Rate	2017	0.854033	1.37384	0.4531
Deaths	Global	Both	35-39 years	Neoplasms	Metabolic risks	Rate	2018	0.884464	1.41152	0.464165
Deaths	Global	Both	35-39 years	Neoplasms	Metabolic risks	Rate	2019	0.907161	1.44887	0.484596
Deaths	Global	Both	40-44 years	Neoplasms	Metabolic risks	Rate	1990	1.60601	3.05999	0.647623
Deaths	Global	Both	40-44 years	Neoplasms	Metabolic risks	Rate	1991	1.64858	3.01651	0.674285
Deaths	Global	Both	40-44 years	Neoplasms	Metabolic risks	Rate	1992	1.70205	3.15247	0.702775
Deaths	Global	Both	40-44 years	Neoplasms	Metabolic risks	Rate	1993	1.76759	3.27076	0.732419
Deaths	Global	Both	40-44 years	Neoplasms	Metabolic risks	Rate	1994	1.81807	3.38808	0.767099
Deaths	Global	Both	40-44 years	Neoplasms	Metabolic risks	Rate	1995	1.85176	3.41178	0.778619
Deaths	Global	Both	40-44 years	Neoplasms	Metabolic risks	Rate	1996	1.86463	3.39142	0.786295
Deaths	Global	Both	40-44 years	Neoplasms	Metabolic risks	Rate	1997	1.87169	3.34604	0.807448
Deaths	Global	Both	40-44 years	Neoplasms	Metabolic risks	Rate	1998	1.87179	3.34396	0.813152
Deaths	Global	Both	40-44 years	Neoplasms	Metabolic risks	Rate	1999	1.87182	3.32424	0.834338
Deaths	Global	Both	40-44 years	Neoplasms	Metabolic risks	Rate	2000	1.84673	3.21404	0.835037
Deaths	Global	Both	40-44 years	Neoplasms	Metabolic risks	Rate	2001	1.80963	3.18275	0.841476
Deaths	Global	Both	40-44 years	Neoplasms	Metabolic risks	Rate	2002	1.78849	3.07829	0.828122
Deaths	Global	Both	40-44 years	Neoplasms	Metabolic risks	Rate	2003	1.76901	2.99428	0.842764
Deaths	Global	Both	40-44 years	Neoplasms	Metabolic risks	Rate	2004	1.77422	3.02407	0.845323
Deaths	Global	Both	40-44 years	Neoplasms	Metabolic risks	Rate	2005	1.7981	3.06869	0.857254
Deaths	Global	Both	40-44 years	Neoplasms	Metabolic risks	Rate	2006	1.82289	3.06395	0.86389
Deaths	Global	Both	40-44 years	Neoplasms	Metabolic risks	Rate	2007	1.84931	3.1178	0.885217
Deaths	Global	Both	40-44 years	Neoplasms	Metabolic risks	Rate	2008	1.85924	3.07402	0.891793
Deaths	Global	Both	40-44 years	Neoplasms	Metabolic risks	Rate	2009	1.82415	3.05607	0.893338
Deaths	Global	Both	40-44 years	Neoplasms	Metabolic risks	Rate	2010	1.81298	2.99836	0.896241
Deaths	Global	Both	40-44 years	Neoplasms	Metabolic risks	Rate	2011	1.79204	2.96055	0.889709
Deaths	Global	Both	40-44 years	Neoplasms	Metabolic risks	Rate	2012	1.7823	2.93247	0.894249
Deaths	Global	Both	40-44 years	Neoplasms	Metabolic risks	Rate	2013	1.80089	2.97212	0.907305
Deaths	Global	Both	40-44 years	Neoplasms	Metabolic risks	Rate	2014	1.83389	3.03278	0.923234
Deaths	Global	Both	40-44 years	Neoplasms	Metabolic risks	Rate	2015	1.84944	3.01803	0.943005
Deaths	Global	Both	40-44 years	Neoplasms	Metabolic risks	Rate	2016	1.86993	3.05357	0.965919
Deaths	Global	Both	40-44 years	Neoplasms	Metabolic risks	Rate	2017	1.90326	3.10341	0.974157
Deaths	Global	Both	40-44 years	Neoplasms	Metabolic risks	Rate	2018	1.94288	3.16275	0.997689
Deaths	Global	Both	40-44 years	Neoplasms	Metabolic risks	Rate	2019	1.97575	3.2034	1.03297
Deaths	Global	Both	45-49 years	Neoplasms	Metabolic risks	Rate	1990	3.50576	6.34236	1.5337
Deaths	Global	Both	45-49 years	Neoplasms	Metabolic risks	Rate	1991	3.55684	6.32258	1.55714
Deaths	Global	Both	45-49 years	Neoplasms	Metabolic risks	Rate	1992	3.63506	6.44192	1.59257
Deaths	Global	Both	45-49 years	Neoplasms	Metabolic risks	Rate	1993	3.73494	6.74283	1.65581
Deaths	Global	Both	45-49 years	Neoplasms	Metabolic risks	Rate	1994	3.89129	6.89533	1.73883
Deaths	Global	Both	45-49 years	Neoplasms	Metabolic risks	Rate	1995	4.00786	7.12479	1.79939
Deaths	Global	Both	45-49 years	Neoplasms	Metabolic risks	Rate	1996	4.05425	7.1762	1.83805
Deaths	Global	Both	45-49 years	Neoplasms	Metabolic risks	Rate	1997	4.08367	7.17334	1.86785
Deaths	Global	Both	45-49 years	Neoplasms	Metabolic risks	Rate	1998	4.14774	7.31798	1.8794
Deaths	Global	Both	45-49 years	Neoplasms	Metabolic risks	Rate	1999	4.22117	7.27573	1.96132
Deaths	Global	Both	45-49 years	Neoplasms	Metabolic risks	Rate	2000	4.25892	7.3106	1.95919
Deaths	Global	Both	45-49 years	Neoplasms	Metabolic risks	Rate	2001	4.22504	7.3057	1.97225
Deaths	Global	Both	45-49 years	Neoplasms	Metabolic risks	Rate	2002	4.14998	7.12632	1.98687
Deaths	Global	Both	45-49 years	Neoplasms	Metabolic risks	Rate	2003	4.10886	6.95352	2.00083
Deaths	Global	Both	45-49 years	Neoplasms	Metabolic risks	Rate	2004	4.0894	6.89005	2.0303
Deaths	Global	Both	45-49 years	Neoplasms	Metabolic risks	Rate	2005	4.06531	6.84829	2.03193
Deaths	Global	Both	45-49 years	Neoplasms	Metabolic risks	Rate	2006	3.99267	6.59901	2.0164
Deaths	Global	Both	45-49 years	Neoplasms	Metabolic risks	Rate	2007	3.97998	6.61495	2.02364
Deaths	Global	Both	45-49 years	Neoplasms	Metabolic risks	Rate	2008	4.05895	6.58372	2.04265
Deaths	Global	Both	45-49 years	Neoplasms	Metabolic risks	Rate	2009	4.1428	6.88607	2.10664
Deaths	Global	Both	45-49 years	Neoplasms	Metabolic risks	Rate	2010	4.18306	6.86555	2.11119
Deaths	Global	Both	45-49 years	Neoplasms	Metabolic risks	Rate	2011	4.18096	6.95742	2.10081
Deaths	Global	Both	45-49 years	Neoplasms	Metabolic risks	Rate	2012	4.18475	6.87686	2.11838
Deaths	Global	Both	45-49 years	Neoplasms	Metabolic risks	Rate	2013	4.1912	6.85624	2.14274
Deaths	Global	Both	45-49 years	Neoplasms	Metabolic risks	Rate	2014	4.15636	6.80274	2.11206
Deaths	Global	Both	45-49 years	Neoplasms	Metabolic risks	Rate	2015	4.16113	6.75062	2.1324
Deaths	Global	Both	45-49 years	Neoplasms	Metabolic risks	Rate	2016	4.17419	6.85545	2.16332
Deaths	Global	Both	45-49 years	Neoplasms	Metabolic risks	Rate	2017	4.16938	6.76594	2.15111
Deaths	Global	Both	45-49 years	Neoplasms	Metabolic risks	Rate	2018	4.20661	6.80366	2.14463
Deaths	Global	Both	45-49 years	Neoplasms	Metabolic risks	Rate	2019	4.29828	6.98794	2.23075
Deaths	Global	Both	50-54 years	Neoplasms	Metabolic risks	Rate	1990	10.3693	17.1812	5.07968
Deaths	Global	Both	50-54 years	Neoplasms	Metabolic risks	Rate	1991	10.4707	17.1662	5.12459
Deaths	Global	Both	50-54 years	Neoplasms	Metabolic risks	Rate	1992	10.6103	17.8866	5.26735
Deaths	Global	Both	50-54 years	Neoplasms	Metabolic risks	Rate	1993	10.837	17.9471	5.38991
Deaths	Global	Both	50-54 years	Neoplasms	Metabolic risks	Rate	1994	10.9229	18.0827	5.49046
Deaths	Global	Both	50-54 years	Neoplasms	Metabolic risks	Rate	1995	10.9238	18.1507	5.40753
Deaths	Global	Both	50-54 years	Neoplasms	Metabolic risks	Rate	1996	10.9314	18.1145	5.4349
Deaths	Global	Both	50-54 years	Neoplasms	Metabolic risks	Rate	1997	11.0128	17.9923	5.48702
Deaths	Global	Both	50-54 years	Neoplasms	Metabolic risks	Rate	1998	11.0851	18.2086	5.56477
Deaths	Global	Both	50-54 years	Neoplasms	Metabolic risks	Rate	1999	11.3283	18.5984	5.76656
Deaths	Global	Both	50-54 years	Neoplasms	Metabolic risks	Rate	2000	11.5482	18.6988	5.93352
Deaths	Global	Both	50-54 years	Neoplasms	Metabolic risks	Rate	2001	11.6461	18.7976	6.04135
Deaths	Global	Both	50-54 years	Neoplasms	Metabolic risks	Rate	2002	11.7576	19.0386	6.14269
Deaths	Global	Both	50-54 years	Neoplasms	Metabolic risks	Rate	2003	11.8765	19.1188	6.27199
Deaths	Global	Both	50-54 years	Neoplasms	Metabolic risks	Rate	2004	11.9189	19.1671	6.32153
Deaths	Global	Both	50-54 years	Neoplasms	Metabolic risks	Rate	2005	12.0116	19.1889	6.38687
Deaths	Global	Both	50-54 years	Neoplasms	Metabolic risks	Rate	2006	11.9523	19.0151	6.38691
Deaths	Global	Both	50-54 years	Neoplasms	Metabolic risks	Rate	2007	11.9418	19.0274	6.44318
Deaths	Global	Both	50-54 years	Neoplasms	Metabolic risks	Rate	2008	11.9608	18.7181	6.53513
Deaths	Global	Both	50-54 years	Neoplasms	Metabolic risks	Rate	2009	11.8437	18.6552	6.54043
Deaths	Global	Both	50-54 years	Neoplasms	Metabolic risks	Rate	2010	11.7978	18.3094	6.59488
Deaths	Global	Both	50-54 years	Neoplasms	Metabolic risks	Rate	2011	11.7392	18.3942	6.57504
Deaths	Global	Both	50-54 years	Neoplasms	Metabolic risks	Rate	2012	11.7147	18.243	6.55465
Deaths	Global	Both	50-54 years	Neoplasms	Metabolic risks	Rate	2013	11.7307	18.295	6.55929
Deaths	Global	Both	50-54 years	Neoplasms	Metabolic risks	Rate	2014	11.8104	18.3623	6.55298
Deaths	Global	Both	50-54 years	Neoplasms	Metabolic risks	Rate	2015	11.9175	18.5255	6.62483
Deaths	Global	Both	50-54 years	Neoplasms	Metabolic risks	Rate	2016	11.8986	18.63	6.64938
Deaths	Global	Both	50-54 years	Neoplasms	Metabolic risks	Rate	2017	11.8909	18.5808	6.57202
Deaths	Global	Both	50-54 years	Neoplasms	Metabolic risks	Rate	2018	12.0227	18.4629	6.64185
Deaths	Global	Both	50-54 years	Neoplasms	Metabolic risks	Rate	2019	12.2264	19.0484	6.76637
Deaths	Global	Both	55-59 years	Neoplasms	Metabolic risks	Rate	1990	17.7809	29.9613	8.48337
Deaths	Global	Both	55-59 years	Neoplasms	Metabolic risks	Rate	1991	17.8595	29.6058	8.6128
Deaths	Global	Both	55-59 years	Neoplasms	Metabolic risks	Rate	1992	18.0505	30.4698	8.77593
Deaths	Global	Both	55-59 years	Neoplasms	Metabolic risks	Rate	1993	18.5561	30.8122	9.17374
Deaths	Global	Both	55-59 years	Neoplasms	Metabolic risks	Rate	1994	18.8494	31.1409	9.38386
Deaths	Global	Both	55-59 years	Neoplasms	Metabolic risks	Rate	1995	18.8831	31.2385	9.47062
Deaths	Global	Both	55-59 years	Neoplasms	Metabolic risks	Rate	1996	18.7701	30.8122	9.47519
Deaths	Global	Both	55-59 years	Neoplasms	Metabolic risks	Rate	1997	18.67	30.5728	9.41823
Deaths	Global	Both	55-59 years	Neoplasms	Metabolic risks	Rate	1998	18.5878	30.543	9.3916
Deaths	Global	Both	55-59 years	Neoplasms	Metabolic risks	Rate	1999	18.7609	31.0143	9.48076
Deaths	Global	Both	55-59 years	Neoplasms	Metabolic risks	Rate	2000	18.8419	30.8638	9.59637
Deaths	Global	Both	55-59 years	Neoplasms	Metabolic risks	Rate	2001	18.8785	30.9755	9.75242
Deaths	Global	Both	55-59 years	Neoplasms	Metabolic risks	Rate	2002	19.2573	31.3476	9.89678
Deaths	Global	Both	55-59 years	Neoplasms	Metabolic risks	Rate	2003	19.5931	31.6119	10.2424
Deaths	Global	Both	55-59 years	Neoplasms	Metabolic risks	Rate	2004	19.8294	32.0221	10.3265
Deaths	Global	Both	55-59 years	Neoplasms	Metabolic risks	Rate	2005	20.2607	32.731	10.6623
Deaths	Global	Both	55-59 years	Neoplasms	Metabolic risks	Rate	2006	20.2943	32.6061	10.6776
Deaths	Global	Both	55-59 years	Neoplasms	Metabolic risks	Rate	2007	20.3784	32.68	10.8162
Deaths	Global	Both	55-59 years	Neoplasms	Metabolic risks	Rate	2008	20.517	32.6054	10.9167
Deaths	Global	Both	55-59 years	Neoplasms	Metabolic risks	Rate	2009	20.4139	32.5078	11.0098
Deaths	Global	Both	55-59 years	Neoplasms	Metabolic risks	Rate	2010	20.3672	32.2924	11.0174
Deaths	Global	Both	55-59 years	Neoplasms	Metabolic risks	Rate	2011	20.4162	32.5329	11.0739
Deaths	Global	Both	55-59 years	Neoplasms	Metabolic risks	Rate	2012	20.5511	32.3655	11.1857
Deaths	Global	Both	55-59 years	Neoplasms	Metabolic risks	Rate	2013	20.5615	32.4817	11.1793
Deaths	Global	Both	55-59 years	Neoplasms	Metabolic risks	Rate	2014	20.657	32.5014	11.3662
Deaths	Global	Both	55-59 years	Neoplasms	Metabolic risks	Rate	2015	20.9354	32.4949	11.5639
Deaths	Global	Both	55-59 years	Neoplasms	Metabolic risks	Rate	2016	20.9622	33.0148	11.6713
Deaths	Global	Both	55-59 years	Neoplasms	Metabolic risks	Rate	2017	20.8618	32.6922	11.6074
Deaths	Global	Both	55-59 years	Neoplasms	Metabolic risks	Rate	2018	20.9363	32.387	11.5238
Deaths	Global	Both	55-59 years	Neoplasms	Metabolic risks	Rate	2019	21.1809	33.1277	11.7325
Deaths	Global	Both	60-64 years	Neoplasms	Metabolic risks	Rate	1990	29.1361	48.522	14.2389
Deaths	Global	Both	60-64 years	Neoplasms	Metabolic risks	Rate	1991	29.282	48.23	14.308
Deaths	Global	Both	60-64 years	Neoplasms	Metabolic risks	Rate	1992	29.4006	48.7869	14.3829
Deaths	Global	Both	60-64 years	Neoplasms	Metabolic risks	Rate	1993	29.7864	49.5419	14.7156
Deaths	Global	Both	60-64 years	Neoplasms	Metabolic risks	Rate	1994	29.7639	49.3824	14.6741
Deaths	Global	Both	60-64 years	Neoplasms	Metabolic risks	Rate	1995	29.5724	49.4818	14.5074
Deaths	Global	Both	60-64 years	Neoplasms	Metabolic risks	Rate	1996	29.3303	48.6892	14.5193
Deaths	Global	Both	60-64 years	Neoplasms	Metabolic risks	Rate	1997	29.2892	48.4559	14.5065
Deaths	Global	Both	60-64 years	Neoplasms	Metabolic risks	Rate	1998	29.4172	48.7405	14.7416
Deaths	Global	Both	60-64 years	Neoplasms	Metabolic risks	Rate	1999	29.8374	49.5099	15.1278
Deaths	Global	Both	60-64 years	Neoplasms	Metabolic risks	Rate	2000	30.0468	49.1609	15.3793
Deaths	Global	Both	60-64 years	Neoplasms	Metabolic risks	Rate	2001	30.1683	49.4832	15.3877
Deaths	Global	Both	60-64 years	Neoplasms	Metabolic risks	Rate	2002	30.5839	50.0511	15.6965
Deaths	Global	Both	60-64 years	Neoplasms	Metabolic risks	Rate	2003	30.9736	50.3733	15.9763
Deaths	Global	Both	60-64 years	Neoplasms	Metabolic risks	Rate	2004	31.0222	50.5794	15.9547
Deaths	Global	Both	60-64 years	Neoplasms	Metabolic risks	Rate	2005	31.1784	50.9447	16.2272
Deaths	Global	Both	60-64 years	Neoplasms	Metabolic risks	Rate	2006	31.1163	50.727	16.1487
Deaths	Global	Both	60-64 years	Neoplasms	Metabolic risks	Rate	2007	31.5401	50.9544	16.3669
Deaths	Global	Both	60-64 years	Neoplasms	Metabolic risks	Rate	2008	32.108	52.0362	16.7712
Deaths	Global	Both	60-64 years	Neoplasms	Metabolic risks	Rate	2009	32.5348	52.7723	17.1669
Deaths	Global	Both	60-64 years	Neoplasms	Metabolic risks	Rate	2010	32.9386	52.9476	17.3735
Deaths	Global	Both	60-64 years	Neoplasms	Metabolic risks	Rate	2011	33.0505	52.7644	17.5175
Deaths	Global	Both	60-64 years	Neoplasms	Metabolic risks	Rate	2012	33.0898	52.5875	17.6531
Deaths	Global	Both	60-64 years	Neoplasms	Metabolic risks	Rate	2013	33.0977	53.1125	17.6656
Deaths	Global	Both	60-64 years	Neoplasms	Metabolic risks	Rate	2014	33.1599	52.7411	17.8384
Deaths	Global	Both	60-64 years	Neoplasms	Metabolic risks	Rate	2015	33.4171	52.9372	17.897
Deaths	Global	Both	60-64 years	Neoplasms	Metabolic risks	Rate	2016	33.4893	53.3925	18.0998
Deaths	Global	Both	60-64 years	Neoplasms	Metabolic risks	Rate	2017	33.4216	53.3656	18.0668
Deaths	Global	Both	60-64 years	Neoplasms	Metabolic risks	Rate	2018	33.7616	52.9665	18.2517
Deaths	Global	Both	60-64 years	Neoplasms	Metabolic risks	Rate	2019	34.2877	54.3214	18.6665
Deaths	Global	Both	65-69 years	Neoplasms	Metabolic risks	Rate	1990	43.222	72.2231	20.6193
Deaths	Global	Both	65-69 years	Neoplasms	Metabolic risks	Rate	1991	43.5178	72.5811	21.0006
Deaths	Global	Both	65-69 years	Neoplasms	Metabolic risks	Rate	1992	43.8792	73.6119	21.0884
Deaths	Global	Both	65-69 years	Neoplasms	Metabolic risks	Rate	1993	44.7374	74.8188	21.8827
Deaths	Global	Both	65-69 years	Neoplasms	Metabolic risks	Rate	1994	45.0732	75.579	22.0364
Deaths	Global	Both	65-69 years	Neoplasms	Metabolic risks	Rate	1995	45.194	75.4311	22.0974
Deaths	Global	Both	65-69 years	Neoplasms	Metabolic risks	Rate	1996	45.0176	74.4977	22.0504
Deaths	Global	Both	65-69 years	Neoplasms	Metabolic risks	Rate	1997	44.8696	74.1353	21.8792
Deaths	Global	Both	65-69 years	Neoplasms	Metabolic risks	Rate	1998	44.8245	74.6588	22.0251
Deaths	Global	Both	65-69 years	Neoplasms	Metabolic risks	Rate	1999	44.9954	74.8832	22.0963
Deaths	Global	Both	65-69 years	Neoplasms	Metabolic risks	Rate	2000	45.0071	74.6832	22.2212
Deaths	Global	Both	65-69 years	Neoplasms	Metabolic risks	Rate	2001	45.0007	74.8155	22.2736
Deaths	Global	Both	65-69 years	Neoplasms	Metabolic risks	Rate	2002	45.613	75.9059	22.7024
Deaths	Global	Both	65-69 years	Neoplasms	Metabolic risks	Rate	2003	46.5588	77.2387	23.3205
Deaths	Global	Both	65-69 years	Neoplasms	Metabolic risks	Rate	2004	46.9804	77.8708	23.5751
Deaths	Global	Both	65-69 years	Neoplasms	Metabolic risks	Rate	2005	47.3838	78.097	23.9283
Deaths	Global	Both	65-69 years	Neoplasms	Metabolic risks	Rate	2006	47.0854	77.242	23.8359
Deaths	Global	Both	65-69 years	Neoplasms	Metabolic risks	Rate	2007	47.2037	77.2944	23.9176
Deaths	Global	Both	65-69 years	Neoplasms	Metabolic risks	Rate	2008	47.6914	77.8377	24.2726
Deaths	Global	Both	65-69 years	Neoplasms	Metabolic risks	Rate	2009	48.0384	78.5183	24.5096
Deaths	Global	Both	65-69 years	Neoplasms	Metabolic risks	Rate	2010	48.3087	78.7844	24.4925
Deaths	Global	Both	65-69 years	Neoplasms	Metabolic risks	Rate	2011	48.3456	78.7128	24.7408
Deaths	Global	Both	65-69 years	Neoplasms	Metabolic risks	Rate	2012	48.583	79.1726	24.9206
Deaths	Global	Both	65-69 years	Neoplasms	Metabolic risks	Rate	2013	48.5702	78.8746	25.1364
Deaths	Global	Both	65-69 years	Neoplasms	Metabolic risks	Rate	2014	48.6117	78.9086	25.297
Deaths	Global	Both	65-69 years	Neoplasms	Metabolic risks	Rate	2015	49.3072	79.0526	25.7894
Deaths	Global	Both	65-69 years	Neoplasms	Metabolic risks	Rate	2016	49.3776	80.0554	25.9957
Deaths	Global	Both	65-69 years	Neoplasms	Metabolic risks	Rate	2017	49.067	78.9823	25.6812
Deaths	Global	Both	65-69 years	Neoplasms	Metabolic risks	Rate	2018	49.4553	79.2732	25.932
Deaths	Global	Both	65-69 years	Neoplasms	Metabolic risks	Rate	2019	50.3975	81.8119	26.6253
Deaths	Global	Both	70-74 years	Neoplasms	Metabolic risks	Rate	1990	57.4001	97.878	26.5308
Deaths	Global	Both	70-74 years	Neoplasms	Metabolic risks	Rate	1991	58.2564	98.8825	27.1607
Deaths	Global	Both	70-74 years	Neoplasms	Metabolic risks	Rate	1992	59.5214	101.504	27.713
Deaths	Global	Both	70-74 years	Neoplasms	Metabolic risks	Rate	1993	61.3454	104.38	29.0605
Deaths	Global	Both	70-74 years	Neoplasms	Metabolic risks	Rate	1994	62.512	105.792	29.4193
Deaths	Global	Both	70-74 years	Neoplasms	Metabolic risks	Rate	1995	63.1723	106.472	30.0065
Deaths	Global	Both	70-74 years	Neoplasms	Metabolic risks	Rate	1996	63.3048	105.962	30.2253
Deaths	Global	Both	70-74 years	Neoplasms	Metabolic risks	Rate	1997	63.5566	106.317	30.1563
Deaths	Global	Both	70-74 years	Neoplasms	Metabolic risks	Rate	1998	64.1264	107.308	30.7246
Deaths	Global	Both	70-74 years	Neoplasms	Metabolic risks	Rate	1999	64.9379	108.859	30.8688
Deaths	Global	Both	70-74 years	Neoplasms	Metabolic risks	Rate	2000	65.5117	109.143	31.3496
Deaths	Global	Both	70-74 years	Neoplasms	Metabolic risks	Rate	2001	65.9669	110.415	31.64
Deaths	Global	Both	70-74 years	Neoplasms	Metabolic risks	Rate	2002	66.7185	110.949	32.1023
Deaths	Global	Both	70-74 years	Neoplasms	Metabolic risks	Rate	2003	67.4349	112.623	32.3505
Deaths	Global	Both	70-74 years	Neoplasms	Metabolic risks	Rate	2004	67.5639	112.665	32.4226
Deaths	Global	Both	70-74 years	Neoplasms	Metabolic risks	Rate	2005	67.9088	113.557	32.8176
Deaths	Global	Both	70-74 years	Neoplasms	Metabolic risks	Rate	2006	67.3938	113.145	32.4634
Deaths	Global	Both	70-74 years	Neoplasms	Metabolic risks	Rate	2007	67.4416	112.616	32.5514
Deaths	Global	Both	70-74 years	Neoplasms	Metabolic risks	Rate	2008	68.0123	113.083	33.2858
Deaths	Global	Both	70-74 years	Neoplasms	Metabolic risks	Rate	2009	68.3232	113.507	33.5751
Deaths	Global	Both	70-74 years	Neoplasms	Metabolic risks	Rate	2010	68.5784	113.234	33.6055
Deaths	Global	Both	70-74 years	Neoplasms	Metabolic risks	Rate	2011	68.4274	112.318	33.9265
Deaths	Global	Both	70-74 years	Neoplasms	Metabolic risks	Rate	2012	68.3998	113.685	33.717
Deaths	Global	Both	70-74 years	Neoplasms	Metabolic risks	Rate	2013	68.3953	112.901	34.0284
Deaths	Global	Both	70-74 years	Neoplasms	Metabolic risks	Rate	2014	68.2843	112.724	33.7047
Deaths	Global	Both	70-74 years	Neoplasms	Metabolic risks	Rate	2015	68.6845	112.562	34.176
Deaths	Global	Both	70-74 years	Neoplasms	Metabolic risks	Rate	2016	68.7921	113.583	34.425
Deaths	Global	Both	70-74 years	Neoplasms	Metabolic risks	Rate	2017	69.2143	113.964	34.138
Deaths	Global	Both	70-74 years	Neoplasms	Metabolic risks	Rate	2018	70.3868	114.996	35.0531
Deaths	Global	Both	70-74 years	Neoplasms	Metabolic risks	Rate	2019	71.8313	118.345	36.2599
Deaths	Global	Both	75-79 years	Neoplasms	Metabolic risks	Rate	1990	77.2866	130.886	35.4736
Deaths	Global	Both	75-79 years	Neoplasms	Metabolic risks	Rate	1991	77.2187	131.032	35.3332
Deaths	Global	Both	75-79 years	Neoplasms	Metabolic risks	Rate	1992	76.9627	131.019	35.265
Deaths	Global	Both	75-79 years	Neoplasms	Metabolic risks	Rate	1993	77.2081	131.365	35.5279
Deaths	Global	Both	75-79 years	Neoplasms	Metabolic risks	Rate	1994	76.762	130.672	35.3692
Deaths	Global	Both	75-79 years	Neoplasms	Metabolic risks	Rate	1995	77.5719	132.385	35.7908
Deaths	Global	Both	75-79 years	Neoplasms	Metabolic risks	Rate	1996	78.9485	134.273	36.3341
Deaths	Global	Both	75-79 years	Neoplasms	Metabolic risks	Rate	1997	80.7436	137.416	37.5386
Deaths	Global	Both	75-79 years	Neoplasms	Metabolic risks	Rate	1998	83.0166	140.595	38.9775
Deaths	Global	Both	75-79 years	Neoplasms	Metabolic risks	Rate	1999	85.4225	144.623	40.1717
Deaths	Global	Both	75-79 years	Neoplasms	Metabolic risks	Rate	2000	86.7031	146.418	40.7552
Deaths	Global	Both	75-79 years	Neoplasms	Metabolic risks	Rate	2001	87.5209	148.23	41.2081
Deaths	Global	Both	75-79 years	Neoplasms	Metabolic risks	Rate	2002	89.0917	150.464	41.5562
Deaths	Global	Both	75-79 years	Neoplasms	Metabolic risks	Rate	2003	90.6892	153.444	42.4815
Deaths	Global	Both	75-79 years	Neoplasms	Metabolic risks	Rate	2004	91.4544	154.205	42.8907
Deaths	Global	Both	75-79 years	Neoplasms	Metabolic risks	Rate	2005	92.5706	157.458	43.745
Deaths	Global	Both	75-79 years	Neoplasms	Metabolic risks	Rate	2006	92.4773	157.063	43.5941
Deaths	Global	Both	75-79 years	Neoplasms	Metabolic risks	Rate	2007	92.847	157.286	43.4263
Deaths	Global	Both	75-79 years	Neoplasms	Metabolic risks	Rate	2008	93.6174	158.317	44.6616
Deaths	Global	Both	75-79 years	Neoplasms	Metabolic risks	Rate	2009	93.6887	158.391	44.1951
Deaths	Global	Both	75-79 years	Neoplasms	Metabolic risks	Rate	2010	93.2504	156.88	43.5336
Deaths	Global	Both	75-79 years	Neoplasms	Metabolic risks	Rate	2011	92.5011	155.053	43.9849
Deaths	Global	Both	75-79 years	Neoplasms	Metabolic risks	Rate	2012	91.8436	155.125	43.2958
Deaths	Global	Both	75-79 years	Neoplasms	Metabolic risks	Rate	2013	91.5001	153.073	43.8763
Deaths	Global	Both	75-79 years	Neoplasms	Metabolic risks	Rate	2014	91.463	153.228	44.26
Deaths	Global	Both	75-79 years	Neoplasms	Metabolic risks	Rate	2015	91.8208	153.186	43.9465
Deaths	Global	Both	75-79 years	Neoplasms	Metabolic risks	Rate	2016	91.3124	152.475	43.7619
Deaths	Global	Both	75-79 years	Neoplasms	Metabolic risks	Rate	2017	90.862	151.111	43.4152
Deaths	Global	Both	75-79 years	Neoplasms	Metabolic risks	Rate	2018	92.3337	154.257	45.0628
Deaths	Global	Both	75-79 years	Neoplasms	Metabolic risks	Rate	2019	94.2125	156.717	46.0031
Deaths	Global	Both	80-84 years	Neoplasms	Metabolic risks	Rate	1990	89.3854	155.1	39.3359
Deaths	Global	Both	80-84 years	Neoplasms	Metabolic risks	Rate	1991	89.9306	156.008	39.6628
Deaths	Global	Both	80-84 years	Neoplasms	Metabolic risks	Rate	1992	90.7839	157.118	40.3725
Deaths	Global	Both	80-84 years	Neoplasms	Metabolic risks	Rate	1993	92.4853	159.171	41.3664
Deaths	Global	Both	80-84 years	Neoplasms	Metabolic risks	Rate	1994	93.5757	161.097	42.0718
Deaths	Global	Both	80-84 years	Neoplasms	Metabolic risks	Rate	1995	94.6194	163.654	42.4272
Deaths	Global	Both	80-84 years	Neoplasms	Metabolic risks	Rate	1996	95.1507	163.758	42.5682
Deaths	Global	Both	80-84 years	Neoplasms	Metabolic risks	Rate	1997	95.4068	164.757	42.4645
Deaths	Global	Both	80-84 years	Neoplasms	Metabolic risks	Rate	1998	95.9768	166.02	42.4012
Deaths	Global	Both	80-84 years	Neoplasms	Metabolic risks	Rate	1999	96.8708	167.716	42.8604
Deaths	Global	Both	80-84 years	Neoplasms	Metabolic risks	Rate	2000	98.6963	170.755	43.7079
Deaths	Global	Both	80-84 years	Neoplasms	Metabolic risks	Rate	2001	101.364	174.895	45.0945
Deaths	Global	Both	80-84 years	Neoplasms	Metabolic risks	Rate	2002	105.305	181.967	46.9014
Deaths	Global	Both	80-84 years	Neoplasms	Metabolic risks	Rate	2003	109.118	187.761	48.796
Deaths	Global	Both	80-84 years	Neoplasms	Metabolic risks	Rate	2004	111.723	192.375	50.0485
Deaths	Global	Both	80-84 years	Neoplasms	Metabolic risks	Rate	2005	113.487	195.572	50.8622
Deaths	Global	Both	80-84 years	Neoplasms	Metabolic risks	Rate	2006	113.496	196.235	51.1553
Deaths	Global	Both	80-84 years	Neoplasms	Metabolic risks	Rate	2007	114.282	196.909	51.4821
Deaths	Global	Both	80-84 years	Neoplasms	Metabolic risks	Rate	2008	115.786	199.535	52.5362
Deaths	Global	Both	80-84 years	Neoplasms	Metabolic risks	Rate	2009	116.204	200.259	52.5838
Deaths	Global	Both	80-84 years	Neoplasms	Metabolic risks	Rate	2010	116.325	200.408	52.8314
Deaths	Global	Both	80-84 years	Neoplasms	Metabolic risks	Rate	2011	115.693	199.029	52.1973
Deaths	Global	Both	80-84 years	Neoplasms	Metabolic risks	Rate	2012	114.779	197.762	51.9682
Deaths	Global	Both	80-84 years	Neoplasms	Metabolic risks	Rate	2013	114.367	196.803	51.8469
Deaths	Global	Both	80-84 years	Neoplasms	Metabolic risks	Rate	2014	114.246	196.476	51.5646
Deaths	Global	Both	80-84 years	Neoplasms	Metabolic risks	Rate	2015	113.797	194.735	51.6465
Deaths	Global	Both	80-84 years	Neoplasms	Metabolic risks	Rate	2016	112.525	192.593	51.4558
Deaths	Global	Both	80-84 years	Neoplasms	Metabolic risks	Rate	2017	111.961	191.979	51.282
Deaths	Global	Both	80-84 years	Neoplasms	Metabolic risks	Rate	2018	113.801	194.774	52.4159
Deaths	Global	Both	80-84 years	Neoplasms	Metabolic risks	Rate	2019	115.763	196.882	53.4391
Deaths	Global	Both	85+ years	Neoplasms	Metabolic risks	Rate	1990	113.619	197.059	51.0625
Deaths	Global	Both	85+ years	Neoplasms	Metabolic risks	Rate	1991	113.658	196.407	51.5515
Deaths	Global	Both	85+ years	Neoplasms	Metabolic risks	Rate	1992	114.256	196.956	52.2566
Deaths	Global	Both	85+ years	Neoplasms	Metabolic risks	Rate	1993	116.477	199.864	53.6981
Deaths	Global	Both	85+ years	Neoplasms	Metabolic risks	Rate	1994	117.952	201.693	55.0149
Deaths	Global	Both	85+ years	Neoplasms	Metabolic risks	Rate	1995	120.408	205.793	56.5127
Deaths	Global	Both	85+ years	Neoplasms	Metabolic risks	Rate	1996	122.49	209.184	57.5282
Deaths	Global	Both	85+ years	Neoplasms	Metabolic risks	Rate	1997	124.753	212.865	58.4967
Deaths	Global	Both	85+ years	Neoplasms	Metabolic risks	Rate	1998	128.023	218.632	59.9632
Deaths	Global	Both	85+ years	Neoplasms	Metabolic risks	Rate	1999	131.981	224.913	61.7262
Deaths	Global	Both	85+ years	Neoplasms	Metabolic risks	Rate	2000	134.58	229.12	63.0306
Deaths	Global	Both	85+ years	Neoplasms	Metabolic risks	Rate	2001	136.943	232.926	64.1121
Deaths	Global	Both	85+ years	Neoplasms	Metabolic risks	Rate	2002	140.1	239.105	65.3354
Deaths	Global	Both	85+ years	Neoplasms	Metabolic risks	Rate	2003	142.082	242.433	66.1492
Deaths	Global	Both	85+ years	Neoplasms	Metabolic risks	Rate	2004	142.979	244.453	66.5535
Deaths	Global	Both	85+ years	Neoplasms	Metabolic risks	Rate	2005	145.962	249.531	67.5948
Deaths	Global	Both	85+ years	Neoplasms	Metabolic risks	Rate	2006	148.443	253.821	68.9723
Deaths	Global	Both	85+ years	Neoplasms	Metabolic risks	Rate	2007	152.065	258.857	70.5872
Deaths	Global	Both	85+ years	Neoplasms	Metabolic risks	Rate	2008	155.758	264.802	72.255
Deaths	Global	Both	85+ years	Neoplasms	Metabolic risks	Rate	2009	157.662	268.354	72.9638
Deaths	Global	Both	85+ years	Neoplasms	Metabolic risks	Rate	2010	158.521	269.699	73.3211
Deaths	Global	Both	85+ years	Neoplasms	Metabolic risks	Rate	2011	159.264	270.712	73.7231
Deaths	Global	Both	85+ years	Neoplasms	Metabolic risks	Rate	2012	159.898	271.843	74.2322
Deaths	Global	Both	85+ years	Neoplasms	Metabolic risks	Rate	2013	160.05	272.678	74.2782
Deaths	Global	Both	85+ years	Neoplasms	Metabolic risks	Rate	2014	159.66	272.874	74.3953
Deaths	Global	Both	85+ years	Neoplasms	Metabolic risks	Rate	2015	160.13	272.867	74.723
Deaths	Global	Both	85+ years	Neoplasms	Metabolic risks	Rate	2016	158.671	269.324	73.987
Deaths	Global	Both	85+ years	Neoplasms	Metabolic risks	Rate	2017	156.287	265.146	74.0011
Deaths	Global	Both	85+ years	Neoplasms	Metabolic risks	Rate	2018	157.278	267.661	74.3751
Deaths	Global	Both	85+ years	Neoplasms	Metabolic risks	Rate	2019	160.094	273.451	75.6733
Deaths	High SDI	Both	20-24 years	Neoplasms	Metabolic risks	Rate	1990	0.110821	0.213996	0.0431159
Deaths	High SDI	Both	20-24 years	Neoplasms	Metabolic risks	Rate	1991	0.114371	0.2176	0.0464151
Deaths	High SDI	Both	20-24 years	Neoplasms	Metabolic risks	Rate	1992	0.117373	0.219286	0.0493589
Deaths	High SDI	Both	20-24 years	Neoplasms	Metabolic risks	Rate	1993	0.120718	0.222641	0.0528753
Deaths	High SDI	Both	20-24 years	Neoplasms	Metabolic risks	Rate	1994	0.124423	0.225464	0.0560013
Deaths	High SDI	Both	20-24 years	Neoplasms	Metabolic risks	Rate	1995	0.127233	0.227698	0.0589471
Deaths	High SDI	Both	20-24 years	Neoplasms	Metabolic risks	Rate	1996	0.129464	0.228197	0.0613099
Deaths	High SDI	Both	20-24 years	Neoplasms	Metabolic risks	Rate	1997	0.132273	0.230504	0.0643301
Deaths	High SDI	Both	20-24 years	Neoplasms	Metabolic risks	Rate	1998	0.135816	0.233265	0.0672414
Deaths	High SDI	Both	20-24 years	Neoplasms	Metabolic risks	Rate	1999	0.139386	0.237083	0.0705614
Deaths	High SDI	Both	20-24 years	Neoplasms	Metabolic risks	Rate	2000	0.142371	0.240056	0.0732111
Deaths	High SDI	Both	20-24 years	Neoplasms	Metabolic risks	Rate	2001	0.144516	0.24151	0.0756871
Deaths	High SDI	Both	20-24 years	Neoplasms	Metabolic risks	Rate	2002	0.146613	0.241225	0.0778447
Deaths	High SDI	Both	20-24 years	Neoplasms	Metabolic risks	Rate	2003	0.148782	0.24149	0.0799067
Deaths	High SDI	Both	20-24 years	Neoplasms	Metabolic risks	Rate	2004	0.150025	0.241946	0.0812419
Deaths	High SDI	Both	20-24 years	Neoplasms	Metabolic risks	Rate	2005	0.152569	0.244343	0.0830281
Deaths	High SDI	Both	20-24 years	Neoplasms	Metabolic risks	Rate	2006	0.154655	0.246459	0.0851899
Deaths	High SDI	Both	20-24 years	Neoplasms	Metabolic risks	Rate	2007	0.156437	0.246121	0.0867298
Deaths	High SDI	Both	20-24 years	Neoplasms	Metabolic risks	Rate	2008	0.156346	0.245484	0.0873024
Deaths	High SDI	Both	20-24 years	Neoplasms	Metabolic risks	Rate	2009	0.155756	0.243301	0.0878287
Deaths	High SDI	Both	20-24 years	Neoplasms	Metabolic risks	Rate	2010	0.154169	0.239023	0.0872791
Deaths	High SDI	Both	20-24 years	Neoplasms	Metabolic risks	Rate	2011	0.152563	0.236977	0.0867204
Deaths	High SDI	Both	20-24 years	Neoplasms	Metabolic risks	Rate	2012	0.148543	0.229994	0.0851463
Deaths	High SDI	Both	20-24 years	Neoplasms	Metabolic risks	Rate	2013	0.145851	0.225139	0.0839309
Deaths	High SDI	Both	20-24 years	Neoplasms	Metabolic risks	Rate	2014	0.145763	0.224187	0.0840201
Deaths	High SDI	Both	20-24 years	Neoplasms	Metabolic risks	Rate	2015	0.146321	0.22277	0.0850983
Deaths	High SDI	Both	20-24 years	Neoplasms	Metabolic risks	Rate	2016	0.148019	0.224211	0.0865611
Deaths	High SDI	Both	20-24 years	Neoplasms	Metabolic risks	Rate	2017	0.146368	0.222081	0.085201
Deaths	High SDI	Both	20-24 years	Neoplasms	Metabolic risks	Rate	2018	0.144348	0.219159	0.0840717
Deaths	High SDI	Both	20-24 years	Neoplasms	Metabolic risks	Rate	2019	0.14593	0.221942	0.0858813
Deaths	High SDI	Both	25-29 years	Neoplasms	Metabolic risks	Rate	1990	0.191609	0.331367	0.0900622
Deaths	High SDI	Both	25-29 years	Neoplasms	Metabolic risks	Rate	1991	0.195812	0.333687	0.0935643
Deaths	High SDI	Both	25-29 years	Neoplasms	Metabolic risks	Rate	1992	0.198501	0.335605	0.0973634
Deaths	High SDI	Both	25-29 years	Neoplasms	Metabolic risks	Rate	1993	0.202154	0.336891	0.100975
Deaths	High SDI	Both	25-29 years	Neoplasms	Metabolic risks	Rate	1994	0.206224	0.340575	0.104619
Deaths	High SDI	Both	25-29 years	Neoplasms	Metabolic risks	Rate	1995	0.208498	0.343017	0.108036
Deaths	High SDI	Both	25-29 years	Neoplasms	Metabolic risks	Rate	1996	0.209844	0.342952	0.110004
Deaths	High SDI	Both	25-29 years	Neoplasms	Metabolic risks	Rate	1997	0.210784	0.34117	0.11169
Deaths	High SDI	Both	25-29 years	Neoplasms	Metabolic risks	Rate	1998	0.211216	0.34049	0.113097
Deaths	High SDI	Both	25-29 years	Neoplasms	Metabolic risks	Rate	1999	0.212734	0.341908	0.114718
Deaths	High SDI	Both	25-29 years	Neoplasms	Metabolic risks	Rate	2000	0.214985	0.342082	0.117557
Deaths	High SDI	Both	25-29 years	Neoplasms	Metabolic risks	Rate	2001	0.217679	0.345456	0.120349
Deaths	High SDI	Both	25-29 years	Neoplasms	Metabolic risks	Rate	2002	0.22032	0.345071	0.123699
Deaths	High SDI	Both	25-29 years	Neoplasms	Metabolic risks	Rate	2003	0.225443	0.351119	0.127884
Deaths	High SDI	Both	25-29 years	Neoplasms	Metabolic risks	Rate	2004	0.229212	0.354782	0.131206
Deaths	High SDI	Both	25-29 years	Neoplasms	Metabolic risks	Rate	2005	0.235093	0.360394	0.135165
Deaths	High SDI	Both	25-29 years	Neoplasms	Metabolic risks	Rate	2006	0.240031	0.366422	0.139823
Deaths	High SDI	Both	25-29 years	Neoplasms	Metabolic risks	Rate	2007	0.244659	0.373226	0.14306
Deaths	High SDI	Both	25-29 years	Neoplasms	Metabolic risks	Rate	2008	0.249136	0.375353	0.145834
Deaths	High SDI	Both	25-29 years	Neoplasms	Metabolic risks	Rate	2009	0.252628	0.38081	0.148843
Deaths	High SDI	Both	25-29 years	Neoplasms	Metabolic risks	Rate	2010	0.252676	0.377991	0.148933
Deaths	High SDI	Both	25-29 years	Neoplasms	Metabolic risks	Rate	2011	0.252501	0.377846	0.150117
Deaths	High SDI	Both	25-29 years	Neoplasms	Metabolic risks	Rate	2012	0.251065	0.374087	0.149935
Deaths	High SDI	Both	25-29 years	Neoplasms	Metabolic risks	Rate	2013	0.250108	0.37098	0.150559
Deaths	High SDI	Both	25-29 years	Neoplasms	Metabolic risks	Rate	2014	0.251735	0.373875	0.151719
Deaths	High SDI	Both	25-29 years	Neoplasms	Metabolic risks	Rate	2015	0.253039	0.374401	0.153318
Deaths	High SDI	Both	25-29 years	Neoplasms	Metabolic risks	Rate	2016	0.256381	0.379055	0.155081
Deaths	High SDI	Both	25-29 years	Neoplasms	Metabolic risks	Rate	2017	0.255571	0.378121	0.154332
Deaths	High SDI	Both	25-29 years	Neoplasms	Metabolic risks	Rate	2018	0.249508	0.369007	0.151114
Deaths	High SDI	Both	25-29 years	Neoplasms	Metabolic risks	Rate	2019	0.244787	0.362264	0.147653
Deaths	High SDI	Both	30-34 years	Neoplasms	Metabolic risks	Rate	1990	0.30073	0.510832	0.144989
Deaths	High SDI	Both	30-34 years	Neoplasms	Metabolic risks	Rate	1991	0.306966	0.514599	0.150006
Deaths	High SDI	Both	30-34 years	Neoplasms	Metabolic risks	Rate	1992	0.31311	0.522611	0.154344
Deaths	High SDI	Both	30-34 years	Neoplasms	Metabolic risks	Rate	1993	0.321299	0.531254	0.161936
Deaths	High SDI	Both	30-34 years	Neoplasms	Metabolic risks	Rate	1994	0.326511	0.536556	0.166693
Deaths	High SDI	Both	30-34 years	Neoplasms	Metabolic risks	Rate	1995	0.328267	0.534673	0.169314
Deaths	High SDI	Both	30-34 years	Neoplasms	Metabolic risks	Rate	1996	0.330894	0.536843	0.171194
Deaths	High SDI	Both	30-34 years	Neoplasms	Metabolic risks	Rate	1997	0.335236	0.542629	0.174865
Deaths	High SDI	Both	30-34 years	Neoplasms	Metabolic risks	Rate	1998	0.336362	0.546178	0.176668
Deaths	High SDI	Both	30-34 years	Neoplasms	Metabolic risks	Rate	1999	0.338147	0.545571	0.179338
Deaths	High SDI	Both	30-34 years	Neoplasms	Metabolic risks	Rate	2000	0.343084	0.548798	0.183432
Deaths	High SDI	Both	30-34 years	Neoplasms	Metabolic risks	Rate	2001	0.347522	0.551589	0.18706
Deaths	High SDI	Both	30-34 years	Neoplasms	Metabolic risks	Rate	2002	0.350405	0.548987	0.191521
Deaths	High SDI	Both	30-34 years	Neoplasms	Metabolic risks	Rate	2003	0.355388	0.549981	0.196389
Deaths	High SDI	Both	30-34 years	Neoplasms	Metabolic risks	Rate	2004	0.358489	0.548854	0.19985
Deaths	High SDI	Both	30-34 years	Neoplasms	Metabolic risks	Rate	2005	0.366093	0.558146	0.206792
Deaths	High SDI	Both	30-34 years	Neoplasms	Metabolic risks	Rate	2006	0.371387	0.563476	0.211271
Deaths	High SDI	Both	30-34 years	Neoplasms	Metabolic risks	Rate	2007	0.378849	0.569598	0.216823
Deaths	High SDI	Both	30-34 years	Neoplasms	Metabolic risks	Rate	2008	0.3891	0.583548	0.226751
Deaths	High SDI	Both	30-34 years	Neoplasms	Metabolic risks	Rate	2009	0.398868	0.592321	0.232414
Deaths	High SDI	Both	30-34 years	Neoplasms	Metabolic risks	Rate	2010	0.401733	0.594304	0.23491
Deaths	High SDI	Both	30-34 years	Neoplasms	Metabolic risks	Rate	2011	0.403311	0.594246	0.23553
Deaths	High SDI	Both	30-34 years	Neoplasms	Metabolic risks	Rate	2012	0.402114	0.593226	0.234647
Deaths	High SDI	Both	30-34 years	Neoplasms	Metabolic risks	Rate	2013	0.406448	0.602115	0.239233
Deaths	High SDI	Both	30-34 years	Neoplasms	Metabolic risks	Rate	2014	0.415852	0.611148	0.245882
Deaths	High SDI	Both	30-34 years	Neoplasms	Metabolic risks	Rate	2015	0.427087	0.627342	0.255458
Deaths	High SDI	Both	30-34 years	Neoplasms	Metabolic risks	Rate	2016	0.439732	0.644221	0.261663
Deaths	High SDI	Both	30-34 years	Neoplasms	Metabolic risks	Rate	2017	0.445901	0.658171	0.265639
Deaths	High SDI	Both	30-34 years	Neoplasms	Metabolic risks	Rate	2018	0.440801	0.648157	0.261069
Deaths	High SDI	Both	30-34 years	Neoplasms	Metabolic risks	Rate	2019	0.435616	0.644628	0.259698
Deaths	High SDI	Both	35-39 years	Neoplasms	Metabolic risks	Rate	1990	0.587603	1.01856	0.266389
Deaths	High SDI	Both	35-39 years	Neoplasms	Metabolic risks	Rate	1991	0.597906	1.01762	0.271383
Deaths	High SDI	Both	35-39 years	Neoplasms	Metabolic risks	Rate	1992	0.611138	1.03198	0.283194
Deaths	High SDI	Both	35-39 years	Neoplasms	Metabolic risks	Rate	1993	0.625763	1.04122	0.293413
Deaths	High SDI	Both	35-39 years	Neoplasms	Metabolic risks	Rate	1994	0.629194	1.03719	0.296779
Deaths	High SDI	Both	35-39 years	Neoplasms	Metabolic risks	Rate	1995	0.633671	1.0447	0.307276
Deaths	High SDI	Both	35-39 years	Neoplasms	Metabolic risks	Rate	1996	0.640514	1.0458	0.315863
Deaths	High SDI	Both	35-39 years	Neoplasms	Metabolic risks	Rate	1997	0.654531	1.0573	0.326604
Deaths	High SDI	Both	35-39 years	Neoplasms	Metabolic risks	Rate	1998	0.665624	1.07254	0.334539
Deaths	High SDI	Both	35-39 years	Neoplasms	Metabolic risks	Rate	1999	0.678902	1.09049	0.346832
Deaths	High SDI	Both	35-39 years	Neoplasms	Metabolic risks	Rate	2000	0.693322	1.10571	0.358578
Deaths	High SDI	Both	35-39 years	Neoplasms	Metabolic risks	Rate	2001	0.707595	1.12472	0.374792
Deaths	High SDI	Both	35-39 years	Neoplasms	Metabolic risks	Rate	2002	0.707981	1.1148	0.377796
Deaths	High SDI	Both	35-39 years	Neoplasms	Metabolic risks	Rate	2003	0.716679	1.12552	0.384404
Deaths	High SDI	Both	35-39 years	Neoplasms	Metabolic risks	Rate	2004	0.719136	1.13053	0.39076
Deaths	High SDI	Both	35-39 years	Neoplasms	Metabolic risks	Rate	2005	0.721913	1.13167	0.396059
Deaths	High SDI	Both	35-39 years	Neoplasms	Metabolic risks	Rate	2006	0.725045	1.13479	0.398524
Deaths	High SDI	Both	35-39 years	Neoplasms	Metabolic risks	Rate	2007	0.73306	1.13803	0.403232
Deaths	High SDI	Both	35-39 years	Neoplasms	Metabolic risks	Rate	2008	0.745002	1.14604	0.411073
Deaths	High SDI	Both	35-39 years	Neoplasms	Metabolic risks	Rate	2009	0.754022	1.15685	0.416704
Deaths	High SDI	Both	35-39 years	Neoplasms	Metabolic risks	Rate	2010	0.753874	1.16033	0.421563
Deaths	High SDI	Both	35-39 years	Neoplasms	Metabolic risks	Rate	2011	0.75735	1.16927	0.42687
Deaths	High SDI	Both	35-39 years	Neoplasms	Metabolic risks	Rate	2012	0.760854	1.17579	0.429181
Deaths	High SDI	Both	35-39 years	Neoplasms	Metabolic risks	Rate	2013	0.776523	1.18683	0.442353
Deaths	High SDI	Both	35-39 years	Neoplasms	Metabolic risks	Rate	2014	0.794488	1.20769	0.458051
Deaths	High SDI	Both	35-39 years	Neoplasms	Metabolic risks	Rate	2015	0.814359	1.22849	0.469229
Deaths	High SDI	Both	35-39 years	Neoplasms	Metabolic risks	Rate	2016	0.831028	1.25397	0.484708
Deaths	High SDI	Both	35-39 years	Neoplasms	Metabolic risks	Rate	2017	0.836691	1.26044	0.486165
Deaths	High SDI	Both	35-39 years	Neoplasms	Metabolic risks	Rate	2018	0.834496	1.26143	0.479055
Deaths	High SDI	Both	35-39 years	Neoplasms	Metabolic risks	Rate	2019	0.847639	1.2824	0.486814
Deaths	High SDI	Both	40-44 years	Neoplasms	Metabolic risks	Rate	1990	1.49152	2.5236	0.694459
Deaths	High SDI	Both	40-44 years	Neoplasms	Metabolic risks	Rate	1991	1.50799	2.53131	0.712066
Deaths	High SDI	Both	40-44 years	Neoplasms	Metabolic risks	Rate	1992	1.53713	2.57385	0.747458
Deaths	High SDI	Both	40-44 years	Neoplasms	Metabolic risks	Rate	1993	1.57292	2.59866	0.779057
Deaths	High SDI	Both	40-44 years	Neoplasms	Metabolic risks	Rate	1994	1.60188	2.6376	0.805889
Deaths	High SDI	Both	40-44 years	Neoplasms	Metabolic risks	Rate	1995	1.63565	2.68452	0.829735
Deaths	High SDI	Both	40-44 years	Neoplasms	Metabolic risks	Rate	1996	1.6582	2.69778	0.851025
Deaths	High SDI	Both	40-44 years	Neoplasms	Metabolic risks	Rate	1997	1.69795	2.75237	0.882792
Deaths	High SDI	Both	40-44 years	Neoplasms	Metabolic risks	Rate	1998	1.73867	2.80878	0.911168
Deaths	High SDI	Both	40-44 years	Neoplasms	Metabolic risks	Rate	1999	1.77043	2.84605	0.933612
Deaths	High SDI	Both	40-44 years	Neoplasms	Metabolic risks	Rate	2000	1.80664	2.89584	0.963765
Deaths	High SDI	Both	40-44 years	Neoplasms	Metabolic risks	Rate	2001	1.81568	2.8892	0.978571
Deaths	High SDI	Both	40-44 years	Neoplasms	Metabolic risks	Rate	2002	1.82197	2.89707	0.984967
Deaths	High SDI	Both	40-44 years	Neoplasms	Metabolic risks	Rate	2003	1.82928	2.89653	0.989612
Deaths	High SDI	Both	40-44 years	Neoplasms	Metabolic risks	Rate	2004	1.81811	2.8755	0.996882
Deaths	High SDI	Both	40-44 years	Neoplasms	Metabolic risks	Rate	2005	1.81938	2.85309	0.999034
Deaths	High SDI	Both	40-44 years	Neoplasms	Metabolic risks	Rate	2006	1.82127	2.86246	1.01226
Deaths	High SDI	Both	40-44 years	Neoplasms	Metabolic risks	Rate	2007	1.81267	2.84057	1.01465
Deaths	High SDI	Both	40-44 years	Neoplasms	Metabolic risks	Rate	2008	1.81708	2.83903	1.01729
Deaths	High SDI	Both	40-44 years	Neoplasms	Metabolic risks	Rate	2009	1.81625	2.83193	1.02042
Deaths	High SDI	Both	40-44 years	Neoplasms	Metabolic risks	Rate	2010	1.78985	2.77744	1.00217
Deaths	High SDI	Both	40-44 years	Neoplasms	Metabolic risks	Rate	2011	1.7729	2.74729	0.996
Deaths	High SDI	Both	40-44 years	Neoplasms	Metabolic risks	Rate	2012	1.76079	2.71517	0.995054
Deaths	High SDI	Both	40-44 years	Neoplasms	Metabolic risks	Rate	2013	1.76253	2.70668	1.00182
Deaths	High SDI	Both	40-44 years	Neoplasms	Metabolic risks	Rate	2014	1.77194	2.72368	1.00934
Deaths	High SDI	Both	40-44 years	Neoplasms	Metabolic risks	Rate	2015	1.79406	2.75552	1.03377
Deaths	High SDI	Both	40-44 years	Neoplasms	Metabolic risks	Rate	2016	1.83515	2.80687	1.0711
Deaths	High SDI	Both	40-44 years	Neoplasms	Metabolic risks	Rate	2017	1.87549	2.8865	1.09393
Deaths	High SDI	Both	40-44 years	Neoplasms	Metabolic risks	Rate	2018	1.9106	2.92607	1.10353
Deaths	High SDI	Both	40-44 years	Neoplasms	Metabolic risks	Rate	2019	1.94147	2.97035	1.114
Deaths	High SDI	Both	45-49 years	Neoplasms	Metabolic risks	Rate	1990	4.22	7.11447	2.04564
Deaths	High SDI	Both	45-49 years	Neoplasms	Metabolic risks	Rate	1991	4.21228	7.07798	2.06968
Deaths	High SDI	Both	45-49 years	Neoplasms	Metabolic risks	Rate	1992	4.1648	6.93451	2.07319
Deaths	High SDI	Both	45-49 years	Neoplasms	Metabolic risks	Rate	1993	4.14095	6.85377	2.07872
Deaths	High SDI	Both	45-49 years	Neoplasms	Metabolic risks	Rate	1994	4.13399	6.78985	2.10281
Deaths	High SDI	Both	45-49 years	Neoplasms	Metabolic risks	Rate	1995	4.18229	6.84287	2.14348
Deaths	High SDI	Both	45-49 years	Neoplasms	Metabolic risks	Rate	1996	4.22697	6.85545	2.17241
Deaths	High SDI	Both	45-49 years	Neoplasms	Metabolic risks	Rate	1997	4.30406	6.96496	2.23433
Deaths	High SDI	Both	45-49 years	Neoplasms	Metabolic risks	Rate	1998	4.42798	7.1442	2.32833
Deaths	High SDI	Both	45-49 years	Neoplasms	Metabolic risks	Rate	1999	4.55477	7.31257	2.41062
Deaths	High SDI	Both	45-49 years	Neoplasms	Metabolic risks	Rate	2000	4.66872	7.44642	2.48348
Deaths	High SDI	Both	45-49 years	Neoplasms	Metabolic risks	Rate	2001	4.74585	7.5364	2.5207
Deaths	High SDI	Both	45-49 years	Neoplasms	Metabolic risks	Rate	2002	4.782	7.59721	2.55893
Deaths	High SDI	Both	45-49 years	Neoplasms	Metabolic risks	Rate	2003	4.81591	7.58564	2.5931
Deaths	High SDI	Both	45-49 years	Neoplasms	Metabolic risks	Rate	2004	4.79069	7.52461	2.59471
Deaths	High SDI	Both	45-49 years	Neoplasms	Metabolic risks	Rate	2005	4.80438	7.52461	2.62012
Deaths	High SDI	Both	45-49 years	Neoplasms	Metabolic risks	Rate	2006	4.79297	7.51133	2.61757
Deaths	High SDI	Both	45-49 years	Neoplasms	Metabolic risks	Rate	2007	4.78395	7.48996	2.61605
Deaths	High SDI	Both	45-49 years	Neoplasms	Metabolic risks	Rate	2008	4.79061	7.48579	2.63169
Deaths	High SDI	Both	45-49 years	Neoplasms	Metabolic risks	Rate	2009	4.78135	7.45439	2.63823
Deaths	High SDI	Both	45-49 years	Neoplasms	Metabolic risks	Rate	2010	4.70773	7.32463	2.59844
Deaths	High SDI	Both	45-49 years	Neoplasms	Metabolic risks	Rate	2011	4.64609	7.20376	2.57465
Deaths	High SDI	Both	45-49 years	Neoplasms	Metabolic risks	Rate	2012	4.55655	7.06794	2.53242
Deaths	High SDI	Both	45-49 years	Neoplasms	Metabolic risks	Rate	2013	4.50939	6.97443	2.51185
Deaths	High SDI	Both	45-49 years	Neoplasms	Metabolic risks	Rate	2014	4.44638	6.87016	2.46993
Deaths	High SDI	Both	45-49 years	Neoplasms	Metabolic risks	Rate	2015	4.41255	6.79902	2.45818
Deaths	High SDI	Both	45-49 years	Neoplasms	Metabolic risks	Rate	2016	4.3951	6.76436	2.44182
Deaths	High SDI	Both	45-49 years	Neoplasms	Metabolic risks	Rate	2017	4.39879	6.76839	2.45194
Deaths	High SDI	Both	45-49 years	Neoplasms	Metabolic risks	Rate	2018	4.4629	6.85847	2.49838
Deaths	High SDI	Both	45-49 years	Neoplasms	Metabolic risks	Rate	2019	4.54058	7.04274	2.5408
Deaths	High SDI	Both	50-54 years	Neoplasms	Metabolic risks	Rate	1990	14.2549	22.6277	7.66602
Deaths	High SDI	Both	50-54 years	Neoplasms	Metabolic risks	Rate	1991	14.2155	22.3949	7.7251
Deaths	High SDI	Both	50-54 years	Neoplasms	Metabolic risks	Rate	1992	14.2075	22.3309	7.76093
Deaths	High SDI	Both	50-54 years	Neoplasms	Metabolic risks	Rate	1993	14.389	22.4649	7.9307
Deaths	High SDI	Both	50-54 years	Neoplasms	Metabolic risks	Rate	1994	14.4789	22.5576	8.05206
Deaths	High SDI	Both	50-54 years	Neoplasms	Metabolic risks	Rate	1995	14.7006	22.7966	8.22607
Deaths	High SDI	Both	50-54 years	Neoplasms	Metabolic risks	Rate	1996	14.7331	22.775	8.29482
Deaths	High SDI	Both	50-54 years	Neoplasms	Metabolic risks	Rate	1997	14.5917	22.5301	8.25496
Deaths	High SDI	Both	50-54 years	Neoplasms	Metabolic risks	Rate	1998	14.4483	22.2364	8.19259
Deaths	High SDI	Both	50-54 years	Neoplasms	Metabolic risks	Rate	1999	14.4165	22.092	8.19105
Deaths	High SDI	Both	50-54 years	Neoplasms	Metabolic risks	Rate	2000	14.4224	22.0571	8.20267
Deaths	High SDI	Both	50-54 years	Neoplasms	Metabolic risks	Rate	2001	14.4552	22.0442	8.25983
Deaths	High SDI	Both	50-54 years	Neoplasms	Metabolic risks	Rate	2002	14.5525	22.1339	8.33544
Deaths	High SDI	Both	50-54 years	Neoplasms	Metabolic risks	Rate	2003	14.703	22.3045	8.44933
Deaths	High SDI	Both	50-54 years	Neoplasms	Metabolic risks	Rate	2004	14.7027	22.3193	8.48251
Deaths	High SDI	Both	50-54 years	Neoplasms	Metabolic risks	Rate	2005	14.8138	22.4064	8.54035
Deaths	High SDI	Both	50-54 years	Neoplasms	Metabolic risks	Rate	2006	14.8304	22.4489	8.59073
Deaths	High SDI	Both	50-54 years	Neoplasms	Metabolic risks	Rate	2007	14.8439	22.3558	8.60535
Deaths	High SDI	Both	50-54 years	Neoplasms	Metabolic risks	Rate	2008	14.9118	22.4524	8.67686
Deaths	High SDI	Both	50-54 years	Neoplasms	Metabolic risks	Rate	2009	14.9289	22.4402	8.68223
Deaths	High SDI	Both	50-54 years	Neoplasms	Metabolic risks	Rate	2010	14.7464	22.142	8.57151
Deaths	High SDI	Both	50-54 years	Neoplasms	Metabolic risks	Rate	2011	14.6219	21.882	8.527
Deaths	High SDI	Both	50-54 years	Neoplasms	Metabolic risks	Rate	2012	14.396	21.4956	8.40543
Deaths	High SDI	Both	50-54 years	Neoplasms	Metabolic risks	Rate	2013	14.2268	21.2184	8.32639
Deaths	High SDI	Both	50-54 years	Neoplasms	Metabolic risks	Rate	2014	14.0673	20.9378	8.24493
Deaths	High SDI	Both	50-54 years	Neoplasms	Metabolic risks	Rate	2015	13.9466	20.7125	8.20566
Deaths	High SDI	Both	50-54 years	Neoplasms	Metabolic risks	Rate	2016	13.8972	20.6902	8.22674
Deaths	High SDI	Both	50-54 years	Neoplasms	Metabolic risks	Rate	2017	13.8188	20.6401	8.11543
Deaths	High SDI	Both	50-54 years	Neoplasms	Metabolic risks	Rate	2018	13.9007	20.7806	8.18654
Deaths	High SDI	Both	50-54 years	Neoplasms	Metabolic risks	Rate	2019	13.9875	20.9443	8.29154
Deaths	High SDI	Both	55-59 years	Neoplasms	Metabolic risks	Rate	1990	26.5861	42.8284	13.7402
Deaths	High SDI	Both	55-59 years	Neoplasms	Metabolic risks	Rate	1991	26.2873	42.1106	13.7196
Deaths	High SDI	Both	55-59 years	Neoplasms	Metabolic risks	Rate	1992	26.0086	41.453	13.6605
Deaths	High SDI	Both	55-59 years	Neoplasms	Metabolic risks	Rate	1993	26.1149	41.3169	13.8476
Deaths	High SDI	Both	55-59 years	Neoplasms	Metabolic risks	Rate	1994	26.0534	41.053	13.8851
Deaths	High SDI	Both	55-59 years	Neoplasms	Metabolic risks	Rate	1995	26.1103	41.0304	14.0103
Deaths	High SDI	Both	55-59 years	Neoplasms	Metabolic risks	Rate	1996	25.9568	40.7599	13.9969
Deaths	High SDI	Both	55-59 years	Neoplasms	Metabolic risks	Rate	1997	25.9438	40.7251	14.1141
Deaths	High SDI	Both	55-59 years	Neoplasms	Metabolic risks	Rate	1998	26.1466	40.9463	14.3059
Deaths	High SDI	Both	55-59 years	Neoplasms	Metabolic risks	Rate	1999	26.3793	41.201	14.4288
Deaths	High SDI	Both	55-59 years	Neoplasms	Metabolic risks	Rate	2000	26.6274	41.4788	14.5706
Deaths	High SDI	Both	55-59 years	Neoplasms	Metabolic risks	Rate	2001	26.7948	41.668	14.8033
Deaths	High SDI	Both	55-59 years	Neoplasms	Metabolic risks	Rate	2002	26.6707	41.3433	14.8587
Deaths	High SDI	Both	55-59 years	Neoplasms	Metabolic risks	Rate	2003	26.4515	40.9408	14.8741
Deaths	High SDI	Both	55-59 years	Neoplasms	Metabolic risks	Rate	2004	26.0202	40.1867	14.6415
Deaths	High SDI	Both	55-59 years	Neoplasms	Metabolic risks	Rate	2005	26.0052	40.0997	14.6684
Deaths	High SDI	Both	55-59 years	Neoplasms	Metabolic risks	Rate	2006	26.0165	40.1061	14.6879
Deaths	High SDI	Both	55-59 years	Neoplasms	Metabolic risks	Rate	2007	26.2273	40.3923	14.8091
Deaths	High SDI	Both	55-59 years	Neoplasms	Metabolic risks	Rate	2008	26.5536	40.7636	14.985
Deaths	High SDI	Both	55-59 years	Neoplasms	Metabolic risks	Rate	2009	26.8762	41.1437	15.138
Deaths	High SDI	Both	55-59 years	Neoplasms	Metabolic risks	Rate	2010	26.856	41.1533	15.1968
Deaths	High SDI	Both	55-59 years	Neoplasms	Metabolic risks	Rate	2011	26.9335	41.1445	15.323
Deaths	High SDI	Both	55-59 years	Neoplasms	Metabolic risks	Rate	2012	26.9074	41.098	15.3709
Deaths	High SDI	Both	55-59 years	Neoplasms	Metabolic risks	Rate	2013	26.8837	41.1261	15.4039
Deaths	High SDI	Both	55-59 years	Neoplasms	Metabolic risks	Rate	2014	26.7387	40.8216	15.3796
Deaths	High SDI	Both	55-59 years	Neoplasms	Metabolic risks	Rate	2015	26.6955	40.7543	15.3803
Deaths	High SDI	Both	55-59 years	Neoplasms	Metabolic risks	Rate	2016	26.6315	40.5476	15.2486
Deaths	High SDI	Both	55-59 years	Neoplasms	Metabolic risks	Rate	2017	26.4029	40.2681	15.0902
Deaths	High SDI	Both	55-59 years	Neoplasms	Metabolic risks	Rate	2018	26.4893	40.3199	15.1402
Deaths	High SDI	Both	55-59 years	Neoplasms	Metabolic risks	Rate	2019	26.8024	41.0818	15.2887
Deaths	High SDI	Both	60-64 years	Neoplasms	Metabolic risks	Rate	1990	45.0458	73.5801	23.0509
Deaths	High SDI	Both	60-64 years	Neoplasms	Metabolic risks	Rate	1991	44.9398	73.3408	23.1314
Deaths	High SDI	Both	60-64 years	Neoplasms	Metabolic risks	Rate	1992	44.7149	72.6993	23.1101
Deaths	High SDI	Both	60-64 years	Neoplasms	Metabolic risks	Rate	1993	44.8523	72.462	23.3129
Deaths	High SDI	Both	60-64 years	Neoplasms	Metabolic risks	Rate	1994	44.5558	71.8745	23.2229
Deaths	High SDI	Both	60-64 years	Neoplasms	Metabolic risks	Rate	1995	44.4988	71.51	23.3394
Deaths	High SDI	Both	60-64 years	Neoplasms	Metabolic risks	Rate	1996	44.0375	70.739	23.2121
Deaths	High SDI	Both	60-64 years	Neoplasms	Metabolic risks	Rate	1997	43.5396	69.7452	23.0876
Deaths	High SDI	Both	60-64 years	Neoplasms	Metabolic risks	Rate	1998	43.5956	69.6561	23.2194
Deaths	High SDI	Both	60-64 years	Neoplasms	Metabolic risks	Rate	1999	43.8458	69.9087	23.458
Deaths	High SDI	Both	60-64 years	Neoplasms	Metabolic risks	Rate	2000	43.7126	69.5835	23.4961
Deaths	High SDI	Both	60-64 years	Neoplasms	Metabolic risks	Rate	2001	43.5668	69.2081	23.4833
Deaths	High SDI	Both	60-64 years	Neoplasms	Metabolic risks	Rate	2002	43.8217	69.4259	23.691
Deaths	High SDI	Both	60-64 years	Neoplasms	Metabolic risks	Rate	2003	44.227	69.8668	24.1016
Deaths	High SDI	Both	60-64 years	Neoplasms	Metabolic risks	Rate	2004	44.0647	69.5111	24.1456
Deaths	High SDI	Both	60-64 years	Neoplasms	Metabolic risks	Rate	2005	44.559	70.165	24.5169
Deaths	High SDI	Both	60-64 years	Neoplasms	Metabolic risks	Rate	2006	44.8407	70.5074	24.8624
Deaths	High SDI	Both	60-64 years	Neoplasms	Metabolic risks	Rate	2007	44.8717	70.3728	25.0055
Deaths	High SDI	Both	60-64 years	Neoplasms	Metabolic risks	Rate	2008	44.8281	70.125	25.1041
Deaths	High SDI	Both	60-64 years	Neoplasms	Metabolic risks	Rate	2009	44.6185	69.7703	25.0196
Deaths	High SDI	Both	60-64 years	Neoplasms	Metabolic risks	Rate	2010	44.1836	68.9182	24.7936
Deaths	High SDI	Both	60-64 years	Neoplasms	Metabolic risks	Rate	2011	44.1447	68.877	24.8377
Deaths	High SDI	Both	60-64 years	Neoplasms	Metabolic risks	Rate	2012	44.2137	68.8902	24.948
Deaths	High SDI	Both	60-64 years	Neoplasms	Metabolic risks	Rate	2013	44.577	69.369	25.2382
Deaths	High SDI	Both	60-64 years	Neoplasms	Metabolic risks	Rate	2014	44.8937	69.7632	25.4888
Deaths	High SDI	Both	60-64 years	Neoplasms	Metabolic risks	Rate	2015	45.2098	70.0958	25.8086
Deaths	High SDI	Both	60-64 years	Neoplasms	Metabolic risks	Rate	2016	45.467	70.0258	25.9192
Deaths	High SDI	Both	60-64 years	Neoplasms	Metabolic risks	Rate	2017	45.6215	70.027	26.0309
Deaths	High SDI	Both	60-64 years	Neoplasms	Metabolic risks	Rate	2018	46.177	70.9419	26.414
Deaths	High SDI	Both	60-64 years	Neoplasms	Metabolic risks	Rate	2019	46.5179	71.8943	26.5908
Deaths	High SDI	Both	65-69 years	Neoplasms	Metabolic risks	Rate	1990	67.8491	112.768	33.8354
Deaths	High SDI	Both	65-69 years	Neoplasms	Metabolic risks	Rate	1991	67.0864	111.023	33.4933
Deaths	High SDI	Both	65-69 years	Neoplasms	Metabolic risks	Rate	1992	66.6034	109.946	33.5103
Deaths	High SDI	Both	65-69 years	Neoplasms	Metabolic risks	Rate	1993	66.993	110.027	33.6651
Deaths	High SDI	Both	65-69 years	Neoplasms	Metabolic risks	Rate	1994	67.0455	109.777	33.6778
Deaths	High SDI	Both	65-69 years	Neoplasms	Metabolic risks	Rate	1995	67.6622	110.587	33.9731
Deaths	High SDI	Both	65-69 years	Neoplasms	Metabolic risks	Rate	1996	67.5273	110.286	34.0895
Deaths	High SDI	Both	65-69 years	Neoplasms	Metabolic risks	Rate	1997	67.2503	109.791	34.105
Deaths	High SDI	Both	65-69 years	Neoplasms	Metabolic risks	Rate	1998	67.4078	110.334	34.5453
Deaths	High SDI	Both	65-69 years	Neoplasms	Metabolic risks	Rate	1999	67.4884	109.955	35.0245
Deaths	High SDI	Both	65-69 years	Neoplasms	Metabolic risks	Rate	2000	66.9591	108.911	35.0872
Deaths	High SDI	Both	65-69 years	Neoplasms	Metabolic risks	Rate	2001	66.4087	107.731	34.802
Deaths	High SDI	Both	65-69 years	Neoplasms	Metabolic risks	Rate	2002	66.3979	107.349	34.7415
Deaths	High SDI	Both	65-69 years	Neoplasms	Metabolic risks	Rate	2003	66.679	107.78	34.7513
Deaths	High SDI	Both	65-69 years	Neoplasms	Metabolic risks	Rate	2004	66.4704	107.278	34.6024
Deaths	High SDI	Both	65-69 years	Neoplasms	Metabolic risks	Rate	2005	66.5331	107.043	34.8043
Deaths	High SDI	Both	65-69 years	Neoplasms	Metabolic risks	Rate	2006	66.5179	107.069	34.8414
Deaths	High SDI	Both	65-69 years	Neoplasms	Metabolic risks	Rate	2007	67.2563	107.854	35.2993
Deaths	High SDI	Both	65-69 years	Neoplasms	Metabolic risks	Rate	2008	68.2402	109.508	35.9699
Deaths	High SDI	Both	65-69 years	Neoplasms	Metabolic risks	Rate	2009	68.6774	110.159	36.3281
Deaths	High SDI	Both	65-69 years	Neoplasms	Metabolic risks	Rate	2010	68.926	110.388	36.5861
Deaths	High SDI	Both	65-69 years	Neoplasms	Metabolic risks	Rate	2011	69.2764	110.648	36.935
Deaths	High SDI	Both	65-69 years	Neoplasms	Metabolic risks	Rate	2012	68.822	109.762	36.8146
Deaths	High SDI	Both	65-69 years	Neoplasms	Metabolic risks	Rate	2013	68.1166	108.427	36.5255
Deaths	High SDI	Both	65-69 years	Neoplasms	Metabolic risks	Rate	2014	67.2376	106.618	36.233
Deaths	High SDI	Both	65-69 years	Neoplasms	Metabolic risks	Rate	2015	66.9829	106.281	36.3321
Deaths	High SDI	Both	65-69 years	Neoplasms	Metabolic risks	Rate	2016	66.7806	105.171	36.3196
Deaths	High SDI	Both	65-69 years	Neoplasms	Metabolic risks	Rate	2017	66.5807	105.292	36.2484
Deaths	High SDI	Both	65-69 years	Neoplasms	Metabolic risks	Rate	2018	67.7432	106.994	37.191
Deaths	High SDI	Both	65-69 years	Neoplasms	Metabolic risks	Rate	2019	69.6179	110.099	38.1101
Deaths	High SDI	Both	70-74 years	Neoplasms	Metabolic risks	Rate	1990	91.5201	153.125	44.5411
Deaths	High SDI	Both	70-74 years	Neoplasms	Metabolic risks	Rate	1991	91.275	151.991	44.9052
Deaths	High SDI	Both	70-74 years	Neoplasms	Metabolic risks	Rate	1992	91.4251	151.662	45.2123
Deaths	High SDI	Both	70-74 years	Neoplasms	Metabolic risks	Rate	1993	92.7144	153.434	46.1686
Deaths	High SDI	Both	70-74 years	Neoplasms	Metabolic risks	Rate	1994	93.121	153.765	46.6338
Deaths	High SDI	Both	70-74 years	Neoplasms	Metabolic risks	Rate	1995	93.6308	154.503	47.0247
Deaths	High SDI	Both	70-74 years	Neoplasms	Metabolic risks	Rate	1996	93.0468	153.234	46.7956
Deaths	High SDI	Both	70-74 years	Neoplasms	Metabolic risks	Rate	1997	92.7755	152.527	46.5832
Deaths	High SDI	Both	70-74 years	Neoplasms	Metabolic risks	Rate	1998	93.7076	154.018	47.2105
Deaths	High SDI	Both	70-74 years	Neoplasms	Metabolic risks	Rate	1999	94.7971	155.52	47.8119
Deaths	High SDI	Both	70-74 years	Neoplasms	Metabolic risks	Rate	2000	95.1997	155.951	48.0773
Deaths	High SDI	Both	70-74 years	Neoplasms	Metabolic risks	Rate	2001	95.3826	156.316	48.2793
Deaths	High SDI	Both	70-74 years	Neoplasms	Metabolic risks	Rate	2002	95.904	157.263	48.6006
Deaths	High SDI	Both	70-74 years	Neoplasms	Metabolic risks	Rate	2003	96.0616	157.558	48.648
Deaths	High SDI	Both	70-74 years	Neoplasms	Metabolic risks	Rate	2004	95.2322	155.552	48.3918
Deaths	High SDI	Both	70-74 years	Neoplasms	Metabolic risks	Rate	2005	95.0836	154.959	48.4724
Deaths	High SDI	Both	70-74 years	Neoplasms	Metabolic risks	Rate	2006	94.4875	153.333	48.1719
Deaths	High SDI	Both	70-74 years	Neoplasms	Metabolic risks	Rate	2007	94.7837	153.663	48.375
Deaths	High SDI	Both	70-74 years	Neoplasms	Metabolic risks	Rate	2008	95.8589	155.641	49.0376
Deaths	High SDI	Both	70-74 years	Neoplasms	Metabolic risks	Rate	2009	96.4425	155.856	49.4789
Deaths	High SDI	Both	70-74 years	Neoplasms	Metabolic risks	Rate	2010	96.0706	155.171	49.2351
Deaths	High SDI	Both	70-74 years	Neoplasms	Metabolic risks	Rate	2011	96.0136	155.177	49.3644
Deaths	High SDI	Both	70-74 years	Neoplasms	Metabolic risks	Rate	2012	96.0963	154.978	49.4632
Deaths	High SDI	Both	70-74 years	Neoplasms	Metabolic risks	Rate	2013	96.6014	155.375	49.6584
Deaths	High SDI	Both	70-74 years	Neoplasms	Metabolic risks	Rate	2014	96.4255	155.001	49.6303
Deaths	High SDI	Both	70-74 years	Neoplasms	Metabolic risks	Rate	2015	97.3572	156.085	50.1952
Deaths	High SDI	Both	70-74 years	Neoplasms	Metabolic risks	Rate	2016	98.0596	157.17	50.8367
Deaths	High SDI	Both	70-74 years	Neoplasms	Metabolic risks	Rate	2017	97.7517	157.038	51.2895
Deaths	High SDI	Both	70-74 years	Neoplasms	Metabolic risks	Rate	2018	98.9317	158.815	51.5909
Deaths	High SDI	Both	70-74 years	Neoplasms	Metabolic risks	Rate	2019	100.27	160.915	52.1574
Deaths	High SDI	Both	75-79 years	Neoplasms	Metabolic risks	Rate	1990	115.35	193.26	54.6911
Deaths	High SDI	Both	75-79 years	Neoplasms	Metabolic risks	Rate	1991	114.915	192.235	54.7289
Deaths	High SDI	Both	75-79 years	Neoplasms	Metabolic risks	Rate	1992	114.501	190.956	54.8951
Deaths	High SDI	Both	75-79 years	Neoplasms	Metabolic risks	Rate	1993	114.862	191.378	55.3111
Deaths	High SDI	Both	75-79 years	Neoplasms	Metabolic risks	Rate	1994	114.116	189.805	55.4725
Deaths	High SDI	Both	75-79 years	Neoplasms	Metabolic risks	Rate	1995	115.302	191.348	56.2971
Deaths	High SDI	Both	75-79 years	Neoplasms	Metabolic risks	Rate	1996	116.409	192.672	57.3657
Deaths	High SDI	Both	75-79 years	Neoplasms	Metabolic risks	Rate	1997	117.726	194.784	58.3789
Deaths	High SDI	Both	75-79 years	Neoplasms	Metabolic risks	Rate	1998	120.483	199.007	59.5443
Deaths	High SDI	Both	75-79 years	Neoplasms	Metabolic risks	Rate	1999	123.576	203.735	60.876
Deaths	High SDI	Both	75-79 years	Neoplasms	Metabolic risks	Rate	2000	124.693	205.238	61.7147
Deaths	High SDI	Both	75-79 years	Neoplasms	Metabolic risks	Rate	2001	124.748	205.153	61.9116
Deaths	High SDI	Both	75-79 years	Neoplasms	Metabolic risks	Rate	2002	126.241	207.254	62.7932
Deaths	High SDI	Both	75-79 years	Neoplasms	Metabolic risks	Rate	2003	127.717	209.256	63.372
Deaths	High SDI	Both	75-79 years	Neoplasms	Metabolic risks	Rate	2004	128.276	210.162	63.0608
Deaths	High SDI	Both	75-79 years	Neoplasms	Metabolic risks	Rate	2005	129.683	213.017	63.3599
Deaths	High SDI	Both	75-79 years	Neoplasms	Metabolic risks	Rate	2006	130.477	214.937	63.842
Deaths	High SDI	Both	75-79 years	Neoplasms	Metabolic risks	Rate	2007	131.65	217.458	64.619
Deaths	High SDI	Both	75-79 years	Neoplasms	Metabolic risks	Rate	2008	132.725	218.962	65.41
Deaths	High SDI	Both	75-79 years	Neoplasms	Metabolic risks	Rate	2009	132.311	218.077	65.3246
Deaths	High SDI	Both	75-79 years	Neoplasms	Metabolic risks	Rate	2010	130.514	214.697	64.6619
Deaths	High SDI	Both	75-79 years	Neoplasms	Metabolic risks	Rate	2011	129.231	212.412	64.1642
Deaths	High SDI	Both	75-79 years	Neoplasms	Metabolic risks	Rate	2012	128.207	210.146	63.8196
Deaths	High SDI	Both	75-79 years	Neoplasms	Metabolic risks	Rate	2013	127.864	208.881	63.9638
Deaths	High SDI	Both	75-79 years	Neoplasms	Metabolic risks	Rate	2014	127.425	207.852	63.6477
Deaths	High SDI	Both	75-79 years	Neoplasms	Metabolic risks	Rate	2015	127.414	207.871	63.9745
Deaths	High SDI	Both	75-79 years	Neoplasms	Metabolic risks	Rate	2016	126.536	205.775	63.1726
Deaths	High SDI	Both	75-79 years	Neoplasms	Metabolic risks	Rate	2017	125.766	204.557	61.8195
Deaths	High SDI	Both	75-79 years	Neoplasms	Metabolic risks	Rate	2018	128.567	209.372	63.7508
Deaths	High SDI	Both	75-79 years	Neoplasms	Metabolic risks	Rate	2019	131.689	214.441	65.4508
Deaths	High SDI	Both	80-84 years	Neoplasms	Metabolic risks	Rate	1990	131.933	224.815	59.0691
Deaths	High SDI	Both	80-84 years	Neoplasms	Metabolic risks	Rate	1991	130.765	222.207	58.8065
Deaths	High SDI	Both	80-84 years	Neoplasms	Metabolic risks	Rate	1992	129.926	220.195	59.6305
Deaths	High SDI	Both	80-84 years	Neoplasms	Metabolic risks	Rate	1993	130.613	221.188	60.3207
Deaths	High SDI	Both	80-84 years	Neoplasms	Metabolic risks	Rate	1994	130.988	221.559	61.2146
Deaths	High SDI	Both	80-84 years	Neoplasms	Metabolic risks	Rate	1995	132.991	225.075	62.1857
Deaths	High SDI	Both	80-84 years	Neoplasms	Metabolic risks	Rate	1996	134.317	227.359	62.7032
Deaths	High SDI	Both	80-84 years	Neoplasms	Metabolic risks	Rate	1997	135.504	229.298	63.023
Deaths	High SDI	Both	80-84 years	Neoplasms	Metabolic risks	Rate	1998	137.438	232.378	63.8756
Deaths	High SDI	Both	80-84 years	Neoplasms	Metabolic risks	Rate	1999	139.495	235.406	64.9649
Deaths	High SDI	Both	80-84 years	Neoplasms	Metabolic risks	Rate	2000	141.494	238.561	66.1216
Deaths	High SDI	Both	80-84 years	Neoplasms	Metabolic risks	Rate	2001	143.843	242.174	67.68
Deaths	High SDI	Both	80-84 years	Neoplasms	Metabolic risks	Rate	2002	147.592	247.667	69.7746
Deaths	High SDI	Both	80-84 years	Neoplasms	Metabolic risks	Rate	2003	151.283	253.534	71.779
Deaths	High SDI	Both	80-84 years	Neoplasms	Metabolic risks	Rate	2004	153.265	257.297	72.8958
Deaths	High SDI	Both	80-84 years	Neoplasms	Metabolic risks	Rate	2005	154.797	259.87	73.6183
Deaths	High SDI	Both	80-84 years	Neoplasms	Metabolic risks	Rate	2006	155.04	261.4	73.6055
Deaths	High SDI	Both	80-84 years	Neoplasms	Metabolic risks	Rate	2007	156.713	264.789	74.064
Deaths	High SDI	Both	80-84 years	Neoplasms	Metabolic risks	Rate	2008	159.158	268.193	74.9592
Deaths	High SDI	Both	80-84 years	Neoplasms	Metabolic risks	Rate	2009	160.011	269.808	75.192
Deaths	High SDI	Both	80-84 years	Neoplasms	Metabolic risks	Rate	2010	159.254	268.66	75.3486
Deaths	High SDI	Both	80-84 years	Neoplasms	Metabolic risks	Rate	2011	159.261	268.72	75.5138
Deaths	High SDI	Both	80-84 years	Neoplasms	Metabolic risks	Rate	2012	159.358	269.025	75.7649
Deaths	High SDI	Both	80-84 years	Neoplasms	Metabolic risks	Rate	2013	158.871	267.753	75.7261
Deaths	High SDI	Both	80-84 years	Neoplasms	Metabolic risks	Rate	2014	157.339	265.118	74.8416
Deaths	High SDI	Both	80-84 years	Neoplasms	Metabolic risks	Rate	2015	156.718	264.179	74.7102
Deaths	High SDI	Both	80-84 years	Neoplasms	Metabolic risks	Rate	2016	155.808	262.362	74.0926
Deaths	High SDI	Both	80-84 years	Neoplasms	Metabolic risks	Rate	2017	156.052	262.646	74.069
Deaths	High SDI	Both	80-84 years	Neoplasms	Metabolic risks	Rate	2018	159.773	268.2	75.9895
Deaths	High SDI	Both	80-84 years	Neoplasms	Metabolic risks	Rate	2019	163.471	274.581	77.5825
Deaths	High SDI	Both	85+ years	Neoplasms	Metabolic risks	Rate	1990	158.252	270.81	72.9176
Deaths	High SDI	Both	85+ years	Neoplasms	Metabolic risks	Rate	1991	156.762	267.582	73.8386
Deaths	High SDI	Both	85+ years	Neoplasms	Metabolic risks	Rate	1992	156.335	265.695	74.8818
Deaths	High SDI	Both	85+ years	Neoplasms	Metabolic risks	Rate	1993	158.318	268.393	76.2748
Deaths	High SDI	Both	85+ years	Neoplasms	Metabolic risks	Rate	1994	158.978	269.054	76.8545
Deaths	High SDI	Both	85+ years	Neoplasms	Metabolic risks	Rate	1995	161.521	272.705	78.2742
Deaths	High SDI	Both	85+ years	Neoplasms	Metabolic risks	Rate	1996	163.431	276.17	79.3894
Deaths	High SDI	Both	85+ years	Neoplasms	Metabolic risks	Rate	1997	165.345	278.493	80.4047
Deaths	High SDI	Both	85+ years	Neoplasms	Metabolic risks	Rate	1998	169.258	285.544	82.3613
Deaths	High SDI	Both	85+ years	Neoplasms	Metabolic risks	Rate	1999	174.756	293.753	85.3276
Deaths	High SDI	Both	85+ years	Neoplasms	Metabolic risks	Rate	2000	178.699	300.441	87.3792
Deaths	High SDI	Both	85+ years	Neoplasms	Metabolic risks	Rate	2001	181.684	305.623	88.8986
Deaths	High SDI	Both	85+ years	Neoplasms	Metabolic risks	Rate	2002	185.85	312.623	90.7338
Deaths	High SDI	Both	85+ years	Neoplasms	Metabolic risks	Rate	2003	187.845	316.609	91.4496
Deaths	High SDI	Both	85+ years	Neoplasms	Metabolic risks	Rate	2004	188.785	318.939	91.1807
Deaths	High SDI	Both	85+ years	Neoplasms	Metabolic risks	Rate	2005	192.318	324.622	92.6624
Deaths	High SDI	Both	85+ years	Neoplasms	Metabolic risks	Rate	2006	195.982	330.588	94.3979
Deaths	High SDI	Both	85+ years	Neoplasms	Metabolic risks	Rate	2007	201.008	338.527	96.5172
Deaths	High SDI	Both	85+ years	Neoplasms	Metabolic risks	Rate	2008	205.981	346.787	98.803
Deaths	High SDI	Both	85+ years	Neoplasms	Metabolic risks	Rate	2009	208.119	351.223	99.3662
Deaths	High SDI	Both	85+ years	Neoplasms	Metabolic risks	Rate	2010	208.458	351.691	99.5357
Deaths	High SDI	Both	85+ years	Neoplasms	Metabolic risks	Rate	2011	210.628	355.645	100.844
Deaths	High SDI	Both	85+ years	Neoplasms	Metabolic risks	Rate	2012	213.554	361.136	102.172
Deaths	High SDI	Both	85+ years	Neoplasms	Metabolic risks	Rate	2013	215.022	362.614	102.761
Deaths	High SDI	Both	85+ years	Neoplasms	Metabolic risks	Rate	2014	215.199	363.394	102.928
Deaths	High SDI	Both	85+ years	Neoplasms	Metabolic risks	Rate	2015	216.496	366.301	103.656
Deaths	High SDI	Both	85+ years	Neoplasms	Metabolic risks	Rate	2016	215.189	364.419	103.142
Deaths	High SDI	Both	85+ years	Neoplasms	Metabolic risks	Rate	2017	211.605	358.61	101.597
Deaths	High SDI	Both	85+ years	Neoplasms	Metabolic risks	Rate	2018	213.356	361.717	102.212
Deaths	High SDI	Both	85+ years	Neoplasms	Metabolic risks	Rate	2019	218.474	371.32	104.574
Deaths	High-middle SDI	Both	20-24 years	Neoplasms	Metabolic risks	Rate	1990	0.119621	0.264519	0.0344356
Deaths	High-middle SDI	Both	20-24 years	Neoplasms	Metabolic risks	Rate	1991	0.121486	0.269025	0.0360963
Deaths	High-middle SDI	Both	20-24 years	Neoplasms	Metabolic risks	Rate	1992	0.123554	0.26931	0.0368309
Deaths	High-middle SDI	Both	20-24 years	Neoplasms	Metabolic risks	Rate	1993	0.125716	0.270051	0.0386305
Deaths	High-middle SDI	Both	20-24 years	Neoplasms	Metabolic risks	Rate	1994	0.130274	0.284596	0.0412626
Deaths	High-middle SDI	Both	20-24 years	Neoplasms	Metabolic risks	Rate	1995	0.133245	0.285159	0.042337
Deaths	High-middle SDI	Both	20-24 years	Neoplasms	Metabolic risks	Rate	1996	0.133225	0.282962	0.0428833
Deaths	High-middle SDI	Both	20-24 years	Neoplasms	Metabolic risks	Rate	1997	0.132617	0.281814	0.0432859
Deaths	High-middle SDI	Both	20-24 years	Neoplasms	Metabolic risks	Rate	1998	0.133703	0.280234	0.0440924
Deaths	High-middle SDI	Both	20-24 years	Neoplasms	Metabolic risks	Rate	1999	0.136006	0.284482	0.0454022
Deaths	High-middle SDI	Both	20-24 years	Neoplasms	Metabolic risks	Rate	2000	0.13583	0.279121	0.0461926
Deaths	High-middle SDI	Both	20-24 years	Neoplasms	Metabolic risks	Rate	2001	0.133107	0.273805	0.0463676
Deaths	High-middle SDI	Both	20-24 years	Neoplasms	Metabolic risks	Rate	2002	0.128374	0.261353	0.0455979
Deaths	High-middle SDI	Both	20-24 years	Neoplasms	Metabolic risks	Rate	2003	0.124947	0.249992	0.0462104
Deaths	High-middle SDI	Both	20-24 years	Neoplasms	Metabolic risks	Rate	2004	0.123373	0.24574	0.0462441
Deaths	High-middle SDI	Both	20-24 years	Neoplasms	Metabolic risks	Rate	2005	0.12286	0.243672	0.046774
Deaths	High-middle SDI	Both	20-24 years	Neoplasms	Metabolic risks	Rate	2006	0.122449	0.24057	0.0469831
Deaths	High-middle SDI	Both	20-24 years	Neoplasms	Metabolic risks	Rate	2007	0.124146	0.239764	0.0485355
Deaths	High-middle SDI	Both	20-24 years	Neoplasms	Metabolic risks	Rate	2008	0.127037	0.24333	0.0493489
Deaths	High-middle SDI	Both	20-24 years	Neoplasms	Metabolic risks	Rate	2009	0.128867	0.246748	0.0511649
Deaths	High-middle SDI	Both	20-24 years	Neoplasms	Metabolic risks	Rate	2010	0.130649	0.248368	0.0528737
Deaths	High-middle SDI	Both	20-24 years	Neoplasms	Metabolic risks	Rate	2011	0.129444	0.245447	0.052917
Deaths	High-middle SDI	Both	20-24 years	Neoplasms	Metabolic risks	Rate	2012	0.127843	0.236029	0.0540216
Deaths	High-middle SDI	Both	20-24 years	Neoplasms	Metabolic risks	Rate	2013	0.129588	0.240273	0.0561071
Deaths	High-middle SDI	Both	20-24 years	Neoplasms	Metabolic risks	Rate	2014	0.133689	0.243253	0.0592811
Deaths	High-middle SDI	Both	20-24 years	Neoplasms	Metabolic risks	Rate	2015	0.136828	0.244661	0.0617721
Deaths	High-middle SDI	Both	20-24 years	Neoplasms	Metabolic risks	Rate	2016	0.139382	0.248532	0.0633945
Deaths	High-middle SDI	Both	20-24 years	Neoplasms	Metabolic risks	Rate	2017	0.143653	0.252562	0.0657818
Deaths	High-middle SDI	Both	20-24 years	Neoplasms	Metabolic risks	Rate	2018	0.150478	0.262089	0.0697304
Deaths	High-middle SDI	Both	20-24 years	Neoplasms	Metabolic risks	Rate	2019	0.155886	0.267534	0.073589
Deaths	High-middle SDI	Both	25-29 years	Neoplasms	Metabolic risks	Rate	1990	0.226039	0.432404	0.0907271
Deaths	High-middle SDI	Both	25-29 years	Neoplasms	Metabolic risks	Rate	1991	0.229996	0.440759	0.0940339
Deaths	High-middle SDI	Both	25-29 years	Neoplasms	Metabolic risks	Rate	1992	0.23389	0.453789	0.0953426
Deaths	High-middle SDI	Both	25-29 years	Neoplasms	Metabolic risks	Rate	1993	0.23912	0.459246	0.0994916
Deaths	High-middle SDI	Both	25-29 years	Neoplasms	Metabolic risks	Rate	1994	0.250866	0.477405	0.104692
Deaths	High-middle SDI	Both	25-29 years	Neoplasms	Metabolic risks	Rate	1995	0.259471	0.501988	0.107911
Deaths	High-middle SDI	Both	25-29 years	Neoplasms	Metabolic risks	Rate	1996	0.259839	0.494351	0.108965
Deaths	High-middle SDI	Both	25-29 years	Neoplasms	Metabolic risks	Rate	1997	0.259272	0.494007	0.109329
Deaths	High-middle SDI	Both	25-29 years	Neoplasms	Metabolic risks	Rate	1998	0.264138	0.496744	0.11183
Deaths	High-middle SDI	Both	25-29 years	Neoplasms	Metabolic risks	Rate	1999	0.269428	0.506699	0.116683
Deaths	High-middle SDI	Both	25-29 years	Neoplasms	Metabolic risks	Rate	2000	0.267417	0.493961	0.118392
Deaths	High-middle SDI	Both	25-29 years	Neoplasms	Metabolic risks	Rate	2001	0.261169	0.478268	0.117791
Deaths	High-middle SDI	Both	25-29 years	Neoplasms	Metabolic risks	Rate	2002	0.247673	0.443987	0.115171
Deaths	High-middle SDI	Both	25-29 years	Neoplasms	Metabolic risks	Rate	2003	0.240994	0.424342	0.116975
Deaths	High-middle SDI	Both	25-29 years	Neoplasms	Metabolic risks	Rate	2004	0.241378	0.419334	0.118673
Deaths	High-middle SDI	Both	25-29 years	Neoplasms	Metabolic risks	Rate	2005	0.243706	0.417168	0.12213
Deaths	High-middle SDI	Both	25-29 years	Neoplasms	Metabolic risks	Rate	2006	0.243498	0.413802	0.123237
Deaths	High-middle SDI	Both	25-29 years	Neoplasms	Metabolic risks	Rate	2007	0.247276	0.418887	0.126391
Deaths	High-middle SDI	Both	25-29 years	Neoplasms	Metabolic risks	Rate	2008	0.255193	0.427523	0.131105
Deaths	High-middle SDI	Both	25-29 years	Neoplasms	Metabolic risks	Rate	2009	0.26324	0.439029	0.135223
Deaths	High-middle SDI	Both	25-29 years	Neoplasms	Metabolic risks	Rate	2010	0.26733	0.44284	0.136443
Deaths	High-middle SDI	Both	25-29 years	Neoplasms	Metabolic risks	Rate	2011	0.26589	0.440831	0.136006
Deaths	High-middle SDI	Both	25-29 years	Neoplasms	Metabolic risks	Rate	2012	0.266089	0.438742	0.137143
Deaths	High-middle SDI	Both	25-29 years	Neoplasms	Metabolic risks	Rate	2013	0.270352	0.445491	0.139012
Deaths	High-middle SDI	Both	25-29 years	Neoplasms	Metabolic risks	Rate	2014	0.273467	0.44735	0.140047
Deaths	High-middle SDI	Both	25-29 years	Neoplasms	Metabolic risks	Rate	2015	0.276663	0.449177	0.144882
Deaths	High-middle SDI	Both	25-29 years	Neoplasms	Metabolic risks	Rate	2016	0.27945	0.454395	0.14435
Deaths	High-middle SDI	Both	25-29 years	Neoplasms	Metabolic risks	Rate	2017	0.28334	0.457874	0.147802
Deaths	High-middle SDI	Both	25-29 years	Neoplasms	Metabolic risks	Rate	2018	0.291872	0.466854	0.153369
Deaths	High-middle SDI	Both	25-29 years	Neoplasms	Metabolic risks	Rate	2019	0.29892	0.475573	0.159103
Deaths	High-middle SDI	Both	30-34 years	Neoplasms	Metabolic risks	Rate	1990	0.433243	0.824345	0.183527
Deaths	High-middle SDI	Both	30-34 years	Neoplasms	Metabolic risks	Rate	1991	0.444328	0.816408	0.187835
Deaths	High-middle SDI	Both	30-34 years	Neoplasms	Metabolic risks	Rate	1992	0.458267	0.843504	0.195354
Deaths	High-middle SDI	Both	30-34 years	Neoplasms	Metabolic risks	Rate	1993	0.475275	0.879915	0.207144
Deaths	High-middle SDI	Both	30-34 years	Neoplasms	Metabolic risks	Rate	1994	0.501079	0.941319	0.216506
Deaths	High-middle SDI	Both	30-34 years	Neoplasms	Metabolic risks	Rate	1995	0.51687	0.978558	0.219448
Deaths	High-middle SDI	Both	30-34 years	Neoplasms	Metabolic risks	Rate	1996	0.520436	0.978777	0.219615
Deaths	High-middle SDI	Both	30-34 years	Neoplasms	Metabolic risks	Rate	1997	0.519006	0.970944	0.215787
Deaths	High-middle SDI	Both	30-34 years	Neoplasms	Metabolic risks	Rate	1998	0.524637	0.973731	0.221002
Deaths	High-middle SDI	Both	30-34 years	Neoplasms	Metabolic risks	Rate	1999	0.532272	0.983895	0.228564
Deaths	High-middle SDI	Both	30-34 years	Neoplasms	Metabolic risks	Rate	2000	0.529898	0.960418	0.230189
Deaths	High-middle SDI	Both	30-34 years	Neoplasms	Metabolic risks	Rate	2001	0.51702	0.933248	0.229548
Deaths	High-middle SDI	Both	30-34 years	Neoplasms	Metabolic risks	Rate	2002	0.48778	0.852149	0.222899
Deaths	High-middle SDI	Both	30-34 years	Neoplasms	Metabolic risks	Rate	2003	0.475247	0.826742	0.224149
Deaths	High-middle SDI	Both	30-34 years	Neoplasms	Metabolic risks	Rate	2004	0.472671	0.811052	0.225353
Deaths	High-middle SDI	Both	30-34 years	Neoplasms	Metabolic risks	Rate	2005	0.468988	0.791995	0.228447
Deaths	High-middle SDI	Both	30-34 years	Neoplasms	Metabolic risks	Rate	2006	0.462009	0.777577	0.231565
Deaths	High-middle SDI	Both	30-34 years	Neoplasms	Metabolic risks	Rate	2007	0.467882	0.776594	0.236778
Deaths	High-middle SDI	Both	30-34 years	Neoplasms	Metabolic risks	Rate	2008	0.486055	0.793535	0.250116
Deaths	High-middle SDI	Both	30-34 years	Neoplasms	Metabolic risks	Rate	2009	0.504275	0.822831	0.26261
Deaths	High-middle SDI	Both	30-34 years	Neoplasms	Metabolic risks	Rate	2010	0.515057	0.834006	0.270969
Deaths	High-middle SDI	Both	30-34 years	Neoplasms	Metabolic risks	Rate	2011	0.506861	0.824031	0.268239
Deaths	High-middle SDI	Both	30-34 years	Neoplasms	Metabolic risks	Rate	2012	0.500605	0.797726	0.267139
Deaths	High-middle SDI	Both	30-34 years	Neoplasms	Metabolic risks	Rate	2013	0.508767	0.809758	0.273021
Deaths	High-middle SDI	Both	30-34 years	Neoplasms	Metabolic risks	Rate	2014	0.522032	0.831576	0.278997
Deaths	High-middle SDI	Both	30-34 years	Neoplasms	Metabolic risks	Rate	2015	0.531229	0.840482	0.28569
Deaths	High-middle SDI	Both	30-34 years	Neoplasms	Metabolic risks	Rate	2016	0.54224	0.872787	0.292442
Deaths	High-middle SDI	Both	30-34 years	Neoplasms	Metabolic risks	Rate	2017	0.56284	0.902287	0.295098
Deaths	High-middle SDI	Both	30-34 years	Neoplasms	Metabolic risks	Rate	2018	0.59169	0.931614	0.313445
Deaths	High-middle SDI	Both	30-34 years	Neoplasms	Metabolic risks	Rate	2019	0.608391	0.992563	0.3236
Deaths	High-middle SDI	Both	35-39 years	Neoplasms	Metabolic risks	Rate	1990	0.967971	1.81865	0.394692
Deaths	High-middle SDI	Both	35-39 years	Neoplasms	Metabolic risks	Rate	1991	0.999343	1.86747	0.405799
Deaths	High-middle SDI	Both	35-39 years	Neoplasms	Metabolic risks	Rate	1992	1.03474	1.91791	0.429156
Deaths	High-middle SDI	Both	35-39 years	Neoplasms	Metabolic risks	Rate	1993	1.07334	2.01586	0.458246
Deaths	High-middle SDI	Both	35-39 years	Neoplasms	Metabolic risks	Rate	1994	1.10231	2.04752	0.481491
Deaths	High-middle SDI	Both	35-39 years	Neoplasms	Metabolic risks	Rate	1995	1.11126	2.07341	0.479531
Deaths	High-middle SDI	Both	35-39 years	Neoplasms	Metabolic risks	Rate	1996	1.09895	2.02762	0.476296
Deaths	High-middle SDI	Both	35-39 years	Neoplasms	Metabolic risks	Rate	1997	1.08498	1.97116	0.474968
Deaths	High-middle SDI	Both	35-39 years	Neoplasms	Metabolic risks	Rate	1998	1.07938	1.97169	0.46723
Deaths	High-middle SDI	Both	35-39 years	Neoplasms	Metabolic risks	Rate	1999	1.10212	2.00002	0.475873
Deaths	High-middle SDI	Both	35-39 years	Neoplasms	Metabolic risks	Rate	2000	1.11025	1.98494	0.483499
Deaths	High-middle SDI	Both	35-39 years	Neoplasms	Metabolic risks	Rate	2001	1.0865	1.94393	0.486746
Deaths	High-middle SDI	Both	35-39 years	Neoplasms	Metabolic risks	Rate	2002	1.04322	1.83315	0.468563
Deaths	High-middle SDI	Both	35-39 years	Neoplasms	Metabolic risks	Rate	2003	1.01903	1.76367	0.472362
Deaths	High-middle SDI	Both	35-39 years	Neoplasms	Metabolic risks	Rate	2004	1.012	1.72053	0.473508
Deaths	High-middle SDI	Both	35-39 years	Neoplasms	Metabolic risks	Rate	2005	1.0162	1.73575	0.482373
Deaths	High-middle SDI	Both	35-39 years	Neoplasms	Metabolic risks	Rate	2006	1.01289	1.7029	0.484475
Deaths	High-middle SDI	Both	35-39 years	Neoplasms	Metabolic risks	Rate	2007	1.0201	1.7262	0.500011
Deaths	High-middle SDI	Both	35-39 years	Neoplasms	Metabolic risks	Rate	2008	1.03587	1.71282	0.507603
Deaths	High-middle SDI	Both	35-39 years	Neoplasms	Metabolic risks	Rate	2009	1.02872	1.67811	0.517335
Deaths	High-middle SDI	Both	35-39 years	Neoplasms	Metabolic risks	Rate	2010	1.02314	1.65447	0.528064
Deaths	High-middle SDI	Both	35-39 years	Neoplasms	Metabolic risks	Rate	2011	0.994135	1.60122	0.512693
Deaths	High-middle SDI	Both	35-39 years	Neoplasms	Metabolic risks	Rate	2012	0.977937	1.56439	0.515092
Deaths	High-middle SDI	Both	35-39 years	Neoplasms	Metabolic risks	Rate	2013	0.988535	1.58019	0.528844
Deaths	High-middle SDI	Both	35-39 years	Neoplasms	Metabolic risks	Rate	2014	1.02178	1.62605	0.546958
Deaths	High-middle SDI	Both	35-39 years	Neoplasms	Metabolic risks	Rate	2015	1.05116	1.66658	0.568214
Deaths	High-middle SDI	Both	35-39 years	Neoplasms	Metabolic risks	Rate	2016	1.06574	1.68982	0.578733
Deaths	High-middle SDI	Both	35-39 years	Neoplasms	Metabolic risks	Rate	2017	1.10084	1.75469	0.587547
Deaths	High-middle SDI	Both	35-39 years	Neoplasms	Metabolic risks	Rate	2018	1.15408	1.80899	0.611634
Deaths	High-middle SDI	Both	35-39 years	Neoplasms	Metabolic risks	Rate	2019	1.19013	1.91171	0.649892
Deaths	High-middle SDI	Both	40-44 years	Neoplasms	Metabolic risks	Rate	1990	2.1583	3.9549	0.926086
Deaths	High-middle SDI	Both	40-44 years	Neoplasms	Metabolic risks	Rate	1991	2.23036	3.97494	0.960717
Deaths	High-middle SDI	Both	40-44 years	Neoplasms	Metabolic risks	Rate	1992	2.32158	4.12037	1.00623
Deaths	High-middle SDI	Both	40-44 years	Neoplasms	Metabolic risks	Rate	1993	2.43608	4.36253	1.06836
Deaths	High-middle SDI	Both	40-44 years	Neoplasms	Metabolic risks	Rate	1994	2.51199	4.50996	1.11697
Deaths	High-middle SDI	Both	40-44 years	Neoplasms	Metabolic risks	Rate	1995	2.52932	4.5173	1.11049
Deaths	High-middle SDI	Both	40-44 years	Neoplasms	Metabolic risks	Rate	1996	2.48702	4.4784	1.0905
Deaths	High-middle SDI	Both	40-44 years	Neoplasms	Metabolic risks	Rate	1997	2.44731	4.28105	1.07778
Deaths	High-middle SDI	Both	40-44 years	Neoplasms	Metabolic risks	Rate	1998	2.43162	4.30814	1.08708
Deaths	High-middle SDI	Both	40-44 years	Neoplasms	Metabolic risks	Rate	1999	2.453	4.2879	1.12118
Deaths	High-middle SDI	Both	40-44 years	Neoplasms	Metabolic risks	Rate	2000	2.42404	4.1763	1.11835
Deaths	High-middle SDI	Both	40-44 years	Neoplasms	Metabolic risks	Rate	2001	2.37131	4.07161	1.11407
Deaths	High-middle SDI	Both	40-44 years	Neoplasms	Metabolic risks	Rate	2002	2.32605	3.93529	1.09395
Deaths	High-middle SDI	Both	40-44 years	Neoplasms	Metabolic risks	Rate	2003	2.27039	3.80418	1.09833
Deaths	High-middle SDI	Both	40-44 years	Neoplasms	Metabolic risks	Rate	2004	2.26715	3.78196	1.09974
Deaths	High-middle SDI	Both	40-44 years	Neoplasms	Metabolic risks	Rate	2005	2.30939	3.84348	1.13103
Deaths	High-middle SDI	Both	40-44 years	Neoplasms	Metabolic risks	Rate	2006	2.33306	3.86282	1.13169
Deaths	High-middle SDI	Both	40-44 years	Neoplasms	Metabolic risks	Rate	2007	2.37697	3.93608	1.15281
Deaths	High-middle SDI	Both	40-44 years	Neoplasms	Metabolic risks	Rate	2008	2.39702	3.90149	1.1525
Deaths	High-middle SDI	Both	40-44 years	Neoplasms	Metabolic risks	Rate	2009	2.33794	3.81713	1.17171
Deaths	High-middle SDI	Both	40-44 years	Neoplasms	Metabolic risks	Rate	2010	2.32177	3.74184	1.16532
Deaths	High-middle SDI	Both	40-44 years	Neoplasms	Metabolic risks	Rate	2011	2.26486	3.71363	1.12608
Deaths	High-middle SDI	Both	40-44 years	Neoplasms	Metabolic risks	Rate	2012	2.2233	3.58575	1.12818
Deaths	High-middle SDI	Both	40-44 years	Neoplasms	Metabolic risks	Rate	2013	2.22485	3.58411	1.14566
Deaths	High-middle SDI	Both	40-44 years	Neoplasms	Metabolic risks	Rate	2014	2.26782	3.70084	1.17166
Deaths	High-middle SDI	Both	40-44 years	Neoplasms	Metabolic risks	Rate	2015	2.29667	3.71618	1.19197
Deaths	High-middle SDI	Both	40-44 years	Neoplasms	Metabolic risks	Rate	2016	2.3073	3.73323	1.21248
Deaths	High-middle SDI	Both	40-44 years	Neoplasms	Metabolic risks	Rate	2017	2.33957	3.7481	1.21396
Deaths	High-middle SDI	Both	40-44 years	Neoplasms	Metabolic risks	Rate	2018	2.40903	3.82092	1.25947
Deaths	High-middle SDI	Both	40-44 years	Neoplasms	Metabolic risks	Rate	2019	2.46871	3.98776	1.3224
Deaths	High-middle SDI	Both	45-49 years	Neoplasms	Metabolic risks	Rate	1990	4.75271	8.24602	2.17766
Deaths	High-middle SDI	Both	45-49 years	Neoplasms	Metabolic risks	Rate	1991	4.86958	8.31728	2.19666
Deaths	High-middle SDI	Both	45-49 years	Neoplasms	Metabolic risks	Rate	1992	5.02736	8.76882	2.29125
Deaths	High-middle SDI	Both	45-49 years	Neoplasms	Metabolic risks	Rate	1993	5.22914	9.18778	2.39357
Deaths	High-middle SDI	Both	45-49 years	Neoplasms	Metabolic risks	Rate	1994	5.46419	9.46773	2.58407
Deaths	High-middle SDI	Both	45-49 years	Neoplasms	Metabolic risks	Rate	1995	5.54852	9.68356	2.62112
Deaths	High-middle SDI	Both	45-49 years	Neoplasms	Metabolic risks	Rate	1996	5.47047	9.40002	2.61934
Deaths	High-middle SDI	Both	45-49 years	Neoplasms	Metabolic risks	Rate	1997	5.37951	9.19795	2.52959
Deaths	High-middle SDI	Both	45-49 years	Neoplasms	Metabolic risks	Rate	1998	5.36852	9.28138	2.53489
Deaths	High-middle SDI	Both	45-49 years	Neoplasms	Metabolic risks	Rate	1999	5.45326	9.28193	2.59267
Deaths	High-middle SDI	Both	45-49 years	Neoplasms	Metabolic risks	Rate	2000	5.47383	9.25343	2.59439
Deaths	High-middle SDI	Both	45-49 years	Neoplasms	Metabolic risks	Rate	2001	5.38204	9.08285	2.62326
Deaths	High-middle SDI	Both	45-49 years	Neoplasms	Metabolic risks	Rate	2002	5.24154	8.88338	2.56747
Deaths	High-middle SDI	Both	45-49 years	Neoplasms	Metabolic risks	Rate	2003	5.19122	8.55318	2.58673
Deaths	High-middle SDI	Both	45-49 years	Neoplasms	Metabolic risks	Rate	2004	5.19942	8.57105	2.65553
Deaths	High-middle SDI	Both	45-49 years	Neoplasms	Metabolic risks	Rate	2005	5.22604	8.58833	2.71322
Deaths	High-middle SDI	Both	45-49 years	Neoplasms	Metabolic risks	Rate	2006	5.09524	8.30061	2.63571
Deaths	High-middle SDI	Both	45-49 years	Neoplasms	Metabolic risks	Rate	2007	5.07708	8.34323	2.63545
Deaths	High-middle SDI	Both	45-49 years	Neoplasms	Metabolic risks	Rate	2008	5.19317	8.34728	2.66663
Deaths	High-middle SDI	Both	45-49 years	Neoplasms	Metabolic risks	Rate	2009	5.25494	8.55767	2.75637
Deaths	High-middle SDI	Both	45-49 years	Neoplasms	Metabolic risks	Rate	2010	5.26709	8.51615	2.75694
Deaths	High-middle SDI	Both	45-49 years	Neoplasms	Metabolic risks	Rate	2011	5.18255	8.59345	2.6823
Deaths	High-middle SDI	Both	45-49 years	Neoplasms	Metabolic risks	Rate	2012	5.12976	8.33568	2.61634
Deaths	High-middle SDI	Both	45-49 years	Neoplasms	Metabolic risks	Rate	2013	5.07705	8.27178	2.63613
Deaths	High-middle SDI	Both	45-49 years	Neoplasms	Metabolic risks	Rate	2014	5.00462	8.14106	2.59778
Deaths	High-middle SDI	Both	45-49 years	Neoplasms	Metabolic risks	Rate	2015	5.0141	8.10552	2.62471
Deaths	High-middle SDI	Both	45-49 years	Neoplasms	Metabolic risks	Rate	2016	4.99418	8.08418	2.60468
Deaths	High-middle SDI	Both	45-49 years	Neoplasms	Metabolic risks	Rate	2017	4.93711	7.96198	2.55097
Deaths	High-middle SDI	Both	45-49 years	Neoplasms	Metabolic risks	Rate	2018	4.97426	8.01021	2.54261
Deaths	High-middle SDI	Both	45-49 years	Neoplasms	Metabolic risks	Rate	2019	5.08497	8.27062	2.68039
Deaths	High-middle SDI	Both	50-54 years	Neoplasms	Metabolic risks	Rate	1990	14.1439	22.6514	7.3157
Deaths	High-middle SDI	Both	50-54 years	Neoplasms	Metabolic risks	Rate	1991	14.3986	22.8111	7.5071
Deaths	High-middle SDI	Both	50-54 years	Neoplasms	Metabolic risks	Rate	1992	14.7567	23.8704	7.72774
Deaths	High-middle SDI	Both	50-54 years	Neoplasms	Metabolic risks	Rate	1993	15.3617	24.5019	8.10333
Deaths	High-middle SDI	Both	50-54 years	Neoplasms	Metabolic risks	Rate	1994	15.4788	24.8583	8.15201
Deaths	High-middle SDI	Both	50-54 years	Neoplasms	Metabolic risks	Rate	1995	15.1694	24.3609	7.87532
Deaths	High-middle SDI	Both	50-54 years	Neoplasms	Metabolic risks	Rate	1996	14.7365	23.7115	7.55241
Deaths	High-middle SDI	Both	50-54 years	Neoplasms	Metabolic risks	Rate	1997	14.5129	23.1898	7.41583
Deaths	High-middle SDI	Both	50-54 years	Neoplasms	Metabolic risks	Rate	1998	14.3931	23.2321	7.40139
Deaths	High-middle SDI	Both	50-54 years	Neoplasms	Metabolic risks	Rate	1999	14.7472	23.6374	7.63013
Deaths	High-middle SDI	Both	50-54 years	Neoplasms	Metabolic risks	Rate	2000	14.9906	23.8138	7.92194
Deaths	High-middle SDI	Both	50-54 years	Neoplasms	Metabolic risks	Rate	2001	15.0741	23.9938	8.00947
Deaths	High-middle SDI	Both	50-54 years	Neoplasms	Metabolic risks	Rate	2002	15.218	24.2211	8.11622
Deaths	High-middle SDI	Both	50-54 years	Neoplasms	Metabolic risks	Rate	2003	15.3365	24.2067	8.27827
Deaths	High-middle SDI	Both	50-54 years	Neoplasms	Metabolic risks	Rate	2004	15.356	24.364	8.25012
Deaths	High-middle SDI	Both	50-54 years	Neoplasms	Metabolic risks	Rate	2005	15.5038	24.49	8.38374
Deaths	High-middle SDI	Both	50-54 years	Neoplasms	Metabolic risks	Rate	2006	15.1874	23.887	8.23786
Deaths	High-middle SDI	Both	50-54 years	Neoplasms	Metabolic risks	Rate	2007	15.0884	23.7261	8.14693
Deaths	High-middle SDI	Both	50-54 years	Neoplasms	Metabolic risks	Rate	2008	15.0974	23.3945	8.25482
Deaths	High-middle SDI	Both	50-54 years	Neoplasms	Metabolic risks	Rate	2009	14.7542	22.7543	8.1935
Deaths	High-middle SDI	Both	50-54 years	Neoplasms	Metabolic risks	Rate	2010	14.6317	22.4463	8.15739
Deaths	High-middle SDI	Both	50-54 years	Neoplasms	Metabolic risks	Rate	2011	14.3743	22.3147	8.03779
Deaths	High-middle SDI	Both	50-54 years	Neoplasms	Metabolic risks	Rate	2012	14.2204	21.8435	7.96
Deaths	High-middle SDI	Both	50-54 years	Neoplasms	Metabolic risks	Rate	2013	13.9832	21.5389	7.91556
Deaths	High-middle SDI	Both	50-54 years	Neoplasms	Metabolic risks	Rate	2014	13.8616	21.2287	7.76692
Deaths	High-middle SDI	Both	50-54 years	Neoplasms	Metabolic risks	Rate	2015	13.9059	21.4155	7.75367
Deaths	High-middle SDI	Both	50-54 years	Neoplasms	Metabolic risks	Rate	2016	13.687	21.1686	7.64804
Deaths	High-middle SDI	Both	50-54 years	Neoplasms	Metabolic risks	Rate	2017	13.5127	20.8618	7.4976
Deaths	High-middle SDI	Both	50-54 years	Neoplasms	Metabolic risks	Rate	2018	13.6279	20.9667	7.44518
Deaths	High-middle SDI	Both	50-54 years	Neoplasms	Metabolic risks	Rate	2019	13.8512	21.425	7.62997
Deaths	High-middle SDI	Both	55-59 years	Neoplasms	Metabolic risks	Rate	1990	23.734	38.3979	12.0224
Deaths	High-middle SDI	Both	55-59 years	Neoplasms	Metabolic risks	Rate	1991	24.036	38.7565	12.2727
Deaths	High-middle SDI	Both	55-59 years	Neoplasms	Metabolic risks	Rate	1992	24.5818	40.2036	12.5673
Deaths	High-middle SDI	Both	55-59 years	Neoplasms	Metabolic risks	Rate	1993	25.9074	41.5848	13.3853
Deaths	High-middle SDI	Both	55-59 years	Neoplasms	Metabolic risks	Rate	1994	26.8442	42.996	14.1857
Deaths	High-middle SDI	Both	55-59 years	Neoplasms	Metabolic risks	Rate	1995	26.826	42.9223	14.187
Deaths	High-middle SDI	Both	55-59 years	Neoplasms	Metabolic risks	Rate	1996	26.2096	41.6205	13.9631
Deaths	High-middle SDI	Both	55-59 years	Neoplasms	Metabolic risks	Rate	1997	25.5423	40.5288	13.4672
Deaths	High-middle SDI	Both	55-59 years	Neoplasms	Metabolic risks	Rate	1998	24.9024	39.8549	12.9874
Deaths	High-middle SDI	Both	55-59 years	Neoplasms	Metabolic risks	Rate	1999	25.1187	40.1486	13.1674
Deaths	High-middle SDI	Both	55-59 years	Neoplasms	Metabolic risks	Rate	2000	24.982	40.3499	13.0167
Deaths	High-middle SDI	Both	55-59 years	Neoplasms	Metabolic risks	Rate	2001	24.7866	40.3342	12.8958
Deaths	High-middle SDI	Both	55-59 years	Neoplasms	Metabolic risks	Rate	2002	25.1747	40.4632	13.0716
Deaths	High-middle SDI	Both	55-59 years	Neoplasms	Metabolic risks	Rate	2003	25.6629	41.116	13.5265
Deaths	High-middle SDI	Both	55-59 years	Neoplasms	Metabolic risks	Rate	2004	25.9496	41.5002	13.6598
Deaths	High-middle SDI	Both	55-59 years	Neoplasms	Metabolic risks	Rate	2005	26.6582	42.4454	14.2525
Deaths	High-middle SDI	Both	55-59 years	Neoplasms	Metabolic risks	Rate	2006	26.3912	42.1174	14.127
Deaths	High-middle SDI	Both	55-59 years	Neoplasms	Metabolic risks	Rate	2007	26.4068	41.6145	14.173
Deaths	High-middle SDI	Both	55-59 years	Neoplasms	Metabolic risks	Rate	2008	26.5098	41.7763	14.3038
Deaths	High-middle SDI	Both	55-59 years	Neoplasms	Metabolic risks	Rate	2009	25.9897	40.7068	14.1291
Deaths	High-middle SDI	Both	55-59 years	Neoplasms	Metabolic risks	Rate	2010	25.7485	40.244	14.0282
Deaths	High-middle SDI	Both	55-59 years	Neoplasms	Metabolic risks	Rate	2011	25.4421	40.3967	13.8702
Deaths	High-middle SDI	Both	55-59 years	Neoplasms	Metabolic risks	Rate	2012	25.3774	39.6381	13.8855
Deaths	High-middle SDI	Both	55-59 years	Neoplasms	Metabolic risks	Rate	2013	25.1397	38.915	13.8408
Deaths	High-middle SDI	Both	55-59 years	Neoplasms	Metabolic risks	Rate	2014	25.136	38.9813	13.8556
Deaths	High-middle SDI	Both	55-59 years	Neoplasms	Metabolic risks	Rate	2015	25.4941	39.4958	14.1611
Deaths	High-middle SDI	Both	55-59 years	Neoplasms	Metabolic risks	Rate	2016	25.263	39.211	14.2352
Deaths	High-middle SDI	Both	55-59 years	Neoplasms	Metabolic risks	Rate	2017	24.8311	38.3428	13.8439
Deaths	High-middle SDI	Both	55-59 years	Neoplasms	Metabolic risks	Rate	2018	24.7181	38.023	13.7109
Deaths	High-middle SDI	Both	55-59 years	Neoplasms	Metabolic risks	Rate	2019	24.7137	38.4782	13.6885
Deaths	High-middle SDI	Both	60-64 years	Neoplasms	Metabolic risks	Rate	1990	37.8524	61.1695	19.6361
Deaths	High-middle SDI	Both	60-64 years	Neoplasms	Metabolic risks	Rate	1991	38.3845	61.6864	20.0782
Deaths	High-middle SDI	Both	60-64 years	Neoplasms	Metabolic risks	Rate	1992	38.9891	62.5206	20.3391
Deaths	High-middle SDI	Both	60-64 years	Neoplasms	Metabolic risks	Rate	1993	40.2104	65.0113	21.1394
Deaths	High-middle SDI	Both	60-64 years	Neoplasms	Metabolic risks	Rate	1994	40.6055	66.0337	21.3131
Deaths	High-middle SDI	Both	60-64 years	Neoplasms	Metabolic risks	Rate	1995	40.1315	65.1486	20.8697
Deaths	High-middle SDI	Both	60-64 years	Neoplasms	Metabolic risks	Rate	1996	39.3875	63.4247	20.5668
Deaths	High-middle SDI	Both	60-64 years	Neoplasms	Metabolic risks	Rate	1997	38.9794	62.7221	20.3472
Deaths	High-middle SDI	Both	60-64 years	Neoplasms	Metabolic risks	Rate	1998	38.8045	62.462	20.258
Deaths	High-middle SDI	Both	60-64 years	Neoplasms	Metabolic risks	Rate	1999	39.7926	63.5499	20.9891
Deaths	High-middle SDI	Both	60-64 years	Neoplasms	Metabolic risks	Rate	2000	40.2797	64.1943	21.5369
Deaths	High-middle SDI	Both	60-64 years	Neoplasms	Metabolic risks	Rate	2001	40.5998	65.3468	21.6372
Deaths	High-middle SDI	Both	60-64 years	Neoplasms	Metabolic risks	Rate	2002	41.3182	66.1411	22.0474
Deaths	High-middle SDI	Both	60-64 years	Neoplasms	Metabolic risks	Rate	2003	41.783	66.8473	22.2343
Deaths	High-middle SDI	Both	60-64 years	Neoplasms	Metabolic risks	Rate	2004	41.6733	67.376	21.9611
Deaths	High-middle SDI	Both	60-64 years	Neoplasms	Metabolic risks	Rate	2005	41.6803	67.0895	21.9736
Deaths	High-middle SDI	Both	60-64 years	Neoplasms	Metabolic risks	Rate	2006	40.8693	66.1368	21.4623
Deaths	High-middle SDI	Both	60-64 years	Neoplasms	Metabolic risks	Rate	2007	41.045	65.7085	21.4443
Deaths	High-middle SDI	Both	60-64 years	Neoplasms	Metabolic risks	Rate	2008	41.6531	67.4801	22.1094
Deaths	High-middle SDI	Both	60-64 years	Neoplasms	Metabolic risks	Rate	2009	41.9362	67.113	22.3213
Deaths	High-middle SDI	Both	60-64 years	Neoplasms	Metabolic risks	Rate	2010	42.5351	67.7247	22.824
Deaths	High-middle SDI	Both	60-64 years	Neoplasms	Metabolic risks	Rate	2011	42.2685	68.0391	22.8116
Deaths	High-middle SDI	Both	60-64 years	Neoplasms	Metabolic risks	Rate	2012	41.943	66.7382	22.6743
Deaths	High-middle SDI	Both	60-64 years	Neoplasms	Metabolic risks	Rate	2013	41.417	65.5821	22.4443
Deaths	High-middle SDI	Both	60-64 years	Neoplasms	Metabolic risks	Rate	2014	41.0518	64.6533	22.4387
Deaths	High-middle SDI	Both	60-64 years	Neoplasms	Metabolic risks	Rate	2015	41.1284	64.8542	22.2825
Deaths	High-middle SDI	Both	60-64 years	Neoplasms	Metabolic risks	Rate	2016	40.7286	64.4936	22.2584
Deaths	High-middle SDI	Both	60-64 years	Neoplasms	Metabolic risks	Rate	2017	40.1209	63.1837	21.8662
Deaths	High-middle SDI	Both	60-64 years	Neoplasms	Metabolic risks	Rate	2018	40.1651	62.7059	21.8178
Deaths	High-middle SDI	Both	60-64 years	Neoplasms	Metabolic risks	Rate	2019	40.5963	64.0106	22.4493
Deaths	High-middle SDI	Both	65-69 years	Neoplasms	Metabolic risks	Rate	1990	53.6264	87.0554	26.9092
Deaths	High-middle SDI	Both	65-69 years	Neoplasms	Metabolic risks	Rate	1991	54.7242	89.0995	27.6891
Deaths	High-middle SDI	Both	65-69 years	Neoplasms	Metabolic risks	Rate	1992	55.9241	91.523	28.4221
Deaths	High-middle SDI	Both	65-69 years	Neoplasms	Metabolic risks	Rate	1993	58.0494	94.7582	29.8405
Deaths	High-middle SDI	Both	65-69 years	Neoplasms	Metabolic risks	Rate	1994	59.1109	96.1313	30.8001
Deaths	High-middle SDI	Both	65-69 years	Neoplasms	Metabolic risks	Rate	1995	59.0833	95.9285	30.6346
Deaths	High-middle SDI	Both	65-69 years	Neoplasms	Metabolic risks	Rate	1996	58.4785	94.6184	30.4318
Deaths	High-middle SDI	Both	65-69 years	Neoplasms	Metabolic risks	Rate	1997	58.0197	93.7035	30.0667
Deaths	High-middle SDI	Both	65-69 years	Neoplasms	Metabolic risks	Rate	1998	57.5882	93.0255	29.5174
Deaths	High-middle SDI	Both	65-69 years	Neoplasms	Metabolic risks	Rate	1999	58.2328	94.5773	30.1197
Deaths	High-middle SDI	Both	65-69 years	Neoplasms	Metabolic risks	Rate	2000	58.3205	94.3545	30.2968
Deaths	High-middle SDI	Both	65-69 years	Neoplasms	Metabolic risks	Rate	2001	58.2991	95.5495	30.147
Deaths	High-middle SDI	Both	65-69 years	Neoplasms	Metabolic risks	Rate	2002	59.25	96.585	31.0311
Deaths	High-middle SDI	Both	65-69 years	Neoplasms	Metabolic risks	Rate	2003	61.0313	99.8433	31.9349
Deaths	High-middle SDI	Both	65-69 years	Neoplasms	Metabolic risks	Rate	2004	61.9991	101.088	32.3407
Deaths	High-middle SDI	Both	65-69 years	Neoplasms	Metabolic risks	Rate	2005	63.0165	101.648	33.4095
Deaths	High-middle SDI	Both	65-69 years	Neoplasms	Metabolic risks	Rate	2006	62.1161	100.554	33.0243
Deaths	High-middle SDI	Both	65-69 years	Neoplasms	Metabolic risks	Rate	2007	62.1499	100.097	32.9059
Deaths	High-middle SDI	Both	65-69 years	Neoplasms	Metabolic risks	Rate	2008	62.628	100.755	33.2547
Deaths	High-middle SDI	Both	65-69 years	Neoplasms	Metabolic risks	Rate	2009	62.4994	100.545	33.0392
Deaths	High-middle SDI	Both	65-69 years	Neoplasms	Metabolic risks	Rate	2010	62.4016	101.086	32.506
Deaths	High-middle SDI	Both	65-69 years	Neoplasms	Metabolic risks	Rate	2011	61.5455	99.9096	32.3139
Deaths	High-middle SDI	Both	65-69 years	Neoplasms	Metabolic risks	Rate	2012	61.0185	98.7494	32.0711
Deaths	High-middle SDI	Both	65-69 years	Neoplasms	Metabolic risks	Rate	2013	60.2839	96.9608	31.8819
Deaths	High-middle SDI	Both	65-69 years	Neoplasms	Metabolic risks	Rate	2014	59.913	95.9116	32.09
Deaths	High-middle SDI	Both	65-69 years	Neoplasms	Metabolic risks	Rate	2015	60.8071	96.9409	32.6846
Deaths	High-middle SDI	Both	65-69 years	Neoplasms	Metabolic risks	Rate	2016	60.5598	96.5164	32.5124
Deaths	High-middle SDI	Both	65-69 years	Neoplasms	Metabolic risks	Rate	2017	59.676	94.8679	32.061
Deaths	High-middle SDI	Both	65-69 years	Neoplasms	Metabolic risks	Rate	2018	59.3432	94.1206	31.6834
Deaths	High-middle SDI	Both	65-69 years	Neoplasms	Metabolic risks	Rate	2019	59.7123	95.6147	32.5168
Deaths	High-middle SDI	Both	70-74 years	Neoplasms	Metabolic risks	Rate	1990	67.6607	111.961	32.9775
Deaths	High-middle SDI	Both	70-74 years	Neoplasms	Metabolic risks	Rate	1991	69.302	114.495	33.9425
Deaths	High-middle SDI	Both	70-74 years	Neoplasms	Metabolic risks	Rate	1992	71.5656	119.404	35.2847
Deaths	High-middle SDI	Both	70-74 years	Neoplasms	Metabolic risks	Rate	1993	74.5578	122.953	36.7781
Deaths	High-middle SDI	Both	70-74 years	Neoplasms	Metabolic risks	Rate	1994	76.6968	127.29	38.0068
Deaths	High-middle SDI	Both	70-74 years	Neoplasms	Metabolic risks	Rate	1995	77.5408	127.648	38.0048
Deaths	High-middle SDI	Both	70-74 years	Neoplasms	Metabolic risks	Rate	1996	77.7172	128.142	38.6697
Deaths	High-middle SDI	Both	70-74 years	Neoplasms	Metabolic risks	Rate	1997	77.953	128.117	38.4715
Deaths	High-middle SDI	Both	70-74 years	Neoplasms	Metabolic risks	Rate	1998	78.2707	128.331	38.8094
Deaths	High-middle SDI	Both	70-74 years	Neoplasms	Metabolic risks	Rate	1999	79.6453	130.056	39.3883
Deaths	High-middle SDI	Both	70-74 years	Neoplasms	Metabolic risks	Rate	2000	80.3991	131.145	39.9865
Deaths	High-middle SDI	Both	70-74 years	Neoplasms	Metabolic risks	Rate	2001	81.099	133.053	40.1393
Deaths	High-middle SDI	Both	70-74 years	Neoplasms	Metabolic risks	Rate	2002	82.6156	136.037	40.8708
Deaths	High-middle SDI	Both	70-74 years	Neoplasms	Metabolic risks	Rate	2003	84.4056	138.829	41.8858
Deaths	High-middle SDI	Both	70-74 years	Neoplasms	Metabolic risks	Rate	2004	85.2979	141.103	41.9667
Deaths	High-middle SDI	Both	70-74 years	Neoplasms	Metabolic risks	Rate	2005	86.2823	143.041	42.3891
Deaths	High-middle SDI	Both	70-74 years	Neoplasms	Metabolic risks	Rate	2006	85.1159	141.24	42.0601
Deaths	High-middle SDI	Both	70-74 years	Neoplasms	Metabolic risks	Rate	2007	84.9514	139.842	41.8878
Deaths	High-middle SDI	Both	70-74 years	Neoplasms	Metabolic risks	Rate	2008	85.4544	140.87	43.039
Deaths	High-middle SDI	Both	70-74 years	Neoplasms	Metabolic risks	Rate	2009	85.4713	138.558	43.2787
Deaths	High-middle SDI	Both	70-74 years	Neoplasms	Metabolic risks	Rate	2010	86.0699	139.307	43.9782
Deaths	High-middle SDI	Both	70-74 years	Neoplasms	Metabolic risks	Rate	2011	85.1965	138.274	43.6995
Deaths	High-middle SDI	Both	70-74 years	Neoplasms	Metabolic risks	Rate	2012	84.5524	136.768	43.5304
Deaths	High-middle SDI	Both	70-74 years	Neoplasms	Metabolic risks	Rate	2013	83.4869	135.554	42.9936
Deaths	High-middle SDI	Both	70-74 years	Neoplasms	Metabolic risks	Rate	2014	82.8811	134.757	42.4893
Deaths	High-middle SDI	Both	70-74 years	Neoplasms	Metabolic risks	Rate	2015	83.1431	134.959	42.4778
Deaths	High-middle SDI	Both	70-74 years	Neoplasms	Metabolic risks	Rate	2016	82.4523	134.083	41.992
Deaths	High-middle SDI	Both	70-74 years	Neoplasms	Metabolic risks	Rate	2017	82.0743	133.849	41.4081
Deaths	High-middle SDI	Both	70-74 years	Neoplasms	Metabolic risks	Rate	2018	82.5528	133.488	41.1996
Deaths	High-middle SDI	Both	70-74 years	Neoplasms	Metabolic risks	Rate	2019	83.1318	135.583	42.8892
Deaths	High-middle SDI	Both	75-79 years	Neoplasms	Metabolic risks	Rate	1990	85.022	139.956	41.1252
Deaths	High-middle SDI	Both	75-79 years	Neoplasms	Metabolic risks	Rate	1991	86.3882	142.743	41.6452
Deaths	High-middle SDI	Both	75-79 years	Neoplasms	Metabolic risks	Rate	1992	87.4273	145.94	41.9336
Deaths	High-middle SDI	Both	75-79 years	Neoplasms	Metabolic risks	Rate	1993	89.3623	148.808	42.8395
Deaths	High-middle SDI	Both	75-79 years	Neoplasms	Metabolic risks	Rate	1994	89.5922	149.395	43.4843
Deaths	High-middle SDI	Both	75-79 years	Neoplasms	Metabolic risks	Rate	1995	90.1892	151.097	42.9941
Deaths	High-middle SDI	Both	75-79 years	Neoplasms	Metabolic risks	Rate	1996	91.248	152.996	44.1309
Deaths	High-middle SDI	Both	75-79 years	Neoplasms	Metabolic risks	Rate	1997	93.1303	155.607	44.8348
Deaths	High-middle SDI	Both	75-79 years	Neoplasms	Metabolic risks	Rate	1998	95.3013	158.788	46.0409
Deaths	High-middle SDI	Both	75-79 years	Neoplasms	Metabolic risks	Rate	1999	98.3481	164.475	47.2545
Deaths	High-middle SDI	Both	75-79 years	Neoplasms	Metabolic risks	Rate	2000	99.6345	165.238	48.2391
Deaths	High-middle SDI	Both	75-79 years	Neoplasms	Metabolic risks	Rate	2001	100.987	168.223	48.6227
Deaths	High-middle SDI	Both	75-79 years	Neoplasms	Metabolic risks	Rate	2002	103.254	171.598	49.9434
Deaths	High-middle SDI	Both	75-79 years	Neoplasms	Metabolic risks	Rate	2003	106.047	176.775	50.7581
Deaths	High-middle SDI	Both	75-79 years	Neoplasms	Metabolic risks	Rate	2004	107.378	178.688	51.8269
Deaths	High-middle SDI	Both	75-79 years	Neoplasms	Metabolic risks	Rate	2005	109.364	183.044	53.1285
Deaths	High-middle SDI	Both	75-79 years	Neoplasms	Metabolic risks	Rate	2006	108.864	181.892	53.0764
Deaths	High-middle SDI	Both	75-79 years	Neoplasms	Metabolic risks	Rate	2007	109.895	182.834	53.4353
Deaths	High-middle SDI	Both	75-79 years	Neoplasms	Metabolic risks	Rate	2008	111.505	185.538	54.4724
Deaths	High-middle SDI	Both	75-79 years	Neoplasms	Metabolic risks	Rate	2009	112.48	186.083	54.6531
Deaths	High-middle SDI	Both	75-79 years	Neoplasms	Metabolic risks	Rate	2010	112.937	186.006	55.0514
Deaths	High-middle SDI	Both	75-79 years	Neoplasms	Metabolic risks	Rate	2011	111.741	184.236	54.7267
Deaths	High-middle SDI	Both	75-79 years	Neoplasms	Metabolic risks	Rate	2012	110.201	181.936	54.2227
Deaths	High-middle SDI	Both	75-79 years	Neoplasms	Metabolic risks	Rate	2013	108.235	178.225	54.1032
Deaths	High-middle SDI	Both	75-79 years	Neoplasms	Metabolic risks	Rate	2014	107.354	176.469	53.8352
Deaths	High-middle SDI	Both	75-79 years	Neoplasms	Metabolic risks	Rate	2015	108.033	175.382	54.735
Deaths	High-middle SDI	Both	75-79 years	Neoplasms	Metabolic risks	Rate	2016	107.358	175.567	54.2598
Deaths	High-middle SDI	Both	75-79 years	Neoplasms	Metabolic risks	Rate	2017	106.358	173.307	53.788
Deaths	High-middle SDI	Both	75-79 years	Neoplasms	Metabolic risks	Rate	2018	107.012	174.379	53.7953
Deaths	High-middle SDI	Both	75-79 years	Neoplasms	Metabolic risks	Rate	2019	108.142	176.6	54.3034
Deaths	High-middle SDI	Both	80-84 years	Neoplasms	Metabolic risks	Rate	1990	90.4773	153.241	42.2881
Deaths	High-middle SDI	Both	80-84 years	Neoplasms	Metabolic risks	Rate	1991	92.3781	157.145	43.4611
Deaths	High-middle SDI	Both	80-84 years	Neoplasms	Metabolic risks	Rate	1992	94.8146	160.364	44.6488
Deaths	High-middle SDI	Both	80-84 years	Neoplasms	Metabolic risks	Rate	1993	98.1787	165.102	46.7359
Deaths	High-middle SDI	Both	80-84 years	Neoplasms	Metabolic risks	Rate	1994	100.674	169.417	47.8726
Deaths	High-middle SDI	Both	80-84 years	Neoplasms	Metabolic risks	Rate	1995	102.098	171.609	48.5326
Deaths	High-middle SDI	Both	80-84 years	Neoplasms	Metabolic risks	Rate	1996	103.389	174.366	48.5644
Deaths	High-middle SDI	Both	80-84 years	Neoplasms	Metabolic risks	Rate	1997	104.355	176.526	48.9955
Deaths	High-middle SDI	Both	80-84 years	Neoplasms	Metabolic risks	Rate	1998	105.492	179.292	49.1414
Deaths	High-middle SDI	Both	80-84 years	Neoplasms	Metabolic risks	Rate	1999	106.528	180.855	49.523
Deaths	High-middle SDI	Both	80-84 years	Neoplasms	Metabolic risks	Rate	2000	107.941	183.931	49.7534
Deaths	High-middle SDI	Both	80-84 years	Neoplasms	Metabolic risks	Rate	2001	110.796	188.612	51.021
Deaths	High-middle SDI	Both	80-84 years	Neoplasms	Metabolic risks	Rate	2002	115.613	195.65	52.7988
Deaths	High-middle SDI	Both	80-84 years	Neoplasms	Metabolic risks	Rate	2003	120.769	204.816	55.387
Deaths	High-middle SDI	Both	80-84 years	Neoplasms	Metabolic risks	Rate	2004	124.3	211.343	56.8819
Deaths	High-middle SDI	Both	80-84 years	Neoplasms	Metabolic risks	Rate	2005	126.497	214.878	58.1347
Deaths	High-middle SDI	Both	80-84 years	Neoplasms	Metabolic risks	Rate	2006	126.068	213.305	58.3997
Deaths	High-middle SDI	Both	80-84 years	Neoplasms	Metabolic risks	Rate	2007	126.981	213.164	58.9603
Deaths	High-middle SDI	Both	80-84 years	Neoplasms	Metabolic risks	Rate	2008	128.813	217.251	59.9844
Deaths	High-middle SDI	Both	80-84 years	Neoplasms	Metabolic risks	Rate	2009	129.71	219.017	60.8555
Deaths	High-middle SDI	Both	80-84 years	Neoplasms	Metabolic risks	Rate	2010	131.485	222.57	61.2793
Deaths	High-middle SDI	Both	80-84 years	Neoplasms	Metabolic risks	Rate	2011	131.044	221.334	61.336
Deaths	High-middle SDI	Both	80-84 years	Neoplasms	Metabolic risks	Rate	2012	130.097	218.483	61.3572
Deaths	High-middle SDI	Both	80-84 years	Neoplasms	Metabolic risks	Rate	2013	128.948	216.791	60.7468
Deaths	High-middle SDI	Both	80-84 years	Neoplasms	Metabolic risks	Rate	2014	128.877	217.759	60.6461
Deaths	High-middle SDI	Both	80-84 years	Neoplasms	Metabolic risks	Rate	2015	128.591	216.089	60.3696
Deaths	High-middle SDI	Both	80-84 years	Neoplasms	Metabolic risks	Rate	2016	126.432	214.541	59.1949
Deaths	High-middle SDI	Both	80-84 years	Neoplasms	Metabolic risks	Rate	2017	124.383	209.618	58.659
Deaths	High-middle SDI	Both	80-84 years	Neoplasms	Metabolic risks	Rate	2018	125.066	210.837	59.7387
Deaths	High-middle SDI	Both	80-84 years	Neoplasms	Metabolic risks	Rate	2019	125.795	210.526	61.2772
Deaths	High-middle SDI	Both	85+ years	Neoplasms	Metabolic risks	Rate	1990	105.455	178.656	50.0008
Deaths	High-middle SDI	Both	85+ years	Neoplasms	Metabolic risks	Rate	1991	107.767	182.299	51.0182
Deaths	High-middle SDI	Both	85+ years	Neoplasms	Metabolic risks	Rate	1992	109.631	185.164	52.045
Deaths	High-middle SDI	Both	85+ years	Neoplasms	Metabolic risks	Rate	1993	113.262	191.255	53.9997
Deaths	High-middle SDI	Both	85+ years	Neoplasms	Metabolic risks	Rate	1994	116.157	195.787	55.3039
Deaths	High-middle SDI	Both	85+ years	Neoplasms	Metabolic risks	Rate	1995	119.382	201.213	56.8577
Deaths	High-middle SDI	Both	85+ years	Neoplasms	Metabolic risks	Rate	1996	121.77	204.334	57.9993
Deaths	High-middle SDI	Both	85+ years	Neoplasms	Metabolic risks	Rate	1997	125.299	211.13	59.9455
Deaths	High-middle SDI	Both	85+ years	Neoplasms	Metabolic risks	Rate	1998	129.32	217.32	62.4053
Deaths	High-middle SDI	Both	85+ years	Neoplasms	Metabolic risks	Rate	1999	133.702	224.877	64.6131
Deaths	High-middle SDI	Both	85+ years	Neoplasms	Metabolic risks	Rate	2000	136.062	228.979	65.7327
Deaths	High-middle SDI	Both	85+ years	Neoplasms	Metabolic risks	Rate	2001	139.958	236	67.2082
Deaths	High-middle SDI	Both	85+ years	Neoplasms	Metabolic risks	Rate	2002	145.193	245.087	69.2829
Deaths	High-middle SDI	Both	85+ years	Neoplasms	Metabolic risks	Rate	2003	149.834	253.399	70.8259
Deaths	High-middle SDI	Both	85+ years	Neoplasms	Metabolic risks	Rate	2004	150.599	254.97	71.027
Deaths	High-middle SDI	Both	85+ years	Neoplasms	Metabolic risks	Rate	2005	153.456	259.814	72.2954
Deaths	High-middle SDI	Both	85+ years	Neoplasms	Metabolic risks	Rate	2006	155.277	264.64	73.5113
Deaths	High-middle SDI	Both	85+ years	Neoplasms	Metabolic risks	Rate	2007	158.799	268.462	75.4932
Deaths	High-middle SDI	Both	85+ years	Neoplasms	Metabolic risks	Rate	2008	162.257	273.364	77.4925
Deaths	High-middle SDI	Both	85+ years	Neoplasms	Metabolic risks	Rate	2009	164.19	277.074	77.8364
Deaths	High-middle SDI	Both	85+ years	Neoplasms	Metabolic risks	Rate	2010	165.518	277.987	78.8283
Deaths	High-middle SDI	Both	85+ years	Neoplasms	Metabolic risks	Rate	2011	165.634	278.625	78.8053
Deaths	High-middle SDI	Both	85+ years	Neoplasms	Metabolic risks	Rate	2012	164.942	276.266	79.4559
Deaths	High-middle SDI	Both	85+ years	Neoplasms	Metabolic risks	Rate	2013	163.042	273.369	79.1114
Deaths	High-middle SDI	Both	85+ years	Neoplasms	Metabolic risks	Rate	2014	161.908	270.897	79.123
Deaths	High-middle SDI	Both	85+ years	Neoplasms	Metabolic risks	Rate	2015	163.465	273.802	80.3595
Deaths	High-middle SDI	Both	85+ years	Neoplasms	Metabolic risks	Rate	2016	162.748	272.619	79.975
Deaths	High-middle SDI	Both	85+ years	Neoplasms	Metabolic risks	Rate	2017	161.469	270.299	79.0513
Deaths	High-middle SDI	Both	85+ years	Neoplasms	Metabolic risks	Rate	2018	162.342	272.066	80.0499
Deaths	High-middle SDI	Both	85+ years	Neoplasms	Metabolic risks	Rate	2019	164.551	275.691	80.9008
Deaths	Low SDI	Both	20-24 years	Neoplasms	Metabolic risks	Rate	1990	0.0319971	0.0845299	0.00673493
Deaths	Low SDI	Both	20-24 years	Neoplasms	Metabolic risks	Rate	1991	0.0329007	0.0845234	0.00696354
Deaths	Low SDI	Both	20-24 years	Neoplasms	Metabolic risks	Rate	1992	0.0340184	0.0877984	0.00729925
Deaths	Low SDI	Both	20-24 years	Neoplasms	Metabolic risks	Rate	1993	0.0346464	0.0889643	0.00738418
Deaths	Low SDI	Both	20-24 years	Neoplasms	Metabolic risks	Rate	1994	0.0348096	0.0901763	0.00757581
Deaths	Low SDI	Both	20-24 years	Neoplasms	Metabolic risks	Rate	1995	0.0350041	0.0894115	0.00777948
Deaths	Low SDI	Both	20-24 years	Neoplasms	Metabolic risks	Rate	1996	0.0352694	0.088402	0.00787889
Deaths	Low SDI	Both	20-24 years	Neoplasms	Metabolic risks	Rate	1997	0.0356253	0.0870532	0.00818099
Deaths	Low SDI	Both	20-24 years	Neoplasms	Metabolic risks	Rate	1998	0.0361234	0.0886027	0.00845327
Deaths	Low SDI	Both	20-24 years	Neoplasms	Metabolic risks	Rate	1999	0.0366285	0.0895329	0.00891733
Deaths	Low SDI	Both	20-24 years	Neoplasms	Metabolic risks	Rate	2000	0.036937	0.0887988	0.00906794
Deaths	Low SDI	Both	20-24 years	Neoplasms	Metabolic risks	Rate	2001	0.0372933	0.0891875	0.00949645
Deaths	Low SDI	Both	20-24 years	Neoplasms	Metabolic risks	Rate	2002	0.0376796	0.0899099	0.0100207
Deaths	Low SDI	Both	20-24 years	Neoplasms	Metabolic risks	Rate	2003	0.0384861	0.0908547	0.0102855
Deaths	Low SDI	Both	20-24 years	Neoplasms	Metabolic risks	Rate	2004	0.0394823	0.0921853	0.0107944
Deaths	Low SDI	Both	20-24 years	Neoplasms	Metabolic risks	Rate	2005	0.0400572	0.0932336	0.0110384
Deaths	Low SDI	Both	20-24 years	Neoplasms	Metabolic risks	Rate	2006	0.0402526	0.0927886	0.0109718
Deaths	Low SDI	Both	20-24 years	Neoplasms	Metabolic risks	Rate	2007	0.0405902	0.0929925	0.0115476
Deaths	Low SDI	Both	20-24 years	Neoplasms	Metabolic risks	Rate	2008	0.041149	0.0934512	0.0117539
Deaths	Low SDI	Both	20-24 years	Neoplasms	Metabolic risks	Rate	2009	0.0415871	0.0938031	0.012027
Deaths	Low SDI	Both	20-24 years	Neoplasms	Metabolic risks	Rate	2010	0.0421997	0.0933185	0.012198
Deaths	Low SDI	Both	20-24 years	Neoplasms	Metabolic risks	Rate	2011	0.043033	0.0953258	0.0128337
Deaths	Low SDI	Both	20-24 years	Neoplasms	Metabolic risks	Rate	2012	0.0437638	0.0964144	0.0134616
Deaths	Low SDI	Both	20-24 years	Neoplasms	Metabolic risks	Rate	2013	0.0450954	0.0977916	0.0141892
Deaths	Low SDI	Both	20-24 years	Neoplasms	Metabolic risks	Rate	2014	0.046121	0.099669	0.0149496
Deaths	Low SDI	Both	20-24 years	Neoplasms	Metabolic risks	Rate	2015	0.0470776	0.101573	0.0153418
Deaths	Low SDI	Both	20-24 years	Neoplasms	Metabolic risks	Rate	2016	0.0480859	0.103061	0.0160808
Deaths	Low SDI	Both	20-24 years	Neoplasms	Metabolic risks	Rate	2017	0.0492704	0.105016	0.0165538
Deaths	Low SDI	Both	20-24 years	Neoplasms	Metabolic risks	Rate	2018	0.0506035	0.107081	0.0173839
Deaths	Low SDI	Both	20-24 years	Neoplasms	Metabolic risks	Rate	2019	0.0513686	0.107699	0.0179149
Deaths	Low SDI	Both	25-29 years	Neoplasms	Metabolic risks	Rate	1990	0.0643762	0.140223	0.0195337
Deaths	Low SDI	Both	25-29 years	Neoplasms	Metabolic risks	Rate	1991	0.0656988	0.141837	0.0199856
Deaths	Low SDI	Both	25-29 years	Neoplasms	Metabolic risks	Rate	1992	0.0673098	0.144501	0.0207636
Deaths	Low SDI	Both	25-29 years	Neoplasms	Metabolic risks	Rate	1993	0.0686352	0.146673	0.0211284
Deaths	Low SDI	Both	25-29 years	Neoplasms	Metabolic risks	Rate	1994	0.0698938	0.150041	0.0216603
Deaths	Low SDI	Both	25-29 years	Neoplasms	Metabolic risks	Rate	1995	0.0711136	0.151997	0.0226331
Deaths	Low SDI	Both	25-29 years	Neoplasms	Metabolic risks	Rate	1996	0.0722219	0.153806	0.0233735
Deaths	Low SDI	Both	25-29 years	Neoplasms	Metabolic risks	Rate	1997	0.0734378	0.155524	0.0242169
Deaths	Low SDI	Both	25-29 years	Neoplasms	Metabolic risks	Rate	1998	0.0747754	0.158638	0.0250504
Deaths	Low SDI	Both	25-29 years	Neoplasms	Metabolic risks	Rate	1999	0.0760022	0.159626	0.025694
Deaths	Low SDI	Both	25-29 years	Neoplasms	Metabolic risks	Rate	2000	0.0766145	0.160727	0.0260652
Deaths	Low SDI	Both	25-29 years	Neoplasms	Metabolic risks	Rate	2001	0.0770217	0.159439	0.0269287
Deaths	Low SDI	Both	25-29 years	Neoplasms	Metabolic risks	Rate	2002	0.0775695	0.158295	0.0283911
Deaths	Low SDI	Both	25-29 years	Neoplasms	Metabolic risks	Rate	2003	0.0791803	0.157922	0.0289147
Deaths	Low SDI	Both	25-29 years	Neoplasms	Metabolic risks	Rate	2004	0.0805764	0.161795	0.030047
Deaths	Low SDI	Both	25-29 years	Neoplasms	Metabolic risks	Rate	2005	0.0815666	0.164679	0.030989
Deaths	Low SDI	Both	25-29 years	Neoplasms	Metabolic risks	Rate	2006	0.082085	0.162352	0.0311199
Deaths	Low SDI	Both	25-29 years	Neoplasms	Metabolic risks	Rate	2007	0.0828948	0.164887	0.0319642
Deaths	Low SDI	Both	25-29 years	Neoplasms	Metabolic risks	Rate	2008	0.0842893	0.166796	0.0329181
Deaths	Low SDI	Both	25-29 years	Neoplasms	Metabolic risks	Rate	2009	0.0855976	0.165826	0.0329356
Deaths	Low SDI	Both	25-29 years	Neoplasms	Metabolic risks	Rate	2010	0.0871059	0.168436	0.0343789
Deaths	Low SDI	Both	25-29 years	Neoplasms	Metabolic risks	Rate	2011	0.0887198	0.168501	0.0354222
Deaths	Low SDI	Both	25-29 years	Neoplasms	Metabolic risks	Rate	2012	0.090041	0.170418	0.0359968
Deaths	Low SDI	Both	25-29 years	Neoplasms	Metabolic risks	Rate	2013	0.0928789	0.174886	0.0377765
Deaths	Low SDI	Both	25-29 years	Neoplasms	Metabolic risks	Rate	2014	0.0948959	0.177866	0.0394865
Deaths	Low SDI	Both	25-29 years	Neoplasms	Metabolic risks	Rate	2015	0.0970346	0.179662	0.0412433
Deaths	Low SDI	Both	25-29 years	Neoplasms	Metabolic risks	Rate	2016	0.100091	0.186756	0.042852
Deaths	Low SDI	Both	25-29 years	Neoplasms	Metabolic risks	Rate	2017	0.10322	0.19073	0.0450888
Deaths	Low SDI	Both	25-29 years	Neoplasms	Metabolic risks	Rate	2018	0.106211	0.192885	0.0466061
Deaths	Low SDI	Both	25-29 years	Neoplasms	Metabolic risks	Rate	2019	0.108214	0.196818	0.0481994
Deaths	Low SDI	Both	30-34 years	Neoplasms	Metabolic risks	Rate	1990	0.115184	0.228783	0.0387835
Deaths	Low SDI	Both	30-34 years	Neoplasms	Metabolic risks	Rate	1991	0.117629	0.232043	0.0398801
Deaths	Low SDI	Both	30-34 years	Neoplasms	Metabolic risks	Rate	1992	0.120078	0.238354	0.0404707
Deaths	Low SDI	Both	30-34 years	Neoplasms	Metabolic risks	Rate	1993	0.122181	0.241172	0.0419308
Deaths	Low SDI	Both	30-34 years	Neoplasms	Metabolic risks	Rate	1994	0.124283	0.246152	0.0424226
Deaths	Low SDI	Both	30-34 years	Neoplasms	Metabolic risks	Rate	1995	0.126201	0.24997	0.0434084
Deaths	Low SDI	Both	30-34 years	Neoplasms	Metabolic risks	Rate	1996	0.128378	0.25533	0.0443926
Deaths	Low SDI	Both	30-34 years	Neoplasms	Metabolic risks	Rate	1997	0.130901	0.260442	0.0458635
Deaths	Low SDI	Both	30-34 years	Neoplasms	Metabolic risks	Rate	1998	0.133851	0.263214	0.0476502
Deaths	Low SDI	Both	30-34 years	Neoplasms	Metabolic risks	Rate	1999	0.136883	0.270703	0.0489562
Deaths	Low SDI	Both	30-34 years	Neoplasms	Metabolic risks	Rate	2000	0.139203	0.271795	0.0509564
Deaths	Low SDI	Both	30-34 years	Neoplasms	Metabolic risks	Rate	2001	0.140972	0.277141	0.0518824
Deaths	Low SDI	Both	30-34 years	Neoplasms	Metabolic risks	Rate	2002	0.142411	0.274508	0.052657
Deaths	Low SDI	Both	30-34 years	Neoplasms	Metabolic risks	Rate	2003	0.145804	0.277198	0.0543597
Deaths	Low SDI	Both	30-34 years	Neoplasms	Metabolic risks	Rate	2004	0.148865	0.284101	0.0565513
Deaths	Low SDI	Both	30-34 years	Neoplasms	Metabolic risks	Rate	2005	0.150049	0.279513	0.0569257
Deaths	Low SDI	Both	30-34 years	Neoplasms	Metabolic risks	Rate	2006	0.150549	0.279505	0.0575852
Deaths	Low SDI	Both	30-34 years	Neoplasms	Metabolic risks	Rate	2007	0.151732	0.279189	0.0586443
Deaths	Low SDI	Both	30-34 years	Neoplasms	Metabolic risks	Rate	2008	0.153201	0.283617	0.0597741
Deaths	Low SDI	Both	30-34 years	Neoplasms	Metabolic risks	Rate	2009	0.154658	0.279749	0.0606933
Deaths	Low SDI	Both	30-34 years	Neoplasms	Metabolic risks	Rate	2010	0.156682	0.284089	0.0616461
Deaths	Low SDI	Both	30-34 years	Neoplasms	Metabolic risks	Rate	2011	0.159535	0.287018	0.0645662
Deaths	Low SDI	Both	30-34 years	Neoplasms	Metabolic risks	Rate	2012	0.162636	0.294826	0.0663876
Deaths	Low SDI	Both	30-34 years	Neoplasms	Metabolic risks	Rate	2013	0.167126	0.29959	0.0681804
Deaths	Low SDI	Both	30-34 years	Neoplasms	Metabolic risks	Rate	2014	0.170778	0.30513	0.0709014
Deaths	Low SDI	Both	30-34 years	Neoplasms	Metabolic risks	Rate	2015	0.174744	0.312727	0.0742957
Deaths	Low SDI	Both	30-34 years	Neoplasms	Metabolic risks	Rate	2016	0.179971	0.323137	0.0775259
Deaths	Low SDI	Both	30-34 years	Neoplasms	Metabolic risks	Rate	2017	0.185765	0.332264	0.079976
Deaths	Low SDI	Both	30-34 years	Neoplasms	Metabolic risks	Rate	2018	0.191141	0.339261	0.0832801
Deaths	Low SDI	Both	30-34 years	Neoplasms	Metabolic risks	Rate	2019	0.19563	0.345748	0.0852145
Deaths	Low SDI	Both	35-39 years	Neoplasms	Metabolic risks	Rate	1990	0.248902	0.477959	0.0874814
Deaths	Low SDI	Both	35-39 years	Neoplasms	Metabolic risks	Rate	1991	0.251514	0.491883	0.0870313
Deaths	Low SDI	Both	35-39 years	Neoplasms	Metabolic risks	Rate	1992	0.255461	0.494892	0.0894086
Deaths	Low SDI	Both	35-39 years	Neoplasms	Metabolic risks	Rate	1993	0.258374	0.499838	0.0919524
Deaths	Low SDI	Both	35-39 years	Neoplasms	Metabolic risks	Rate	1994	0.261915	0.505285	0.0937017
Deaths	Low SDI	Both	35-39 years	Neoplasms	Metabolic risks	Rate	1995	0.265421	0.512598	0.0929329
Deaths	Low SDI	Both	35-39 years	Neoplasms	Metabolic risks	Rate	1996	0.26825	0.511494	0.0956566
Deaths	Low SDI	Both	35-39 years	Neoplasms	Metabolic risks	Rate	1997	0.274868	0.522025	0.0979977
Deaths	Low SDI	Both	35-39 years	Neoplasms	Metabolic risks	Rate	1998	0.282978	0.5396	0.102273
Deaths	Low SDI	Both	35-39 years	Neoplasms	Metabolic risks	Rate	1999	0.289757	0.548615	0.105296
Deaths	Low SDI	Both	35-39 years	Neoplasms	Metabolic risks	Rate	2000	0.294766	0.560974	0.106705
Deaths	Low SDI	Both	35-39 years	Neoplasms	Metabolic risks	Rate	2001	0.299398	0.565246	0.109758
Deaths	Low SDI	Both	35-39 years	Neoplasms	Metabolic risks	Rate	2002	0.306018	0.57832	0.111583
Deaths	Low SDI	Both	35-39 years	Neoplasms	Metabolic risks	Rate	2003	0.314233	0.580068	0.116122
Deaths	Low SDI	Both	35-39 years	Neoplasms	Metabolic risks	Rate	2004	0.321126	0.596532	0.121604
Deaths	Low SDI	Both	35-39 years	Neoplasms	Metabolic risks	Rate	2005	0.328672	0.597354	0.125041
Deaths	Low SDI	Both	35-39 years	Neoplasms	Metabolic risks	Rate	2006	0.333652	0.605993	0.127768
Deaths	Low SDI	Both	35-39 years	Neoplasms	Metabolic risks	Rate	2007	0.339175	0.611432	0.13046
Deaths	Low SDI	Both	35-39 years	Neoplasms	Metabolic risks	Rate	2008	0.344602	0.626371	0.133598
Deaths	Low SDI	Both	35-39 years	Neoplasms	Metabolic risks	Rate	2009	0.348325	0.625282	0.13761
Deaths	Low SDI	Both	35-39 years	Neoplasms	Metabolic risks	Rate	2010	0.352661	0.630368	0.138408
Deaths	Low SDI	Both	35-39 years	Neoplasms	Metabolic risks	Rate	2011	0.356454	0.632949	0.142255
Deaths	Low SDI	Both	35-39 years	Neoplasms	Metabolic risks	Rate	2012	0.359781	0.64411	0.148118
Deaths	Low SDI	Both	35-39 years	Neoplasms	Metabolic risks	Rate	2013	0.366261	0.658052	0.151151
Deaths	Low SDI	Both	35-39 years	Neoplasms	Metabolic risks	Rate	2014	0.36935	0.671268	0.150752
Deaths	Low SDI	Both	35-39 years	Neoplasms	Metabolic risks	Rate	2015	0.374479	0.668486	0.152354
Deaths	Low SDI	Both	35-39 years	Neoplasms	Metabolic risks	Rate	2016	0.382568	0.687143	0.155892
Deaths	Low SDI	Both	35-39 years	Neoplasms	Metabolic risks	Rate	2017	0.392074	0.717359	0.162117
Deaths	Low SDI	Both	35-39 years	Neoplasms	Metabolic risks	Rate	2018	0.40165	0.733062	0.165775
Deaths	Low SDI	Both	35-39 years	Neoplasms	Metabolic risks	Rate	2019	0.410735	0.740267	0.170582
Deaths	Low SDI	Both	40-44 years	Neoplasms	Metabolic risks	Rate	1990	0.642192	1.20472	0.23209
Deaths	Low SDI	Both	40-44 years	Neoplasms	Metabolic risks	Rate	1991	0.649436	1.21614	0.233448
Deaths	Low SDI	Both	40-44 years	Neoplasms	Metabolic risks	Rate	1992	0.660565	1.24488	0.242022
Deaths	Low SDI	Both	40-44 years	Neoplasms	Metabolic risks	Rate	1993	0.669406	1.23644	0.243019
Deaths	Low SDI	Both	40-44 years	Neoplasms	Metabolic risks	Rate	1994	0.678962	1.27605	0.245911
Deaths	Low SDI	Both	40-44 years	Neoplasms	Metabolic risks	Rate	1995	0.693208	1.30614	0.254605
Deaths	Low SDI	Both	40-44 years	Neoplasms	Metabolic risks	Rate	1996	0.703319	1.31907	0.257832
Deaths	Low SDI	Both	40-44 years	Neoplasms	Metabolic risks	Rate	1997	0.715983	1.34323	0.256729
Deaths	Low SDI	Both	40-44 years	Neoplasms	Metabolic risks	Rate	1998	0.728353	1.3637	0.266367
Deaths	Low SDI	Both	40-44 years	Neoplasms	Metabolic risks	Rate	1999	0.736865	1.37414	0.268693
Deaths	Low SDI	Both	40-44 years	Neoplasms	Metabolic risks	Rate	2000	0.744914	1.39094	0.270945
Deaths	Low SDI	Both	40-44 years	Neoplasms	Metabolic risks	Rate	2001	0.753238	1.39403	0.27797
Deaths	Low SDI	Both	40-44 years	Neoplasms	Metabolic risks	Rate	2002	0.764994	1.39793	0.281881
Deaths	Low SDI	Both	40-44 years	Neoplasms	Metabolic risks	Rate	2003	0.783342	1.42734	0.288548
Deaths	Low SDI	Both	40-44 years	Neoplasms	Metabolic risks	Rate	2004	0.798478	1.45493	0.302411
Deaths	Low SDI	Both	40-44 years	Neoplasms	Metabolic risks	Rate	2005	0.811494	1.4669	0.311305
Deaths	Low SDI	Both	40-44 years	Neoplasms	Metabolic risks	Rate	2006	0.82114	1.48262	0.317707
Deaths	Low SDI	Both	40-44 years	Neoplasms	Metabolic risks	Rate	2007	0.838281	1.51651	0.323238
Deaths	Low SDI	Both	40-44 years	Neoplasms	Metabolic risks	Rate	2008	0.851558	1.52969	0.33416
Deaths	Low SDI	Both	40-44 years	Neoplasms	Metabolic risks	Rate	2009	0.86739	1.57933	0.352895
Deaths	Low SDI	Both	40-44 years	Neoplasms	Metabolic risks	Rate	2010	0.883712	1.59534	0.353355
Deaths	Low SDI	Both	40-44 years	Neoplasms	Metabolic risks	Rate	2011	0.903349	1.60557	0.373587
Deaths	Low SDI	Both	40-44 years	Neoplasms	Metabolic risks	Rate	2012	0.930135	1.65904	0.386631
Deaths	Low SDI	Both	40-44 years	Neoplasms	Metabolic risks	Rate	2013	0.959176	1.72035	0.400462
Deaths	Low SDI	Both	40-44 years	Neoplasms	Metabolic risks	Rate	2014	0.977984	1.76951	0.41258
Deaths	Low SDI	Both	40-44 years	Neoplasms	Metabolic risks	Rate	2015	0.987452	1.77108	0.41428
Deaths	Low SDI	Both	40-44 years	Neoplasms	Metabolic risks	Rate	2016	0.999755	1.78263	0.414818
Deaths	Low SDI	Both	40-44 years	Neoplasms	Metabolic risks	Rate	2017	1.01449	1.83593	0.419333
Deaths	Low SDI	Both	40-44 years	Neoplasms	Metabolic risks	Rate	2018	1.02932	1.84443	0.432616
Deaths	Low SDI	Both	40-44 years	Neoplasms	Metabolic risks	Rate	2019	1.0474	1.88243	0.436881
Deaths	Low SDI	Both	45-49 years	Neoplasms	Metabolic risks	Rate	1990	1.52298	2.81309	0.593047
Deaths	Low SDI	Both	45-49 years	Neoplasms	Metabolic risks	Rate	1991	1.54532	2.87013	0.602396
Deaths	Low SDI	Both	45-49 years	Neoplasms	Metabolic risks	Rate	1992	1.57649	2.91535	0.61797
Deaths	Low SDI	Both	45-49 years	Neoplasms	Metabolic risks	Rate	1993	1.60559	2.93331	0.630126
Deaths	Low SDI	Both	45-49 years	Neoplasms	Metabolic risks	Rate	1994	1.64194	2.99828	0.621977
Deaths	Low SDI	Both	45-49 years	Neoplasms	Metabolic risks	Rate	1995	1.65987	3.04196	0.645379
Deaths	Low SDI	Both	45-49 years	Neoplasms	Metabolic risks	Rate	1996	1.69104	3.11281	0.652609
Deaths	Low SDI	Both	45-49 years	Neoplasms	Metabolic risks	Rate	1997	1.72014	3.16878	0.658107
Deaths	Low SDI	Both	45-49 years	Neoplasms	Metabolic risks	Rate	1998	1.74627	3.18676	0.670248
Deaths	Low SDI	Both	45-49 years	Neoplasms	Metabolic risks	Rate	1999	1.77228	3.2641	0.680068
Deaths	Low SDI	Both	45-49 years	Neoplasms	Metabolic risks	Rate	2000	1.80235	3.28801	0.695404
Deaths	Low SDI	Both	45-49 years	Neoplasms	Metabolic risks	Rate	2001	1.81971	3.3286	0.703617
Deaths	Low SDI	Both	45-49 years	Neoplasms	Metabolic risks	Rate	2002	1.84804	3.34756	0.721029
Deaths	Low SDI	Both	45-49 years	Neoplasms	Metabolic risks	Rate	2003	1.88307	3.39783	0.739102
Deaths	Low SDI	Both	45-49 years	Neoplasms	Metabolic risks	Rate	2004	1.91692	3.50156	0.773504
Deaths	Low SDI	Both	45-49 years	Neoplasms	Metabolic risks	Rate	2005	1.9395	3.45345	0.78676
Deaths	Low SDI	Both	45-49 years	Neoplasms	Metabolic risks	Rate	2006	1.94724	3.45829	0.79967
Deaths	Low SDI	Both	45-49 years	Neoplasms	Metabolic risks	Rate	2007	1.9706	3.50379	0.794178
Deaths	Low SDI	Both	45-49 years	Neoplasms	Metabolic risks	Rate	2008	1.99483	3.58059	0.822787
Deaths	Low SDI	Both	45-49 years	Neoplasms	Metabolic risks	Rate	2009	2.03554	3.61876	0.858054
Deaths	Low SDI	Both	45-49 years	Neoplasms	Metabolic risks	Rate	2010	2.08018	3.67407	0.889696
Deaths	Low SDI	Both	45-49 years	Neoplasms	Metabolic risks	Rate	2011	2.12132	3.74155	0.926747
Deaths	Low SDI	Both	45-49 years	Neoplasms	Metabolic risks	Rate	2012	2.17883	3.80853	0.962565
Deaths	Low SDI	Both	45-49 years	Neoplasms	Metabolic risks	Rate	2013	2.24597	3.90692	0.992327
Deaths	Low SDI	Both	45-49 years	Neoplasms	Metabolic risks	Rate	2014	2.29731	4.06416	1.01489
Deaths	Low SDI	Both	45-49 years	Neoplasms	Metabolic risks	Rate	2015	2.34795	4.08586	1.04416
Deaths	Low SDI	Both	45-49 years	Neoplasms	Metabolic risks	Rate	2016	2.40236	4.16705	1.07929
Deaths	Low SDI	Both	45-49 years	Neoplasms	Metabolic risks	Rate	2017	2.45751	4.27835	1.11887
Deaths	Low SDI	Both	45-49 years	Neoplasms	Metabolic risks	Rate	2018	2.51377	4.34677	1.13991
Deaths	Low SDI	Both	45-49 years	Neoplasms	Metabolic risks	Rate	2019	2.56652	4.41404	1.17572
Deaths	Low SDI	Both	50-54 years	Neoplasms	Metabolic risks	Rate	1990	4.4664	7.98885	1.86058
Deaths	Low SDI	Both	50-54 years	Neoplasms	Metabolic risks	Rate	1991	4.5057	7.95951	1.88551
Deaths	Low SDI	Both	50-54 years	Neoplasms	Metabolic risks	Rate	1992	4.56798	8.16577	1.93178
Deaths	Low SDI	Both	50-54 years	Neoplasms	Metabolic risks	Rate	1993	4.62691	8.28105	1.94359
Deaths	Low SDI	Both	50-54 years	Neoplasms	Metabolic risks	Rate	1994	4.71756	8.38337	1.96135
Deaths	Low SDI	Both	50-54 years	Neoplasms	Metabolic risks	Rate	1995	4.81073	8.57055	2.02286
Deaths	Low SDI	Both	50-54 years	Neoplasms	Metabolic risks	Rate	1996	4.93167	8.69334	2.07075
Deaths	Low SDI	Both	50-54 years	Neoplasms	Metabolic risks	Rate	1997	5.02961	8.85393	2.10979
Deaths	Low SDI	Both	50-54 years	Neoplasms	Metabolic risks	Rate	1998	5.12897	9.07715	2.17113
Deaths	Low SDI	Both	50-54 years	Neoplasms	Metabolic risks	Rate	1999	5.21931	9.11299	2.22719
Deaths	Low SDI	Both	50-54 years	Neoplasms	Metabolic risks	Rate	2000	5.27945	9.16154	2.29553
Deaths	Low SDI	Both	50-54 years	Neoplasms	Metabolic risks	Rate	2001	5.38311	9.31881	2.3534
Deaths	Low SDI	Both	50-54 years	Neoplasms	Metabolic risks	Rate	2002	5.48661	9.39105	2.40595
Deaths	Low SDI	Both	50-54 years	Neoplasms	Metabolic risks	Rate	2003	5.62496	9.63827	2.4909
Deaths	Low SDI	Both	50-54 years	Neoplasms	Metabolic risks	Rate	2004	5.727	9.7884	2.61104
Deaths	Low SDI	Both	50-54 years	Neoplasms	Metabolic risks	Rate	2005	5.83938	9.83298	2.7061
Deaths	Low SDI	Both	50-54 years	Neoplasms	Metabolic risks	Rate	2006	5.90486	9.92399	2.7275
Deaths	Low SDI	Both	50-54 years	Neoplasms	Metabolic risks	Rate	2007	6.00114	10.1386	2.78007
Deaths	Low SDI	Both	50-54 years	Neoplasms	Metabolic risks	Rate	2008	6.07824	10.3082	2.86577
Deaths	Low SDI	Both	50-54 years	Neoplasms	Metabolic risks	Rate	2009	6.19786	10.4161	2.96949
Deaths	Low SDI	Both	50-54 years	Neoplasms	Metabolic risks	Rate	2010	6.31094	10.6294	3.07592
Deaths	Low SDI	Both	50-54 years	Neoplasms	Metabolic risks	Rate	2011	6.43308	10.5715	3.15348
Deaths	Low SDI	Both	50-54 years	Neoplasms	Metabolic risks	Rate	2012	6.60963	10.8434	3.30199
Deaths	Low SDI	Both	50-54 years	Neoplasms	Metabolic risks	Rate	2013	6.85153	11.1868	3.40199
Deaths	Low SDI	Both	50-54 years	Neoplasms	Metabolic risks	Rate	2014	7.11738	11.6397	3.5867
Deaths	Low SDI	Both	50-54 years	Neoplasms	Metabolic risks	Rate	2015	7.29857	11.7732	3.73844
Deaths	Low SDI	Both	50-54 years	Neoplasms	Metabolic risks	Rate	2016	7.44611	12.1622	3.88909
Deaths	Low SDI	Both	50-54 years	Neoplasms	Metabolic risks	Rate	2017	7.61364	12.48	3.94263
Deaths	Low SDI	Both	50-54 years	Neoplasms	Metabolic risks	Rate	2018	7.8266	12.6763	4.04945
Deaths	Low SDI	Both	50-54 years	Neoplasms	Metabolic risks	Rate	2019	8.03063	12.7471	4.19499
Deaths	Low SDI	Both	55-59 years	Neoplasms	Metabolic risks	Rate	1990	6.86528	12.4639	2.83753
Deaths	Low SDI	Both	55-59 years	Neoplasms	Metabolic risks	Rate	1991	6.94711	12.6169	2.84944
Deaths	Low SDI	Both	55-59 years	Neoplasms	Metabolic risks	Rate	1992	7.03203	12.5882	2.86313
Deaths	Low SDI	Both	55-59 years	Neoplasms	Metabolic risks	Rate	1993	7.11356	12.7732	2.92009
Deaths	Low SDI	Both	55-59 years	Neoplasms	Metabolic risks	Rate	1994	7.21737	13.0604	2.97141
Deaths	Low SDI	Both	55-59 years	Neoplasms	Metabolic risks	Rate	1995	7.35046	13.0985	3.0032
Deaths	Low SDI	Both	55-59 years	Neoplasms	Metabolic risks	Rate	1996	7.46505	13.3557	3.06611
Deaths	Low SDI	Both	55-59 years	Neoplasms	Metabolic risks	Rate	1997	7.60416	13.707	3.1102
Deaths	Low SDI	Both	55-59 years	Neoplasms	Metabolic risks	Rate	1998	7.76613	13.8275	3.18934
Deaths	Low SDI	Both	55-59 years	Neoplasms	Metabolic risks	Rate	1999	7.92597	14.091	3.3014
Deaths	Low SDI	Both	55-59 years	Neoplasms	Metabolic risks	Rate	2000	8.08592	14.3398	3.4172
Deaths	Low SDI	Both	55-59 years	Neoplasms	Metabolic risks	Rate	2001	8.29024	14.5339	3.52799
Deaths	Low SDI	Both	55-59 years	Neoplasms	Metabolic risks	Rate	2002	8.49732	14.9122	3.65785
Deaths	Low SDI	Both	55-59 years	Neoplasms	Metabolic risks	Rate	2003	8.75265	15.0178	3.8059
Deaths	Low SDI	Both	55-59 years	Neoplasms	Metabolic risks	Rate	2004	8.9729	15.5709	3.92459
Deaths	Low SDI	Both	55-59 years	Neoplasms	Metabolic risks	Rate	2005	9.11493	15.6757	4.09159
Deaths	Low SDI	Both	55-59 years	Neoplasms	Metabolic risks	Rate	2006	9.19483	15.6972	4.14816
Deaths	Low SDI	Both	55-59 years	Neoplasms	Metabolic risks	Rate	2007	9.34484	15.9854	4.24792
Deaths	Low SDI	Both	55-59 years	Neoplasms	Metabolic risks	Rate	2008	9.47196	16.1893	4.37006
Deaths	Low SDI	Both	55-59 years	Neoplasms	Metabolic risks	Rate	2009	9.6691	16.439	4.47085
Deaths	Low SDI	Both	55-59 years	Neoplasms	Metabolic risks	Rate	2010	9.88115	16.8738	4.69128
Deaths	Low SDI	Both	55-59 years	Neoplasms	Metabolic risks	Rate	2011	10.1215	17.0127	4.87065
Deaths	Low SDI	Both	55-59 years	Neoplasms	Metabolic risks	Rate	2012	10.4301	17.4904	5.08126
Deaths	Low SDI	Both	55-59 years	Neoplasms	Metabolic risks	Rate	2013	10.7424	17.7036	5.26685
Deaths	Low SDI	Both	55-59 years	Neoplasms	Metabolic risks	Rate	2014	11.0842	18.3804	5.47097
Deaths	Low SDI	Both	55-59 years	Neoplasms	Metabolic risks	Rate	2015	11.3534	18.8618	5.70484
Deaths	Low SDI	Both	55-59 years	Neoplasms	Metabolic risks	Rate	2016	11.5813	19.0459	5.83594
Deaths	Low SDI	Both	55-59 years	Neoplasms	Metabolic risks	Rate	2017	11.8261	19.357	5.99232
Deaths	Low SDI	Both	55-59 years	Neoplasms	Metabolic risks	Rate	2018	12.1588	19.8778	6.24652
Deaths	Low SDI	Both	55-59 years	Neoplasms	Metabolic risks	Rate	2019	12.4844	20.0284	6.43664
Deaths	Low SDI	Both	60-64 years	Neoplasms	Metabolic risks	Rate	1990	10.3118	18.7112	4.04864
Deaths	Low SDI	Both	60-64 years	Neoplasms	Metabolic risks	Rate	1991	10.3823	18.648	4.09332
Deaths	Low SDI	Both	60-64 years	Neoplasms	Metabolic risks	Rate	1992	10.4774	18.879	4.20085
Deaths	Low SDI	Both	60-64 years	Neoplasms	Metabolic risks	Rate	1993	10.5936	18.9746	4.26133
Deaths	Low SDI	Both	60-64 years	Neoplasms	Metabolic risks	Rate	1994	10.7362	19.5796	4.34432
Deaths	Low SDI	Both	60-64 years	Neoplasms	Metabolic risks	Rate	1995	10.8834	19.5024	4.45382
Deaths	Low SDI	Both	60-64 years	Neoplasms	Metabolic risks	Rate	1996	11.0683	19.8996	4.48262
Deaths	Low SDI	Both	60-64 years	Neoplasms	Metabolic risks	Rate	1997	11.3039	20.4086	4.56518
Deaths	Low SDI	Both	60-64 years	Neoplasms	Metabolic risks	Rate	1998	11.5595	20.8432	4.66573
Deaths	Low SDI	Both	60-64 years	Neoplasms	Metabolic risks	Rate	1999	11.6894	20.992	4.73979
Deaths	Low SDI	Both	60-64 years	Neoplasms	Metabolic risks	Rate	2000	11.8914	21.4528	4.87828
Deaths	Low SDI	Both	60-64 years	Neoplasms	Metabolic risks	Rate	2001	12.1683	21.6227	5.04396
Deaths	Low SDI	Both	60-64 years	Neoplasms	Metabolic risks	Rate	2002	12.4925	22.3461	5.25747
Deaths	Low SDI	Both	60-64 years	Neoplasms	Metabolic risks	Rate	2003	12.9487	22.98	5.53377
Deaths	Low SDI	Both	60-64 years	Neoplasms	Metabolic risks	Rate	2004	13.3243	23.4137	5.79688
Deaths	Low SDI	Both	60-64 years	Neoplasms	Metabolic risks	Rate	2005	13.6104	23.8814	6.1
Deaths	Low SDI	Both	60-64 years	Neoplasms	Metabolic risks	Rate	2006	13.8428	24.0873	6.18955
Deaths	Low SDI	Both	60-64 years	Neoplasms	Metabolic risks	Rate	2007	14.1736	24.7462	6.32868
Deaths	Low SDI	Both	60-64 years	Neoplasms	Metabolic risks	Rate	2008	14.4128	24.9921	6.55507
Deaths	Low SDI	Both	60-64 years	Neoplasms	Metabolic risks	Rate	2009	14.7211	25.2551	6.73689
Deaths	Low SDI	Both	60-64 years	Neoplasms	Metabolic risks	Rate	2010	14.9031	25.4448	6.85879
Deaths	Low SDI	Both	60-64 years	Neoplasms	Metabolic risks	Rate	2011	15.1765	25.6662	7.22059
Deaths	Low SDI	Both	60-64 years	Neoplasms	Metabolic risks	Rate	2012	15.6647	26.4414	7.3798
Deaths	Low SDI	Both	60-64 years	Neoplasms	Metabolic risks	Rate	2013	16.123	27.264	7.73684
Deaths	Low SDI	Both	60-64 years	Neoplasms	Metabolic risks	Rate	2014	16.5716	27.7293	8.00512
Deaths	Low SDI	Both	60-64 years	Neoplasms	Metabolic risks	Rate	2015	17.0496	28.457	8.27904
Deaths	Low SDI	Both	60-64 years	Neoplasms	Metabolic risks	Rate	2016	17.437	28.9444	8.5287
Deaths	Low SDI	Both	60-64 years	Neoplasms	Metabolic risks	Rate	2017	17.782	29.89	8.69238
Deaths	Low SDI	Both	60-64 years	Neoplasms	Metabolic risks	Rate	2018	18.2838	30.2725	9.10742
Deaths	Low SDI	Both	60-64 years	Neoplasms	Metabolic risks	Rate	2019	18.7705	30.6076	9.3302
Deaths	Low SDI	Both	65-69 years	Neoplasms	Metabolic risks	Rate	1990	14.5978	26.452	5.6108
Deaths	Low SDI	Both	65-69 years	Neoplasms	Metabolic risks	Rate	1991	14.7396	26.9083	5.64561
Deaths	Low SDI	Both	65-69 years	Neoplasms	Metabolic risks	Rate	1992	14.8892	26.8787	5.73642
Deaths	Low SDI	Both	65-69 years	Neoplasms	Metabolic risks	Rate	1993	15.0301	27.4969	5.84279
Deaths	Low SDI	Both	65-69 years	Neoplasms	Metabolic risks	Rate	1994	15.1828	27.643	5.93291
Deaths	Low SDI	Both	65-69 years	Neoplasms	Metabolic risks	Rate	1995	15.3653	27.8166	6.00052
Deaths	Low SDI	Both	65-69 years	Neoplasms	Metabolic risks	Rate	1996	15.5455	28.3925	6.08542
Deaths	Low SDI	Both	65-69 years	Neoplasms	Metabolic risks	Rate	1997	15.8112	28.9283	6.17448
Deaths	Low SDI	Both	65-69 years	Neoplasms	Metabolic risks	Rate	1998	16.1362	29.4794	6.3213
Deaths	Low SDI	Both	65-69 years	Neoplasms	Metabolic risks	Rate	1999	16.3575	29.8596	6.45578
Deaths	Low SDI	Both	65-69 years	Neoplasms	Metabolic risks	Rate	2000	16.7086	30.2926	6.54061
Deaths	Low SDI	Both	65-69 years	Neoplasms	Metabolic risks	Rate	2001	17.1881	31.26	6.84634
Deaths	Low SDI	Both	65-69 years	Neoplasms	Metabolic risks	Rate	2002	17.6342	31.8811	7.04937
Deaths	Low SDI	Both	65-69 years	Neoplasms	Metabolic risks	Rate	2003	18.1781	32.5946	7.42187
Deaths	Low SDI	Both	65-69 years	Neoplasms	Metabolic risks	Rate	2004	18.5584	32.9641	7.75147
Deaths	Low SDI	Both	65-69 years	Neoplasms	Metabolic risks	Rate	2005	18.9952	33.8735	8.00528
Deaths	Low SDI	Both	65-69 years	Neoplasms	Metabolic risks	Rate	2006	19.3089	33.9881	8.16658
Deaths	Low SDI	Both	65-69 years	Neoplasms	Metabolic risks	Rate	2007	19.6858	34.7422	8.29599
Deaths	Low SDI	Both	65-69 years	Neoplasms	Metabolic risks	Rate	2008	20.0004	34.8126	8.62984
Deaths	Low SDI	Both	65-69 years	Neoplasms	Metabolic risks	Rate	2009	20.5203	35.8207	8.84115
Deaths	Low SDI	Both	65-69 years	Neoplasms	Metabolic risks	Rate	2010	20.9905	36.2537	9.19457
Deaths	Low SDI	Both	65-69 years	Neoplasms	Metabolic risks	Rate	2011	21.4387	37.3205	9.45678
Deaths	Low SDI	Both	65-69 years	Neoplasms	Metabolic risks	Rate	2012	22.044	37.7096	9.76486
Deaths	Low SDI	Both	65-69 years	Neoplasms	Metabolic risks	Rate	2013	22.6331	38.9634	10.14
Deaths	Low SDI	Both	65-69 years	Neoplasms	Metabolic risks	Rate	2014	23.0906	39.7365	10.4298
Deaths	Low SDI	Both	65-69 years	Neoplasms	Metabolic risks	Rate	2015	23.5046	40.3399	10.7981
Deaths	Low SDI	Both	65-69 years	Neoplasms	Metabolic risks	Rate	2016	23.8799	40.5169	10.9964
Deaths	Low SDI	Both	65-69 years	Neoplasms	Metabolic risks	Rate	2017	24.3597	41.6124	11.2708
Deaths	Low SDI	Both	65-69 years	Neoplasms	Metabolic risks	Rate	2018	25.1307	42.3973	11.6997
Deaths	Low SDI	Both	65-69 years	Neoplasms	Metabolic risks	Rate	2019	25.8861	43.537	12.1511
Deaths	Low SDI	Both	70-74 years	Neoplasms	Metabolic risks	Rate	1990	19.781	37.6363	7.30071
Deaths	Low SDI	Both	70-74 years	Neoplasms	Metabolic risks	Rate	1991	19.9637	37.7493	7.41551
Deaths	Low SDI	Both	70-74 years	Neoplasms	Metabolic risks	Rate	1992	20.1634	38.1286	7.41516
Deaths	Low SDI	Both	70-74 years	Neoplasms	Metabolic risks	Rate	1993	20.3863	38.2502	7.50929
Deaths	Low SDI	Both	70-74 years	Neoplasms	Metabolic risks	Rate	1994	20.5717	38.7519	7.70675
Deaths	Low SDI	Both	70-74 years	Neoplasms	Metabolic risks	Rate	1995	20.7708	38.7314	7.73056
Deaths	Low SDI	Both	70-74 years	Neoplasms	Metabolic risks	Rate	1996	20.9944	39.1822	7.82714
Deaths	Low SDI	Both	70-74 years	Neoplasms	Metabolic risks	Rate	1997	21.4001	39.8798	7.9869
Deaths	Low SDI	Both	70-74 years	Neoplasms	Metabolic risks	Rate	1998	21.8311	40.7312	8.15367
Deaths	Low SDI	Both	70-74 years	Neoplasms	Metabolic risks	Rate	1999	22.124	41.2718	8.31597
Deaths	Low SDI	Both	70-74 years	Neoplasms	Metabolic risks	Rate	2000	22.5749	41.9494	8.55949
Deaths	Low SDI	Both	70-74 years	Neoplasms	Metabolic risks	Rate	2001	23.1757	43.0781	8.79343
Deaths	Low SDI	Both	70-74 years	Neoplasms	Metabolic risks	Rate	2002	23.7541	43.6053	9.16744
Deaths	Low SDI	Both	70-74 years	Neoplasms	Metabolic risks	Rate	2003	24.4644	44.6595	9.52463
Deaths	Low SDI	Both	70-74 years	Neoplasms	Metabolic risks	Rate	2004	25.0214	45.5668	9.88624
Deaths	Low SDI	Both	70-74 years	Neoplasms	Metabolic risks	Rate	2005	25.6367	46.5099	10.1483
Deaths	Low SDI	Both	70-74 years	Neoplasms	Metabolic risks	Rate	2006	26.0955	47.1832	10.5313
Deaths	Low SDI	Both	70-74 years	Neoplasms	Metabolic risks	Rate	2007	26.5604	47.8461	10.7239
Deaths	Low SDI	Both	70-74 years	Neoplasms	Metabolic risks	Rate	2008	27.0283	48.2283	11.0384
Deaths	Low SDI	Both	70-74 years	Neoplasms	Metabolic risks	Rate	2009	27.5771	49.0989	11.3078
Deaths	Low SDI	Both	70-74 years	Neoplasms	Metabolic risks	Rate	2010	27.974	50.0902	11.6282
Deaths	Low SDI	Both	70-74 years	Neoplasms	Metabolic risks	Rate	2011	28.5496	50.8843	11.8437
Deaths	Low SDI	Both	70-74 years	Neoplasms	Metabolic risks	Rate	2012	29.4144	51.9599	12.355
Deaths	Low SDI	Both	70-74 years	Neoplasms	Metabolic risks	Rate	2013	30.2868	53.2279	12.8544
Deaths	Low SDI	Both	70-74 years	Neoplasms	Metabolic risks	Rate	2014	30.7717	53.9669	13.2615
Deaths	Low SDI	Both	70-74 years	Neoplasms	Metabolic risks	Rate	2015	31.2929	54.7793	13.5903
Deaths	Low SDI	Both	70-74 years	Neoplasms	Metabolic risks	Rate	2016	32.0243	55.7237	14.0394
Deaths	Low SDI	Both	70-74 years	Neoplasms	Metabolic risks	Rate	2017	32.6866	56.184	14.3363
Deaths	Low SDI	Both	70-74 years	Neoplasms	Metabolic risks	Rate	2018	33.5999	57.2865	14.7887
Deaths	Low SDI	Both	70-74 years	Neoplasms	Metabolic risks	Rate	2019	34.5937	59.3367	15.2806
Deaths	Low SDI	Both	75-79 years	Neoplasms	Metabolic risks	Rate	1990	25.2078	47.1964	8.83192
Deaths	Low SDI	Both	75-79 years	Neoplasms	Metabolic risks	Rate	1991	25.4516	47.661	9.00275
Deaths	Low SDI	Both	75-79 years	Neoplasms	Metabolic risks	Rate	1992	25.766	48.7145	9.05358
Deaths	Low SDI	Both	75-79 years	Neoplasms	Metabolic risks	Rate	1993	26.0704	48.7696	9.22368
Deaths	Low SDI	Both	75-79 years	Neoplasms	Metabolic risks	Rate	1994	26.2945	49.2972	9.41078
Deaths	Low SDI	Both	75-79 years	Neoplasms	Metabolic risks	Rate	1995	26.5462	49.7466	9.57272
Deaths	Low SDI	Both	75-79 years	Neoplasms	Metabolic risks	Rate	1996	26.8503	50.6337	9.61988
Deaths	Low SDI	Both	75-79 years	Neoplasms	Metabolic risks	Rate	1997	27.3346	51.2594	9.86257
Deaths	Low SDI	Both	75-79 years	Neoplasms	Metabolic risks	Rate	1998	27.8579	52.2101	10.1156
Deaths	Low SDI	Both	75-79 years	Neoplasms	Metabolic risks	Rate	1999	28.1559	52.6091	10.2005
Deaths	Low SDI	Both	75-79 years	Neoplasms	Metabolic risks	Rate	2000	28.9302	53.9996	10.6734
Deaths	Low SDI	Both	75-79 years	Neoplasms	Metabolic risks	Rate	2001	29.3465	55.0427	10.8485
Deaths	Low SDI	Both	75-79 years	Neoplasms	Metabolic risks	Rate	2002	30.327	56.5954	11.3561
Deaths	Low SDI	Both	75-79 years	Neoplasms	Metabolic risks	Rate	2003	30.7418	57.2067	11.6406
Deaths	Low SDI	Both	75-79 years	Neoplasms	Metabolic risks	Rate	2004	31.2829	57.8762	11.9398
Deaths	Low SDI	Both	75-79 years	Neoplasms	Metabolic risks	Rate	2005	31.9158	58.6361	12.2493
Deaths	Low SDI	Both	75-79 years	Neoplasms	Metabolic risks	Rate	2006	32.6609	60.1489	12.5862
Deaths	Low SDI	Both	75-79 years	Neoplasms	Metabolic risks	Rate	2007	32.9166	60.4736	12.716
Deaths	Low SDI	Both	75-79 years	Neoplasms	Metabolic risks	Rate	2008	33.8375	61.7097	13.1127
Deaths	Low SDI	Both	75-79 years	Neoplasms	Metabolic risks	Rate	2009	34.2741	61.8293	13.5394
Deaths	Low SDI	Both	75-79 years	Neoplasms	Metabolic risks	Rate	2010	34.6016	62.9352	13.8426
Deaths	Low SDI	Both	75-79 years	Neoplasms	Metabolic risks	Rate	2011	35.2135	62.969	14.1187
Deaths	Low SDI	Both	75-79 years	Neoplasms	Metabolic risks	Rate	2012	36.0707	64.75	14.5002
Deaths	Low SDI	Both	75-79 years	Neoplasms	Metabolic risks	Rate	2013	37.0293	66.6681	15.0215
Deaths	Low SDI	Both	75-79 years	Neoplasms	Metabolic risks	Rate	2014	37.5515	67.3987	15.5209
Deaths	Low SDI	Both	75-79 years	Neoplasms	Metabolic risks	Rate	2015	38.3098	68.4498	16.0875
Deaths	Low SDI	Both	75-79 years	Neoplasms	Metabolic risks	Rate	2016	38.6251	68.4293	16.185
Deaths	Low SDI	Both	75-79 years	Neoplasms	Metabolic risks	Rate	2017	39.3339	69.3511	16.5811
Deaths	Low SDI	Both	75-79 years	Neoplasms	Metabolic risks	Rate	2018	40.4936	71.5023	17.1193
Deaths	Low SDI	Both	75-79 years	Neoplasms	Metabolic risks	Rate	2019	41.6627	73.1839	17.5397
Deaths	Low SDI	Both	80-84 years	Neoplasms	Metabolic risks	Rate	1990	28.906	55.6557	9.71672
Deaths	Low SDI	Both	80-84 years	Neoplasms	Metabolic risks	Rate	1991	29.2271	56.0189	9.7623
Deaths	Low SDI	Both	80-84 years	Neoplasms	Metabolic risks	Rate	1992	29.6493	56.72	10.0041
Deaths	Low SDI	Both	80-84 years	Neoplasms	Metabolic risks	Rate	1993	30.1567	58.0002	10.235
Deaths	Low SDI	Both	80-84 years	Neoplasms	Metabolic risks	Rate	1994	30.573	58.7773	10.4735
Deaths	Low SDI	Both	80-84 years	Neoplasms	Metabolic risks	Rate	1995	31.0182	59.6577	10.6638
Deaths	Low SDI	Both	80-84 years	Neoplasms	Metabolic risks	Rate	1996	31.4959	60.2666	10.7532
Deaths	Low SDI	Both	80-84 years	Neoplasms	Metabolic risks	Rate	1997	32.1453	61.5747	10.9553
Deaths	Low SDI	Both	80-84 years	Neoplasms	Metabolic risks	Rate	1998	32.7734	62.991	11.292
Deaths	Low SDI	Both	80-84 years	Neoplasms	Metabolic risks	Rate	1999	33.2196	63.5365	11.4565
Deaths	Low SDI	Both	80-84 years	Neoplasms	Metabolic risks	Rate	2000	34.0827	64.9237	11.9351
Deaths	Low SDI	Both	80-84 years	Neoplasms	Metabolic risks	Rate	2001	34.6762	66.0765	12.2704
Deaths	Low SDI	Both	80-84 years	Neoplasms	Metabolic risks	Rate	2002	35.741	68.0179	12.7637
Deaths	Low SDI	Both	80-84 years	Neoplasms	Metabolic risks	Rate	2003	36.4547	69.3083	13.0294
Deaths	Low SDI	Both	80-84 years	Neoplasms	Metabolic risks	Rate	2004	37.102	69.8152	13.3701
Deaths	Low SDI	Both	80-84 years	Neoplasms	Metabolic risks	Rate	2005	37.8493	71.2777	13.8088
Deaths	Low SDI	Both	80-84 years	Neoplasms	Metabolic risks	Rate	2006	38.5855	72.2381	14.0738
Deaths	Low SDI	Both	80-84 years	Neoplasms	Metabolic risks	Rate	2007	38.9313	73.1778	14.199
Deaths	Low SDI	Both	80-84 years	Neoplasms	Metabolic risks	Rate	2008	39.6453	73.8346	14.5469
Deaths	Low SDI	Both	80-84 years	Neoplasms	Metabolic risks	Rate	2009	39.7298	73.7577	14.7043
Deaths	Low SDI	Both	80-84 years	Neoplasms	Metabolic risks	Rate	2010	39.7118	73.6065	14.6766
Deaths	Low SDI	Both	80-84 years	Neoplasms	Metabolic risks	Rate	2011	40.2513	74.1842	15.1382
Deaths	Low SDI	Both	80-84 years	Neoplasms	Metabolic risks	Rate	2012	41.1139	75.5315	15.5907
Deaths	Low SDI	Both	80-84 years	Neoplasms	Metabolic risks	Rate	2013	42.3666	78.2089	16.0877
Deaths	Low SDI	Both	80-84 years	Neoplasms	Metabolic risks	Rate	2014	43.4064	80.4581	16.7226
Deaths	Low SDI	Both	80-84 years	Neoplasms	Metabolic risks	Rate	2015	44.3413	81.1047	17.2669
Deaths	Low SDI	Both	80-84 years	Neoplasms	Metabolic risks	Rate	2016	44.8248	81.3398	17.466
Deaths	Low SDI	Both	80-84 years	Neoplasms	Metabolic risks	Rate	2017	45.5942	82.8432	17.7707
Deaths	Low SDI	Both	80-84 years	Neoplasms	Metabolic risks	Rate	2018	46.9907	84.9389	18.3727
Deaths	Low SDI	Both	80-84 years	Neoplasms	Metabolic risks	Rate	2019	48.4447	87.9933	19.1421
Deaths	Low SDI	Both	85+ years	Neoplasms	Metabolic risks	Rate	1990	30.7578	59.1599	10.1922
Deaths	Low SDI	Both	85+ years	Neoplasms	Metabolic risks	Rate	1991	30.9746	59.6736	10.4104
Deaths	Low SDI	Both	85+ years	Neoplasms	Metabolic risks	Rate	1992	31.3299	60.2519	10.5079
Deaths	Low SDI	Both	85+ years	Neoplasms	Metabolic risks	Rate	1993	31.7172	61.2492	10.7692
Deaths	Low SDI	Both	85+ years	Neoplasms	Metabolic risks	Rate	1994	31.9854	61.4452	10.8831
Deaths	Low SDI	Both	85+ years	Neoplasms	Metabolic risks	Rate	1995	32.3357	61.8598	11.1078
Deaths	Low SDI	Both	85+ years	Neoplasms	Metabolic risks	Rate	1996	32.8863	63.0241	11.3966
Deaths	Low SDI	Both	85+ years	Neoplasms	Metabolic risks	Rate	1997	33.7475	64.5607	11.5773
Deaths	Low SDI	Both	85+ years	Neoplasms	Metabolic risks	Rate	1998	34.5762	65.8947	11.9355
Deaths	Low SDI	Both	85+ years	Neoplasms	Metabolic risks	Rate	1999	35.1917	66.9747	12.1934
Deaths	Low SDI	Both	85+ years	Neoplasms	Metabolic risks	Rate	2000	36.029	68.7869	12.6891
Deaths	Low SDI	Both	85+ years	Neoplasms	Metabolic risks	Rate	2001	36.7035	69.6303	13.0666
Deaths	Low SDI	Both	85+ years	Neoplasms	Metabolic risks	Rate	2002	37.7202	70.9806	13.4473
Deaths	Low SDI	Both	85+ years	Neoplasms	Metabolic risks	Rate	2003	38.9601	73.2247	14.1545
Deaths	Low SDI	Both	85+ years	Neoplasms	Metabolic risks	Rate	2004	39.6417	74.3027	14.1797
Deaths	Low SDI	Both	85+ years	Neoplasms	Metabolic risks	Rate	2005	40.4929	75.6133	14.6249
Deaths	Low SDI	Both	85+ years	Neoplasms	Metabolic risks	Rate	2006	41.1664	77.0317	15.0702
Deaths	Low SDI	Both	85+ years	Neoplasms	Metabolic risks	Rate	2007	41.7883	77.9565	15.3575
Deaths	Low SDI	Both	85+ years	Neoplasms	Metabolic risks	Rate	2008	42.5769	79.3142	15.6165
Deaths	Low SDI	Both	85+ years	Neoplasms	Metabolic risks	Rate	2009	42.9863	80.5881	15.9347
Deaths	Low SDI	Both	85+ years	Neoplasms	Metabolic risks	Rate	2010	43.3729	81.0493	16.2087
Deaths	Low SDI	Both	85+ years	Neoplasms	Metabolic risks	Rate	2011	44.2238	82.5881	16.5809
Deaths	Low SDI	Both	85+ years	Neoplasms	Metabolic risks	Rate	2012	44.8088	83.0272	16.8083
Deaths	Low SDI	Both	85+ years	Neoplasms	Metabolic risks	Rate	2013	46.1144	85.5883	17.6547
Deaths	Low SDI	Both	85+ years	Neoplasms	Metabolic risks	Rate	2014	46.442	86.2896	17.9499
Deaths	Low SDI	Both	85+ years	Neoplasms	Metabolic risks	Rate	2015	46.6878	86.3952	18.2597
Deaths	Low SDI	Both	85+ years	Neoplasms	Metabolic risks	Rate	2016	46.6901	86.0751	18.384
Deaths	Low SDI	Both	85+ years	Neoplasms	Metabolic risks	Rate	2017	47.2108	87.0176	18.5491
Deaths	Low SDI	Both	85+ years	Neoplasms	Metabolic risks	Rate	2018	48.9722	89.8132	19.2852
Deaths	Low SDI	Both	85+ years	Neoplasms	Metabolic risks	Rate	2019	50.6522	92.8439	20.0177
Deaths	Low-middle SDI	Both	20-24 years	Neoplasms	Metabolic risks	Rate	1990	0.0433873	0.1119	0.0088198
Deaths	Low-middle SDI	Both	20-24 years	Neoplasms	Metabolic risks	Rate	1991	0.0440174	0.113343	0.00924511
Deaths	Low-middle SDI	Both	20-24 years	Neoplasms	Metabolic risks	Rate	1992	0.0449727	0.113055	0.0097186
Deaths	Low-middle SDI	Both	20-24 years	Neoplasms	Metabolic risks	Rate	1993	0.0459294	0.115668	0.0102834
Deaths	Low-middle SDI	Both	20-24 years	Neoplasms	Metabolic risks	Rate	1994	0.0472161	0.118451	0.0106844
Deaths	Low-middle SDI	Both	20-24 years	Neoplasms	Metabolic risks	Rate	1995	0.0479002	0.116839	0.0109991
Deaths	Low-middle SDI	Both	20-24 years	Neoplasms	Metabolic risks	Rate	1996	0.0483624	0.11936	0.011456
Deaths	Low-middle SDI	Both	20-24 years	Neoplasms	Metabolic risks	Rate	1997	0.0498582	0.121548	0.0120363
Deaths	Low-middle SDI	Both	20-24 years	Neoplasms	Metabolic risks	Rate	1998	0.0513862	0.122815	0.0128378
Deaths	Low-middle SDI	Both	20-24 years	Neoplasms	Metabolic risks	Rate	1999	0.0524579	0.12577	0.013493
Deaths	Low-middle SDI	Both	20-24 years	Neoplasms	Metabolic risks	Rate	2000	0.0534674	0.126854	0.0140557
Deaths	Low-middle SDI	Both	20-24 years	Neoplasms	Metabolic risks	Rate	2001	0.0537146	0.125335	0.0146875
Deaths	Low-middle SDI	Both	20-24 years	Neoplasms	Metabolic risks	Rate	2002	0.0537107	0.123304	0.0152423
Deaths	Low-middle SDI	Both	20-24 years	Neoplasms	Metabolic risks	Rate	2003	0.0534867	0.120921	0.0155968
Deaths	Low-middle SDI	Both	20-24 years	Neoplasms	Metabolic risks	Rate	2004	0.0542697	0.120629	0.0159826
Deaths	Low-middle SDI	Both	20-24 years	Neoplasms	Metabolic risks	Rate	2005	0.055391	0.122585	0.0167731
Deaths	Low-middle SDI	Both	20-24 years	Neoplasms	Metabolic risks	Rate	2006	0.0564363	0.123677	0.0176036
Deaths	Low-middle SDI	Both	20-24 years	Neoplasms	Metabolic risks	Rate	2007	0.0574797	0.123481	0.0182848
Deaths	Low-middle SDI	Both	20-24 years	Neoplasms	Metabolic risks	Rate	2008	0.0589617	0.125049	0.0193473
Deaths	Low-middle SDI	Both	20-24 years	Neoplasms	Metabolic risks	Rate	2009	0.060009	0.126791	0.0200809
Deaths	Low-middle SDI	Both	20-24 years	Neoplasms	Metabolic risks	Rate	2010	0.061697	0.128416	0.0210503
Deaths	Low-middle SDI	Both	20-24 years	Neoplasms	Metabolic risks	Rate	2011	0.0632826	0.129256	0.0222502
Deaths	Low-middle SDI	Both	20-24 years	Neoplasms	Metabolic risks	Rate	2012	0.0642953	0.128989	0.0232057
Deaths	Low-middle SDI	Both	20-24 years	Neoplasms	Metabolic risks	Rate	2013	0.0658178	0.130774	0.0244646
Deaths	Low-middle SDI	Both	20-24 years	Neoplasms	Metabolic risks	Rate	2014	0.0679145	0.13293	0.0260224
Deaths	Low-middle SDI	Both	20-24 years	Neoplasms	Metabolic risks	Rate	2015	0.0695438	0.134598	0.0273311
Deaths	Low-middle SDI	Both	20-24 years	Neoplasms	Metabolic risks	Rate	2016	0.0707722	0.137425	0.0282188
Deaths	Low-middle SDI	Both	20-24 years	Neoplasms	Metabolic risks	Rate	2017	0.072376	0.139989	0.0290481
Deaths	Low-middle SDI	Both	20-24 years	Neoplasms	Metabolic risks	Rate	2018	0.0755277	0.144827	0.0304704
Deaths	Low-middle SDI	Both	20-24 years	Neoplasms	Metabolic risks	Rate	2019	0.0776812	0.147295	0.0314567
Deaths	Low-middle SDI	Both	25-29 years	Neoplasms	Metabolic risks	Rate	1990	0.0831031	0.183507	0.0258222
Deaths	Low-middle SDI	Both	25-29 years	Neoplasms	Metabolic risks	Rate	1991	0.0849289	0.184152	0.0272858
Deaths	Low-middle SDI	Both	25-29 years	Neoplasms	Metabolic risks	Rate	1992	0.0873598	0.188084	0.0282363
Deaths	Low-middle SDI	Both	25-29 years	Neoplasms	Metabolic risks	Rate	1993	0.0894718	0.194386	0.0293603
Deaths	Low-middle SDI	Both	25-29 years	Neoplasms	Metabolic risks	Rate	1994	0.0937018	0.201967	0.0313489
Deaths	Low-middle SDI	Both	25-29 years	Neoplasms	Metabolic risks	Rate	1995	0.096689	0.207298	0.0325823
Deaths	Low-middle SDI	Both	25-29 years	Neoplasms	Metabolic risks	Rate	1996	0.0987825	0.210575	0.0334293
Deaths	Low-middle SDI	Both	25-29 years	Neoplasms	Metabolic risks	Rate	1997	0.10217	0.21442	0.0350008
Deaths	Low-middle SDI	Both	25-29 years	Neoplasms	Metabolic risks	Rate	1998	0.105762	0.220158	0.0369207
Deaths	Low-middle SDI	Both	25-29 years	Neoplasms	Metabolic risks	Rate	1999	0.108924	0.225741	0.0382278
Deaths	Low-middle SDI	Both	25-29 years	Neoplasms	Metabolic risks	Rate	2000	0.111052	0.227002	0.0397442
Deaths	Low-middle SDI	Both	25-29 years	Neoplasms	Metabolic risks	Rate	2001	0.111469	0.226832	0.0409925
Deaths	Low-middle SDI	Both	25-29 years	Neoplasms	Metabolic risks	Rate	2002	0.109775	0.217815	0.0413306
Deaths	Low-middle SDI	Both	25-29 years	Neoplasms	Metabolic risks	Rate	2003	0.108109	0.210021	0.0419612
Deaths	Low-middle SDI	Both	25-29 years	Neoplasms	Metabolic risks	Rate	2004	0.109164	0.210072	0.0438589
Deaths	Low-middle SDI	Both	25-29 years	Neoplasms	Metabolic risks	Rate	2005	0.111306	0.211251	0.0462322
Deaths	Low-middle SDI	Both	25-29 years	Neoplasms	Metabolic risks	Rate	2006	0.112944	0.210524	0.0474523
Deaths	Low-middle SDI	Both	25-29 years	Neoplasms	Metabolic risks	Rate	2007	0.113907	0.211778	0.0489556
Deaths	Low-middle SDI	Both	25-29 years	Neoplasms	Metabolic risks	Rate	2008	0.116403	0.215659	0.0508915
Deaths	Low-middle SDI	Both	25-29 years	Neoplasms	Metabolic risks	Rate	2009	0.119554	0.216643	0.0527412
Deaths	Low-middle SDI	Both	25-29 years	Neoplasms	Metabolic risks	Rate	2010	0.124186	0.22329	0.0554257
Deaths	Low-middle SDI	Both	25-29 years	Neoplasms	Metabolic risks	Rate	2011	0.126905	0.226695	0.0576052
Deaths	Low-middle SDI	Both	25-29 years	Neoplasms	Metabolic risks	Rate	2012	0.127345	0.225111	0.0588698
Deaths	Low-middle SDI	Both	25-29 years	Neoplasms	Metabolic risks	Rate	2013	0.130841	0.232692	0.0616811
Deaths	Low-middle SDI	Both	25-29 years	Neoplasms	Metabolic risks	Rate	2014	0.13462	0.234331	0.0645959
Deaths	Low-middle SDI	Both	25-29 years	Neoplasms	Metabolic risks	Rate	2015	0.136973	0.238154	0.0656499
Deaths	Low-middle SDI	Both	25-29 years	Neoplasms	Metabolic risks	Rate	2016	0.139384	0.238352	0.0665447
Deaths	Low-middle SDI	Both	25-29 years	Neoplasms	Metabolic risks	Rate	2017	0.143487	0.242651	0.0684578
Deaths	Low-middle SDI	Both	25-29 years	Neoplasms	Metabolic risks	Rate	2018	0.149816	0.254263	0.0729827
Deaths	Low-middle SDI	Both	25-29 years	Neoplasms	Metabolic risks	Rate	2019	0.153944	0.256216	0.0749991
Deaths	Low-middle SDI	Both	30-34 years	Neoplasms	Metabolic risks	Rate	1990	0.15226	0.312416	0.0505834
Deaths	Low-middle SDI	Both	30-34 years	Neoplasms	Metabolic risks	Rate	1991	0.155529	0.314139	0.052966
Deaths	Low-middle SDI	Both	30-34 years	Neoplasms	Metabolic risks	Rate	1992	0.160065	0.321401	0.054169
Deaths	Low-middle SDI	Both	30-34 years	Neoplasms	Metabolic risks	Rate	1993	0.165644	0.333022	0.0574066
Deaths	Low-middle SDI	Both	30-34 years	Neoplasms	Metabolic risks	Rate	1994	0.174772	0.350009	0.0607388
Deaths	Low-middle SDI	Both	30-34 years	Neoplasms	Metabolic risks	Rate	1995	0.182956	0.367138	0.0633736
Deaths	Low-middle SDI	Both	30-34 years	Neoplasms	Metabolic risks	Rate	1996	0.189854	0.379853	0.067044
Deaths	Low-middle SDI	Both	30-34 years	Neoplasms	Metabolic risks	Rate	1997	0.197269	0.389473	0.0686085
Deaths	Low-middle SDI	Both	30-34 years	Neoplasms	Metabolic risks	Rate	1998	0.203816	0.401268	0.0735382
Deaths	Low-middle SDI	Both	30-34 years	Neoplasms	Metabolic risks	Rate	1999	0.208254	0.412593	0.0767642
Deaths	Low-middle SDI	Both	30-34 years	Neoplasms	Metabolic risks	Rate	2000	0.211408	0.413824	0.0785297
Deaths	Low-middle SDI	Both	30-34 years	Neoplasms	Metabolic risks	Rate	2001	0.211727	0.411396	0.0798606
Deaths	Low-middle SDI	Both	30-34 years	Neoplasms	Metabolic risks	Rate	2002	0.206005	0.392799	0.0787426
Deaths	Low-middle SDI	Both	30-34 years	Neoplasms	Metabolic risks	Rate	2003	0.203641	0.381591	0.0800215
Deaths	Low-middle SDI	Both	30-34 years	Neoplasms	Metabolic risks	Rate	2004	0.205653	0.380802	0.081474
Deaths	Low-middle SDI	Both	30-34 years	Neoplasms	Metabolic risks	Rate	2005	0.206296	0.37585	0.0821136
Deaths	Low-middle SDI	Both	30-34 years	Neoplasms	Metabolic risks	Rate	2006	0.20738	0.372955	0.0844415
Deaths	Low-middle SDI	Both	30-34 years	Neoplasms	Metabolic risks	Rate	2007	0.209391	0.370847	0.08663
Deaths	Low-middle SDI	Both	30-34 years	Neoplasms	Metabolic risks	Rate	2008	0.214112	0.375375	0.0910925
Deaths	Low-middle SDI	Both	30-34 years	Neoplasms	Metabolic risks	Rate	2009	0.217124	0.378169	0.0945701
Deaths	Low-middle SDI	Both	30-34 years	Neoplasms	Metabolic risks	Rate	2010	0.22114	0.382938	0.0972534
Deaths	Low-middle SDI	Both	30-34 years	Neoplasms	Metabolic risks	Rate	2011	0.22461	0.387078	0.0997409
Deaths	Low-middle SDI	Both	30-34 years	Neoplasms	Metabolic risks	Rate	2012	0.226391	0.389074	0.10263
Deaths	Low-middle SDI	Both	30-34 years	Neoplasms	Metabolic risks	Rate	2013	0.231935	0.397659	0.105709
Deaths	Low-middle SDI	Both	30-34 years	Neoplasms	Metabolic risks	Rate	2014	0.238976	0.407817	0.112033
Deaths	Low-middle SDI	Both	30-34 years	Neoplasms	Metabolic risks	Rate	2015	0.245264	0.414279	0.115296
Deaths	Low-middle SDI	Both	30-34 years	Neoplasms	Metabolic risks	Rate	2016	0.253723	0.426893	0.117833
Deaths	Low-middle SDI	Both	30-34 years	Neoplasms	Metabolic risks	Rate	2017	0.262998	0.436658	0.123283
Deaths	Low-middle SDI	Both	30-34 years	Neoplasms	Metabolic risks	Rate	2018	0.273863	0.460472	0.1312
Deaths	Low-middle SDI	Both	30-34 years	Neoplasms	Metabolic risks	Rate	2019	0.283351	0.478471	0.135607
Deaths	Low-middle SDI	Both	35-39 years	Neoplasms	Metabolic risks	Rate	1990	0.330163	0.66314	0.106628
Deaths	Low-middle SDI	Both	35-39 years	Neoplasms	Metabolic risks	Rate	1991	0.337534	0.671343	0.111849
Deaths	Low-middle SDI	Both	35-39 years	Neoplasms	Metabolic risks	Rate	1992	0.347441	0.681556	0.11404
Deaths	Low-middle SDI	Both	35-39 years	Neoplasms	Metabolic risks	Rate	1993	0.355405	0.688423	0.120433
Deaths	Low-middle SDI	Both	35-39 years	Neoplasms	Metabolic risks	Rate	1994	0.363196	0.700547	0.123742
Deaths	Low-middle SDI	Both	35-39 years	Neoplasms	Metabolic risks	Rate	1995	0.367786	0.715678	0.124123
Deaths	Low-middle SDI	Both	35-39 years	Neoplasms	Metabolic risks	Rate	1996	0.371029	0.717689	0.12792
Deaths	Low-middle SDI	Both	35-39 years	Neoplasms	Metabolic risks	Rate	1997	0.385125	0.736358	0.135148
Deaths	Low-middle SDI	Both	35-39 years	Neoplasms	Metabolic risks	Rate	1998	0.402157	0.765114	0.142102
Deaths	Low-middle SDI	Both	35-39 years	Neoplasms	Metabolic risks	Rate	1999	0.419336	0.791182	0.150515
Deaths	Low-middle SDI	Both	35-39 years	Neoplasms	Metabolic risks	Rate	2000	0.432127	0.807667	0.158527
Deaths	Low-middle SDI	Both	35-39 years	Neoplasms	Metabolic risks	Rate	2001	0.43887	0.821012	0.161883
Deaths	Low-middle SDI	Both	35-39 years	Neoplasms	Metabolic risks	Rate	2002	0.44265	0.818944	0.166188
Deaths	Low-middle SDI	Both	35-39 years	Neoplasms	Metabolic risks	Rate	2003	0.434533	0.789823	0.163456
Deaths	Low-middle SDI	Both	35-39 years	Neoplasms	Metabolic risks	Rate	2004	0.432067	0.787862	0.169044
Deaths	Low-middle SDI	Both	35-39 years	Neoplasms	Metabolic risks	Rate	2005	0.439804	0.78868	0.174082
Deaths	Low-middle SDI	Both	35-39 years	Neoplasms	Metabolic risks	Rate	2006	0.44651	0.798118	0.174225
Deaths	Low-middle SDI	Both	35-39 years	Neoplasms	Metabolic risks	Rate	2007	0.450227	0.805378	0.178495
Deaths	Low-middle SDI	Both	35-39 years	Neoplasms	Metabolic risks	Rate	2008	0.457462	0.810484	0.18702
Deaths	Low-middle SDI	Both	35-39 years	Neoplasms	Metabolic risks	Rate	2009	0.457454	0.794949	0.191137
Deaths	Low-middle SDI	Both	35-39 years	Neoplasms	Metabolic risks	Rate	2010	0.462143	0.798857	0.198377
Deaths	Low-middle SDI	Both	35-39 years	Neoplasms	Metabolic risks	Rate	2011	0.466903	0.804782	0.197621
Deaths	Low-middle SDI	Both	35-39 years	Neoplasms	Metabolic risks	Rate	2012	0.472709	0.813164	0.203869
Deaths	Low-middle SDI	Both	35-39 years	Neoplasms	Metabolic risks	Rate	2013	0.485542	0.835594	0.211562
Deaths	Low-middle SDI	Both	35-39 years	Neoplasms	Metabolic risks	Rate	2014	0.498088	0.860361	0.217492
Deaths	Low-middle SDI	Both	35-39 years	Neoplasms	Metabolic risks	Rate	2015	0.509938	0.87462	0.222826
Deaths	Low-middle SDI	Both	35-39 years	Neoplasms	Metabolic risks	Rate	2016	0.523976	0.903428	0.230166
Deaths	Low-middle SDI	Both	35-39 years	Neoplasms	Metabolic risks	Rate	2017	0.540017	0.938968	0.234724
Deaths	Low-middle SDI	Both	35-39 years	Neoplasms	Metabolic risks	Rate	2018	0.562194	0.966639	0.253886
Deaths	Low-middle SDI	Both	35-39 years	Neoplasms	Metabolic risks	Rate	2019	0.581803	1.00024	0.261752
Deaths	Low-middle SDI	Both	40-44 years	Neoplasms	Metabolic risks	Rate	1990	0.740475	1.44855	0.244313
Deaths	Low-middle SDI	Both	40-44 years	Neoplasms	Metabolic risks	Rate	1991	0.750286	1.44635	0.250076
Deaths	Low-middle SDI	Both	40-44 years	Neoplasms	Metabolic risks	Rate	1992	0.769065	1.47348	0.257478
Deaths	Low-middle SDI	Both	40-44 years	Neoplasms	Metabolic risks	Rate	1993	0.793926	1.50406	0.271537
Deaths	Low-middle SDI	Both	40-44 years	Neoplasms	Metabolic risks	Rate	1994	0.820167	1.57525	0.279879
Deaths	Low-middle SDI	Both	40-44 years	Neoplasms	Metabolic risks	Rate	1995	0.840361	1.61037	0.285559
Deaths	Low-middle SDI	Both	40-44 years	Neoplasms	Metabolic risks	Rate	1996	0.865407	1.65869	0.298444
Deaths	Low-middle SDI	Both	40-44 years	Neoplasms	Metabolic risks	Rate	1997	0.8942	1.68796	0.312629
Deaths	Low-middle SDI	Both	40-44 years	Neoplasms	Metabolic risks	Rate	1998	0.904861	1.6988	0.323661
Deaths	Low-middle SDI	Both	40-44 years	Neoplasms	Metabolic risks	Rate	1999	0.909482	1.71445	0.325302
Deaths	Low-middle SDI	Both	40-44 years	Neoplasms	Metabolic risks	Rate	2000	0.910082	1.68981	0.333024
Deaths	Low-middle SDI	Both	40-44 years	Neoplasms	Metabolic risks	Rate	2001	0.911586	1.69076	0.334965
Deaths	Low-middle SDI	Both	40-44 years	Neoplasms	Metabolic risks	Rate	2002	0.918092	1.69608	0.342707
Deaths	Low-middle SDI	Both	40-44 years	Neoplasms	Metabolic risks	Rate	2003	0.926339	1.6916	0.351199
Deaths	Low-middle SDI	Both	40-44 years	Neoplasms	Metabolic risks	Rate	2004	0.940669	1.71472	0.361427
Deaths	Low-middle SDI	Both	40-44 years	Neoplasms	Metabolic risks	Rate	2005	0.962428	1.73809	0.378311
Deaths	Low-middle SDI	Both	40-44 years	Neoplasms	Metabolic risks	Rate	2006	0.988248	1.78449	0.386017
Deaths	Low-middle SDI	Both	40-44 years	Neoplasms	Metabolic risks	Rate	2007	1.01376	1.81252	0.400264
Deaths	Low-middle SDI	Both	40-44 years	Neoplasms	Metabolic risks	Rate	2008	1.0357	1.84775	0.412774
Deaths	Low-middle SDI	Both	40-44 years	Neoplasms	Metabolic risks	Rate	2009	1.02112	1.82355	0.412439
Deaths	Low-middle SDI	Both	40-44 years	Neoplasms	Metabolic risks	Rate	2010	1.02278	1.80483	0.415062
Deaths	Low-middle SDI	Both	40-44 years	Neoplasms	Metabolic risks	Rate	2011	1.04024	1.83055	0.42477
Deaths	Low-middle SDI	Both	40-44 years	Neoplasms	Metabolic risks	Rate	2012	1.06521	1.85807	0.440672
Deaths	Low-middle SDI	Both	40-44 years	Neoplasms	Metabolic risks	Rate	2013	1.10092	1.93432	0.456275
Deaths	Low-middle SDI	Both	40-44 years	Neoplasms	Metabolic risks	Rate	2014	1.13233	1.99988	0.467902
Deaths	Low-middle SDI	Both	40-44 years	Neoplasms	Metabolic risks	Rate	2015	1.15722	2.02123	0.484675
Deaths	Low-middle SDI	Both	40-44 years	Neoplasms	Metabolic risks	Rate	2016	1.19794	2.12509	0.503102
Deaths	Low-middle SDI	Both	40-44 years	Neoplasms	Metabolic risks	Rate	2017	1.23746	2.15695	0.521762
Deaths	Low-middle SDI	Both	40-44 years	Neoplasms	Metabolic risks	Rate	2018	1.26813	2.22714	0.539614
Deaths	Low-middle SDI	Both	40-44 years	Neoplasms	Metabolic risks	Rate	2019	1.30712	2.33201	0.570708
Deaths	Low-middle SDI	Both	45-49 years	Neoplasms	Metabolic risks	Rate	1990	1.66223	3.14254	0.587419
Deaths	Low-middle SDI	Both	45-49 years	Neoplasms	Metabolic risks	Rate	1991	1.68809	3.21108	0.602565
Deaths	Low-middle SDI	Both	45-49 years	Neoplasms	Metabolic risks	Rate	1992	1.73276	3.27975	0.62094
Deaths	Low-middle SDI	Both	45-49 years	Neoplasms	Metabolic risks	Rate	1993	1.77678	3.32699	0.641766
Deaths	Low-middle SDI	Both	45-49 years	Neoplasms	Metabolic risks	Rate	1994	1.84336	3.44931	0.666629
Deaths	Low-middle SDI	Both	45-49 years	Neoplasms	Metabolic risks	Rate	1995	1.89204	3.57476	0.684092
Deaths	Low-middle SDI	Both	45-49 years	Neoplasms	Metabolic risks	Rate	1996	1.94369	3.64341	0.710745
Deaths	Low-middle SDI	Both	45-49 years	Neoplasms	Metabolic risks	Rate	1997	1.99356	3.73079	0.744569
Deaths	Low-middle SDI	Both	45-49 years	Neoplasms	Metabolic risks	Rate	1998	2.02697	3.72375	0.761655
Deaths	Low-middle SDI	Both	45-49 years	Neoplasms	Metabolic risks	Rate	1999	2.07812	3.85358	0.782561
Deaths	Low-middle SDI	Both	45-49 years	Neoplasms	Metabolic risks	Rate	2000	2.11559	3.87491	0.810573
Deaths	Low-middle SDI	Both	45-49 years	Neoplasms	Metabolic risks	Rate	2001	2.1294	3.90618	0.823851
Deaths	Low-middle SDI	Both	45-49 years	Neoplasms	Metabolic risks	Rate	2002	2.1532	3.95979	0.859377
Deaths	Low-middle SDI	Both	45-49 years	Neoplasms	Metabolic risks	Rate	2003	2.15525	3.91812	0.866775
Deaths	Low-middle SDI	Both	45-49 years	Neoplasms	Metabolic risks	Rate	2004	2.17364	3.96193	0.881201
Deaths	Low-middle SDI	Both	45-49 years	Neoplasms	Metabolic risks	Rate	2005	2.212	3.99262	0.910959
Deaths	Low-middle SDI	Both	45-49 years	Neoplasms	Metabolic risks	Rate	2006	2.23292	4.03416	0.921002
Deaths	Low-middle SDI	Both	45-49 years	Neoplasms	Metabolic risks	Rate	2007	2.25735	4.01319	0.942174
Deaths	Low-middle SDI	Both	45-49 years	Neoplasms	Metabolic risks	Rate	2008	2.31632	4.06218	0.975819
Deaths	Low-middle SDI	Both	45-49 years	Neoplasms	Metabolic risks	Rate	2009	2.37342	4.19372	1.00637
Deaths	Low-middle SDI	Both	45-49 years	Neoplasms	Metabolic risks	Rate	2010	2.4504	4.30776	1.03495
Deaths	Low-middle SDI	Both	45-49 years	Neoplasms	Metabolic risks	Rate	2011	2.51152	4.32961	1.06151
Deaths	Low-middle SDI	Both	45-49 years	Neoplasms	Metabolic risks	Rate	2012	2.57988	4.48199	1.11724
Deaths	Low-middle SDI	Both	45-49 years	Neoplasms	Metabolic risks	Rate	2013	2.64826	4.59788	1.14172
Deaths	Low-middle SDI	Both	45-49 years	Neoplasms	Metabolic risks	Rate	2014	2.67718	4.59434	1.15847
Deaths	Low-middle SDI	Both	45-49 years	Neoplasms	Metabolic risks	Rate	2015	2.74861	4.72931	1.19757
Deaths	Low-middle SDI	Both	45-49 years	Neoplasms	Metabolic risks	Rate	2016	2.81216	4.85409	1.2283
Deaths	Low-middle SDI	Both	45-49 years	Neoplasms	Metabolic risks	Rate	2017	2.85105	4.90756	1.26362
Deaths	Low-middle SDI	Both	45-49 years	Neoplasms	Metabolic risks	Rate	2018	2.92632	5.04653	1.30365
Deaths	Low-middle SDI	Both	45-49 years	Neoplasms	Metabolic risks	Rate	2019	3.03565	5.34276	1.3834
Deaths	Low-middle SDI	Both	50-54 years	Neoplasms	Metabolic risks	Rate	1990	4.67749	8.67399	1.84648
Deaths	Low-middle SDI	Both	50-54 years	Neoplasms	Metabolic risks	Rate	1991	4.75576	8.71296	1.89251
Deaths	Low-middle SDI	Both	50-54 years	Neoplasms	Metabolic risks	Rate	1992	4.85999	8.93265	1.94032
Deaths	Low-middle SDI	Both	50-54 years	Neoplasms	Metabolic risks	Rate	1993	4.97492	9.09507	1.9987
Deaths	Low-middle SDI	Both	50-54 years	Neoplasms	Metabolic risks	Rate	1994	5.11959	9.329	2.03649
Deaths	Low-middle SDI	Both	50-54 years	Neoplasms	Metabolic risks	Rate	1995	5.23278	9.45522	2.08996
Deaths	Low-middle SDI	Both	50-54 years	Neoplasms	Metabolic risks	Rate	1996	5.41843	9.84277	2.22121
Deaths	Low-middle SDI	Both	50-54 years	Neoplasms	Metabolic risks	Rate	1997	5.60317	10.1033	2.32393
Deaths	Low-middle SDI	Both	50-54 years	Neoplasms	Metabolic risks	Rate	1998	5.66906	10.1429	2.38684
Deaths	Low-middle SDI	Both	50-54 years	Neoplasms	Metabolic risks	Rate	1999	5.76197	10.2227	2.4862
Deaths	Low-middle SDI	Both	50-54 years	Neoplasms	Metabolic risks	Rate	2000	5.88529	10.2854	2.58641
Deaths	Low-middle SDI	Both	50-54 years	Neoplasms	Metabolic risks	Rate	2001	6.00711	10.4139	2.65413
Deaths	Low-middle SDI	Both	50-54 years	Neoplasms	Metabolic risks	Rate	2002	6.16039	10.618	2.79914
Deaths	Low-middle SDI	Both	50-54 years	Neoplasms	Metabolic risks	Rate	2003	6.31946	10.9059	2.92059
Deaths	Low-middle SDI	Both	50-54 years	Neoplasms	Metabolic risks	Rate	2004	6.39599	10.8906	2.9877
Deaths	Low-middle SDI	Both	50-54 years	Neoplasms	Metabolic risks	Rate	2005	6.57804	11.1715	3.11098
Deaths	Low-middle SDI	Both	50-54 years	Neoplasms	Metabolic risks	Rate	2006	6.72829	11.3766	3.20896
Deaths	Low-middle SDI	Both	50-54 years	Neoplasms	Metabolic risks	Rate	2007	6.91015	11.5345	3.35132
Deaths	Low-middle SDI	Both	50-54 years	Neoplasms	Metabolic risks	Rate	2008	7.08079	11.8332	3.48183
Deaths	Low-middle SDI	Both	50-54 years	Neoplasms	Metabolic risks	Rate	2009	7.18519	11.7862	3.6408
Deaths	Low-middle SDI	Both	50-54 years	Neoplasms	Metabolic risks	Rate	2010	7.38409	12.1681	3.73254
Deaths	Low-middle SDI	Both	50-54 years	Neoplasms	Metabolic risks	Rate	2011	7.55142	12.3674	3.85358
Deaths	Low-middle SDI	Both	50-54 years	Neoplasms	Metabolic risks	Rate	2012	7.73274	12.4886	3.98462
Deaths	Low-middle SDI	Both	50-54 years	Neoplasms	Metabolic risks	Rate	2013	8.08015	13.1262	4.14513
Deaths	Low-middle SDI	Both	50-54 years	Neoplasms	Metabolic risks	Rate	2014	8.47287	13.9147	4.37666
Deaths	Low-middle SDI	Both	50-54 years	Neoplasms	Metabolic risks	Rate	2015	8.83839	14.5109	4.59597
Deaths	Low-middle SDI	Both	50-54 years	Neoplasms	Metabolic risks	Rate	2016	9.00907	14.7237	4.67171
Deaths	Low-middle SDI	Both	50-54 years	Neoplasms	Metabolic risks	Rate	2017	9.10451	15.0118	4.74781
Deaths	Low-middle SDI	Both	50-54 years	Neoplasms	Metabolic risks	Rate	2018	9.27201	14.9242	4.79901
Deaths	Low-middle SDI	Both	50-54 years	Neoplasms	Metabolic risks	Rate	2019	9.53655	15.2608	5.02867
Deaths	Low-middle SDI	Both	55-59 years	Neoplasms	Metabolic risks	Rate	1990	7.15203	13.3166	2.76684
Deaths	Low-middle SDI	Both	55-59 years	Neoplasms	Metabolic risks	Rate	1991	7.31599	13.3777	2.80822
Deaths	Low-middle SDI	Both	55-59 years	Neoplasms	Metabolic risks	Rate	1992	7.50399	13.9216	2.95263
Deaths	Low-middle SDI	Both	55-59 years	Neoplasms	Metabolic risks	Rate	1993	7.70193	14.1342	3.02122
Deaths	Low-middle SDI	Both	55-59 years	Neoplasms	Metabolic risks	Rate	1994	7.86903	14.2941	3.13087
Deaths	Low-middle SDI	Both	55-59 years	Neoplasms	Metabolic risks	Rate	1995	8.00747	14.5908	3.19131
Deaths	Low-middle SDI	Both	55-59 years	Neoplasms	Metabolic risks	Rate	1996	8.18699	14.697	3.32243
Deaths	Low-middle SDI	Both	55-59 years	Neoplasms	Metabolic risks	Rate	1997	8.44734	15.0692	3.4616
Deaths	Low-middle SDI	Both	55-59 years	Neoplasms	Metabolic risks	Rate	1998	8.62821	15.4164	3.63177
Deaths	Low-middle SDI	Both	55-59 years	Neoplasms	Metabolic risks	Rate	1999	8.83074	15.7298	3.77184
Deaths	Low-middle SDI	Both	55-59 years	Neoplasms	Metabolic risks	Rate	2000	9.06268	15.9962	3.87831
Deaths	Low-middle SDI	Both	55-59 years	Neoplasms	Metabolic risks	Rate	2001	9.27716	16.2914	4.04106
Deaths	Low-middle SDI	Both	55-59 years	Neoplasms	Metabolic risks	Rate	2002	9.57592	16.7359	4.2527
Deaths	Low-middle SDI	Both	55-59 years	Neoplasms	Metabolic risks	Rate	2003	9.81618	16.8696	4.43635
Deaths	Low-middle SDI	Both	55-59 years	Neoplasms	Metabolic risks	Rate	2004	9.97477	17.0156	4.56839
Deaths	Low-middle SDI	Both	55-59 years	Neoplasms	Metabolic risks	Rate	2005	10.2759	17.4742	4.73366
Deaths	Low-middle SDI	Both	55-59 years	Neoplasms	Metabolic risks	Rate	2006	10.4778	17.718	4.89465
Deaths	Low-middle SDI	Both	55-59 years	Neoplasms	Metabolic risks	Rate	2007	10.7064	17.9114	5.06947
Deaths	Low-middle SDI	Both	55-59 years	Neoplasms	Metabolic risks	Rate	2008	10.9602	18.2495	5.23374
Deaths	Low-middle SDI	Both	55-59 years	Neoplasms	Metabolic risks	Rate	2009	11.1281	18.6012	5.4299
Deaths	Low-middle SDI	Both	55-59 years	Neoplasms	Metabolic risks	Rate	2010	11.4483	18.8989	5.5936
Deaths	Low-middle SDI	Both	55-59 years	Neoplasms	Metabolic risks	Rate	2011	11.8221	19.5159	5.84035
Deaths	Low-middle SDI	Both	55-59 years	Neoplasms	Metabolic risks	Rate	2012	12.2845	20.3158	6.03238
Deaths	Low-middle SDI	Both	55-59 years	Neoplasms	Metabolic risks	Rate	2013	12.6665	20.6731	6.36797
Deaths	Low-middle SDI	Both	55-59 years	Neoplasms	Metabolic risks	Rate	2014	13.1194	21.4829	6.63948
Deaths	Low-middle SDI	Both	55-59 years	Neoplasms	Metabolic risks	Rate	2015	13.7555	22.516	7.02277
Deaths	Low-middle SDI	Both	55-59 years	Neoplasms	Metabolic risks	Rate	2016	14.1446	23.1196	7.26515
Deaths	Low-middle SDI	Both	55-59 years	Neoplasms	Metabolic risks	Rate	2017	14.3325	23.5872	7.28754
Deaths	Low-middle SDI	Both	55-59 years	Neoplasms	Metabolic risks	Rate	2018	14.5801	23.7405	7.55815
Deaths	Low-middle SDI	Both	55-59 years	Neoplasms	Metabolic risks	Rate	2019	15.0342	24.3883	7.68037
Deaths	Low-middle SDI	Both	60-64 years	Neoplasms	Metabolic risks	Rate	1990	10.7492	19.683	4.07705
Deaths	Low-middle SDI	Both	60-64 years	Neoplasms	Metabolic risks	Rate	1991	10.9066	20.0712	4.19872
Deaths	Low-middle SDI	Both	60-64 years	Neoplasms	Metabolic risks	Rate	1992	11.1278	20.5786	4.38776
Deaths	Low-middle SDI	Both	60-64 years	Neoplasms	Metabolic risks	Rate	1993	11.3809	20.8587	4.5335
Deaths	Low-middle SDI	Both	60-64 years	Neoplasms	Metabolic risks	Rate	1994	11.6071	21.1049	4.63642
Deaths	Low-middle SDI	Both	60-64 years	Neoplasms	Metabolic risks	Rate	1995	11.7372	21.2578	4.70831
Deaths	Low-middle SDI	Both	60-64 years	Neoplasms	Metabolic risks	Rate	1996	11.9625	21.6686	4.8604
Deaths	Low-middle SDI	Both	60-64 years	Neoplasms	Metabolic risks	Rate	1997	12.4166	22.3739	5.07061
Deaths	Low-middle SDI	Both	60-64 years	Neoplasms	Metabolic risks	Rate	1998	12.7171	22.9498	5.23947
Deaths	Low-middle SDI	Both	60-64 years	Neoplasms	Metabolic risks	Rate	1999	12.7521	22.9305	5.27754
Deaths	Low-middle SDI	Both	60-64 years	Neoplasms	Metabolic risks	Rate	2000	12.9574	22.9869	5.44574
Deaths	Low-middle SDI	Both	60-64 years	Neoplasms	Metabolic risks	Rate	2001	13.2697	23.6391	5.55479
Deaths	Low-middle SDI	Both	60-64 years	Neoplasms	Metabolic risks	Rate	2002	13.7466	24.1699	5.91488
Deaths	Low-middle SDI	Both	60-64 years	Neoplasms	Metabolic risks	Rate	2003	14.2802	24.9028	6.22414
Deaths	Low-middle SDI	Both	60-64 years	Neoplasms	Metabolic risks	Rate	2004	14.5702	25.3958	6.4418
Deaths	Low-middle SDI	Both	60-64 years	Neoplasms	Metabolic risks	Rate	2005	14.9706	26.0974	6.64685
Deaths	Low-middle SDI	Both	60-64 years	Neoplasms	Metabolic risks	Rate	2006	15.3684	26.3969	6.86106
Deaths	Low-middle SDI	Both	60-64 years	Neoplasms	Metabolic risks	Rate	2007	15.8351	26.9699	7.19329
Deaths	Low-middle SDI	Both	60-64 years	Neoplasms	Metabolic risks	Rate	2008	16.2163	27.5465	7.37962
Deaths	Low-middle SDI	Both	60-64 years	Neoplasms	Metabolic risks	Rate	2009	16.4308	27.9254	7.61045
Deaths	Low-middle SDI	Both	60-64 years	Neoplasms	Metabolic risks	Rate	2010	16.8057	28.3779	7.80235
Deaths	Low-middle SDI	Both	60-64 years	Neoplasms	Metabolic risks	Rate	2011	17.3225	28.8127	8.08774
Deaths	Low-middle SDI	Both	60-64 years	Neoplasms	Metabolic risks	Rate	2012	17.9488	29.8525	8.53796
Deaths	Low-middle SDI	Both	60-64 years	Neoplasms	Metabolic risks	Rate	2013	18.3991	30.4434	8.84366
Deaths	Low-middle SDI	Both	60-64 years	Neoplasms	Metabolic risks	Rate	2014	18.9574	31.4327	9.35146
Deaths	Low-middle SDI	Both	60-64 years	Neoplasms	Metabolic risks	Rate	2015	19.8475	32.8231	9.76564
Deaths	Low-middle SDI	Both	60-64 years	Neoplasms	Metabolic risks	Rate	2016	20.4221	33.9731	10.0324
Deaths	Low-middle SDI	Both	60-64 years	Neoplasms	Metabolic risks	Rate	2017	20.8269	34.5275	10.4465
Deaths	Low-middle SDI	Both	60-64 years	Neoplasms	Metabolic risks	Rate	2018	21.4209	35.1957	10.7244
Deaths	Low-middle SDI	Both	60-64 years	Neoplasms	Metabolic risks	Rate	2019	22.2546	36.469	11.1115
Deaths	Low-middle SDI	Both	65-69 years	Neoplasms	Metabolic risks	Rate	1990	15.1279	28.1739	5.77881
Deaths	Low-middle SDI	Both	65-69 years	Neoplasms	Metabolic risks	Rate	1991	15.4542	28.6895	5.93936
Deaths	Low-middle SDI	Both	65-69 years	Neoplasms	Metabolic risks	Rate	1992	15.7985	29.3579	6.11623
Deaths	Low-middle SDI	Both	65-69 years	Neoplasms	Metabolic risks	Rate	1993	16.1429	29.8025	6.31686
Deaths	Low-middle SDI	Both	65-69 years	Neoplasms	Metabolic risks	Rate	1994	16.4101	30.1742	6.39253
Deaths	Low-middle SDI	Both	65-69 years	Neoplasms	Metabolic risks	Rate	1995	16.6329	30.5742	6.66256
Deaths	Low-middle SDI	Both	65-69 years	Neoplasms	Metabolic risks	Rate	1996	16.8813	30.6441	6.62093
Deaths	Low-middle SDI	Both	65-69 years	Neoplasms	Metabolic risks	Rate	1997	17.4666	31.4991	6.92617
Deaths	Low-middle SDI	Both	65-69 years	Neoplasms	Metabolic risks	Rate	1998	17.8974	32.4214	7.02702
Deaths	Low-middle SDI	Both	65-69 years	Neoplasms	Metabolic risks	Rate	1999	18.1009	32.2664	7.29914
Deaths	Low-middle SDI	Both	65-69 years	Neoplasms	Metabolic risks	Rate	2000	18.5338	32.8794	7.53461
Deaths	Low-middle SDI	Both	65-69 years	Neoplasms	Metabolic risks	Rate	2001	19.1346	33.9671	7.85198
Deaths	Low-middle SDI	Both	65-69 years	Neoplasms	Metabolic risks	Rate	2002	19.8077	35.325	8.21634
Deaths	Low-middle SDI	Both	65-69 years	Neoplasms	Metabolic risks	Rate	2003	20.3023	35.712	8.55659
Deaths	Low-middle SDI	Both	65-69 years	Neoplasms	Metabolic risks	Rate	2004	20.4949	35.89	8.60829
Deaths	Low-middle SDI	Both	65-69 years	Neoplasms	Metabolic risks	Rate	2005	21.1563	37.0718	8.95898
Deaths	Low-middle SDI	Both	65-69 years	Neoplasms	Metabolic risks	Rate	2006	21.7103	37.6208	9.48045
Deaths	Low-middle SDI	Both	65-69 years	Neoplasms	Metabolic risks	Rate	2007	22.1139	38.3877	9.57954
Deaths	Low-middle SDI	Both	65-69 years	Neoplasms	Metabolic risks	Rate	2008	22.6859	39.2122	9.82503
Deaths	Low-middle SDI	Both	65-69 years	Neoplasms	Metabolic risks	Rate	2009	23.3054	40.2348	10.3379
Deaths	Low-middle SDI	Both	65-69 years	Neoplasms	Metabolic risks	Rate	2010	24.0778	41.2556	10.667
Deaths	Low-middle SDI	Both	65-69 years	Neoplasms	Metabolic risks	Rate	2011	24.6936	42.2881	11.1011
Deaths	Low-middle SDI	Both	65-69 years	Neoplasms	Metabolic risks	Rate	2012	25.2239	43.2125	11.3841
Deaths	Low-middle SDI	Both	65-69 years	Neoplasms	Metabolic risks	Rate	2013	25.5334	43.4779	11.6288
Deaths	Low-middle SDI	Both	65-69 years	Neoplasms	Metabolic risks	Rate	2014	25.9505	43.9614	12.0684
Deaths	Low-middle SDI	Both	65-69 years	Neoplasms	Metabolic risks	Rate	2015	26.9825	45.3385	12.6327
Deaths	Low-middle SDI	Both	65-69 years	Neoplasms	Metabolic risks	Rate	2016	27.8006	46.9558	13.1795
Deaths	Low-middle SDI	Both	65-69 years	Neoplasms	Metabolic risks	Rate	2017	28.3658	47.5587	13.5607
Deaths	Low-middle SDI	Both	65-69 years	Neoplasms	Metabolic risks	Rate	2018	29.3033	48.9048	14.0137
Deaths	Low-middle SDI	Both	65-69 years	Neoplasms	Metabolic risks	Rate	2019	30.6849	51.1265	14.8712
Deaths	Low-middle SDI	Both	70-74 years	Neoplasms	Metabolic risks	Rate	1990	20.7049	38.9553	7.41689
Deaths	Low-middle SDI	Both	70-74 years	Neoplasms	Metabolic risks	Rate	1991	21.1135	39.5212	7.64592
Deaths	Low-middle SDI	Both	70-74 years	Neoplasms	Metabolic risks	Rate	1992	21.5989	40.1439	7.78127
Deaths	Low-middle SDI	Both	70-74 years	Neoplasms	Metabolic risks	Rate	1993	22.166	41.0218	8.15871
Deaths	Low-middle SDI	Both	70-74 years	Neoplasms	Metabolic risks	Rate	1994	22.5806	41.7514	8.35329
Deaths	Low-middle SDI	Both	70-74 years	Neoplasms	Metabolic risks	Rate	1995	22.9641	42.3084	8.52937
Deaths	Low-middle SDI	Both	70-74 years	Neoplasms	Metabolic risks	Rate	1996	23.4479	43.1591	8.73499
Deaths	Low-middle SDI	Both	70-74 years	Neoplasms	Metabolic risks	Rate	1997	24.2676	44.3834	9.26465
Deaths	Low-middle SDI	Both	70-74 years	Neoplasms	Metabolic risks	Rate	1998	24.8852	45.2914	9.49566
Deaths	Low-middle SDI	Both	70-74 years	Neoplasms	Metabolic risks	Rate	1999	25.1888	45.6423	9.75555
Deaths	Low-middle SDI	Both	70-74 years	Neoplasms	Metabolic risks	Rate	2000	25.8725	46.4384	10.2207
Deaths	Low-middle SDI	Both	70-74 years	Neoplasms	Metabolic risks	Rate	2001	26.7491	48.4307	10.4201
Deaths	Low-middle SDI	Both	70-74 years	Neoplasms	Metabolic risks	Rate	2002	27.5641	49.632	10.9053
Deaths	Low-middle SDI	Both	70-74 years	Neoplasms	Metabolic risks	Rate	2003	28.1098	50.4263	11.2933
Deaths	Low-middle SDI	Both	70-74 years	Neoplasms	Metabolic risks	Rate	2004	28.3591	50.394	11.4681
Deaths	Low-middle SDI	Both	70-74 years	Neoplasms	Metabolic risks	Rate	2005	29.2178	51.9726	12.0858
Deaths	Low-middle SDI	Both	70-74 years	Neoplasms	Metabolic risks	Rate	2006	29.859	52.7692	12.3351
Deaths	Low-middle SDI	Both	70-74 years	Neoplasms	Metabolic risks	Rate	2007	30.2724	53.559	12.5991
Deaths	Low-middle SDI	Both	70-74 years	Neoplasms	Metabolic risks	Rate	2008	30.8542	53.834	12.8351
[truncated: 521 more rows]

## Sheet: Global
measure	location	sex	cause	rei	metric	year	20-24 years	25-29 years	30-34 years	35-39 years	40-44 years	45-49 years	50-54 years	55-59 years	60-64 years	65-69 years	70-74 years	75-79 years	80-84 years	85+ years
Deaths	Global	Both	Neoplasms	Metabolic risks	Rate	1990	0.0887511	0.170045	0.324554	0.718863	1.60601	3.50576	10.3693	17.7809	29.1361	43.222	57.4001	77.2866	89.3854	113.619
Deaths	Global	Both	Neoplasms	Metabolic risks	Rate	1991	0.0898057	0.172429	0.329036	0.738061	1.64858	3.55684	10.4707	17.8595	29.282	43.5178	58.2564	77.2187	89.9306	113.658
Deaths	Global	Both	Neoplasms	Metabolic risks	Rate	1992	0.0912004	0.175302	0.336396	0.757795	1.70205	3.63506	10.6103	18.0505	29.4006	43.8792	59.5214	76.9627	90.7839	114.256
Deaths	Global	Both	Neoplasms	Metabolic risks	Rate	1993	0.0923708	0.177863	0.345938	0.77211	1.76759	3.73494	10.837	18.5561	29.7864	44.7374	61.3454	77.2081	92.4853	116.477
Deaths	Global	Both	Neoplasms	Metabolic risks	Rate	1994	0.0952582	0.186079	0.364854	0.781506	1.81807	3.89129	10.9229	18.8494	29.7639	45.0732	62.512	76.762	93.5757	117.952
Deaths	Global	Both	Neoplasms	Metabolic risks	Rate	1995	0.0967448	0.19181	0.379415	0.782769	1.85176	4.00786	10.9238	18.8831	29.5724	45.194	63.1723	77.5719	94.6194	120.408
Deaths	Global	Both	Neoplasms	Metabolic risks	Rate	1996	0.0970269	0.193475	0.387741	0.780091	1.86463	4.05425	10.9314	18.7701	29.3303	45.0176	63.3048	78.9485	95.1507	122.49
Deaths	Global	Both	Neoplasms	Metabolic risks	Rate	1997	0.0979547	0.195602	0.392528	0.782292	1.87169	4.08367	11.0128	18.67	29.2892	44.8696	63.5566	80.7436	95.4068	124.753
Deaths	Global	Both	Neoplasms	Metabolic risks	Rate	1998	0.0994781	0.199884	0.399505	0.792953	1.87179	4.14774	11.0851	18.5878	29.4172	44.8245	64.1264	83.0166	95.9768	128.023
Deaths	Global	Both	Neoplasms	Metabolic risks	Rate	1999	0.100683	0.20286	0.404701	0.8164	1.87182	4.22117	11.3283	18.7609	29.8374	44.9954	64.9379	85.4225	96.8708	131.981
Deaths	Global	Both	Neoplasms	Metabolic risks	Rate	2000	0.101153	0.20246	0.404472	0.832383	1.84673	4.25892	11.5482	18.8419	30.0468	45.0071	65.5117	86.7031	98.6963	134.58
Deaths	Global	Both	Neoplasms	Metabolic risks	Rate	2001	0.100458	0.200008	0.398954	0.829745	1.80963	4.22504	11.6461	18.8785	30.1683	45.0007	65.9669	87.5209	101.364	136.943
Deaths	Global	Both	Neoplasms	Metabolic risks	Rate	2002	0.0992225	0.193735	0.382663	0.812935	1.78849	4.14998	11.7576	19.2573	30.5839	45.613	66.7185	89.0917	105.305	140.1
Deaths	Global	Both	Neoplasms	Metabolic risks	Rate	2003	0.0984685	0.190282	0.376258	0.801839	1.76901	4.10886	11.8765	19.5931	30.9736	46.5588	67.4349	90.6892	109.118	142.082
Deaths	Global	Both	Neoplasms	Metabolic risks	Rate	2004	0.0985834	0.190014	0.373345	0.795458	1.77422	4.0894	11.9189	19.8294	31.0222	46.9804	67.5639	91.4544	111.723	142.979
Deaths	Global	Both	Neoplasms	Metabolic risks	Rate	2005	0.099032	0.190792	0.367961	0.793338	1.7981	4.06531	12.0116	20.2607	31.1784	47.3838	67.9088	92.5706	113.487	145.962
Deaths	Global	Both	Neoplasms	Metabolic risks	Rate	2006	0.0996502	0.190882	0.362345	0.789817	1.82289	3.99267	11.9523	20.2943	31.1163	47.0854	67.3938	92.4773	113.496	148.443
Deaths	Global	Both	Neoplasms	Metabolic risks	Rate	2007	0.101191	0.192591	0.363301	0.790725	1.84931	3.97998	11.9418	20.3784	31.5401	47.2037	67.4416	92.847	114.282	152.065
Deaths	Global	Both	Neoplasms	Metabolic risks	Rate	2008	0.103479	0.197876	0.372278	0.799733	1.85924	4.05895	11.9608	20.517	32.108	47.6914	68.0123	93.6174	115.786	155.758
Deaths	Global	Both	Neoplasms	Metabolic risks	Rate	2009	0.105283	0.204066	0.38191	0.797158	1.82415	4.1428	11.8437	20.4139	32.5348	48.0384	68.3232	93.6887	116.204	157.662
Deaths	Global	Both	Neoplasms	Metabolic risks	Rate	2010	0.106676	0.208106	0.386508	0.793529	1.81298	4.18306	11.7978	20.3672	32.9386	48.3087	68.5784	93.2504	116.325	158.521
Deaths	Global	Both	Neoplasms	Metabolic risks	Rate	2011	0.106507	0.209753	0.383893	0.781307	1.79204	4.18096	11.7392	20.4162	33.0505	48.3456	68.4274	92.5011	115.693	159.264
Deaths	Global	Both	Neoplasms	Metabolic risks	Rate	2012	0.105576	0.211173	0.382152	0.775635	1.7823	4.18475	11.7147	20.5511	33.0898	48.583	68.3998	91.8436	114.779	159.898
Deaths	Global	Both	Neoplasms	Metabolic risks	Rate	2013	0.106303	0.215031	0.388974	0.786145	1.80089	4.1912	11.7307	20.5615	33.0977	48.5702	68.3953	91.5001	114.367	160.05
Deaths	Global	Both	Neoplasms	Metabolic risks	Rate	2014	0.108155	0.217987	0.398784	0.804967	1.83389	4.15636	11.8104	20.657	33.1599	48.6117	68.2843	91.463	114.246	159.66
Deaths	Global	Both	Neoplasms	Metabolic risks	Rate	2015	0.109359	0.220294	0.40646	0.819017	1.84944	4.16113	11.9175	20.9354	33.4171	49.3072	68.6845	91.8208	113.797	160.13
Deaths	Global	Both	Neoplasms	Metabolic risks	Rate	2016	0.111022	0.223651	0.41797	0.831197	1.86993	4.17419	11.8986	20.9622	33.4893	49.3776	68.7921	91.3124	112.525	158.671
Deaths	Global	Both	Neoplasms	Metabolic risks	Rate	2017	0.113328	0.226819	0.433585	0.854033	1.90326	4.16938	11.8909	20.8618	33.4216	49.067	69.2143	90.862	111.961	156.287
Deaths	Global	Both	Neoplasms	Metabolic risks	Rate	2018	0.116156	0.230732	0.450483	0.884464	1.94288	4.20661	12.0227	20.9363	33.7616	49.4553	70.3868	92.3337	113.801	157.278
Deaths	Global	Both	Neoplasms	Metabolic risks	Rate	2019	0.118001	0.232653	0.460468	0.907161	1.97575	4.29828	12.2264	21.1809	34.2877	50.3975	71.8313	94.2125	115.763	160.094

## Sheet: High SDI
measure	location	sex	cause	rei	metric	year	20-24 years	25-29 years	30-34 years	35-39 years	40-44 years	45-49 years	50-54 years	55-59 years	60-64 years	65-69 years	70-74 years	75-79 years	80-84 years	85+ years
Deaths	High SDI	Both	Neoplasms	Metabolic risks	Rate	1990	0.110821	0.191609	0.30073	0.587603	1.49152	4.22	14.2549	26.5861	45.0458	67.8491	91.5201	115.35	131.933	158.252
Deaths	High SDI	Both	Neoplasms	Metabolic risks	Rate	1991	0.114371	0.195812	0.306966	0.597906	1.50799	4.21228	14.2155	26.2873	44.9398	67.0864	91.275	114.915	130.765	156.762
Deaths	High SDI	Both	Neoplasms	Metabolic risks	Rate	1992	0.117373	0.198501	0.31311	0.611138	1.53713	4.1648	14.2075	26.0086	44.7149	66.6034	91.4251	114.501	129.926	156.335
Deaths	High SDI	Both	Neoplasms	Metabolic risks	Rate	1993	0.120718	0.202154	0.321299	0.625763	1.57292	4.14095	14.389	26.1149	44.8523	66.993	92.7144	114.862	130.613	158.318
Deaths	High SDI	Both	Neoplasms	Metabolic risks	Rate	1994	0.124423	0.206224	0.326511	0.629194	1.60188	4.13399	14.4789	26.0534	44.5558	67.0455	93.121	114.116	130.988	158.978
Deaths	High SDI	Both	Neoplasms	Metabolic risks	Rate	1995	0.127233	0.208498	0.328267	0.633671	1.63565	4.18229	14.7006	26.1103	44.4988	67.6622	93.6308	115.302	132.991	161.521
Deaths	High SDI	Both	Neoplasms	Metabolic risks	Rate	1996	0.129464	0.209844	0.330894	0.640514	1.6582	4.22697	14.7331	25.9568	44.0375	67.5273	93.0468	116.409	134.317	163.431
Deaths	High SDI	Both	Neoplasms	Metabolic risks	Rate	1997	0.132273	0.210784	0.335236	0.654531	1.69795	4.30406	14.5917	25.9438	43.5396	67.2503	92.7755	117.726	135.504	165.345
Deaths	High SDI	Both	Neoplasms	Metabolic risks	Rate	1998	0.135816	0.211216	0.336362	0.665624	1.73867	4.42798	14.4483	26.1466	43.5956	67.4078	93.7076	120.483	137.438	169.258
Deaths	High SDI	Both	Neoplasms	Metabolic risks	Rate	1999	0.139386	0.212734	0.338147	0.678902	1.77043	4.55477	14.4165	26.3793	43.8458	67.4884	94.7971	123.576	139.495	174.756
Deaths	High SDI	Both	Neoplasms	Metabolic risks	Rate	2000	0.142371	0.214985	0.343084	0.693322	1.80664	4.66872	14.4224	26.6274	43.7126	66.9591	95.1997	124.693	141.494	178.699
Deaths	High SDI	Both	Neoplasms	Metabolic risks	Rate	2001	0.144516	0.217679	0.347522	0.707595	1.81568	4.74585	14.4552	26.7948	43.5668	66.4087	95.3826	124.748	143.843	181.684
Deaths	High SDI	Both	Neoplasms	Metabolic risks	Rate	2002	0.146613	0.22032	0.350405	0.707981	1.82197	4.782	14.5525	26.6707	43.8217	66.3979	95.904	126.241	147.592	185.85
Deaths	High SDI	Both	Neoplasms	Metabolic risks	Rate	2003	0.148782	0.225443	0.355388	0.716679	1.82928	4.81591	14.703	26.4515	44.227	66.679	96.0616	127.717	151.283	187.845
Deaths	High SDI	Both	Neoplasms	Metabolic risks	Rate	2004	0.150025	0.229212	0.358489	0.719136	1.81811	4.79069	14.7027	26.0202	44.0647	66.4704	95.2322	128.276	153.265	188.785
Deaths	High SDI	Both	Neoplasms	Metabolic risks	Rate	2005	0.152569	0.235093	0.366093	0.721913	1.81938	4.80438	14.8138	26.0052	44.559	66.5331	95.0836	129.683	154.797	192.318
Deaths	High SDI	Both	Neoplasms	Metabolic risks	Rate	2006	0.154655	0.240031	0.371387	0.725045	1.82127	4.79297	14.8304	26.0165	44.8407	66.5179	94.4875	130.477	155.04	195.982
Deaths	High SDI	Both	Neoplasms	Metabolic risks	Rate	2007	0.156437	0.244659	0.378849	0.73306	1.81267	4.78395	14.8439	26.2273	44.8717	67.2563	94.7837	131.65	156.713	201.008
Deaths	High SDI	Both	Neoplasms	Metabolic risks	Rate	2008	0.156346	0.249136	0.3891	0.745002	1.81708	4.79061	14.9118	26.5536	44.8281	68.2402	95.8589	132.725	159.158	205.981
Deaths	High SDI	Both	Neoplasms	Metabolic risks	Rate	2009	0.155756	0.252628	0.398868	0.754022	1.81625	4.78135	14.9289	26.8762	44.6185	68.6774	96.4425	132.311	160.011	208.119
Deaths	High SDI	Both	Neoplasms	Metabolic risks	Rate	2010	0.154169	0.252676	0.401733	0.753874	1.78985	4.70773	14.7464	26.856	44.1836	68.926	96.0706	130.514	159.254	208.458
Deaths	High SDI	Both	Neoplasms	Metabolic risks	Rate	2011	0.152563	0.252501	0.403311	0.75735	1.7729	4.64609	14.6219	26.9335	44.1447	69.2764	96.0136	129.231	159.261	210.628
Deaths	High SDI	Both	Neoplasms	Metabolic risks	Rate	2012	0.148543	0.251065	0.402114	0.760854	1.76079	4.55655	14.396	26.9074	44.2137	68.822	96.0963	128.207	159.358	213.554
Deaths	High SDI	Both	Neoplasms	Metabolic risks	Rate	2013	0.145851	0.250108	0.406448	0.776523	1.76253	4.50939	14.2268	26.8837	44.577	68.1166	96.6014	127.864	158.871	215.022
Deaths	High SDI	Both	Neoplasms	Metabolic risks	Rate	2014	0.145763	0.251735	0.415852	0.794488	1.77194	4.44638	14.0673	26.7387	44.8937	67.2376	96.4255	127.425	157.339	215.199
Deaths	High SDI	Both	Neoplasms	Metabolic risks	Rate	2015	0.146321	0.253039	0.427087	0.814359	1.79406	4.41255	13.9466	26.6955	45.2098	66.9829	97.3572	127.414	156.718	216.496
Deaths	High SDI	Both	Neoplasms	Metabolic risks	Rate	2016	0.148019	0.256381	0.439732	0.831028	1.83515	4.3951	13.8972	26.6315	45.467	66.7806	98.0596	126.536	155.808	215.189
Deaths	High SDI	Both	Neoplasms	Metabolic risks	Rate	2017	0.146368	0.255571	0.445901	0.836691	1.87549	4.39879	13.8188	26.4029	45.6215	66.5807	97.7517	125.766	156.052	211.605
Deaths	High SDI	Both	Neoplasms	Metabolic risks	Rate	2018	0.144348	0.249508	0.440801	0.834496	1.9106	4.4629	13.9007	26.4893	46.177	67.7432	98.9317	128.567	159.773	213.356
Deaths	High SDI	Both	Neoplasms	Metabolic risks	Rate	2019	0.14593	0.244787	0.435616	0.847639	1.94147	4.54058	13.9875	26.8024	46.5179	69.6179	100.27	131.689	163.471	218.474

## Sheet: High-middle SDI
measure	location	sex	cause	rei	metric	year	20-24 years	25-29 years	30-34 years	35-39 years	40-44 years	45-49 years	50-54 years	55-59 years	60-64 years	65-69 years	70-74 years	75-79 years	80-84 years	85+ years
Deaths	High-middle SDI	Both	Neoplasms	Metabolic risks	Rate	1990	0.119621	0.226039	0.433243	0.967971	2.1583	4.75271	14.1439	23.734	37.8524	53.6264	67.6607	85.022	90.4773	105.455
Deaths	High-middle SDI	Both	Neoplasms	Metabolic risks	Rate	1991	0.121486	0.229996	0.444328	0.999343	2.23036	4.86958	14.3986	24.036	38.3845	54.7242	69.302	86.3882	92.3781	107.767
Deaths	High-middle SDI	Both	Neoplasms	Metabolic risks	Rate	1992	0.123554	0.23389	0.458267	1.03474	2.32158	5.02736	14.7567	24.5818	38.9891	55.9241	71.5656	87.4273	94.8146	109.631
Deaths	High-middle SDI	Both	Neoplasms	Metabolic risks	Rate	1993	0.125716	0.23912	0.475275	1.07334	2.43608	5.22914	15.3617	25.9074	40.2104	58.0494	74.5578	89.3623	98.1787	113.262
Deaths	High-middle SDI	Both	Neoplasms	Metabolic risks	Rate	1994	0.130274	0.250866	0.501079	1.10231	2.51199	5.46419	15.4788	26.8442	40.6055	59.1109	76.6968	89.5922	100.674	116.157
Deaths	High-middle SDI	Both	Neoplasms	Metabolic risks	Rate	1995	0.133245	0.259471	0.51687	1.11126	2.52932	5.54852	15.1694	26.826	40.1315	59.0833	77.5408	90.1892	102.098	119.382
Deaths	High-middle SDI	Both	Neoplasms	Metabolic risks	Rate	1996	0.133225	0.259839	0.520436	1.09895	2.48702	5.47047	14.7365	26.2096	39.3875	58.4785	77.7172	91.248	103.389	121.77
Deaths	High-middle SDI	Both	Neoplasms	Metabolic risks	Rate	1997	0.132617	0.259272	0.519006	1.08498	2.44731	5.37951	14.5129	25.5423	38.9794	58.0197	77.953	93.1303	104.355	125.299
Deaths	High-middle SDI	Both	Neoplasms	Metabolic risks	Rate	1998	0.133703	0.264138	0.524637	1.07938	2.43162	5.36852	14.3931	24.9024	38.8045	57.5882	78.2707	95.3013	105.492	129.32
Deaths	High-middle SDI	Both	Neoplasms	Metabolic risks	Rate	1999	0.136006	0.269428	0.532272	1.10212	2.453	5.45326	14.7472	25.1187	39.7926	58.2328	79.6453	98.3481	106.528	133.702
Deaths	High-middle SDI	Both	Neoplasms	Metabolic risks	Rate	2000	0.13583	0.267417	0.529898	1.11025	2.42404	5.47383	14.9906	24.982	40.2797	58.3205	80.3991	99.6345	107.941	136.062
Deaths	High-middle SDI	Both	Neoplasms	Metabolic risks	Rate	2001	0.133107	0.261169	0.51702	1.0865	2.37131	5.38204	15.0741	24.7866	40.5998	58.2991	81.099	100.987	110.796	139.958
Deaths	High-middle SDI	Both	Neoplasms	Metabolic risks	Rate	2002	0.128374	0.247673	0.48778	1.04322	2.32605	5.24154	15.218	25.1747	41.3182	59.25	82.6156	103.254	115.613	145.193
Deaths	High-middle SDI	Both	Neoplasms	Metabolic risks	Rate	2003	0.124947	0.240994	0.475247	1.01903	2.27039	5.19122	15.3365	25.6629	41.783	61.0313	84.4056	106.047	120.769	149.834
Deaths	High-middle SDI	Both	Neoplasms	Metabolic risks	Rate	2004	0.123373	0.241378	0.472671	1.012	2.26715	5.19942	15.356	25.9496	41.6733	61.9991	85.2979	107.378	124.3	150.599
Deaths	High-middle SDI	Both	Neoplasms	Metabolic risks	Rate	2005	0.12286	0.243706	0.468988	1.0162	2.30939	5.22604	15.5038	26.6582	41.6803	63.0165	86.2823	109.364	126.497	153.456
Deaths	High-middle SDI	Both	Neoplasms	Metabolic risks	Rate	2006	0.122449	0.243498	0.462009	1.01289	2.33306	5.09524	15.1874	26.3912	40.8693	62.1161	85.1159	108.864	126.068	155.277
Deaths	High-middle SDI	Both	Neoplasms	Metabolic risks	Rate	2007	0.124146	0.247276	0.467882	1.0201	2.37697	5.07708	15.0884	26.4068	41.045	62.1499	84.9514	109.895	126.981	158.799
Deaths	High-middle SDI	Both	Neoplasms	Metabolic risks	Rate	2008	0.127037	0.255193	0.486055	1.03587	2.39702	5.19317	15.0974	26.5098	41.6531	62.628	85.4544	111.505	128.813	162.257
Deaths	High-middle SDI	Both	Neoplasms	Metabolic risks	Rate	2009	0.128867	0.26324	0.504275	1.02872	2.33794	5.25494	14.7542	25.9897	41.9362	62.4994	85.4713	112.48	129.71	164.19
Deaths	High-middle SDI	Both	Neoplasms	Metabolic risks	Rate	2010	0.130649	0.26733	0.515057	1.02314	2.32177	5.26709	14.6317	25.7485	42.5351	62.4016	86.0699	112.937	131.485	165.518
Deaths	High-middle SDI	Both	Neoplasms	Metabolic risks	Rate	2011	0.129444	0.26589	0.506861	0.994135	2.26486	5.18255	14.3743	25.4421	42.2685	61.5455	85.1965	111.741	131.044	165.634
Deaths	High-middle SDI	Both	Neoplasms	Metabolic risks	Rate	2012	0.127843	0.266089	0.500605	0.977937	2.2233	5.12976	14.2204	25.3774	41.943	61.0185	84.5524	110.201	130.097	164.942
Deaths	High-middle SDI	Both	Neoplasms	Metabolic risks	Rate	2013	0.129588	0.270352	0.508767	0.988535	2.22485	5.07705	13.9832	25.1397	41.417	60.2839	83.4869	108.235	128.948	163.042
Deaths	High-middle SDI	Both	Neoplasms	Metabolic risks	Rate	2014	0.133689	0.273467	0.522032	1.02178	2.26782	5.00462	13.8616	25.136	41.0518	59.913	82.8811	107.354	128.877	161.908
Deaths	High-middle SDI	Both	Neoplasms	Metabolic risks	Rate	2015	0.136828	0.276663	0.531229	1.05116	2.29667	5.0141	13.9059	25.4941	41.1284	60.8071	83.1431	108.033	128.591	163.465
Deaths	High-middle SDI	Both	Neoplasms	Metabolic risks	Rate	2016	0.139382	0.27945	0.54224	1.06574	2.3073	4.99418	13.687	25.263	40.7286	60.5598	82.4523	107.358	126.432	162.748
Deaths	High-middle SDI	Both	Neoplasms	Metabolic risks	Rate	2017	0.143653	0.28334	0.56284	1.10084	2.33957	4.93711	13.5127	24.8311	40.1209	59.676	82.0743	106.358	124.383	161.469
Deaths	High-middle SDI	Both	Neoplasms	Metabolic risks	Rate	2018	0.150478	0.291872	0.59169	1.15408	2.40903	4.97426	13.6279	24.7181	40.1651	59.3432	82.5528	107.012	125.066	162.342
Deaths	High-middle SDI	Both	Neoplasms	Metabolic risks	Rate	2019	0.155886	0.29892	0.608391	1.19013	2.46871	5.08497	13.8512	24.7137	40.5963	59.7123	83.1318	108.142	125.795	164.551

## Sheet: Middle SDI
measure	location	sex	cause	rei	metric	year	20-24 years	25-29 years	30-34 years	35-39 years	40-44 years	45-49 years	50-54 years	55-59 years	60-64 years	65-69 years	70-74 years	75-79 years	80-84 years	85+ years
Deaths	Middle SDI	Both	Neoplasms	Metabolic risks	Rate	1990	0.103779	0.200407	0.410284	0.931779	1.99822	3.71309	8.95013	14.2845	20.9075	28.8914	38.7398	48.302	52.5995	66.4318
Deaths	Middle SDI	Both	Neoplasms	Metabolic risks	Rate	1991	0.104452	0.201919	0.413651	0.951345	2.05044	3.79285	9.08557	14.5613	21.2996	29.6272	39.7879	49.1252	54.1971	67.5676
Deaths	Middle SDI	Both	Neoplasms	Metabolic risks	Rate	1992	0.106082	0.205556	0.421686	0.970347	2.10785	3.89267	9.27343	14.8509	21.6829	30.3093	40.8035	50.1608	55.9529	69.0942
Deaths	Middle SDI	Both	Neoplasms	Metabolic risks	Rate	1993	0.107158	0.20775	0.430589	0.977034	2.17272	3.9987	9.45742	15.1718	22.1278	31.0535	41.9154	51.4446	57.7368	70.6904
Deaths	Middle SDI	Both	Neoplasms	Metabolic risks	Rate	1994	0.111598	0.220895	0.46024	0.986073	2.22938	4.21226	9.62885	15.2266	22.3424	31.4798	42.8433	52.3114	58.9885	72.5074
Deaths	Middle SDI	Both	Neoplasms	Metabolic risks	Rate	1995	0.113851	0.230519	0.485139	0.987443	2.27674	4.39146	9.7685	15.2445	22.5255	31.9289	43.6978	53.4674	59.8657	74.4871
Deaths	Middle SDI	Both	Neoplasms	Metabolic risks	Rate	1996	0.114889	0.234526	0.500037	0.989978	2.30892	4.51383	10.0356	15.4962	22.8847	32.5861	44.7199	55.293	61.1889	77.19
Deaths	Middle SDI	Both	Neoplasms	Metabolic risks	Rate	1997	0.117217	0.239772	0.507811	0.992778	2.31829	4.58794	10.3008	15.7537	23.3046	33.2379	45.7951	56.8291	62.514	78.8758
Deaths	Middle SDI	Both	Neoplasms	Metabolic risks	Rate	1998	0.119829	0.247983	0.520211	1.00932	2.30949	4.68459	10.5177	15.9348	23.6761	33.9168	46.9011	58.2799	63.9461	80.439
Deaths	Middle SDI	Both	Neoplasms	Metabolic risks	Rate	1999	0.120928	0.252127	0.528176	1.04064	2.28852	4.73638	10.8153	16.1954	24.0001	34.5043	48.031	59.6332	65.6078	82.0568
Deaths	Middle SDI	Both	Neoplasms	Metabolic risks	Rate	2000	0.121472	0.251714	0.527236	1.06145	2.22853	4.74267	11.0614	16.4297	24.3087	35.2173	49.5617	61.4847	68.0038	83.9787
Deaths	Middle SDI	Both	Neoplasms	Metabolic risks	Rate	2001	0.120726	0.249233	0.520106	1.05408	2.15851	4.64153	11.1599	16.5448	24.4666	35.6838	50.7337	63.1532	70.5578	85.9188
Deaths	Middle SDI	Both	Neoplasms	Metabolic risks	Rate	2002	0.119657	0.241354	0.4963	1.02933	2.12304	4.48295	11.2954	17.1086	25.0296	36.7067	52.0259	65.2727	73.4423	88.1412
Deaths	Middle SDI	Both	Neoplasms	Metabolic risks	Rate	2003	0.11912	0.236019	0.487068	1.01403	2.08901	4.38392	11.4228	17.545	25.6125	37.894	53.4249	67.364	76.0732	90.285
Deaths	Middle SDI	Both	Neoplasms	Metabolic risks	Rate	2004	0.119624	0.234248	0.479963	1.00316	2.09625	4.34133	11.544	18.0159	26.0835	38.5945	54.7109	69.3719	78.9362	93.1945
Deaths	Middle SDI	Both	Neoplasms	Metabolic risks	Rate	2005	0.119926	0.232709	0.466303	0.99225	2.11744	4.24261	11.5959	18.3673	26.327	38.7978	55.4487	70.8317	81.1262	95.819
Deaths	Middle SDI	Both	Neoplasms	Metabolic risks	Rate	2006	0.120765	0.231124	0.45517	0.983463	2.1548	4.13744	11.5695	18.5242	26.5473	38.5273	55.4888	71.0631	81.5858	96.69
Deaths	Middle SDI	Both	Neoplasms	Metabolic risks	Rate	2007	0.122978	0.232216	0.453683	0.980026	2.19021	4.12028	11.5238	18.647	27.0477	38.5081	55.6048	71.4918	82.4457	98.2484
Deaths	Middle SDI	Both	Neoplasms	Metabolic risks	Rate	2008	0.12691	0.240361	0.465361	0.991537	2.19561	4.25046	11.4778	18.7801	27.8336	39.1392	56.0673	72.7416	84.1758	100.731
Deaths	Middle SDI	Both	Neoplasms	Metabolic risks	Rate	2009	0.130753	0.251187	0.480423	0.990428	2.14934	4.4334	11.3598	18.6987	28.629	40.1007	56.5993	74.0152	85.9473	103.196
Deaths	Middle SDI	Both	Neoplasms	Metabolic risks	Rate	2010	0.133616	0.257883	0.486673	0.986519	2.14646	4.53799	11.366	18.7144	29.0738	40.9385	57.2577	74.912	87.8898	105.562
Deaths	Middle SDI	Both	Neoplasms	Metabolic risks	Rate	2011	0.134103	0.261519	0.48295	0.971568	2.12812	4.58989	11.4156	18.8525	29.3167	41.4641	57.4368	75.1898	87.7541	106.25
Deaths	Middle SDI	Both	Neoplasms	Metabolic risks	Rate	2012	0.134194	0.265309	0.482192	0.967269	2.12319	4.64441	11.5225	19.0945	29.5365	41.9942	57.6638	75.4015	86.8905	106.551
Deaths	Middle SDI	Both	Neoplasms	Metabolic risks	Rate	2013	0.136738	0.271204	0.492829	0.983396	2.16009	4.68854	11.6628	19.1376	29.6942	42.2662	58.0219	75.9556	87.82	107.794
Deaths	Middle SDI	Both	Neoplasms	Metabolic risks	Rate	2014	0.140607	0.274716	0.506303	1.0101	2.21432	4.6621	11.8588	19.3114	29.8663	42.6212	58.4554	76.6387	89.373	108.394
Deaths	Middle SDI	Both	Neoplasms	Metabolic risks	Rate	2015	0.143449	0.278081	0.514836	1.02342	2.22928	4.65954	12.0212	19.646	30.1208	43.1012	58.9459	77.0181	89.2508	108.54
Deaths	Middle SDI	Both	Neoplasms	Metabolic risks	Rate	2016	0.148	0.285025	0.530461	1.03827	2.25432	4.69414	12.0769	19.814	30.1681	43.1792	59.2089	76.6879	88.4618	107.927
Deaths	Middle SDI	Both	Neoplasms	Metabolic risks	Rate	2017	0.154455	0.292098	0.553688	1.07456	2.30466	4.70553	12.1788	19.9428	30.1472	43.1519	59.7726	76.7956	88.3283	107.707
Deaths	Middle SDI	Both	Neoplasms	Metabolic risks	Rate	2018	0.160149	0.300071	0.579089	1.12118	2.35764	4.73117	12.3658	20.1253	30.5031	43.7065	60.959	78.203	89.8805	109.712
Deaths	Middle SDI	Both	Neoplasms	Metabolic risks	Rate	2019	0.163346	0.305173	0.593394	1.14962	2.39201	4.84361	12.6367	20.5052	31.1731	44.7327	62.6712	80.1522	91.924	112.543

## Sheet: Low-middle SDI
measure	location	sex	cause	rei	metric	year	20-24 years	25-29 years	30-34 years	35-39 years	40-44 years	45-49 years	50-54 years	55-59 years	60-64 years	65-69 years	70-74 years	75-79 years	80-84 years	85+ years
Deaths	Low-middle SDI	Both	Neoplasms	Metabolic risks	Rate	1990	0.0433873	0.0831031	0.15226	0.330163	0.740475	1.66223	4.67749	7.15203	10.7492	15.1279	20.7049	26.5333	29.4251	34.7108
Deaths	Low-middle SDI	Both	Neoplasms	Metabolic risks	Rate	1991	0.0440174	0.0849289	0.155529	0.337534	0.750286	1.68809	4.75576	7.31599	10.9066	15.4542	21.1135	27.0672	29.9997	35.137
Deaths	Low-middle SDI	Both	Neoplasms	Metabolic risks	Rate	1992	0.0449727	0.0873598	0.160065	0.347441	0.769065	1.73276	4.85999	7.50399	11.1278	15.7985	21.5989	27.6673	30.7313	35.8102
Deaths	Low-middle SDI	Both	Neoplasms	Metabolic risks	Rate	1993	0.0459294	0.0894718	0.165644	0.355405	0.793926	1.77678	4.97492	7.70193	11.3809	16.1429	22.166	28.3295	31.7721	36.8485
Deaths	Low-middle SDI	Both	Neoplasms	Metabolic risks	Rate	1994	0.0472161	0.0937018	0.174772	0.363196	0.820167	1.84336	5.11959	7.86903	11.6071	16.4101	22.5806	28.7611	32.6371	37.7778
Deaths	Low-middle SDI	Both	Neoplasms	Metabolic risks	Rate	1995	0.0479002	0.096689	0.182956	0.367786	0.840361	1.89204	5.23278	8.00747	11.7372	16.6329	22.9641	29.2367	33.3645	38.4914
Deaths	Low-middle SDI	Both	Neoplasms	Metabolic risks	Rate	1996	0.0483624	0.0987825	0.189854	0.371029	0.865407	1.94369	5.41843	8.18699	11.9625	16.8813	23.4479	29.8581	34.0662	39.152
Deaths	Low-middle SDI	Both	Neoplasms	Metabolic risks	Rate	1997	0.0498582	0.10217	0.197269	0.385125	0.8942	1.99356	5.60317	8.44734	12.4166	17.4666	24.2676	30.8833	35.1195	40.2819
Deaths	Low-middle SDI	Both	Neoplasms	Metabolic risks	Rate	1998	0.0513862	0.105762	0.203816	0.402157	0.904861	2.02697	5.66906	8.62821	12.7171	17.8974	24.8852	31.7799	36.1845	41.7525
Deaths	Low-middle SDI	Both	Neoplasms	Metabolic risks	Rate	1999	0.0524579	0.108924	0.208254	0.419336	0.909482	2.07812	5.76197	8.83074	12.7521	18.1009	25.1888	32.3867	37.0011	43.0139
Deaths	Low-middle SDI	Both	Neoplasms	Metabolic risks	Rate	2000	0.0534674	0.111052	0.211408	0.432127	0.910082	2.11559	5.88529	9.06268	12.9574	18.5338	25.8725	33.4181	38.0658	44.4006
Deaths	Low-middle SDI	Both	Neoplasms	Metabolic risks	Rate	2001	0.0537146	0.111469	0.211727	0.43887	0.911586	2.1294	6.00711	9.27716	13.2697	19.1346	26.7491	34.6131	39.3217	45.9613
Deaths	Low-middle SDI	Both	Neoplasms	Metabolic risks	Rate	2002	0.0537107	0.109775	0.206005	0.44265	0.918092	2.1532	6.16039	9.57592	13.7466	19.8077	27.5641	35.8195	41.0052	47.8683
Deaths	Low-middle SDI	Both	Neoplasms	Metabolic risks	Rate	2003	0.0534867	0.108109	0.203641	0.434533	0.926339	2.15525	6.31946	9.81618	14.2802	20.3023	28.1098	36.5684	42.184	49.3447
Deaths	Low-middle SDI	Both	Neoplasms	Metabolic risks	Rate	2004	0.0542697	0.109164	0.205653	0.432067	0.940669	2.17364	6.39599	9.97477	14.5702	20.4949	28.3591	36.9341	42.9416	50.4399
Deaths	Low-middle SDI	Both	Neoplasms	Metabolic risks	Rate	2005	0.055391	0.111306	0.206296	0.439804	0.962428	2.212	6.57804	10.2759	14.9706	21.1563	29.2178	38.0206	44.3997	51.9564
Deaths	Low-middle SDI	Both	Neoplasms	Metabolic risks	Rate	2006	0.0564363	0.112944	0.20738	0.44651	0.988248	2.23292	6.72829	10.4778	15.3684	21.7103	29.859	38.8484	45.6243	53.1938
Deaths	Low-middle SDI	Both	Neoplasms	Metabolic risks	Rate	2007	0.0574797	0.113907	0.209391	0.450227	1.01376	2.25735	6.91015	10.7064	15.8351	22.1139	30.2724	39.2827	46.3896	54.458
Deaths	Low-middle SDI	Both	Neoplasms	Metabolic risks	Rate	2008	0.0589617	0.116403	0.214112	0.457462	1.0357	2.31632	7.08079	10.9602	16.2163	22.6859	30.8542	40.018	47.3353	55.8926
Deaths	Low-middle SDI	Both	Neoplasms	Metabolic risks	Rate	2009	0.060009	0.119554	0.217124	0.457454	1.02112	2.37342	7.18519	11.1281	16.4308	23.3054	31.1776	39.976	46.8413	56.2448
Deaths	Low-middle SDI	Both	Neoplasms	Metabolic risks	Rate	2010	0.061697	0.124186	0.22114	0.462143	1.02278	2.4504	7.38409	11.4483	16.8057	24.0778	31.6659	40.0219	46.4082	56.2909
Deaths	Low-middle SDI	Both	Neoplasms	Metabolic risks	Rate	2011	0.0632826	0.126905	0.22461	0.466903	1.04024	2.51152	7.55142	11.8221	17.3225	24.6936	32.4066	40.6352	46.7044	56.3712
Deaths	Low-middle SDI	Both	Neoplasms	Metabolic risks	Rate	2012	0.0642953	0.127345	0.226391	0.472709	1.06521	2.57988	7.73274	12.2845	17.9488	25.2239	33.445	41.3549	47.4901	56.6422
Deaths	Low-middle SDI	Both	Neoplasms	Metabolic risks	Rate	2013	0.0658178	0.130841	0.231935	0.485542	1.10092	2.64826	8.08015	12.6665	18.3991	25.5334	34.3156	42.7219	50.2669	59.6598
Deaths	Low-middle SDI	Both	Neoplasms	Metabolic risks	Rate	2014	0.0679145	0.13462	0.238976	0.498088	1.13233	2.67718	8.47287	13.1194	18.9574	25.9505	34.7516	44.0838	53.2608	61.9686
Deaths	Low-middle SDI	Both	Neoplasms	Metabolic risks	Rate	2015	0.0695438	0.136973	0.245264	0.509938	1.15722	2.74861	8.83839	13.7555	19.8475	26.9825	35.7363	45.142	54.1289	62.03
Deaths	Low-middle SDI	Both	Neoplasms	Metabolic risks	Rate	2016	0.0707722	0.139384	0.253723	0.523976	1.19794	2.81216	9.00907	14.1446	20.4221	27.8006	36.9149	45.821	54.5139	61.8316
Deaths	Low-middle SDI	Both	Neoplasms	Metabolic risks	Rate	2017	0.072376	0.143487	0.262998	0.540017	1.23746	2.85105	9.10451	14.3325	20.8269	28.3658	37.9282	46.7376	55.5946	62.299
Deaths	Low-middle SDI	Both	Neoplasms	Metabolic risks	Rate	2018	0.0755277	0.149816	0.273863	0.562194	1.26813	2.92632	9.27201	14.5801	21.4209	29.3033	39.0656	48.5829	57.6549	64.5154
Deaths	Low-middle SDI	Both	Neoplasms	Metabolic risks	Rate	2019	0.0776812	0.153944	0.283351	0.581803	1.30712	3.03565	9.53655	15.0342	22.2546	30.6849	40.844	50.6186	59.6689	66.702

## Sheet: Low SDI
measure	location	sex	cause	rei	metric	year	20-24 years	25-29 years	30-34 years	35-39 years	40-44 years	45-49 years	50-54 years	55-59 years	60-64 years	65-69 years	70-74 years	75-79 years	80-84 years	85+ years
Deaths	Low SDI	Both	Neoplasms	Metabolic risks	Rate	1990	0.0319971	0.0643762	0.115184	0.248902	0.642192	1.52298	4.4664	6.86528	10.3118	14.5978	19.781	25.2078	28.906	30.7578
Deaths	Low SDI	Both	Neoplasms	Metabolic risks	Rate	1991	0.0329007	0.0656988	0.117629	0.251514	0.649436	1.54532	4.5057	6.94711	10.3823	14.7396	19.9637	25.4516	29.2271	30.9746
Deaths	Low SDI	Both	Neoplasms	Metabolic risks	Rate	1992	0.0340184	0.0673098	0.120078	0.255461	0.660565	1.57649	4.56798	7.03203	10.4774	14.8892	20.1634	25.766	29.6493	31.3299
Deaths	Low SDI	Both	Neoplasms	Metabolic risks	Rate	1993	0.0346464	0.0686352	0.122181	0.258374	0.669406	1.60559	4.62691	7.11356	10.5936	15.0301	20.3863	26.0704	30.1567	31.7172
Deaths	Low SDI	Both	Neoplasms	Metabolic risks	Rate	1994	0.0348096	0.0698938	0.124283	0.261915	0.678962	1.64194	4.71756	7.21737	10.7362	15.1828	20.5717	26.2945	30.573	31.9854
Deaths	Low SDI	Both	Neoplasms	Metabolic risks	Rate	1995	0.0350041	0.0711136	0.126201	0.265421	0.693208	1.65987	4.81073	7.35046	10.8834	15.3653	20.7708	26.5462	31.0182	32.3357
Deaths	Low SDI	Both	Neoplasms	Metabolic risks	Rate	1996	0.0352694	0.0722219	0.128378	0.26825	0.703319	1.69104	4.93167	7.46505	11.0683	15.5455	20.9944	26.8503	31.4959	32.8863
Deaths	Low SDI	Both	Neoplasms	Metabolic risks	Rate	1997	0.0356253	0.0734378	0.130901	0.274868	0.715983	1.72014	5.02961	7.60416	11.3039	15.8112	21.4001	27.3346	32.1453	33.7475
Deaths	Low SDI	Both	Neoplasms	Metabolic risks	Rate	1998	0.0361234	0.0747754	0.133851	0.282978	0.728353	1.74627	5.12897	7.76613	11.5595	16.1362	21.8311	27.8579	32.7734	34.5762
Deaths	Low SDI	Both	Neoplasms	Metabolic risks	Rate	1999	0.0366285	0.0760022	0.136883	0.289757	0.736865	1.77228	5.21931	7.92597	11.6894	16.3575	22.124	28.1559	33.2196	35.1917
Deaths	Low SDI	Both	Neoplasms	Metabolic risks	Rate	2000	0.036937	0.0766145	0.139203	0.294766	0.744914	1.80235	5.27945	8.08592	11.8914	16.7086	22.5749	28.9302	34.0827	36.029
Deaths	Low SDI	Both	Neoplasms	Metabolic risks	Rate	2001	0.0372933	0.0770217	0.140972	0.299398	0.753238	1.81971	5.38311	8.29024	12.1683	17.1881	23.1757	29.3465	34.6762	36.7035
Deaths	Low SDI	Both	Neoplasms	Metabolic risks	Rate	2002	0.0376796	0.0775695	0.142411	0.306018	0.764994	1.84804	5.48661	8.49732	12.4925	17.6342	23.7541	30.327	35.741	37.7202
Deaths	Low SDI	Both	Neoplasms	Metabolic risks	Rate	2003	0.0384861	0.0791803	0.145804	0.314233	0.783342	1.88307	5.62496	8.75265	12.9487	18.1781	24.4644	30.7418	36.4547	38.9601
Deaths	Low SDI	Both	Neoplasms	Metabolic risks	Rate	2004	0.0394823	0.0805764	0.148865	0.321126	0.798478	1.91692	5.727	8.9729	13.3243	18.5584	25.0214	31.2829	37.102	39.6417
Deaths	Low SDI	Both	Neoplasms	Metabolic risks	Rate	2005	0.0400572	0.0815666	0.150049	0.328672	0.811494	1.9395	5.83938	9.11493	13.6104	18.9952	25.6367	31.9158	37.8493	40.4929
Deaths	Low SDI	Both	Neoplasms	Metabolic risks	Rate	2006	0.0402526	0.082085	0.150549	0.333652	0.82114	1.94724	5.90486	9.19483	13.8428	19.3089	26.0955	32.6609	38.5855	41.1664
Deaths	Low SDI	Both	Neoplasms	Metabolic risks	Rate	2007	0.0405902	0.0828948	0.151732	0.339175	0.838281	1.9706	6.00114	9.34484	14.1736	19.6858	26.5604	32.9166	38.9313	41.7883
Deaths	Low SDI	Both	Neoplasms	Metabolic risks	Rate	2008	0.041149	0.0842893	0.153201	0.344602	0.851558	1.99483	6.07824	9.47196	14.4128	20.0004	27.0283	33.8375	39.6453	42.5769
Deaths	Low SDI	Both	Neoplasms	Metabolic risks	Rate	2009	0.0415871	0.0855976	0.154658	0.348325	0.86739	2.03554	6.19786	9.6691	14.7211	20.5203	27.5771	34.2741	39.7298	42.9863
Deaths	Low SDI	Both	Neoplasms	Metabolic risks	Rate	2010	0.0421997	0.0871059	0.156682	0.352661	0.883712	2.08018	6.31094	9.88115	14.9031	20.9905	27.974	34.6016	39.7118	43.3729
Deaths	Low SDI	Both	Neoplasms	Metabolic risks	Rate	2011	0.043033	0.0887198	0.159535	0.356454	0.903349	2.12132	6.43308	10.1215	15.1765	21.4387	28.5496	35.2135	40.2513	44.2238
Deaths	Low SDI	Both	Neoplasms	Metabolic risks	Rate	2012	0.0437638	0.090041	0.162636	0.359781	0.930135	2.17883	6.60963	10.4301	15.6647	22.044	29.4144	36.0707	41.1139	44.8088
Deaths	Low SDI	Both	Neoplasms	Metabolic risks	Rate	2013	0.0450954	0.0928789	0.167126	0.366261	0.959176	2.24597	6.85153	10.7424	16.123	22.6331	30.2868	37.0293	42.3666	46.1144
Deaths	Low SDI	Both	Neoplasms	Metabolic risks	Rate	2014	0.046121	0.0948959	0.170778	0.36935	0.977984	2.29731	7.11738	11.0842	16.5716	23.0906	30.7717	37.5515	43.4064	46.442
Deaths	Low SDI	Both	Neoplasms	Metabolic risks	Rate	2015	0.0470776	0.0970346	0.174744	0.374479	0.987452	2.34795	7.29857	11.3534	17.0496	23.5046	31.2929	38.3098	44.3413	46.6878
Deaths	Low SDI	Both	Neoplasms	Metabolic risks	Rate	2016	0.0480859	0.100091	0.179971	0.382568	0.999755	2.40236	7.44611	11.5813	17.437	23.8799	32.0243	38.6251	44.8248	46.6901
Deaths	Low SDI	Both	Neoplasms	Metabolic risks	Rate	2017	0.0492704	0.10322	0.185765	0.392074	1.01449	2.45751	7.61364	11.8261	17.782	24.3597	32.6866	39.3339	45.5942	47.2108
Deaths	Low SDI	Both	Neoplasms	Metabolic risks	Rate	2018	0.0506035	0.106211	0.191141	0.40165	1.02932	2.51377	7.8266	12.1588	18.2838	25.1307	33.5999	40.4936	46.9907	48.9722
Deaths	Low SDI	Both	Neoplasms	Metabolic risks	Rate	2019	0.0513686	0.108214	0.19563	0.410735	1.0474	2.56652	8.03063	12.4844	18.7705	25.8861	34.5937	41.6627	48.4447	50.6522
