# Supplementary material for: Emerging patterns and trends in global cancer burden attributable to metabolic factors, based on the Global Burden of Disease Study 2019
Source: Front Oncol. 2023 Jan 19;13:1032749. doi: 10.3389/fonc.2023.1032749 (PMC9893408; doi:10.3389/fonc.2023.1032749)
Supplement: Supplementary file 6 [file DataSheet_6.zip › Raw data/Figure4-C.xlsx]

## Sheet: 1
measure	location	sex	age	cause	rei	metric	year	val	upper	lower
Deaths	Andean Latin America	Both	20-24 years	Neoplasms	Metabolic risks	Number	1990	6.54049	13.0823	1.98934
Deaths	Andean Latin America	Both	20-24 years	Neoplasms	Metabolic risks	Number	2019	17.9252	30.7535	8.66604
Deaths	Andean Latin America	Both	25-29 years	Neoplasms	Metabolic risks	Number	1990	9.2409	16.6313	4.06511
Deaths	Andean Latin America	Both	25-29 years	Neoplasms	Metabolic risks	Number	2019	25.7838	42.0883	13.9355
Deaths	Andean Latin America	Both	30-34 years	Neoplasms	Metabolic risks	Number	1990	10.8085	18.4339	5.227
Deaths	Andean Latin America	Both	30-34 years	Neoplasms	Metabolic risks	Number	2019	31.681	50.0995	17.0942
Deaths	Andean Latin America	Both	35-39 years	Neoplasms	Metabolic risks	Number	1990	16.0559	25.6067	8.43979
Deaths	Andean Latin America	Both	35-39 years	Neoplasms	Metabolic risks	Number	2019	43.1934	68.6351	23.7354
Deaths	Andean Latin America	Both	40-44 years	Neoplasms	Metabolic risks	Number	1990	24.6134	38.4006	13.5846
Deaths	Andean Latin America	Both	40-44 years	Neoplasms	Metabolic risks	Number	2019	69.0984	107.717	37.8835
Deaths	Andean Latin America	Both	45-49 years	Neoplasms	Metabolic risks	Number	1990	45.1085	68.7542	25.6694
Deaths	Andean Latin America	Both	45-49 years	Neoplasms	Metabolic risks	Number	2019	126.324	199.108	71.4877
Deaths	Andean Latin America	Both	50-54 years	Neoplasms	Metabolic risks	Number	1990	106.414	159.779	63.0999
Deaths	Andean Latin America	Both	50-54 years	Neoplasms	Metabolic risks	Number	2019	335.818	500.669	199.325
Deaths	Andean Latin America	Both	55-59 years	Neoplasms	Metabolic risks	Number	1990	140.734	209.725	82.0306
Deaths	Andean Latin America	Both	55-59 years	Neoplasms	Metabolic risks	Number	2019	475.861	719.928	281.562
Deaths	Andean Latin America	Both	60-64 years	Neoplasms	Metabolic risks	Number	1990	182.297	274.63	102.643
Deaths	Andean Latin America	Both	60-64 years	Neoplasms	Metabolic risks	Number	2019	632.098	952.038	381.251
Deaths	Andean Latin America	Both	65-69 years	Neoplasms	Metabolic risks	Number	1990	187.041	290.752	102.537
Deaths	Andean Latin America	Both	65-69 years	Neoplasms	Metabolic risks	Number	2019	745.959	1144.86	434.777
Deaths	Andean Latin America	Both	70-74 years	Neoplasms	Metabolic risks	Number	1990	165.068	268.295	80.6055
Deaths	Andean Latin America	Both	70-74 years	Neoplasms	Metabolic risks	Number	2019	773.858	1228.6	426.988
Deaths	Andean Latin America	Both	75-79 years	Neoplasms	Metabolic risks	Number	1990	138.213	237.596	62.5172
Deaths	Andean Latin America	Both	75-79 years	Neoplasms	Metabolic risks	Number	2019	694.098	1142.75	352.625
Deaths	Andean Latin America	Both	80-84 years	Neoplasms	Metabolic risks	Number	1990	85.9947	154.587	32.4382
Deaths	Andean Latin America	Both	80-84 years	Neoplasms	Metabolic risks	Number	2019	520.623	894.29	263.621
Deaths	Andean Latin America	Both	85+ years	Neoplasms	Metabolic risks	Number	1990	82.1137	146.284	31.6899
Deaths	Andean Latin America	Both	85+ years	Neoplasms	Metabolic risks	Number	2019	619.634	1059.79	308.612
Deaths	Australasia	Both	20-24 years	Neoplasms	Metabolic risks	Number	1990	2.1455	3.84251	0.873604
Deaths	Australasia	Both	20-24 years	Neoplasms	Metabolic risks	Number	2019	3.09686	4.68629	1.78409
Deaths	Australasia	Both	25-29 years	Neoplasms	Metabolic risks	Number	1990	3.50234	5.80126	1.7673
Deaths	Australasia	Both	25-29 years	Neoplasms	Metabolic risks	Number	2019	5.61241	8.42924	3.36589
Deaths	Australasia	Both	30-34 years	Neoplasms	Metabolic risks	Number	1990	4.15229	7.11218	1.98052
Deaths	Australasia	Both	30-34 years	Neoplasms	Metabolic risks	Number	2019	9.23472	13.8641	5.46533
Deaths	Australasia	Both	35-39 years	Neoplasms	Metabolic risks	Number	1990	5.73462	10.2172	2.09398
Deaths	Australasia	Both	35-39 years	Neoplasms	Metabolic risks	Number	2019	14.6591	22.4251	8.27092
Deaths	Australasia	Both	40-44 years	Neoplasms	Metabolic risks	Number	1990	14.5869	25.4931	6.3132
Deaths	Australasia	Both	40-44 years	Neoplasms	Metabolic risks	Number	2019	30.9835	46.7924	17.2723
Deaths	Australasia	Both	45-49 years	Neoplasms	Metabolic risks	Number	1990	37.5603	58.9017	19.8587
Deaths	Australasia	Both	45-49 years	Neoplasms	Metabolic risks	Number	2019	76.6407	113.516	43.9722
Deaths	Australasia	Both	50-54 years	Neoplasms	Metabolic risks	Number	1990	136.478	200.242	79.0438
Deaths	Australasia	Both	50-54 years	Neoplasms	Metabolic risks	Number	2019	240.295	339.849	151.179
Deaths	Australasia	Both	55-59 years	Neoplasms	Metabolic risks	Number	1990	205.274	307.32	116.949
Deaths	Australasia	Both	55-59 years	Neoplasms	Metabolic risks	Number	2019	422.204	607.162	264.414
Deaths	Australasia	Both	60-64 years	Neoplasms	Metabolic risks	Number	1990	336.175	507.019	188.271
Deaths	Australasia	Both	60-64 years	Neoplasms	Metabolic risks	Number	2019	607.593	887.944	372.5
Deaths	Australasia	Both	65-69 years	Neoplasms	Metabolic risks	Number	1990	424.353	662.12	222.647
Deaths	Australasia	Both	65-69 years	Neoplasms	Metabolic risks	Number	2019	839.999	1239.55	501.605
Deaths	Australasia	Both	70-74 years	Neoplasms	Metabolic risks	Number	1990	446.401	703.123	243.109
Deaths	Australasia	Both	70-74 years	Neoplasms	Metabolic risks	Number	2019	1091.72	1674.98	615.552
Deaths	Australasia	Both	75-79 years	Neoplasms	Metabolic risks	Number	1990	455.397	743.825	229.528
Deaths	Australasia	Both	75-79 years	Neoplasms	Metabolic risks	Number	2019	1080.59	1702.15	588.231
Deaths	Australasia	Both	80-84 years	Neoplasms	Metabolic risks	Number	1990	330.07	554.406	156.898
Deaths	Australasia	Both	80-84 years	Neoplasms	Metabolic risks	Number	2019	937.311	1538.2	493.153
Deaths	Australasia	Both	85+ years	Neoplasms	Metabolic risks	Number	1990	267.952	452.128	128.843
Deaths	Australasia	Both	85+ years	Neoplasms	Metabolic risks	Number	2019	1328.86	2148.38	715.55
Deaths	Caribbean	Both	20-24 years	Neoplasms	Metabolic risks	Number	1990	6.40624	11.3526	2.77734
Deaths	Caribbean	Both	20-24 years	Neoplasms	Metabolic risks	Number	2019	8.75442	14.7661	4.5947
Deaths	Caribbean	Both	25-29 years	Neoplasms	Metabolic risks	Number	1990	10.4787	16.8649	5.47227
Deaths	Caribbean	Both	25-29 years	Neoplasms	Metabolic risks	Number	2019	15.6347	24.4921	8.80055
Deaths	Caribbean	Both	30-34 years	Neoplasms	Metabolic risks	Number	1990	12.4279	19.6016	6.75892
Deaths	Caribbean	Both	30-34 years	Neoplasms	Metabolic risks	Number	2019	23.454	36.5386	12.9823
Deaths	Caribbean	Both	35-39 years	Neoplasms	Metabolic risks	Number	1990	20.1327	32.1403	10.8329
Deaths	Caribbean	Both	35-39 years	Neoplasms	Metabolic risks	Number	2019	37.4271	62.5843	19.8938
Deaths	Caribbean	Both	40-44 years	Neoplasms	Metabolic risks	Number	1990	35.5643	57.3003	18.5028
Deaths	Caribbean	Both	40-44 years	Neoplasms	Metabolic risks	Number	2019	72.5594	122.075	37.682
Deaths	Caribbean	Both	45-49 years	Neoplasms	Metabolic risks	Number	1990	68.1714	112.176	36.0877
Deaths	Caribbean	Both	45-49 years	Neoplasms	Metabolic risks	Number	2019	159.515	266.466	81.5609
Deaths	Caribbean	Both	50-54 years	Neoplasms	Metabolic risks	Number	1990	165.129	256.939	91.3251
Deaths	Caribbean	Both	50-54 years	Neoplasms	Metabolic risks	Number	2019	451.666	703.72	258.357
Deaths	Caribbean	Both	55-59 years	Neoplasms	Metabolic risks	Number	1990	223.561	349.462	119.778
Deaths	Caribbean	Both	55-59 years	Neoplasms	Metabolic risks	Number	2019	680.875	1075.48	380.86
Deaths	Caribbean	Both	60-64 years	Neoplasms	Metabolic risks	Number	1990	305.415	485.056	163.48
Deaths	Caribbean	Both	60-64 years	Neoplasms	Metabolic risks	Number	2019	838.826	1341.43	473.423
Deaths	Caribbean	Both	65-69 years	Neoplasms	Metabolic risks	Number	1990	351.949	567.992	179.624
Deaths	Caribbean	Both	65-69 years	Neoplasms	Metabolic risks	Number	2019	957.245	1547.52	519.987
Deaths	Caribbean	Both	70-74 years	Neoplasms	Metabolic risks	Number	1990	377.325	615.165	186.458
Deaths	Caribbean	Both	70-74 years	Neoplasms	Metabolic risks	Number	2019	1033.31	1699.36	535.616
Deaths	Caribbean	Both	75-79 years	Neoplasms	Metabolic risks	Number	1990	370.379	624.078	174.164
Deaths	Caribbean	Both	75-79 years	Neoplasms	Metabolic risks	Number	2019	933.774	1569.32	468.99
Deaths	Caribbean	Both	80-84 years	Neoplasms	Metabolic risks	Number	1990	270.436	474.242	113.978
Deaths	Caribbean	Both	80-84 years	Neoplasms	Metabolic risks	Number	2019	726.696	1235.79	336.787
Deaths	Caribbean	Both	85+ years	Neoplasms	Metabolic risks	Number	1990	217.906	382.599	90.1912
Deaths	Caribbean	Both	85+ years	Neoplasms	Metabolic risks	Number	2019	868.456	1495.63	403.735
Deaths	Central Asia	Both	20-24 years	Neoplasms	Metabolic risks	Number	1990	10.1264	21.5364	3.02347
Deaths	Central Asia	Both	20-24 years	Neoplasms	Metabolic risks	Number	2019	19.3644	32.4795	9.85004
Deaths	Central Asia	Both	25-29 years	Neoplasms	Metabolic risks	Number	1990	20.7461	37.0076	9.27584
Deaths	Central Asia	Both	25-29 years	Neoplasms	Metabolic risks	Number	2019	39.4992	60.4252	23.1936
Deaths	Central Asia	Both	30-34 years	Neoplasms	Metabolic risks	Number	1990	25.5077	42.0006	12.5051
Deaths	Central Asia	Both	30-34 years	Neoplasms	Metabolic risks	Number	2019	56.4918	84.7552	32.8401
Deaths	Central Asia	Both	35-39 years	Neoplasms	Metabolic risks	Number	1990	39.2106	64.2587	18.6665
Deaths	Central Asia	Both	35-39 years	Neoplasms	Metabolic risks	Number	2019	85.3116	128.792	48.6626
Deaths	Central Asia	Both	40-44 years	Neoplasms	Metabolic risks	Number	1990	60.9408	97.8679	30.0492
Deaths	Central Asia	Both	40-44 years	Neoplasms	Metabolic risks	Number	2019	153.084	234.215	87.2146
Deaths	Central Asia	Both	45-49 years	Neoplasms	Metabolic risks	Number	1990	129.014	208.223	66.5901
Deaths	Central Asia	Both	45-49 years	Neoplasms	Metabolic risks	Number	2019	310.25	481.006	171.369
Deaths	Central Asia	Both	50-54 years	Neoplasms	Metabolic risks	Number	1990	551.96	843.842	318.455
Deaths	Central Asia	Both	50-54 years	Neoplasms	Metabolic risks	Number	2019	842.103	1243.37	496.347
Deaths	Central Asia	Both	55-59 years	Neoplasms	Metabolic risks	Number	1990	636.927	981.736	352.095
Deaths	Central Asia	Both	55-59 years	Neoplasms	Metabolic risks	Number	2019	1385.71	2064.17	810.255
Deaths	Central Asia	Both	60-64 years	Neoplasms	Metabolic risks	Number	1990	933.625	1453.32	522.511
Deaths	Central Asia	Both	60-64 years	Neoplasms	Metabolic risks	Number	2019	1664.03	2492.79	956.701
Deaths	Central Asia	Both	65-69 years	Neoplasms	Metabolic risks	Number	1990	695.183	1091.06	383.008
Deaths	Central Asia	Both	65-69 years	Neoplasms	Metabolic risks	Number	2019	1488.66	2277.42	856.976
Deaths	Central Asia	Both	70-74 years	Neoplasms	Metabolic risks	Number	1990	511.347	790.108	283.662
Deaths	Central Asia	Both	70-74 years	Neoplasms	Metabolic risks	Number	2019	960.026	1478.11	540.017
Deaths	Central Asia	Both	75-79 years	Neoplasms	Metabolic risks	Number	1990	458.837	727.582	239.927
Deaths	Central Asia	Both	75-79 years	Neoplasms	Metabolic risks	Number	2019	806.671	1254.59	441.822
Deaths	Central Asia	Both	80-84 years	Neoplasms	Metabolic risks	Number	1990	250.471	398.808	127.378
Deaths	Central Asia	Both	80-84 years	Neoplasms	Metabolic risks	Number	2019	603.409	949.677	316.429
Deaths	Central Asia	Both	85+ years	Neoplasms	Metabolic risks	Number	1990	156.047	250.687	76.9558
Deaths	Central Asia	Both	85+ years	Neoplasms	Metabolic risks	Number	2019	286.606	457.03	152.204
Deaths	Central Europe	Both	20-24 years	Neoplasms	Metabolic risks	Number	1990	9.3951	19.4264	2.80772
Deaths	Central Europe	Both	20-24 years	Neoplasms	Metabolic risks	Number	2019	7.4842	13.3164	3.29509
Deaths	Central Europe	Both	25-29 years	Neoplasms	Metabolic risks	Number	1990	18.447	32.4038	8.3463
Deaths	Central Europe	Both	25-29 years	Neoplasms	Metabolic risks	Number	2019	18.919	29.6861	10.4222
Deaths	Central Europe	Both	30-34 years	Neoplasms	Metabolic risks	Number	1990	43.3029	68.8536	22.948
Deaths	Central Europe	Both	30-34 years	Neoplasms	Metabolic risks	Number	2019	39.4023	58.9376	23.3645
Deaths	Central Europe	Both	35-39 years	Neoplasms	Metabolic risks	Number	1990	101.254	158.629	55.8164
Deaths	Central Europe	Both	35-39 years	Neoplasms	Metabolic risks	Number	2019	90.0389	138.322	52.313
Deaths	Central Europe	Both	40-44 years	Neoplasms	Metabolic risks	Number	1990	225.313	356.23	121.338
Deaths	Central Europe	Both	40-44 years	Neoplasms	Metabolic risks	Number	2019	235.161	368.477	136.625
Deaths	Central Europe	Both	45-49 years	Neoplasms	Metabolic risks	Number	1990	454.577	728.519	246.673
Deaths	Central Europe	Both	45-49 years	Neoplasms	Metabolic risks	Number	2019	585.043	921.215	339.739
Deaths	Central Europe	Both	50-54 years	Neoplasms	Metabolic risks	Number	1990	1366.81	2066.59	792.918
Deaths	Central Europe	Both	50-54 years	Neoplasms	Metabolic risks	Number	2019	1638.03	2510.18	951.204
Deaths	Central Europe	Both	55-59 years	Neoplasms	Metabolic risks	Number	1990	2421.42	3728.68	1374.42
Deaths	Central Europe	Both	55-59 years	Neoplasms	Metabolic risks	Number	2019	3107.92	4886.6	1787.91
Deaths	Central Europe	Both	60-64 years	Neoplasms	Metabolic risks	Number	1990	3564.01	5573.57	2024.15
Deaths	Central Europe	Both	60-64 years	Neoplasms	Metabolic risks	Number	2019	5800.69	9230.34	3287.9
Deaths	Central Europe	Both	65-69 years	Neoplasms	Metabolic risks	Number	1990	4187.34	6526.08	2338.74
Deaths	Central Europe	Both	65-69 years	Neoplasms	Metabolic risks	Number	2019	7957.94	12575.4	4488.5
Deaths	Central Europe	Both	70-74 years	Neoplasms	Metabolic risks	Number	1990	2759.85	4302.57	1511.53
Deaths	Central Europe	Both	70-74 years	Neoplasms	Metabolic risks	Number	2019	7482.2	11927.7	4138.33
Deaths	Central Europe	Both	75-79 years	Neoplasms	Metabolic risks	Number	1990	3286.95	5188.62	1773.1
Deaths	Central Europe	Both	75-79 years	Neoplasms	Metabolic risks	Number	2019	6368.89	10166.4	3468.35
Deaths	Central Europe	Both	80-84 years	Neoplasms	Metabolic risks	Number	1990	2000.32	3233.27	1037.39
Deaths	Central Europe	Both	80-84 years	Neoplasms	Metabolic risks	Number	2019	5143.75	8294.08	2739.5
Deaths	Central Europe	Both	85+ years	Neoplasms	Metabolic risks	Number	1990	1196.5	1943.82	634.95
Deaths	Central Europe	Both	85+ years	Neoplasms	Metabolic risks	Number	2019	4691.9	7534.88	2533.04
Deaths	Central Latin America	Both	20-24 years	Neoplasms	Metabolic risks	Number	1990	27.4212	53.2943	9.9772
Deaths	Central Latin America	Both	20-24 years	Neoplasms	Metabolic risks	Number	2019	60.1612	101.142	29.8102
Deaths	Central Latin America	Both	25-29 years	Neoplasms	Metabolic risks	Number	1990	37.064	63.2439	17.3408
Deaths	Central Latin America	Both	25-29 years	Neoplasms	Metabolic risks	Number	2019	87.5027	137.108	48.6652
Deaths	Central Latin America	Both	30-34 years	Neoplasms	Metabolic risks	Number	1990	42.0205	68.753	21.07
Deaths	Central Latin America	Both	30-34 years	Neoplasms	Metabolic risks	Number	2019	107.625	169.739	59.1095
Deaths	Central Latin America	Both	35-39 years	Neoplasms	Metabolic risks	Number	1990	60.5256	98.995	30.1729
Deaths	Central Latin America	Both	35-39 years	Neoplasms	Metabolic risks	Number	2019	171.325	277.201	91.189
Deaths	Central Latin America	Both	40-44 years	Neoplasms	Metabolic risks	Number	1990	95.8408	158.327	48.2871
Deaths	Central Latin America	Both	40-44 years	Neoplasms	Metabolic risks	Number	2019	300.94	501.443	157.607
Deaths	Central Latin America	Both	45-49 years	Neoplasms	Metabolic risks	Number	1990	187.589	304.548	98.8954
Deaths	Central Latin America	Both	45-49 years	Neoplasms	Metabolic risks	Number	2019	608.299	991.111	321.835
Deaths	Central Latin America	Both	50-54 years	Neoplasms	Metabolic risks	Number	1990	462.746	712.011	255.782
Deaths	Central Latin America	Both	50-54 years	Neoplasms	Metabolic risks	Number	2019	1595.95	2439.63	916.886
Deaths	Central Latin America	Both	55-59 years	Neoplasms	Metabolic risks	Number	1990	652.152	1007.55	357.993
Deaths	Central Latin America	Both	55-59 years	Neoplasms	Metabolic risks	Number	2019	2304.92	3633.43	1284
Deaths	Central Latin America	Both	60-64 years	Neoplasms	Metabolic risks	Number	1990	872.112	1386.69	461.643
Deaths	Central Latin America	Both	60-64 years	Neoplasms	Metabolic risks	Number	2019	3049.9	4832.01	1670.99
Deaths	Central Latin America	Both	65-69 years	Neoplasms	Metabolic risks	Number	1990	981.674	1590.56	503.441
Deaths	Central Latin America	Both	65-69 years	Neoplasms	Metabolic risks	Number	2019	3348.72	5402.89	1803.02
Deaths	Central Latin America	Both	70-74 years	Neoplasms	Metabolic risks	Number	1990	936.785	1553.07	445.911
Deaths	Central Latin America	Both	70-74 years	Neoplasms	Metabolic risks	Number	2019	3348.67	5479.83	1775.92
Deaths	Central Latin America	Both	75-79 years	Neoplasms	Metabolic risks	Number	1990	866.672	1450.06	404.924
Deaths	Central Latin America	Both	75-79 years	Neoplasms	Metabolic risks	Number	2019	3008.98	5006.36	1534.71
Deaths	Central Latin America	Both	80-84 years	Neoplasms	Metabolic risks	Number	1990	552.103	958.887	232.879
Deaths	Central Latin America	Both	80-84 years	Neoplasms	Metabolic risks	Number	2019	2246.82	3802.6	1113.29
Deaths	Central Latin America	Both	85+ years	Neoplasms	Metabolic risks	Number	1990	503.105	879.63	210.077
Deaths	Central Latin America	Both	85+ years	Neoplasms	Metabolic risks	Number	2019	2271.34	3889.9	1110.46
Deaths	Central Sub-Saharan Africa	Both	20-24 years	Neoplasms	Metabolic risks	Number	1990	1.2814	3.4869	0.22587
Deaths	Central Sub-Saharan Africa	Both	20-24 years	Neoplasms	Metabolic risks	Number	2019	3.47595	8.19461	0.953983
Deaths	Central Sub-Saharan Africa	Both	25-29 years	Neoplasms	Metabolic risks	Number	1990	2.4738	5.40995	0.773238
Deaths	Central Sub-Saharan Africa	Both	25-29 years	Neoplasms	Metabolic risks	Number	2019	6.96956	13.3386	2.72858
Deaths	Central Sub-Saharan Africa	Both	30-34 years	Neoplasms	Metabolic risks	Number	1990	3.90932	8.04855	1.25076
Deaths	Central Sub-Saharan Africa	Both	30-34 years	Neoplasms	Metabolic risks	Number	2019	11.5963	22.4974	4.19111
Deaths	Central Sub-Saharan Africa	Both	35-39 years	Neoplasms	Metabolic risks	Number	1990	6.78848	13.8093	1.53867
Deaths	Central Sub-Saharan Africa	Both	35-39 years	Neoplasms	Metabolic risks	Number	2019	19.0267	41.3158	3.05017
Deaths	Central Sub-Saharan Africa	Both	40-44 years	Neoplasms	Metabolic risks	Number	1990	14.5	29.4925	4.71655
Deaths	Central Sub-Saharan Africa	Both	40-44 years	Neoplasms	Metabolic risks	Number	2019	48.1856	94.8561	16.403
Deaths	Central Sub-Saharan Africa	Both	45-49 years	Neoplasms	Metabolic risks	Number	1990	40.1023	77.1092	15.2666
Deaths	Central Sub-Saharan Africa	Both	45-49 years	Neoplasms	Metabolic risks	Number	2019	121.608	226.845	46.8149
Deaths	Central Sub-Saharan Africa	Both	50-54 years	Neoplasms	Metabolic risks	Number	1990	113.919	197.74	49.4328
Deaths	Central Sub-Saharan Africa	Both	50-54 years	Neoplasms	Metabolic risks	Number	2019	346.315	594.754	164.03
Deaths	Central Sub-Saharan Africa	Both	55-59 years	Neoplasms	Metabolic risks	Number	1990	152.647	287.568	63.9134
Deaths	Central Sub-Saharan Africa	Both	55-59 years	Neoplasms	Metabolic risks	Number	2019	435.721	783.203	200.094
Deaths	Central Sub-Saharan Africa	Both	60-64 years	Neoplasms	Metabolic risks	Number	1990	179.74	335.105	76.1744
Deaths	Central Sub-Saharan Africa	Both	60-64 years	Neoplasms	Metabolic risks	Number	2019	486.091	887.384	223.431
Deaths	Central Sub-Saharan Africa	Both	65-69 years	Neoplasms	Metabolic risks	Number	1990	192.043	360.199	80.7191
Deaths	Central Sub-Saharan Africa	Both	65-69 years	Neoplasms	Metabolic risks	Number	2019	488.172	884.154	210.749
Deaths	Central Sub-Saharan Africa	Both	70-74 years	Neoplasms	Metabolic risks	Number	1990	161.981	318.073	62.2698
Deaths	Central Sub-Saharan Africa	Both	70-74 years	Neoplasms	Metabolic risks	Number	2019	374.634	710.613	157.255
Deaths	Central Sub-Saharan Africa	Both	75-79 years	Neoplasms	Metabolic risks	Number	1990	100.17	198.748	38.9793
Deaths	Central Sub-Saharan Africa	Both	75-79 years	Neoplasms	Metabolic risks	Number	2019	273.233	502.638	112.475
Deaths	Central Sub-Saharan Africa	Both	80-84 years	Neoplasms	Metabolic risks	Number	1990	42.3239	87.4276	14.5598
Deaths	Central Sub-Saharan Africa	Both	80-84 years	Neoplasms	Metabolic risks	Number	2019	178.222	346.702	65.3265
Deaths	Central Sub-Saharan Africa	Both	85+ years	Neoplasms	Metabolic risks	Number	1990	19.4238	39.3572	6.68386
Deaths	Central Sub-Saharan Africa	Both	85+ years	Neoplasms	Metabolic risks	Number	2019	110.453	215.442	40.2981
Deaths	East Asia	Both	20-24 years	Neoplasms	Metabolic risks	Number	1990	152.657	402.642	23.5479
Deaths	East Asia	Both	20-24 years	Neoplasms	Metabolic risks	Number	2019	127.801	263.597	39.7791
Deaths	East Asia	Both	25-29 years	Neoplasms	Metabolic risks	Number	1990	245.296	585.617	54.8333
Deaths	East Asia	Both	25-29 years	Neoplasms	Metabolic risks	Number	2019	357.991	659.648	140.741
Deaths	East Asia	Both	30-34 years	Neoplasms	Metabolic risks	Number	1990	496.875	1126.15	127.817
Deaths	East Asia	Both	30-34 years	Neoplasms	Metabolic risks	Number	2019	1033.7	1863.37	442.872
Deaths	East Asia	Both	35-39 years	Neoplasms	Metabolic risks	Number	1990	1217.68	2738.31	320.372
Deaths	East Asia	Both	35-39 years	Neoplasms	Metabolic risks	Number	2019	1742.3	3121.55	764.46
Deaths	East Asia	Both	40-44 years	Neoplasms	Metabolic risks	Number	1990	1964.87	4383.24	542.113
Deaths	East Asia	Both	40-44 years	Neoplasms	Metabolic risks	Number	2019	3518	6287.06	1516.35
Deaths	East Asia	Both	45-49 years	Neoplasms	Metabolic risks	Number	1990	2656.2	5810.85	779.001
Deaths	East Asia	Both	45-49 years	Neoplasms	Metabolic risks	Number	2019	6985.71	12517	3038.81
Deaths	East Asia	Both	50-54 years	Neoplasms	Metabolic risks	Number	1990	5048.27	10495.2	1567.51
Deaths	East Asia	Both	50-54 years	Neoplasms	Metabolic risks	Number	2019	15295.3	26570.6	7066.03
Deaths	East Asia	Both	55-59 years	Neoplasms	Metabolic risks	Number	1990	7439.21	15119.3	2364.21
Deaths	East Asia	Both	55-59 years	Neoplasms	Metabolic risks	Number	2019	19184.5	33543	8533.44
Deaths	East Asia	Both	60-64 years	Neoplasms	Metabolic risks	Number	1990	8628.09	17302.9	2723.42
Deaths	East Asia	Both	60-64 years	Neoplasms	Metabolic risks	Number	2019	24578.6	43701.5	10740.2
Deaths	East Asia	Both	65-69 years	Neoplasms	Metabolic risks	Number	1990	9148.26	18105.4	2938.1
Deaths	East Asia	Both	65-69 years	Neoplasms	Metabolic risks	Number	2019	31949.1	56982.1	13561.3
Deaths	East Asia	Both	70-74 years	Neoplasms	Metabolic risks	Number	1990	8432.2	16654.9	2644.86
Deaths	East Asia	Both	70-74 years	Neoplasms	Metabolic risks	Number	2019	31880.2	57917.4	12872.5
Deaths	East Asia	Both	75-79 years	Neoplasms	Metabolic risks	Number	1990	6186.7	12140.8	1940.38
Deaths	East Asia	Both	75-79 years	Neoplasms	Metabolic risks	Number	2019	26081.7	48056.7	10333.4
Deaths	East Asia	Both	80-84 years	Neoplasms	Metabolic risks	Number	1990	3237.73	6543.61	974.613
Deaths	East Asia	Both	80-84 years	Neoplasms	Metabolic risks	Number	2019	19078.4	35798.2	7019.1
Deaths	East Asia	Both	85+ years	Neoplasms	Metabolic risks	Number	1990	1605.6	3220.18	492.319
Deaths	East Asia	Both	85+ years	Neoplasms	Metabolic risks	Number	2019	14206.4	26764.1	5277.85
Deaths	Eastern Europe	Both	20-24 years	Neoplasms	Metabolic risks	Number	1990	19.6345	37.4596	7.229
Deaths	Eastern Europe	Both	20-24 years	Neoplasms	Metabolic risks	Number	2019	13.6357	23.8554	6.19406
Deaths	Eastern Europe	Both	25-29 years	Neoplasms	Metabolic risks	Number	1990	44.0385	71.7606	22.2508
Deaths	Eastern Europe	Both	25-29 years	Neoplasms	Metabolic risks	Number	2019	41.9647	64.3322	23.5666
Deaths	Eastern Europe	Both	30-34 years	Neoplasms	Metabolic risks	Number	1990	69.2272	109.817	37.3146
Deaths	Eastern Europe	Both	30-34 years	Neoplasms	Metabolic risks	Number	2019	102.883	150.366	61.2371
Deaths	Eastern Europe	Both	35-39 years	Neoplasms	Metabolic risks	Number	1990	127.143	204.472	64.5401
Deaths	Eastern Europe	Both	35-39 years	Neoplasms	Metabolic risks	Number	2019	200.466	293.484	120.536
Deaths	Eastern Europe	Both	40-44 years	Neoplasms	Metabolic risks	Number	1990	247.136	401.027	125.887
Deaths	Eastern Europe	Both	40-44 years	Neoplasms	Metabolic risks	Number	2019	389.355	575.757	224.006
Deaths	Eastern Europe	Both	45-49 years	Neoplasms	Metabolic risks	Number	1990	494.327	791.347	257.806
Deaths	Eastern Europe	Both	45-49 years	Neoplasms	Metabolic risks	Number	2019	795.829	1192.29	462.226
Deaths	Eastern Europe	Both	50-54 years	Neoplasms	Metabolic risks	Number	1990	2689.11	4007.07	1576.38
Deaths	Eastern Europe	Both	50-54 years	Neoplasms	Metabolic risks	Number	2019	2320.03	3372.85	1443.52
Deaths	Eastern Europe	Both	55-59 years	Neoplasms	Metabolic risks	Number	1990	3320.38	4988.98	1982.96
Deaths	Eastern Europe	Both	55-59 years	Neoplasms	Metabolic risks	Number	2019	4704.71	6895	2888.14
Deaths	Eastern Europe	Both	60-64 years	Neoplasms	Metabolic risks	Number	1990	5671.23	8414.88	3372.49
Deaths	Eastern Europe	Both	60-64 years	Neoplasms	Metabolic risks	Number	2019	7082.81	10401.1	4360.94
Deaths	Eastern Europe	Both	65-69 years	Neoplasms	Metabolic risks	Number	1990	4775.2	7145.09	2793.82
Deaths	Eastern Europe	Both	65-69 years	Neoplasms	Metabolic risks	Number	2019	8089.47	12037.3	5010.77
Deaths	Eastern Europe	Both	70-74 years	Neoplasms	Metabolic risks	Number	1990	3461.19	5207.32	2027.74
Deaths	Eastern Europe	Both	70-74 years	Neoplasms	Metabolic risks	Number	2019	6288.11	9416.93	3812.52
Deaths	Eastern Europe	Both	75-79 years	Neoplasms	Metabolic risks	Number	1990	3771.65	5736.61	2130.14
Deaths	Eastern Europe	Both	75-79 years	Neoplasms	Metabolic risks	Number	2019	4881.58	7413.37	2879.3
Deaths	Eastern Europe	Both	80-84 years	Neoplasms	Metabolic risks	Number	1990	1883.58	2901.22	1029.07
Deaths	Eastern Europe	Both	80-84 years	Neoplasms	Metabolic risks	Number	2019	4571.96	6977.62	2625.73
Deaths	Eastern Europe	Both	85+ years	Neoplasms	Metabolic risks	Number	1990	860.349	1340.66	474.826
Deaths	Eastern Europe	Both	85+ years	Neoplasms	Metabolic risks	Number	2019	3171.87	4866.41	1821.4
Deaths	Eastern Sub-Saharan Africa	Both	20-24 years	Neoplasms	Metabolic risks	Number	1990	6.87128	17.1091	1.6688
Deaths	Eastern Sub-Saharan Africa	Both	20-24 years	Neoplasms	Metabolic risks	Number	2019	25.8484	50.9006	10.5551
Deaths	Eastern Sub-Saharan Africa	Both	25-29 years	Neoplasms	Metabolic risks	Number	1990	10.6952	23.8627	3.33672
Deaths	Eastern Sub-Saharan Africa	Both	25-29 years	Neoplasms	Metabolic risks	Number	2019	39.1506	69.5708	18.4353
Deaths	Eastern Sub-Saharan Africa	Both	30-34 years	Neoplasms	Metabolic risks	Number	1990	15.4279	31.0642	5.5003
Deaths	Eastern Sub-Saharan Africa	Both	30-34 years	Neoplasms	Metabolic risks	Number	2019	57.5849	100.591	27.523
Deaths	Eastern Sub-Saharan Africa	Both	35-39 years	Neoplasms	Metabolic risks	Number	1990	26.4676	52.9751	8.88323
Deaths	Eastern Sub-Saharan Africa	Both	35-39 years	Neoplasms	Metabolic risks	Number	2019	93.1834	168.125	37.8168
Deaths	Eastern Sub-Saharan Africa	Both	40-44 years	Neoplasms	Metabolic risks	Number	1990	53.9095	105.504	19.3501
Deaths	Eastern Sub-Saharan Africa	Both	40-44 years	Neoplasms	Metabolic risks	Number	2019	214.256	380.664	95.7969
Deaths	Eastern Sub-Saharan Africa	Both	45-49 years	Neoplasms	Metabolic risks	Number	1990	97.763	184.213	35.2203
Deaths	Eastern Sub-Saharan Africa	Both	45-49 years	Neoplasms	Metabolic risks	Number	2019	368.185	634.388	173.853
Deaths	Eastern Sub-Saharan Africa	Both	50-54 years	Neoplasms	Metabolic risks	Number	1990	225.235	420.959	90.0626
Deaths	Eastern Sub-Saharan Africa	Both	50-54 years	Neoplasms	Metabolic risks	Number	2019	881.271	1446.78	472.176
Deaths	Eastern Sub-Saharan Africa	Both	55-59 years	Neoplasms	Metabolic risks	Number	1990	281.842	529.458	110.75
Deaths	Eastern Sub-Saharan Africa	Both	55-59 years	Neoplasms	Metabolic risks	Number	2019	1127.25	1815.46	593.065
Deaths	Eastern Sub-Saharan Africa	Both	60-64 years	Neoplasms	Metabolic risks	Number	1990	328.125	619.919	126.424
Deaths	Eastern Sub-Saharan Africa	Both	60-64 years	Neoplasms	Metabolic risks	Number	2019	1308.2	2113.02	687.736
Deaths	Eastern Sub-Saharan Africa	Both	65-69 years	Neoplasms	Metabolic risks	Number	1990	342.199	632.659	129.008
Deaths	Eastern Sub-Saharan Africa	Both	65-69 years	Neoplasms	Metabolic risks	Number	2019	1340.01	2214.27	678.056
Deaths	Eastern Sub-Saharan Africa	Both	70-74 years	Neoplasms	Metabolic risks	Number	1990	323.213	617.151	117.971
Deaths	Eastern Sub-Saharan Africa	Both	70-74 years	Neoplasms	Metabolic risks	Number	2019	1203.41	2010.2	569.907
Deaths	Eastern Sub-Saharan Africa	Both	75-79 years	Neoplasms	Metabolic risks	Number	1990	226.939	433.483	79.7186
Deaths	Eastern Sub-Saharan Africa	Both	75-79 years	Neoplasms	Metabolic risks	Number	2019	842.164	1430.24	376.069
Deaths	Eastern Sub-Saharan Africa	Both	80-84 years	Neoplasms	Metabolic risks	Number	1990	128.283	244.515	43.5191
Deaths	Eastern Sub-Saharan Africa	Both	80-84 years	Neoplasms	Metabolic risks	Number	2019	540.57	956.256	217.492
Deaths	Eastern Sub-Saharan Africa	Both	85+ years	Neoplasms	Metabolic risks	Number	1990	64.5966	125.962	21.7107
Deaths	Eastern Sub-Saharan Africa	Both	85+ years	Neoplasms	Metabolic risks	Number	2019	341.687	619.782	138.786
Deaths	Global	Both	20-24 years	Neoplasms	Metabolic risks	Number	1990	437.255	998.572	123.383
Deaths	Global	Both	20-24 years	Neoplasms	Metabolic risks	Number	2019	708.179	1242.1	339.664
Deaths	Global	Both	25-29 years	Neoplasms	Metabolic risks	Number	1990	753.033	1487.45	293.282
Deaths	Global	Both	25-29 years	Neoplasms	Metabolic risks	Number	2019	1408.64	2235.86	756.725
Deaths	Global	Both	30-34 years	Neoplasms	Metabolic risks	Number	1990	1251.57	2401.82	501.204
Deaths	Global	Both	30-34 years	Neoplasms	Metabolic risks	Number	2019	2770.79	4420.66	1509.26
Deaths	Global	Both	35-39 years	Neoplasms	Metabolic risks	Number	1990	2535.73	4954.76	973.229
Deaths	Global	Both	35-39 years	Neoplasms	Metabolic risks	Number	2019	4907.52	7838.02	2621.55
Deaths	Global	Both	40-44 years	Neoplasms	Metabolic risks	Number	1990	4597.87	8760.51	1854.09
Deaths	Global	Both	40-44 years	Neoplasms	Metabolic risks	Number	2019	9749.2	15807	5097.11
Deaths	Global	Both	45-49 years	Neoplasms	Metabolic risks	Number	1990	8147.72	14740.2	3564.46
Deaths	Global	Both	45-49 years	Neoplasms	Metabolic risks	Number	2019	20365.3	33109	10569.3
Deaths	Global	Both	50-54 years	Neoplasms	Metabolic risks	Number	1990	22044.2	36525.7	10798.9
Deaths	Global	Both	50-54 years	Neoplasms	Metabolic risks	Number	2019	53406.8	83206.5	29556.7
Deaths	Global	Both	55-59 years	Neoplasms	Metabolic risks	Number	1990	32968.5	55552.9	15729.5
Deaths	Global	Both	55-59 years	Neoplasms	Metabolic risks	Number	2019	78583.9	122908	43529
Deaths	Global	Both	60-64 years	Neoplasms	Metabolic risks	Number	1990	46805.2	77947.2	22873.8
Deaths	Global	Both	60-64 years	Neoplasms	Metabolic risks	Number	2019	107161	169774	58339.4
Deaths	Global	Both	65-69 years	Neoplasms	Metabolic risks	Number	1990	53374.2	89187.2	25462.4
Deaths	Global	Both	65-69 years	Neoplasms	Metabolic risks	Number	2019	130320	211552	68848.5
Deaths	Global	Both	70-74 years	Neoplasms	Metabolic risks	Number	1990	48510.8	82720.1	22422.1
Deaths	Global	Both	70-74 years	Neoplasms	Metabolic risks	Number	2019	134387	221409	67837.6
Deaths	Global	Both	75-79 years	Neoplasms	Metabolic risks	Number	1990	47383.8	80245.3	21748.6
Deaths	Global	Both	75-79 years	Neoplasms	Metabolic risks	Number	2019	119701	199115	58448.6
Deaths	Global	Both	80-84 years	Neoplasms	Metabolic risks	Number	1990	31481.2	54625.7	13854
Deaths	Global	Both	80-84 years	Neoplasms	Metabolic risks	Number	2019	97729.8	166212	45114.5
Deaths	Global	Both	85+ years	Neoplasms	Metabolic risks	Number	1990	23296.7	40405.3	10469.9
Deaths	Global	Both	85+ years	Neoplasms	Metabolic risks	Number	2019	104240	178049	49272.1
Deaths	High SDI	Both	20-24 years	Neoplasms	Metabolic risks	Number	1990	71.7147	138.481	27.9012
Deaths	High SDI	Both	20-24 years	Neoplasms	Metabolic risks	Number	2019	90.0649	136.977	53.004
Deaths	High SDI	Both	25-29 years	Neoplasms	Metabolic risks	Number	1990	130.655	225.954	61.4121
Deaths	High SDI	Both	25-29 years	Neoplasms	Metabolic risks	Number	2019	166.154	245.893	100.222
Deaths	High SDI	Both	30-34 years	Neoplasms	Metabolic risks	Number	1990	199.551	338.965	96.208
Deaths	High SDI	Both	30-34 years	Neoplasms	Metabolic risks	Number	2019	312.153	461.927	186.094
Deaths	High SDI	Both	35-39 years	Neoplasms	Metabolic risks	Number	1990	366.2	634.778	166.016
Deaths	High SDI	Both	35-39 years	Neoplasms	Metabolic risks	Number	2019	614.433	929.577	352.879
Deaths	High SDI	Both	40-44 years	Neoplasms	Metabolic risks	Number	1990	878.392	1486.2	408.983
Deaths	High SDI	Both	40-44 years	Neoplasms	Metabolic risks	Number	2019	1329.82	2034.55	763.04
Deaths	High SDI	Both	45-49 years	Neoplasms	Metabolic risks	Number	1990	2030.55	3423.29	984.309
Deaths	High SDI	Both	45-49 years	Neoplasms	Metabolic risks	Number	2019	3183.76	4938.22	1781.56
Deaths	High SDI	Both	50-54 years	Neoplasms	Metabolic risks	Number	1990	6221.39	9875.59	3345.74
Deaths	High SDI	Both	50-54 years	Neoplasms	Metabolic risks	Number	2019	9621.45	14406.8	5703.44
Deaths	High SDI	Both	55-59 years	Neoplasms	Metabolic risks	Number	1990	10537.5	16975.2	5445.98
Deaths	High SDI	Both	55-59 years	Neoplasms	Metabolic risks	Number	2019	18154.1	27826	10355.5
Deaths	High SDI	Both	60-64 years	Neoplasms	Metabolic risks	Number	1990	16772.1	27396.5	8582.67
Deaths	High SDI	Both	60-64 years	Neoplasms	Metabolic risks	Number	2019	28443.4	43959.8	16259
Deaths	High SDI	Both	65-69 years	Neoplasms	Metabolic risks	Number	1990	22318.1	37093.4	11129.7
Deaths	High SDI	Both	65-69 years	Neoplasms	Metabolic risks	Number	2019	37735.1	59677	20656.9
Deaths	High SDI	Both	70-74 years	Neoplasms	Metabolic risks	Number	1990	21693.6	36296.2	10557.9
Deaths	High SDI	Both	70-74 years	Neoplasms	Metabolic risks	Number	2019	45360.2	72794.8	23594.9
Deaths	High SDI	Both	75-79 years	Neoplasms	Metabolic risks	Number	1990	23190.2	38853.3	10995.2
Deaths	High SDI	Both	75-79 years	Neoplasms	Metabolic risks	Number	2019	44813.3	72973.2	22272.6
Deaths	High SDI	Both	80-84 years	Neoplasms	Metabolic risks	Number	1990	17118.5	29170	7664.31
Deaths	High SDI	Both	80-84 years	Neoplasms	Metabolic risks	Number	2019	39846.8	66930.5	18911.1
Deaths	High SDI	Both	85+ years	Neoplasms	Metabolic risks	Number	1990	14357.4	24569.2	6615.45
Deaths	High SDI	Both	85+ years	Neoplasms	Metabolic risks	Number	2019	53948.9	91692	25822.9
Deaths	High-income Asia Pacific	Both	20-24 years	Neoplasms	Metabolic risks	Number	1990	9.55782	23.6738	1.96538
Deaths	High-income Asia Pacific	Both	20-24 years	Neoplasms	Metabolic risks	Number	2019	4.63296	9.9682	1.35506
Deaths	High-income Asia Pacific	Both	25-29 years	Neoplasms	Metabolic risks	Number	1990	16.1785	35.5893	4.42255
Deaths	High-income Asia Pacific	Both	25-29 years	Neoplasms	Metabolic risks	Number	2019	9.76567	18.3701	3.67476
Deaths	High-income Asia Pacific	Both	30-34 years	Neoplasms	Metabolic risks	Number	1990	29.7719	59.2611	10.0702
Deaths	High-income Asia Pacific	Both	30-34 years	Neoplasms	Metabolic risks	Number	2019	21.3688	38.3142	9.34553
Deaths	High-income Asia Pacific	Both	35-39 years	Neoplasms	Metabolic risks	Number	1990	65.9964	126.906	24.0872
Deaths	High-income Asia Pacific	Both	35-39 years	Neoplasms	Metabolic risks	Number	2019	54.9122	97.4524	23.5363
Deaths	High-income Asia Pacific	Both	40-44 years	Neoplasms	Metabolic risks	Number	1990	167.032	313.904	61.628
Deaths	High-income Asia Pacific	Both	40-44 years	Neoplasms	Metabolic risks	Number	2019	143.562	250.974	62.1587
Deaths	High-income Asia Pacific	Both	45-49 years	Neoplasms	Metabolic risks	Number	1990	352.781	642.935	129.986
Deaths	High-income Asia Pacific	Both	45-49 years	Neoplasms	Metabolic risks	Number	2019	371.721	648.337	152.615
Deaths	High-income Asia Pacific	Both	50-54 years	Neoplasms	Metabolic risks	Number	1990	819.687	1509.64	312.748
Deaths	High-income Asia Pacific	Both	50-54 years	Neoplasms	Metabolic risks	Number	2019	879.875	1555.27	369.024
Deaths	High-income Asia Pacific	Both	55-59 years	Neoplasms	Metabolic risks	Number	1990	1456.06	2640.38	558.376
Deaths	High-income Asia Pacific	Both	55-59 years	Neoplasms	Metabolic risks	Number	2019	1572.19	2733.84	667.411
Deaths	High-income Asia Pacific	Both	60-64 years	Neoplasms	Metabolic risks	Number	1990	1929.29	3550.08	732.124
Deaths	High-income Asia Pacific	Both	60-64 years	Neoplasms	Metabolic risks	Number	2019	2483.75	4378.46	1030.36
Deaths	High-income Asia Pacific	Both	65-69 years	Neoplasms	Metabolic risks	Number	1990	2095.29	3862.37	778.413
Deaths	High-income Asia Pacific	Both	65-69 years	Neoplasms	Metabolic risks	Number	2019	3850.49	6842.54	1538.17
Deaths	High-income Asia Pacific	Both	70-74 years	Neoplasms	Metabolic risks	Number	1990	2193.85	4077.46	792.741
Deaths	High-income Asia Pacific	Both	70-74 years	Neoplasms	Metabolic risks	Number	2019	5332.29	9684.15	2048.7
Deaths	High-income Asia Pacific	Both	75-79 years	Neoplasms	Metabolic risks	Number	1990	2271.49	4306.11	805.723
Deaths	High-income Asia Pacific	Both	75-79 years	Neoplasms	Metabolic risks	Number	2019	6250.75	11502.5	2384.92
Deaths	High-income Asia Pacific	Both	80-84 years	Neoplasms	Metabolic risks	Number	1990	1651.07	3169.3	557.663
Deaths	High-income Asia Pacific	Both	80-84 years	Neoplasms	Metabolic risks	Number	2019	5990.39	11316.6	2091.69
Deaths	High-income Asia Pacific	Both	85+ years	Neoplasms	Metabolic risks	Number	1990	1254.91	2415.7	418.09
Deaths	High-income Asia Pacific	Both	85+ years	Neoplasms	Metabolic risks	Number	2019	9558.95	18591.4	3225.22
Deaths	High-income North America	Both	20-24 years	Neoplasms	Metabolic risks	Number	1990	32.142	56.5221	13.7869
Deaths	High-income North America	Both	20-24 years	Neoplasms	Metabolic risks	Number	2019	46.0221	66.8969	28.3021
Deaths	High-income North America	Both	25-29 years	Neoplasms	Metabolic risks	Number	1990	59.7842	97.6536	29.8928
Deaths	High-income North America	Both	25-29 years	Neoplasms	Metabolic risks	Number	2019	76.0882	108.498	46.4626
Deaths	High-income North America	Both	30-34 years	Neoplasms	Metabolic risks	Number	1990	87.371	145.811	42.8748
Deaths	High-income North America	Both	30-34 years	Neoplasms	Metabolic risks	Number	2019	118.315	170.668	70.9797
Deaths	High-income North America	Both	35-39 years	Neoplasms	Metabolic risks	Number	1990	145.987	253.036	59.5678
Deaths	High-income North America	Both	35-39 years	Neoplasms	Metabolic risks	Number	2019	229.008	339.652	133.584
Deaths	High-income North America	Both	40-44 years	Neoplasms	Metabolic risks	Number	1990	347.491	604.858	152.824
Deaths	High-income North America	Both	40-44 years	Neoplasms	Metabolic risks	Number	2019	528.016	792.767	316.07
Deaths	High-income North America	Both	45-49 years	Neoplasms	Metabolic risks	Number	1990	824.474	1405.27	398.553
Deaths	High-income North America	Both	45-49 years	Neoplasms	Metabolic risks	Number	2019	1364.93	2048.11	801.133
Deaths	High-income North America	Both	50-54 years	Neoplasms	Metabolic risks	Number	1990	2525.62	3862.1	1423.69
Deaths	High-income North America	Both	50-54 years	Neoplasms	Metabolic risks	Number	2019	4398.88	6337.45	2721.08
Deaths	High-income North America	Both	55-59 years	Neoplasms	Metabolic risks	Number	1990	4307.25	6814.87	2315.43
Deaths	High-income North America	Both	55-59 years	Neoplasms	Metabolic risks	Number	2019	9015.5	13410.6	5428.56
Deaths	High-income North America	Both	60-64 years	Neoplasms	Metabolic risks	Number	1990	7231.36	11762.5	3801.43
Deaths	High-income North America	Both	60-64 years	Neoplasms	Metabolic risks	Number	2019	14584.2	22012	8700.89
Deaths	High-income North America	Both	65-69 years	Neoplasms	Metabolic risks	Number	1990	9706.69	15895.5	4942.39
Deaths	High-income North America	Both	65-69 years	Neoplasms	Metabolic risks	Number	2019	18174.5	28027.4	10382.8
Deaths	High-income North America	Both	70-74 years	Neoplasms	Metabolic risks	Number	1990	10012.4	16664.8	4937.14
Deaths	High-income North America	Both	70-74 years	Neoplasms	Metabolic risks	Number	2019	20653.6	32365.7	11206.4
Deaths	High-income North America	Both	75-79 years	Neoplasms	Metabolic risks	Number	1990	8957	15050.9	4349.49
Deaths	High-income North America	Both	75-79 years	Neoplasms	Metabolic risks	Number	2019	18116.4	28827.3	9440.31
Deaths	High-income North America	Both	80-84 years	Neoplasms	Metabolic risks	Number	1990	5985.76	10235.5	2726.71
Deaths	High-income North America	Both	80-84 years	Neoplasms	Metabolic risks	Number	2019	13992.7	22954	6949.12
Deaths	High-income North America	Both	85+ years	Neoplasms	Metabolic risks	Number	1990	5426.8	9264.76	2643.1
Deaths	High-income North America	Both	85+ years	Neoplasms	Metabolic risks	Number	2019	18749.9	30944.3	9517.34
Deaths	High-middle SDI	Both	20-24 years	Neoplasms	Metabolic risks	Number	2019	140.683	241.444	66.4125
Deaths	High-middle SDI	Both	20-24 years	Neoplasms	Metabolic risks	Number	1990	122.847	271.652	35.3642
Deaths	High-middle SDI	Both	25-29 years	Neoplasms	Metabolic risks	Number	1990	225.017	430.448	90.3167
Deaths	High-middle SDI	Both	25-29 years	Neoplasms	Metabolic risks	Number	2019	325.671	518.133	173.342
Deaths	High-middle SDI	Both	30-34 years	Neoplasms	Metabolic risks	Number	1990	402.777	766.377	170.622
Deaths	High-middle SDI	Both	30-34 years	Neoplasms	Metabolic risks	Number	2019	752.363	1227.45	400.179
Deaths	High-middle SDI	Both	35-39 years	Neoplasms	Metabolic risks	Number	1990	838.193	1574.82	341.775
Deaths	High-middle SDI	Both	35-39 years	Neoplasms	Metabolic risks	Number	2019	1322.36	2124.11	722.098
Deaths	High-middle SDI	Both	40-44 years	Neoplasms	Metabolic risks	Number	1990	1473.84	2700.7	632.399
Deaths	High-middle SDI	Both	40-44 years	Neoplasms	Metabolic risks	Number	2019	2615.08	4224.18	1400.8
Deaths	High-middle SDI	Both	45-49 years	Neoplasms	Metabolic risks	Number	1990	2541.26	4409.12	1164.39
Deaths	High-middle SDI	Both	45-49 years	Neoplasms	Metabolic risks	Number	2019	5383.54	8756.25	2837.77
Deaths	High-middle SDI	Both	50-54 years	Neoplasms	Metabolic risks	Number	1990	7985.67	12789.1	4130.47
Deaths	High-middle SDI	Both	50-54 years	Neoplasms	Metabolic risks	Number	2019	14127.2	21851.8	7781.98
Deaths	High-middle SDI	Both	55-59 years	Neoplasms	Metabolic risks	Number	1990	11836.9	19150.2	5995.97
Deaths	High-middle SDI	Both	55-59 years	Neoplasms	Metabolic risks	Number	2019	22263.6	34663.5	12331.4
Deaths	High-middle SDI	Both	60-64 years	Neoplasms	Metabolic risks	Number	1990	17411.4	28136.9	9032.24
Deaths	High-middle SDI	Both	60-64 years	Neoplasms	Metabolic risks	Number	2019	32158.8	50706.7	17783.4
Deaths	High-middle SDI	Both	65-69 years	Neoplasms	Metabolic risks	Number	1990	18133.2	29436.9	9099.05
Deaths	High-middle SDI	Both	65-69 years	Neoplasms	Metabolic risks	Number	2019	39649.1	63488.3	21591.2
Deaths	High-middle SDI	Both	70-74 years	Neoplasms	Metabolic risks	Number	1990	14931.5	24707.8	7277.54
Deaths	High-middle SDI	Both	70-74 years	Neoplasms	Metabolic risks	Number	2019	38954.3	63532.1	20097.2
Deaths	High-middle SDI	Both	75-79 years	Neoplasms	Metabolic risks	Number	1990	15154.9	24946.6	7330.42
Deaths	High-middle SDI	Both	75-79 years	Neoplasms	Metabolic risks	Number	2019	33659.2	54966.7	16901.9
Deaths	High-middle SDI	Both	80-84 years	Neoplasms	Metabolic risks	Number	1990	9196.31	15575.7	4298.25
Deaths	High-middle SDI	Both	80-84 years	Neoplasms	Metabolic risks	Number	2019	29317.8	49065.1	14281.2
Deaths	High-middle SDI	Both	85+ years	Neoplasms	Metabolic risks	Number	1990	5712.09	9677.05	2708.34
Deaths	High-middle SDI	Both	85+ years	Neoplasms	Metabolic risks	Number	2019	29095.5	48746.9	14304.6
Deaths	Low SDI	Both	20-24 years	Neoplasms	Metabolic risks	Number	2019	53.2132	111.566	18.5582
Deaths	Low SDI	Both	20-24 years	Neoplasms	Metabolic risks	Number	1990	14.3282	37.8523	3.01589
Deaths	Low SDI	Both	25-29 years	Neoplasms	Metabolic risks	Number	1990	24.2428	52.8052	7.356
Deaths	Low SDI	Both	25-29 years	Neoplasms	Metabolic risks	Number	2019	92.4015	168.058	41.1564
Deaths	Low SDI	Both	30-34 years	Neoplasms	Metabolic risks	Number	1990	35.9287	71.363	12.0975
Deaths	Low SDI	Both	30-34 years	Neoplasms	Metabolic risks	Number	2019	141.703	250.44	61.7246
Deaths	Low SDI	Both	35-39 years	Neoplasms	Metabolic risks	Number	1990	66.7755	128.227	23.4695
Deaths	Low SDI	Both	35-39 years	Neoplasms	Metabolic risks	Number	2019	255.524	460.531	106.121
Deaths	Low SDI	Both	40-44 years	Neoplasms	Metabolic risks	Number	1990	134.665	252.625	48.6683
Deaths	Low SDI	Both	40-44 years	Neoplasms	Metabolic risks	Number	2019	535.886	963.113	223.523
Deaths	Low SDI	Both	45-49 years	Neoplasms	Metabolic risks	Number	1990	270.478	499.599	105.324
Deaths	Low SDI	Both	45-49 years	Neoplasms	Metabolic risks	Number	2019	1064.63	1831	487.706
Deaths	Low SDI	Both	50-54 years	Neoplasms	Metabolic risks	Number	1990	659.965	1180.45	274.923
Deaths	Low SDI	Both	50-54 years	Neoplasms	Metabolic risks	Number	2019	2608.05	4139.77	1362.38
Deaths	Low SDI	Both	55-59 years	Neoplasms	Metabolic risks	Number	1990	836.945	1519.47	345.922
Deaths	Low SDI	Both	55-59 years	Neoplasms	Metabolic risks	Number	2019	3163.95	5075.83	1631.25
Deaths	Low SDI	Both	60-64 years	Neoplasms	Metabolic risks	Number	1990	1004.09	1821.96	394.225
Deaths	Low SDI	Both	60-64 years	Neoplasms	Metabolic risks	Number	2019	3713.65	6055.56	1845.93
Deaths	Low SDI	Both	65-69 years	Neoplasms	Metabolic risks	Number	1990	1054.89	1911.52	405.456
Deaths	Low SDI	Both	65-69 years	Neoplasms	Metabolic risks	Number	2019	3961.5	6662.71	1859.56
Deaths	Low SDI	Both	70-74 years	Neoplasms	Metabolic risks	Number	1990	965.878	1837.73	356.484
Deaths	Low SDI	Both	70-74 years	Neoplasms	Metabolic risks	Number	2019	3588.67	6155.46	1585.17
Deaths	Low SDI	Both	75-79 years	Neoplasms	Metabolic risks	Number	1990	710.363	1330.01	248.886
Deaths	Low SDI	Both	75-79 years	Neoplasms	Metabolic risks	Number	2019	2733.82	4802.18	1150.92
Deaths	Low SDI	Both	80-84 years	Neoplasms	Metabolic risks	Number	1990	385.21	741.683	129.488
Deaths	Low SDI	Both	80-84 years	Neoplasms	Metabolic risks	Number	2019	1709.04	3104.24	675.297
Deaths	Low SDI	Both	85+ years	Neoplasms	Metabolic risks	Number	1990	189.947	365.345	62.9422
Deaths	Low SDI	Both	85+ years	Neoplasms	Metabolic risks	Number	2019	1050.37	1925.3	415.106
Deaths	Low-middle SDI	Both	20-24 years	Neoplasms	Metabolic risks	Number	1990	45.1103	116.344	9.17006
Deaths	Low-middle SDI	Both	20-24 years	Neoplasms	Metabolic risks	Number	2019	125.749	238.439	50.9216
Deaths	Low-middle SDI	Both	25-29 years	Neoplasms	Metabolic risks	Number	1990	72.886	160.946	22.6475
Deaths	Low-middle SDI	Both	25-29 years	Neoplasms	Metabolic risks	Number	2019	227.238	378.202	110.707
Deaths	Low-middle SDI	Both	30-34 years	Neoplasms	Metabolic risks	Number	1990	110.476	226.682	36.7022
Deaths	Low-middle SDI	Both	30-34 years	Neoplasms	Metabolic risks	Number	2019	381.315	643.894	182.491
Deaths	Low-middle SDI	Both	35-39 years	Neoplasms	Metabolic risks	Number	1990	211.003	423.806	68.1446
Deaths	Low-middle SDI	Both	35-39 years	Neoplasms	Metabolic risks	Number	2019	694.789	1194.48	312.584
Deaths	Low-middle SDI	Both	40-44 years	Neoplasms	Metabolic risks	Number	1990	382.111	747.503	126.074
Deaths	Low-middle SDI	Both	40-44 years	Neoplasms	Metabolic risks	Number	2019	1372.16	2448.03	599.103
Deaths	Low-middle SDI	Both	45-49 years	Neoplasms	Metabolic risks	Number	1990	723.728	1368.24	255.759
Deaths	Low-middle SDI	Both	45-49 years	Neoplasms	Metabolic risks	Number	2019	2826.51	4974.67	1288.09
Deaths	Low-middle SDI	Both	50-54 years	Neoplasms	Metabolic risks	Number	1990	1720.02	3189.63	678.993
Deaths	Low-middle SDI	Both	50-54 years	Neoplasms	Metabolic risks	Number	2019	7605.8	12171.1	4010.58
Deaths	Low-middle SDI	Both	55-59 years	Neoplasms	Metabolic risks	Number	1990	2211.74	4118.11	855.636
Deaths	Low-middle SDI	Both	55-59 years	Neoplasms	Metabolic risks	Number	2019	9696.18	15729	4953.4
Deaths	Low-middle SDI	Both	60-64 years	Neoplasms	Metabolic risks	Number	1990	2686.4	4919.1	1018.92
Deaths	Low-middle SDI	Both	60-64 years	Neoplasms	Metabolic risks	Number	2019	11663.5	19113.2	5823.5
Deaths	Low-middle SDI	Both	65-69 years	Neoplasms	Metabolic risks	Number	1990	2702.28	5032.65	1032.26
Deaths	Low-middle SDI	Both	65-69 years	Neoplasms	Metabolic risks	Number	2019	12928.8	21541.7	6265.88
Deaths	Low-middle SDI	Both	70-74 years	Neoplasms	Metabolic risks	Number	1990	2533.41	4766.48	907.513
Deaths	Low-middle SDI	Both	70-74 years	Neoplasms	Metabolic risks	Number	2019	12283.4	21077.2	5542.92
Deaths	Low-middle SDI	Both	75-79 years	Neoplasms	Metabolic risks	Number	1990	1969.57	3702.01	709.762
Deaths	Low-middle SDI	Both	75-79 years	Neoplasms	Metabolic risks	Number	2019	10073.9	17445.8	4397.86
Deaths	Low-middle SDI	Both	80-84 years	Neoplasms	Metabolic risks	Number	1990	1119.97	2149.98	377.23
Deaths	Low-middle SDI	Both	80-84 years	Neoplasms	Metabolic risks	Number	2019	6830.86	12153.6	2813.87
Deaths	Low-middle SDI	Both	85+ years	Neoplasms	Metabolic risks	Number	1990	608.843	1162.12	207.036
Deaths	Low-middle SDI	Both	85+ years	Neoplasms	Metabolic risks	Number	2019	4561.74	8073.05	1944.86
Deaths	Middle SDI	Both	20-24 years	Neoplasms	Metabolic risks	Number	1990	182.91	436.425	46.9581
Deaths	Middle SDI	Both	20-24 years	Neoplasms	Metabolic risks	Number	2019	297.851	511.77	143.958
Deaths	Middle SDI	Both	25-29 years	Neoplasms	Metabolic risks	Number	1990	299.612	626.573	104.634
Deaths	Middle SDI	Both	25-29 years	Neoplasms	Metabolic risks	Number	2019	595.977	954.55	321.287
Deaths	Middle SDI	Both	30-34 years	Neoplasms	Metabolic risks	Number	1990	501.999	1010.81	179.447
Deaths	Middle SDI	Both	30-34 years	Neoplasms	Metabolic risks	Number	2019	1181.24	1932.46	629.966
Deaths	Middle SDI	Both	35-39 years	Neoplasms	Metabolic risks	Number	1990	1052.16	2180.9	352.154
Deaths	Middle SDI	Both	35-39 years	Neoplasms	Metabolic risks	Number	2019	2016.87	3283.88	1066.84
Deaths	Middle SDI	Both	40-44 years	Neoplasms	Metabolic risks	Number	1990	1726.36	3492.39	601.06
Deaths	Middle SDI	Both	40-44 years	Neoplasms	Metabolic risks	Number	2019	3889.47	6426.45	1956.04
Deaths	Middle SDI	Both	45-49 years	Neoplasms	Metabolic risks	Number	1990	2576.97	5006.59	969.24
Deaths	Middle SDI	Both	45-49 years	Neoplasms	Metabolic risks	Number	2019	7893.28	13203.8	3900
Deaths	Middle SDI	Both	50-54 years	Neoplasms	Metabolic risks	Number	1990	5444.69	9935.82	2278.78
Deaths	Middle SDI	Both	50-54 years	Neoplasms	Metabolic risks	Number	2019	19406.9	30589.6	10501.5
Deaths	Middle SDI	Both	55-59 years	Neoplasms	Metabolic risks	Number	1990	7528.16	13991.2	3091.87
Deaths	Middle SDI	Both	55-59 years	Neoplasms	Metabolic risks	Number	2019	25253.6	40519.7	13538.5
Deaths	Middle SDI	Both	60-64 years	Neoplasms	Metabolic risks	Number	1990	8907.8	16580.7	3583.38
Deaths	Middle SDI	Both	60-64 years	Neoplasms	Metabolic risks	Number	2019	31118.2	50593.3	16108.5
Deaths	Middle SDI	Both	65-69 years	Neoplasms	Metabolic risks	Number	1990	9138.25	16866.7	3596.83
Deaths	Middle SDI	Both	65-69 years	Neoplasms	Metabolic risks	Number	2019	35974.3	59925	17861.8
Deaths	Middle SDI	Both	70-74 years	Neoplasms	Metabolic risks	Number	1990	8359.56	15594.2	3221.65
Deaths	Middle SDI	Both	70-74 years	Neoplasms	Metabolic risks	Number	2019	34125.1	57893.4	15927.8
Deaths	Middle SDI	Both	75-79 years	Neoplasms	Metabolic risks	Number	1990	6330.94	11813.5	2452.04
Deaths	Middle SDI	Both	75-79 years	Neoplasms	Metabolic risks	Number	2019	28351.4	49013.8	12754.2
Deaths	Middle SDI	Both	80-84 years	Neoplasms	Metabolic risks	Number	1990	3640.6	6843.38	1311.58
Deaths	Middle SDI	Both	80-84 years	Neoplasms	Metabolic risks	Number	2019	19968.3	35512.3	8509.76
Deaths	Middle SDI	Both	85+ years	Neoplasms	Metabolic risks	Number	1990	2412.05	4448.23	920.395
Deaths	Middle SDI	Both	85+ years	Neoplasms	Metabolic risks	Number	2019	15516.7	27576.1	6677.63
Deaths	North Africa and Middle East	Both	20-24 years	Neoplasms	Metabolic risks	Number	1990	44.8758	87.9441	15.8137
Deaths	North Africa and Middle East	Both	20-24 years	Neoplasms	Metabolic risks	Number	2019	109.423	176.11	59.4369
Deaths	North Africa and Middle East	Both	25-29 years	Neoplasms	Metabolic risks	Number	1990	69.9578	119.789	33.2527
Deaths	North Africa and Middle East	Both	25-29 years	Neoplasms	Metabolic risks	Number	2019	175.638	265.708	104.21
Deaths	North Africa and Middle East	Both	30-34 years	Neoplasms	Metabolic risks	Number	1990	84.2508	136.494	43.2103
Deaths	North Africa and Middle East	Both	30-34 years	Neoplasms	Metabolic risks	Number	2019	258.984	396.359	152.408
Deaths	North Africa and Middle East	Both	35-39 years	Neoplasms	Metabolic risks	Number	1990	126.691	212.658	59.5176
Deaths	North Africa and Middle East	Both	35-39 years	Neoplasms	Metabolic risks	Number	2019	416.967	665.979	226.212
Deaths	North Africa and Middle East	Both	40-44 years	Neoplasms	Metabolic risks	Number	1990	200.284	329.339	97.6184
Deaths	North Africa and Middle East	Both	40-44 years	Neoplasms	Metabolic risks	Number	2019	739.165	1225.82	376.376
Deaths	North Africa and Middle East	Both	45-49 years	Neoplasms	Metabolic risks	Number	1990	389.916	653.495	194.888
Deaths	North Africa and Middle East	Both	45-49 years	Neoplasms	Metabolic risks	Number	2019	1518.98	2531.98	783.224
Deaths	North Africa and Middle East	Both	50-54 years	Neoplasms	Metabolic risks	Number	1990	1058.43	1619.52	605.53
Deaths	North Africa and Middle East	Both	50-54 years	Neoplasms	Metabolic risks	Number	2019	4234.99	6469.95	2529.48
Deaths	North Africa and Middle East	Both	55-59 years	Neoplasms	Metabolic risks	Number	1990	1478.76	2304.91	813.021
Deaths	North Africa and Middle East	Both	55-59 years	Neoplasms	Metabolic risks	Number	2019	5657.15	8648.88	3279.46
Deaths	North Africa and Middle East	Both	60-64 years	Neoplasms	Metabolic risks	Number	1990	1814.67	2873.36	975.618
Deaths	North Africa and Middle East	Both	60-64 years	Neoplasms	Metabolic risks	Number	2019	6913.74	10903.2	3978.18
Deaths	North Africa and Middle East	Both	65-69 years	Neoplasms	Metabolic risks	Number	1990	1728.19	2769.73	892.107
Deaths	North Africa and Middle East	Both	65-69 years	Neoplasms	Metabolic risks	Number	2019	6938.47	10970.2	3885.63
Deaths	North Africa and Middle East	Both	70-74 years	Neoplasms	Metabolic risks	Number	1990	1504.11	2462.06	759.045
Deaths	North Africa and Middle East	Both	70-74 years	Neoplasms	Metabolic risks	Number	2019	6339.52	10042.8	3434.3
Deaths	North Africa and Middle East	Both	75-79 years	Neoplasms	Metabolic risks	Number	1990	1066.9	1767.85	523.482
Deaths	North Africa and Middle East	Both	75-79 years	Neoplasms	Metabolic risks	Number	2019	4936.47	7936.81	2591.94
Deaths	North Africa and Middle East	Both	80-84 years	Neoplasms	Metabolic risks	Number	1990	622.87	1062.74	287.902
Deaths	North Africa and Middle East	Both	80-84 years	Neoplasms	Metabolic risks	Number	2019	3546.91	5811.28	1826.74
Deaths	North Africa and Middle East	Both	85+ years	Neoplasms	Metabolic risks	Number	1990	450.186	767.168	213.86
Deaths	North Africa and Middle East	Both	85+ years	Neoplasms	Metabolic risks	Number	2019	3059.92	5051.56	1580.11
Deaths	Oceania	Both	20-24 years	Neoplasms	Metabolic risks	Number	1990	0.692865	1.47709	0.211518
Deaths	Oceania	Both	20-24 years	Neoplasms	Metabolic risks	Number	2019	1.60695	3.19379	0.573233
Deaths	Oceania	Both	25-29 years	Neoplasms	Metabolic risks	Number	1990	1.81662	3.19749	0.816716
Deaths	Oceania	Both	25-29 years	Neoplasms	Metabolic risks	Number	2019	4.70494	8.46306	2.19881
Deaths	Oceania	Both	30-34 years	Neoplasms	Metabolic risks	Number	1990	2.88565	4.87659	1.34635
Deaths	Oceania	Both	30-34 years	Neoplasms	Metabolic risks	Number	2019	9.22814	17.359	4.35982
Deaths	Oceania	Both	35-39 years	Neoplasms	Metabolic risks	Number	1990	4.90516	8.47227	2.3045
Deaths	Oceania	Both	35-39 years	Neoplasms	Metabolic risks	Number	2019	18.0437	35.8174	7.90632
Deaths	Oceania	Both	40-44 years	Neoplasms	Metabolic risks	Number	1990	8.55059	15.5	3.97562
Deaths	Oceania	Both	40-44 years	Neoplasms	Metabolic risks	Number	2019	33.979	69.1555	14.2509
Deaths	Oceania	Both	45-49 years	Neoplasms	Metabolic risks	Number	1990	14.3166	25.2355	6.91968
Deaths	Oceania	Both	45-49 years	Neoplasms	Metabolic risks	Number	2019	56.6105	113.517	23.9904
Deaths	Oceania	Both	50-54 years	Neoplasms	Metabolic risks	Number	1990	36.2397	60.1871	17.8409
Deaths	Oceania	Both	50-54 years	Neoplasms	Metabolic risks	Number	2019	138.361	233.063	65.8286
Deaths	Oceania	Both	55-59 years	Neoplasms	Metabolic risks	Number	1990	40.4003	65.875	19.7161
Deaths	Oceania	Both	55-59 years	Neoplasms	Metabolic risks	Number	2019	155.678	261.592	74.5709
Deaths	Oceania	Both	60-64 years	Neoplasms	Metabolic risks	Number	1990	40.408	67.8644	18.9883
Deaths	Oceania	Both	60-64 years	Neoplasms	Metabolic risks	Number	2019	141.306	242.475	67.3553
Deaths	Oceania	Both	65-69 years	Neoplasms	Metabolic risks	Number	1990	34.5058	60.8505	15.3859
Deaths	Oceania	Both	65-69 years	Neoplasms	Metabolic risks	Number	2019	113.047	204.895	51.884
Deaths	Oceania	Both	70-74 years	Neoplasms	Metabolic risks	Number	1990	27.0279	49.2961	10.9126
Deaths	Oceania	Both	70-74 years	Neoplasms	Metabolic risks	Number	2019	92.3126	167.586	40.5085
Deaths	Oceania	Both	75-79 years	Neoplasms	Metabolic risks	Number	1990	17.267	32.1035	6.59483
Deaths	Oceania	Both	75-79 years	Neoplasms	Metabolic risks	Number	2019	62.463	113.58	26.1884
Deaths	Oceania	Both	80-84 years	Neoplasms	Metabolic risks	Number	1990	9.1399	17.2459	3.47494
Deaths	Oceania	Both	80-84 years	Neoplasms	Metabolic risks	Number	2019	36.7027	66.7174	15.1103
Deaths	Oceania	Both	85+ years	Neoplasms	Metabolic risks	Number	1990	4.79738	8.68371	1.8845
Deaths	Oceania	Both	85+ years	Neoplasms	Metabolic risks	Number	2019	23.6822	42.2544	10.0916
Deaths	South Asia	Both	20-24 years	Neoplasms	Metabolic risks	Number	1990	21.7586	59.0005	4.17869
Deaths	South Asia	Both	20-24 years	Neoplasms	Metabolic risks	Number	2019	83.089	163.775	29.3314
Deaths	South Asia	Both	25-29 years	Neoplasms	Metabolic risks	Number	1990	38.5952	83.3513	12.0674
Deaths	South Asia	Both	25-29 years	Neoplasms	Metabolic risks	Number	2019	166.831	289.224	74.3335
Deaths	South Asia	Both	30-34 years	Neoplasms	Metabolic risks	Number	1990	60.4414	119.611	18.8767
Deaths	South Asia	Both	30-34 years	Neoplasms	Metabolic risks	Number	2019	305.448	534.025	132.56
Deaths	South Asia	Both	35-39 years	Neoplasms	Metabolic risks	Number	1990	123.274	244.624	38.325
Deaths	South Asia	Both	35-39 years	Neoplasms	Metabolic risks	Number	2019	619.594	1115.01	265.897
Deaths	South Asia	Both	40-44 years	Neoplasms	Metabolic risks	Number	1990	249.581	490.815	75.2903
Deaths	South Asia	Both	40-44 years	Neoplasms	Metabolic risks	Number	2019	1162.63	2185.69	433.365
Deaths	South Asia	Both	45-49 years	Neoplasms	Metabolic risks	Number	1990	526.154	1015.08	177.501
Deaths	South Asia	Both	45-49 years	Neoplasms	Metabolic risks	Number	2019	2489.81	4466.95	1061.11
Deaths	South Asia	Both	50-54 years	Neoplasms	Metabolic risks	Number	1990	1169.23	2183.59	429.78
Deaths	South Asia	Both	50-54 years	Neoplasms	Metabolic risks	Number	2019	6459.21	10711.9	3157.87
Deaths	South Asia	Both	55-59 years	Neoplasms	Metabolic risks	Number	1990	1537.67	2874.37	555.445
Deaths	South Asia	Both	55-59 years	Neoplasms	Metabolic risks	Number	2019	8356.75	13895.3	3949.59
Deaths	South Asia	Both	60-64 years	Neoplasms	Metabolic risks	Number	1990	1901.09	3543.52	674.337
Deaths	South Asia	Both	60-64 years	Neoplasms	Metabolic risks	Number	2019	10035.9	16643	4807.4
Deaths	South Asia	Both	65-69 years	Neoplasms	Metabolic risks	Number	1990	1858.17	3496.64	647.453
Deaths	South Asia	Both	65-69 years	Neoplasms	Metabolic risks	Number	2019	11125.8	18694.1	5198.92
Deaths	South Asia	Both	70-74 years	Neoplasms	Metabolic risks	Number	1990	1714.05	3284.47	577.976
Deaths	South Asia	Both	70-74 years	Neoplasms	Metabolic risks	Number	2019	10372	17857.1	4576.65
Deaths	South Asia	Both	75-79 years	Neoplasms	Metabolic risks	Number	1990	1342.45	2560.36	457.396
Deaths	South Asia	Both	75-79 years	Neoplasms	Metabolic risks	Number	2019	8436.63	14541	3658.98
Deaths	South Asia	Both	80-84 years	Neoplasms	Metabolic risks	Number	1990	759.124	1478.89	241.974
Deaths	South Asia	Both	80-84 years	Neoplasms	Metabolic risks	Number	2019	5717.18	10380.4	2263.5
Deaths	South Asia	Both	85+ years	Neoplasms	Metabolic risks	Number	1990	341.321	676.696	106.653
Deaths	South Asia	Both	85+ years	Neoplasms	Metabolic risks	Number	2019	3357.09	6189.84	1358.88
Deaths	Southeast Asia	Both	20-24 years	Neoplasms	Metabolic risks	Number	1990	24.3139	62.6081	5.48501
Deaths	Southeast Asia	Both	20-24 years	Neoplasms	Metabolic risks	Number	2019	68.3039	125.984	28.2904
Deaths	Southeast Asia	Both	25-29 years	Neoplasms	Metabolic risks	Number	1990	53.1655	112.142	17.9773
Deaths	Southeast Asia	Both	25-29 years	Neoplasms	Metabolic risks	Number	2019	148.443	243.422	77.3126
Deaths	Southeast Asia	Both	30-34 years	Neoplasms	Metabolic risks	Number	1990	105.427	200.655	40.4533
Deaths	Southeast Asia	Both	30-34 years	Neoplasms	Metabolic risks	Number	2019	297.127	471.181	163.164
Deaths	Southeast Asia	Both	35-39 years	Neoplasms	Metabolic risks	Number	1990	182.884	335.222	75.0622
Deaths	Southeast Asia	Both	35-39 years	Neoplasms	Metabolic risks	Number	2019	597.355	954.445	330.19
Deaths	Southeast Asia	Both	40-44 years	Neoplasms	Metabolic risks	Number	1990	288.373	515.111	118.817
Deaths	Southeast Asia	Both	40-44 years	Neoplasms	Metabolic risks	Number	2019	1107.21	1796.61	596.535
Deaths	Southeast Asia	Both	45-49 years	Neoplasms	Metabolic risks	Number	1990	458.725	829.476	190.098
Deaths	Southeast Asia	Both	45-49 years	Neoplasms	Metabolic risks	Number	2019	2007.45	3342.34	1066.26
Deaths	Southeast Asia	Both	50-54 years	Neoplasms	Metabolic risks	Number	1990	1053.9	1901.36	409.545
Deaths	Southeast Asia	Both	50-54 years	Neoplasms	Metabolic risks	Number	2019	5272.76	8362.29	2772.51
Deaths	Southeast Asia	Both	55-59 years	Neoplasms	Metabolic risks	Number	1990	1318.23	2411.59	520.45
Deaths	Southeast Asia	Both	55-59 years	Neoplasms	Metabolic risks	Number	2019	6725.21	10929.3	3562.73
Deaths	Southeast Asia	Both	60-64 years	Neoplasms	Metabolic risks	Number	1990	1508.96	2870.3	560.399
Deaths	Southeast Asia	Both	60-64 years	Neoplasms	Metabolic risks	Number	2019	7714.37	12855.6	3848.63
Deaths	Southeast Asia	Both	65-69 years	Neoplasms	Metabolic risks	Number	1990	1488.92	2822.76	524.497
Deaths	Southeast Asia	Both	65-69 years	Neoplasms	Metabolic risks	Number	2019	7801.72	13414.6	3700.68
Deaths	Southeast Asia	Both	70-74 years	Neoplasms	Metabolic risks	Number	1990	1374.62	2630.25	458.913
Deaths	Southeast Asia	Both	70-74 years	Neoplasms	Metabolic risks	Number	2019	7124.8	12589.3	3136.38
Deaths	Southeast Asia	Both	75-79 years	Neoplasms	Metabolic risks	Number	1990	1078.94	2077.54	350.157
Deaths	Southeast Asia	Both	75-79 years	Neoplasms	Metabolic risks	Number	2019	5780.83	10297.6	2420.31
Deaths	Southeast Asia	Both	80-84 years	Neoplasms	Metabolic risks	Number	1990	674.807	1311.07	215.926
Deaths	Southeast Asia	Both	80-84 years	Neoplasms	Metabolic risks	Number	2019	4108.53	7548.88	1607.04
Deaths	Southeast Asia	Both	85+ years	Neoplasms	Metabolic risks	Number	1990	500.15	987.18	158.294
Deaths	Southeast Asia	Both	85+ years	Neoplasms	Metabolic risks	Number	2019	3449.03	6408.09	1335.34
Deaths	Southern Latin America	Both	20-24 years	Neoplasms	Metabolic risks	Number	1990	6.06915	12.9055	1.68233
Deaths	Southern Latin America	Both	20-24 years	Neoplasms	Metabolic risks	Number	2019	10.9849	18.851	4.88339
Deaths	Southern Latin America	Both	25-29 years	Neoplasms	Metabolic risks	Number	1990	9.93687	18.5328	3.78347
Deaths	Southern Latin America	Both	25-29 years	Neoplasms	Metabolic risks	Number	2019	18.5611	29.4314	9.86513
Deaths	Southern Latin America	Both	30-34 years	Neoplasms	Metabolic risks	Number	1990	14.7237	25.2892	6.54553
Deaths	Southern Latin America	Both	30-34 years	Neoplasms	Metabolic risks	Number	2019	25.9129	39.6095	13.9621
Deaths	Southern Latin America	Both	35-39 years	Neoplasms	Metabolic risks	Number	1990	26.4845	44.1818	12.6281
Deaths	Southern Latin America	Both	35-39 years	Neoplasms	Metabolic risks	Number	2019	43.7536	69.0754	23.448
Deaths	Southern Latin America	Both	40-44 years	Neoplasms	Metabolic risks	Number	1990	53.6551	88.7161	26.3387
Deaths	Southern Latin America	Both	40-44 years	Neoplasms	Metabolic risks	Number	2019	86.7766	136.843	47.0838
Deaths	Southern Latin America	Both	45-49 years	Neoplasms	Metabolic risks	Number	1990	114.629	186.668	58.3049
Deaths	Southern Latin America	Both	45-49 years	Neoplasms	Metabolic risks	Number	2019	195.995	316.973	103.03
Deaths	Southern Latin America	Both	50-54 years	Neoplasms	Metabolic risks	Number	1990	311.965	484.379	160.964
Deaths	Southern Latin America	Both	50-54 years	Neoplasms	Metabolic risks	Number	2019	580.453	872.326	334.039
Deaths	Southern Latin America	Both	55-59 years	Neoplasms	Metabolic risks	Number	1990	520.424	835.108	268.361
Deaths	Southern Latin America	Both	55-59 years	Neoplasms	Metabolic risks	Number	2019	1034.93	1578.41	586.935
Deaths	Southern Latin America	Both	60-64 years	Neoplasms	Metabolic risks	Number	1990	784.607	1254.86	398.008
Deaths	Southern Latin America	Both	60-64 years	Neoplasms	Metabolic risks	Number	2019	1589.57	2442.58	893.266
Deaths	Southern Latin America	Both	65-69 years	Neoplasms	Metabolic risks	Number	1990	920.673	1496.52	445.194
Deaths	Southern Latin America	Both	65-69 years	Neoplasms	Metabolic risks	Number	2019	2020.8	3177.84	1096.07
Deaths	Southern Latin America	Both	70-74 years	Neoplasms	Metabolic risks	Number	1990	945.403	1546.35	459.812
Deaths	Southern Latin America	Both	70-74 years	Neoplasms	Metabolic risks	Number	2019	2226.27	3551.49	1203.06
Deaths	Southern Latin America	Both	75-79 years	Neoplasms	Metabolic risks	Number	1990	873.341	1453.4	424.029
Deaths	Southern Latin America	Both	75-79 years	Neoplasms	Metabolic risks	Number	2019	2093.66	3353.99	1082.67
Deaths	Southern Latin America	Both	80-84 years	Neoplasms	Metabolic risks	Number	1990	562.781	961.131	253.637
Deaths	Southern Latin America	Both	80-84 years	Neoplasms	Metabolic risks	Number	2019	1696.33	2738.12	863.936
Deaths	Southern Latin America	Both	85+ years	Neoplasms	Metabolic risks	Number	1990	398.904	692.274	181.987
Deaths	Southern Latin America	Both	85+ years	Neoplasms	Metabolic risks	Number	2019	1966.07	3206.5	1003.94
Deaths	Southern Sub-Saharan Africa	Both	20-24 years	Neoplasms	Metabolic risks	Number	1990	5.72025	11.0752	2.10141
Deaths	Southern Sub-Saharan Africa	Both	20-24 years	Neoplasms	Metabolic risks	Number	2019	8.97498	15.5901	4.30509
Deaths	Southern Sub-Saharan Africa	Both	25-29 years	Neoplasms	Metabolic risks	Number	1990	15.5983	27.274	7.31645
Deaths	Southern Sub-Saharan Africa	Both	25-29 years	Neoplasms	Metabolic risks	Number	2019	24.9238	44.0774	12.3319
Deaths	Southern Sub-Saharan Africa	Both	30-34 years	Neoplasms	Metabolic risks	Number	1990	25.9564	45.8407	11.9314
Deaths	Southern Sub-Saharan Africa	Both	30-34 years	Neoplasms	Metabolic risks	Number	2019	47.7568	81.8959	24.3409
Deaths	Southern Sub-Saharan Africa	Both	35-39 years	Neoplasms	Metabolic risks	Number	1990	43.0922	73.2569	20.1663
Deaths	Southern Sub-Saharan Africa	Both	35-39 years	Neoplasms	Metabolic risks	Number	2019	76.517	127.39	39.0121
Deaths	Southern Sub-Saharan Africa	Both	40-44 years	Neoplasms	Metabolic risks	Number	1990	71.2584	121.469	32.6961
Deaths	Southern Sub-Saharan Africa	Both	40-44 years	Neoplasms	Metabolic risks	Number	2019	117.357	186.709	56.7348
Deaths	Southern Sub-Saharan Africa	Both	45-49 years	Neoplasms	Metabolic risks	Number	1990	114.721	190.856	54.366
Deaths	Southern Sub-Saharan Africa	Both	45-49 years	Neoplasms	Metabolic risks	Number	2019	211.161	343.788	106.524
Deaths	Southern Sub-Saharan Africa	Both	50-54 years	Neoplasms	Metabolic risks	Number	1990	255.834	388.313	147.158
Deaths	Southern Sub-Saharan Africa	Both	50-54 years	Neoplasms	Metabolic risks	Number	2019	623.215	925.373	386.471
Deaths	Southern Sub-Saharan Africa	Both	55-59 years	Neoplasms	Metabolic risks	Number	1990	330.626	503.086	186.948
Deaths	Southern Sub-Saharan Africa	Both	55-59 years	Neoplasms	Metabolic risks	Number	2019	951.221	1406.89	582.654
Deaths	Southern Sub-Saharan Africa	Both	60-64 years	Neoplasms	Metabolic risks	Number	1990	375.377	592.018	208.388
Deaths	Southern Sub-Saharan Africa	Both	60-64 years	Neoplasms	Metabolic risks	Number	2019	1188.89	1737.13	731.124
Deaths	Southern Sub-Saharan Africa	Both	65-69 years	Neoplasms	Metabolic risks	Number	1990	379.94	600.299	203.25
Deaths	Southern Sub-Saharan Africa	Both	65-69 years	Neoplasms	Metabolic risks	Number	2019	1282.64	1921.89	761.132
Deaths	Southern Sub-Saharan Africa	Both	70-74 years	Neoplasms	Metabolic risks	Number	1990	343.265	554.82	177.37
Deaths	Southern Sub-Saharan Africa	Both	70-74 years	Neoplasms	Metabolic risks	Number	2019	1099.64	1649.63	637.193
Deaths	Southern Sub-Saharan Africa	Both	75-79 years	Neoplasms	Metabolic risks	Number	1990	257.878	430.453	131.133
Deaths	Southern Sub-Saharan Africa	Both	75-79 years	Neoplasms	Metabolic risks	Number	2019	871.922	1322.24	493.93
Deaths	Southern Sub-Saharan Africa	Both	80-84 years	Neoplasms	Metabolic risks	Number	1990	242.173	409.885	116.94
Deaths	Southern Sub-Saharan Africa	Both	80-84 years	Neoplasms	Metabolic risks	Number	2019	731.461	1141.13	398.866
Deaths	Southern Sub-Saharan Africa	Both	85+ years	Neoplasms	Metabolic risks	Number	1990	230.569	389.43	113.117
Deaths	Southern Sub-Saharan Africa	Both	85+ years	Neoplasms	Metabolic risks	Number	2019	631.056	992.687	352.102
Deaths	Tropical Latin America	Both	20-24 years	Neoplasms	Metabolic risks	Number	1990	14.5443	30.8711	3.94678
Deaths	Tropical Latin America	Both	20-24 years	Neoplasms	Metabolic risks	Number	2019	36.9506	58.6298	19.1712
Deaths	Tropical Latin America	Both	25-29 years	Neoplasms	Metabolic risks	Number	1990	25.6654	47.0801	10.0134
Deaths	Tropical Latin America	Both	25-29 years	Neoplasms	Metabolic risks	Number	2019	59.4282	88.4207	36.6773
Deaths	Tropical Latin America	Both	30-34 years	Neoplasms	Metabolic risks	Number	1990	36.9218	62.8211	16.7223
Deaths	Tropical Latin America	Both	30-34 years	Neoplasms	Metabolic risks	Number	2019	87.7763	130.226	53.1419
Deaths	Tropical Latin America	Both	35-39 years	Neoplasms	Metabolic risks	Number	1990	59.5999	99.9442	27.2012
Deaths	Tropical Latin America	Both	35-39 years	Neoplasms	Metabolic risks	Number	2019	151.158	228.524	85.3139
Deaths	Tropical Latin America	Both	40-44 years	Neoplasms	Metabolic risks	Number	1990	117.661	197.604	51.6267
Deaths	Tropical Latin America	Both	40-44 years	Neoplasms	Metabolic risks	Number	2019	310.014	472.149	170.324
Deaths	Tropical Latin America	Both	45-49 years	Neoplasms	Metabolic risks	Number	1990	250.416	411.516	119.604
Deaths	Tropical Latin America	Both	45-49 years	Neoplasms	Metabolic risks	Number	2019	670.178	1013.63	369.535
Deaths	Tropical Latin America	Both	50-54 years	Neoplasms	Metabolic risks	Number	1990	636.1	1016.84	335.944
Deaths	Tropical Latin America	Both	50-54 years	Neoplasms	Metabolic risks	Number	2019	1795.13	2605.76	1080.61
Deaths	Tropical Latin America	Both	55-59 years	Neoplasms	Metabolic risks	Number	1990	839.129	1355.49	435.942
Deaths	Tropical Latin America	Both	55-59 years	Neoplasms	Metabolic risks	Number	2019	2679.2	3972.39	1588.92
Deaths	Tropical Latin America	Both	60-64 years	Neoplasms	Metabolic risks	Number	1990	1090.25	1775.91	566.486
Deaths	Tropical Latin America	Both	60-64 years	Neoplasms	Metabolic risks	Number	2019	3417.94	5098.55	2030.06
Deaths	Tropical Latin America	Both	65-69 years	Neoplasms	Metabolic risks	Number	1990	1139.09	1873	575.456
Deaths	Tropical Latin America	Both	65-69 years	Neoplasms	Metabolic risks	Number	2019	3760.5	5731.63	2171.85
Deaths	Tropical Latin America	Both	70-74 years	Neoplasms	Metabolic risks	Number	1990	1055.96	1767.27	508.442
Deaths	Tropical Latin America	Both	70-74 years	Neoplasms	Metabolic risks	Number	2019	3715.82	5757.38	2053.15
Deaths	Tropical Latin America	Both	75-79 years	Neoplasms	Metabolic risks	Number	1990	889.806	1513.9	414.646
Deaths	Tropical Latin America	Both	75-79 years	Neoplasms	Metabolic risks	Number	2019	3242.61	5114.47	1758.84
Deaths	Tropical Latin America	Both	80-84 years	Neoplasms	Metabolic risks	Number	1990	548.805	947.016	238.945
Deaths	Tropical Latin America	Both	80-84 years	Neoplasms	Metabolic risks	Number	2019	2527.89	4055.01	1350.83
Deaths	Tropical Latin America	Both	85+ years	Neoplasms	Metabolic risks	Number	1990	372.687	654.846	161.332
Deaths	Tropical Latin America	Both	85+ years	Neoplasms	Metabolic risks	Number	2019	2681.09	4321.41	1440.62
Deaths	Western Europe	Both	20-24 years	Neoplasms	Metabolic risks	Number	1990	30.1674	59.1092	10.7063
Deaths	Western Europe	Both	20-24 years	Neoplasms	Metabolic risks	Number	2019	25.6046	42.3136	13.1618
Deaths	Western Europe	Both	25-29 years	Neoplasms	Metabolic risks	Number	1990	52.3916	90.9745	23.8125
Deaths	Western Europe	Both	25-29 years	Neoplasms	Metabolic risks	Number	2019	49.1722	75.7693	28.2056
Deaths	Western Europe	Both	30-34 years	Neoplasms	Metabolic risks	Number	1990	70.1233	115.425	34.4375
Deaths	Western Europe	Both	30-34 years	Neoplasms	Metabolic risks	Number	2019	84.9795	134.499	46.2937
Deaths	Western Europe	Both	35-39 years	Neoplasms	Metabolic risks	Number	1990	123.578	217.394	55.9887
Deaths	Western Europe	Both	35-39 years	Neoplasms	Metabolic risks	Number	2019	164.85	267.035	84.9077
Deaths	Western Europe	Both	40-44 years	Neoplasms	Metabolic risks	Number	1990	330.045	570.57	151.103
Deaths	Western Europe	Both	40-44 years	Neoplasms	Metabolic risks	Number	2019	400.308	651.486	202.214
Deaths	Western Europe	Both	45-49 years	Neoplasms	Metabolic risks	Number	1990	838.096	1421.54	401.234
Deaths	Western Europe	Both	45-49 years	Neoplasms	Metabolic risks	Number	2019	1143.97	1865.33	604.623
Deaths	Western Europe	Both	50-54 years	Neoplasms	Metabolic risks	Number	1990	3097.56	4883.39	1657.99
Deaths	Western Europe	Both	50-54 years	Neoplasms	Metabolic risks	Number	2019	4062.89	6255.99	2301.46
Deaths	Western Europe	Both	55-59 years	Neoplasms	Metabolic risks	Number	1990	5404.41	8622.55	2793.94
Deaths	Western Europe	Both	55-59 years	Neoplasms	Metabolic risks	Number	2019	7398.85	11680.2	4034.82
Deaths	Western Europe	Both	60-64 years	Neoplasms	Metabolic risks	Number	1990	8784.67	14342.1	4466.41
Deaths	Western Europe	Both	60-64 years	Neoplasms	Metabolic risks	Number	2019	11521.9	18323.9	6148.58
Deaths	Western Europe	Both	65-69 years	Neoplasms	Metabolic risks	Number	1990	12351.9	20335.3	6116.66
Deaths	Western Europe	Both	65-69 years	Neoplasms	Metabolic risks	Number	2019	16440.9	26441.1	8569.07
Deaths	Western Europe	Both	70-74 years	Neoplasms	Metabolic risks	Number	1990	11389.5	18750.8	5567.86
Deaths	Western Europe	Both	70-74 years	Neoplasms	Metabolic risks	Number	2019	21567.7	34818	11006.4
Deaths	Western Europe	Both	75-79 years	Neoplasms	Metabolic risks	Number	1990	14451.4	23940.5	7028.81
Deaths	Western Europe	Both	75-79 years	Neoplasms	Metabolic risks	Number	2019	23636.9	38253.3	11661.4
Deaths	Western Europe	Both	80-84 years	Neoplasms	Metabolic risks	Number	1990	11453.4	19244.3	5260.56
Deaths	Western Europe	Both	80-84 years	Neoplasms	Metabolic risks	Number	2019	24021.5	39808.6	11513.5
Deaths	Western Europe	Both	85+ years	Neoplasms	Metabolic risks	Number	1990	9242.01	15572.6	4346.7
Deaths	Western Europe	Both	85+ years	Neoplasms	Metabolic risks	Number	2019	32365.4	53843.4	16116
Deaths	Western Sub-Saharan Africa	Both	20-24 years	Neoplasms	Metabolic risks	Number	1990	4.93423	11.9912	1.19087
Deaths	Western Sub-Saharan Africa	Both	20-24 years	Neoplasms	Metabolic risks	Number	2019	25.0391	47.6556	10.3553
Deaths	Western Sub-Saharan Africa	Both	25-29 years	Neoplasms	Metabolic risks	Number	1990	7.96077	16.5638	2.74568
Deaths	Western Sub-Saharan Africa	Both	25-29 years	Neoplasms	Metabolic risks	Number	2019	36.0593	62.4588	17.4298
Deaths	Western Sub-Saharan Africa	Both	30-34 years	Neoplasms	Metabolic risks	Number	1990	10.0431	20.4612	3.64953
Deaths	Western Sub-Saharan Africa	Both	30-34 years	Neoplasms	Metabolic risks	Number	2019	40.2414	74.97	14.9695
Deaths	Western Sub-Saharan Africa	Both	35-39 years	Neoplasms	Metabolic risks	Number	1990	12.2456	27.7554	2.41049
Deaths	Western Sub-Saharan Africa	Both	35-39 years	Neoplasms	Metabolic risks	Number	2019	38.4397	98.6468	-14.3858
Deaths	Western Sub-Saharan Africa	Both	40-44 years	Neoplasms	Metabolic risks	Number	1990	26.665	51.6236	8.85649
Deaths	Western Sub-Saharan Africa	Both	40-44 years	Neoplasms	Metabolic risks	Number	2019	88.5626	191.037	7.41254
Deaths	Western Sub-Saharan Africa	Both	45-49 years	Neoplasms	Metabolic risks	Number	1990	53.0782	100.77	17.6386
Deaths	Western Sub-Saharan Africa	Both	45-49 years	Neoplasms	Metabolic risks	Number	2019	197.078	383.148	57.8167
Deaths	Western Sub-Saharan Africa	Both	50-54 years	Neoplasms	Metabolic risks	Number	1990	213.536	363.895	99.3554
Deaths	Western Sub-Saharan Africa	Both	50-54 years	Neoplasms	Metabolic risks	Number	2019	1014.3	1588.56	568.317
Deaths	Western Sub-Saharan Africa	Both	55-59 years	Neoplasms	Metabolic risks	Number	1990	261.369	443.686	122.592
Deaths	Western Sub-Saharan Africa	Both	55-59 years	Neoplasms	Metabolic risks	Number	2019	1207.59	1896.19	652.754
Deaths	Western Sub-Saharan Africa	Both	60-64 years	Neoplasms	Metabolic risks	Number	1990	343.679	591.434	152.447
Deaths	Western Sub-Saharan Africa	Both	60-64 years	Neoplasms	Metabolic risks	Number	2019	1520.95	2447.59	820.979
Deaths	Western Sub-Saharan Africa	Both	65-69 years	Neoplasms	Metabolic risks	Number	1990	385.642	682.753	163.767
Deaths	Western Sub-Saharan Africa	Both	65-69 years	Neoplasms	Metabolic risks	Number	2019	1605.54	2608.85	817.769
Deaths	Western Sub-Saharan Africa	Both	70-74 years	Neoplasms	Metabolic risks	Number	1990	375.216	690.243	150.144
Deaths	Western Sub-Saharan Africa	Both	70-74 years	Neoplasms	Metabolic risks	Number	2019	1427.02	2404.76	680.801
Deaths	Western Sub-Saharan Africa	Both	75-79 years	Neoplasms	Metabolic risks	Number	1990	315.364	581.735	118.356
Deaths	Western Sub-Saharan Africa	Both	75-79 years	Neoplasms	Metabolic risks	Number	2019	1300.17	2212.29	591.041
Deaths	Western Sub-Saharan Africa	Both	80-84 years	Neoplasms	Metabolic risks	Number	1990	189.993	358.934	65.1615
Deaths	Western Sub-Saharan Africa	Both	80-84 years	Neoplasms	Metabolic risks	Number	2019	812.539	1442.74	347.728
Deaths	Western Sub-Saharan Africa	Both	85+ years	Neoplasms	Metabolic risks	Number	1990	100.804	194.668	34.1042
Deaths	Western Sub-Saharan Africa	Both	85+ years	Neoplasms	Metabolic risks	Number	2019	500.838	893.364	214.489
Deaths	Female	Both	20-24 years	Neoplasms	Metabolic risks	Number	1990	197.226	459.067	54.9188
Deaths	Female	Both	20-24 years	Neoplasms	Metabolic risks	Number	2019	296.009	559.827	134.704
Deaths	Female	Both	25-29 years	Neoplasms	Metabolic risks	Number	1990	324.846	642.37	123.069
Deaths	Female	Both	25-29 years	Neoplasms	Metabolic risks	Number	2019	525.27	894.521	259.929
Deaths	Female	Both	30-34 years	Neoplasms	Metabolic risks	Number	1990	384.334	768.046	125.334
Deaths	Female	Both	30-34 years	Neoplasms	Metabolic risks	Number	2019	724.29	1379.36	278.724
Deaths	Female	Both	35-39 years	Neoplasms	Metabolic risks	Number	1990	647.185	1395.66	142.625
Deaths	Female	Both	35-39 years	Neoplasms	Metabolic risks	Number	2019	1163.81	2488.08	262.598
Deaths	Female	Both	40-44 years	Neoplasms	Metabolic risks	Number	1990	1157.13	2461.19	239.597
Deaths	Female	Both	40-44 years	Neoplasms	Metabolic risks	Number	2019	2573.71	5411.5	660.054
Deaths	Female	Both	45-49 years	Neoplasms	Metabolic risks	Number	1990	2410.09	4727.52	762.602
Deaths	Female	Both	45-49 years	Neoplasms	Metabolic risks	Number	2019	6243.08	12133.2	2371.05
Deaths	Female	Both	50-54 years	Neoplasms	Metabolic risks	Number	1990	10986.9	17740.3	5715.74
Deaths	Female	Both	50-54 years	Neoplasms	Metabolic risks	Number	2019	26841.1	41594.4	15028.4
Deaths	Female	Both	55-59 years	Neoplasms	Metabolic risks	Number	1990	15584.1	24967.7	7985.75
Deaths	Female	Both	55-59 years	Neoplasms	Metabolic risks	Number	2019	37303.4	57435.2	21050.4
Deaths	Female	Both	60-64 years	Neoplasms	Metabolic risks	Number	1990	21965.9	35014.8	11516.7
Deaths	Female	Both	60-64 years	Neoplasms	Metabolic risks	Number	2019	49224.3	76005.7	26975.7
Deaths	Female	Both	65-69 years	Neoplasms	Metabolic risks	Number	1990	25867.3	41665.4	13444.2
Deaths	Female	Both	65-69 years	Neoplasms	Metabolic risks	Number	2019	59073.7	94282.5	32100.1
Deaths	Female	Both	70-74 years	Neoplasms	Metabolic risks	Number	1990	24214	39609.5	12186
Deaths	Female	Both	70-74 years	Neoplasms	Metabolic risks	Number	2019	60976.9	98171.2	31699
Deaths	Female	Both	75-79 years	Neoplasms	Metabolic risks	Number	1990	25379.9	41728.1	12657.8
Deaths	Female	Both	75-79 years	Neoplasms	Metabolic risks	Number	2019	56589.2	93141.3	28732.1
Deaths	Female	Both	80-84 years	Neoplasms	Metabolic risks	Number	1990	18162.9	30631.3	8572.18
Deaths	Female	Both	80-84 years	Neoplasms	Metabolic risks	Number	2019	49406.5	83152.9	24129.5
Deaths	Female	Both	85+ years	Neoplasms	Metabolic risks	Number	1990	15370.8	26209.7	7358.45
Deaths	Female	Both	85+ years	Neoplasms	Metabolic risks	Number	2019	61206	103427	30309.9
Deaths	Male	Both	20-24 years	Neoplasms	Metabolic risks	Number	1990	240.029	553.755	64.6858
Deaths	Male	Both	20-24 years	Neoplasms	Metabolic risks	Number	2019	412.171	728.68	187.331
Deaths	Male	Both	25-29 years	Neoplasms	Metabolic risks	Number	1990	428.187	864.793	158.274
Deaths	Male	Both	25-29 years	Neoplasms	Metabolic risks	Number	2019	883.373	1456.5	454.255
Deaths	Male	Both	30-34 years	Neoplasms	Metabolic risks	Number	1990	867.24	1681.21	339.419
Deaths	Male	Both	30-34 years	Neoplasms	Metabolic risks	Number	2019	2046.5	3320.54	1076.97
Deaths	Male	Both	35-39 years	Neoplasms	Metabolic risks	Number	1990	1888.55	3751.29	719.642
Deaths	Male	Both	35-39 years	Neoplasms	Metabolic risks	Number	2019	3743.71	6003.3	2009.74
Deaths	Male	Both	40-44 years	Neoplasms	Metabolic risks	Number	1990	3440.74	6522.07	1396.36
Deaths	Male	Both	40-44 years	Neoplasms	Metabolic risks	Number	2019	7175.49	11476.3	3819.52
Deaths	Male	Both	45-49 years	Neoplasms	Metabolic risks	Number	1990	5737.63	10454.2	2424.47
Deaths	Male	Both	45-49 years	Neoplasms	Metabolic risks	Number	2019	14122.2	22736.1	7275.63
Deaths	Male	Both	50-54 years	Neoplasms	Metabolic risks	Number	1990	11057.2	19725.5	4822.28
Deaths	Male	Both	50-54 years	Neoplasms	Metabolic risks	Number	2019	26565.7	43494.5	13719.6
Deaths	Male	Both	55-59 years	Neoplasms	Metabolic risks	Number	1990	17384.4	31277.6	7700.85
Deaths	Male	Both	55-59 years	Neoplasms	Metabolic risks	Number	2019	41280.6	67873.7	21154.1
Deaths	Male	Both	60-64 years	Neoplasms	Metabolic risks	Number	1990	24839.3	45084.2	10965.2
Deaths	Male	Both	60-64 years	Neoplasms	Metabolic risks	Number	2019	57936.9	96376.2	29498.4
Deaths	Male	Both	65-69 years	Neoplasms	Metabolic risks	Number	1990	27506.9	50028.3	11657.3
Deaths	Male	Both	65-69 years	Neoplasms	Metabolic risks	Number	2019	71246	120539	35160.6
Deaths	Male	Both	70-74 years	Neoplasms	Metabolic risks	Number	1990	24296.9	44797.3	9800.97
Deaths	Male	Both	70-74 years	Neoplasms	Metabolic risks	Number	2019	73410.2	126082	34204.1
Deaths	Male	Both	75-79 years	Neoplasms	Metabolic risks	Number	1990	22003.9	40675.2	8998.52
Deaths	Male	Both	75-79 years	Neoplasms	Metabolic risks	Number	2019	63111.4	109391	28805.5
Deaths	Male	Both	80-84 years	Neoplasms	Metabolic risks	Number	1990	13318.3	24635.2	5363.28
Deaths	Male	Both	80-84 years	Neoplasms	Metabolic risks	Number	2019	48323.3	85726.7	20717.1
Deaths	Male	Both	85+ years	Neoplasms	Metabolic risks	Number	1990	7925.92	14557.3	3244.54
Deaths	Male	Both	85+ years	Neoplasms	Metabolic risks	Number	2019	43034.2	76002.4	19194

## Sheet: 1990
	measure	location	cause	rei	metric	year	20-49 years	50-69 years	70-84 years	85+ years	20-49 years	50-69 years	70-84 years	85+ years
29	Deaths	Southern Latin America	Neoplasms	Metabolic risks	Number	1990	225.498	2537.67	2381.53	398.904	4.06772	45.7766	42.9599	7.19576
28	Deaths	Tropical Latin America	Neoplasms	Metabolic risks	Number	1990	504.808	3704.57	2494.57	372.687	7.13345	52.3493	35.2509	5.26644
27	Deaths	Central Latin America	Neoplasms	Metabolic risks	Number	1990	450.461	2968.69	2355.56	503.105	7.17545	47.2885	37.522	8.01402
26	Deaths	Andean Latin America	Neoplasms	Metabolic risks	Number	1990	112.368	616.486	389.276	82.1137	9.36207	51.3634	32.4331	6.84142
25	Deaths	Caribbean	Neoplasms	Metabolic risks	Number	1990	153.181	1046.06	1018.14	217.906	6.29008	42.9542	41.8079	8.94787
24	Deaths	High-income North America	Neoplasms	Metabolic risks	Number	1990	1497.25	23770.9	24955.2	5426.8	2.69046	42.7149	44.843	9.75164
23	Deaths	Western Europe	Neoplasms	Metabolic risks	Number	1990	1444.4	29638.5	37294.4	9242.01	1.86088	38.1845	48.0478	11.9068
22	Deaths	Eastern Europe	Neoplasms	Metabolic risks	Number	1990	1001.51	16455.9	9116.43	860.349	3.65057	59.9832	33.2301	3.13605
21	Deaths	Central Europe	Neoplasms	Metabolic risks	Number	1990	852.289	11539.6	8047.13	1196.5	3.93931	53.3363	37.1941	5.53028
20	Deaths	Western Sub-Saharan Africa	Neoplasms	Metabolic risks	Number	1990	114.927	1204.23	880.573	100.804	4.99567	52.3456	38.277	4.38177
19	Deaths	Southern Sub-Saharan Africa	Neoplasms	Metabolic risks	Number	1990	276.347	1341.78	843.316	230.569	10.2654	49.843	31.3266	8.56494
18	Deaths	Eastern Sub-Saharan Africa	Neoplasms	Metabolic risks	Number	1990	211.134	1177.4	678.435	64.5966	9.90513	55.2364	31.828	3.03047
17	Deaths	Central Sub-Saharan Africa	Neoplasms	Metabolic risks	Number	1990	69.0552	638.349	304.475	19.4238	6.69592	61.8973	29.5233	1.88342
16	Deaths	North Africa and Middle East	Neoplasms	Metabolic risks	Number	1990	915.975	6080.06	3193.87	450.186	8.60872	57.1429	30.0174	4.23103
15	Deaths	Oceania	Neoplasms	Metabolic risks	Number	1990	33.1674	151.554	53.4348	4.79738	13.6518	62.3798	21.9939	1.97461
14	Deaths	Australasia	Neoplasms	Metabolic risks	Number	1990	67.682	1102.28	1231.87	267.952	2.53511	41.2873	46.1411	10.0365
13	Deaths	South Asia	Neoplasms	Metabolic risks	Number	1990	1019.8	6466.16	3815.62	341.321	8.75902	55.5373	32.7721	2.93158
12	Deaths	Southeast Asia	Neoplasms	Metabolic risks	Number	1990	1112.89	5370.01	3128.37	500.15	11.0063	53.1083	30.939	4.94638
11	Deaths	East Asia	Neoplasms	Metabolic risks	Number	1990	6733.58	30263.8	17856.6	1605.6	11.9264	53.6026	31.6272	2.8438
10	Deaths	Central Asia	Neoplasms	Metabolic risks	Number	1990	285.546	2817.69	1220.65	156.047	6.37387	62.8958	27.2471	3.48324
9	Deaths	High-income Asia Pacific	Neoplasms	Metabolic risks	Number	1990	641.318	6300.33	6116.41	1254.91	4.48068	44.0183	42.7334	8.76761
8	Deaths	Low SDI	Neoplasms	Metabolic risks	Number	1990	546.419	3555.89	2061.45	189.947	8.6	55.9656	32.4449	2.98954
7	Deaths	Low-middle SDI	Neoplasms	Metabolic risks	Number	1990	1545.31	9320.45	5622.95	608.843	9.03822	54.5133	32.8874	3.561
6	Deaths	Middle SDI	Neoplasms	Metabolic risks	Number	1990	6340.02	31018.9	18331.1	2412.05	10.9119	53.3869	31.5498	4.15141
5	Deaths	High-middle SDI	Neoplasms	Metabolic risks	Number	1990	5603.94	55367.1	39282.7	5712.09	5.28844	52.25	37.0711	5.3905
4	Deaths	High SDI	Neoplasms	Metabolic risks	Number	1990	3677.06	55849.1	62002.4	14357.4	2.70599	41.1	45.6282	10.5658
3	Deaths	Female	Neoplasms	Metabolic risks	Number	1990	5120.82	74404.3	67756.8	15370.8	3.14831	45.7443	41.6573	9.45008
2	Deaths	Male	Neoplasms	Metabolic risks	Number	1990	12602.4	80787.8	59619.1	7925.92	7.83071	50.199	37.0454	4.92491
1	Deaths	Global	Neoplasms	Metabolic risks	Number	1990	17723.2	155192	127376	23296.7	5.47709	47.9598	39.3636	7.19951

## Sheet: 2019
	measure	location	cause	rei	metric	year	20-49 years	50-69 years	70-84 years	85+ years	20-49 years	50-69 years	70-84 years	85+ years
29	Deaths	Southern Latin America	Neoplasms	Metabolic risks	Number	2019	381.984	5225.75	6016.26	1966.07	2.81076	38.4527	44.2695	14.467
28	Deaths	Tropical Latin America	Neoplasms	Metabolic risks	Number	2019	1315.5	11652.8	9486.32	2681.09	5.23362	46.3595	37.7405	10.6665
27	Deaths	Central Latin America	Neoplasms	Metabolic risks	Number	2019	1335.85	10299.5	8604.47	2271.34	5.93419	45.7528	38.2232	10.0898
26	Deaths	Andean Latin America	Neoplasms	Metabolic risks	Number	2019	314.006	2189.73	1988.58	619.634	6.14258	42.8356	38.9006	12.1213
25	Deaths	Caribbean	Neoplasms	Metabolic risks	Number	2019	317.345	2928.61	2693.78	868.456	4.66122	43.016	39.5668	12.756
24	Deaths	High-income North America	Neoplasms	Metabolic risks	Number	2019	2362.38	46173	52762.7	18749.9	1.96786	38.4621	43.9513	15.6187
23	Deaths	Western Europe	Neoplasms	Metabolic risks	Number	2019	1868.89	39424.5	69226.1	32365.4	1.30797	27.5918	48.4489	22.6514
22	Deaths	Eastern Europe	Neoplasms	Metabolic risks	Number	2019	1544.13	22197	15741.7	3171.87	3.62008	52.0389	36.9049	7.43616
21	Deaths	Central Europe	Neoplasms	Metabolic risks	Number	2019	976.049	18504.6	18994.8	4691.9	2.26108	42.867	44.0028	10.8691
20	Deaths	Western Sub-Saharan Africa	Neoplasms	Metabolic risks	Number	2019	425.42	5348.38	3539.73	500.838	4.33466	54.4954	36.0668	5.10311
19	Deaths	Southern Sub-Saharan Africa	Neoplasms	Metabolic risks	Number	2019	486.691	4045.96	2703.02	631.056	6.1867	51.4313	34.3601	8.02183
18	Deaths	Eastern Sub-Saharan Africa	Neoplasms	Metabolic risks	Number	2019	798.208	4656.73	2586.15	341.687	9.522	55.5512	30.8507	4.07606
17	Deaths	Central Sub-Saharan Africa	Neoplasms	Metabolic risks	Number	2019	210.862	1756.3	826.089	110.453	7.26182	60.4848	28.4495	3.80386
16	Deaths	North Africa and Middle East	Neoplasms	Metabolic risks	Number	2019	3219.16	23744.3	14822.9	3059.92	7.17819	52.946	33.0527	6.82312
15	Deaths	Oceania	Neoplasms	Metabolic risks	Number	2019	124.173	548.392	191.478	23.6822	13.9878	61.7749	21.5695	2.66774
14	Deaths	Australasia	Neoplasms	Metabolic risks	Number	2019	140.227	2110.09	3109.63	1328.86	2.09645	31.5466	46.49	19.867
13	Deaths	South Asia	Neoplasms	Metabolic risks	Number	2019	4827.4	35977.6	24525.8	3357.09	7.02803	52.3784	35.7061	4.88746
12	Deaths	Southeast Asia	Neoplasms	Metabolic risks	Number	2019	4225.88	27514.1	17014.2	3449.03	8.09507	52.7058	32.5922	6.60694
11	Deaths	East Asia	Neoplasms	Metabolic risks	Number	2019	13765.5	91007.4	77040.2	14206.4	7.02251	46.4277	39.3023	7.24744
10	Deaths	Central Asia	Neoplasms	Metabolic risks	Number	2019	664.001	5380.51	2370.11	286.606	7.63112	61.8363	27.2388	3.29386
9	Deaths	High-income Asia Pacific	Neoplasms	Metabolic risks	Number	2019	605.963	8786.3	17573.4	9558.95	1.65905	24.0558	48.1139	26.1712
8	Deaths	Low SDI	Neoplasms	Metabolic risks	Number	2019	2143.36	13447.1	8031.53	1050.37	8.68726	54.5028	32.5527	4.25728
7	Deaths	Low-middle SDI	Neoplasms	Metabolic risks	Number	2019	5627.75	41894.3	29188.2	4561.74	6.92459	51.5483	35.9142	5.61293
6	Deaths	Middle SDI	Neoplasms	Metabolic risks	Number	2019	15874.7	111753	82444.8	15516.7	7.03699	49.5383	36.5464	6.8783
5	Deaths	High-middle SDI	Neoplasms	Metabolic risks	Number	2019	10539.7	108199	101931	29095.5	4.21984	43.3202	40.8108	11.6491
4	Deaths	High SDI	Neoplasms	Metabolic risks	Number	2019	5696.38	93954	130020	53948.9	2.00846	33.1268	45.8432	19.0216
3	Deaths	Female	Neoplasms	Metabolic risks	Number	2019	11526.2	172442	166973	61206	2.79662	41.84	40.5128	14.8505
2	Deaths	Male	Neoplasms	Metabolic risks	Number	2019	28383.5	197029	184845	43034.2	6.26163	43.4663	40.7783	9.49371
1	Deaths	Global	Neoplasms	Metabolic risks	Number	2019	39909.6	369472	351817	104240	4.61149	42.6918	40.6519	12.0448

## Sheet: 1990-1
measure	location	sex	cause	rei	metric	year	20-24 years	25-29 years	30-34 years	35-39 years	40-44 years	45-49 years	20-49years	50-54 years	55-59 years	60-64 years	65-69 years	50-69years	70-74 years	75-79 years	80-84 years	70-84years	85+ years
Deaths	Andean Latin America	Both	Neoplasms	Metabolic risks	Number	1990	6.54049	9.2409	10.8085	16.0559	24.6134	45.1085	112.368	106.414	140.734	182.297	187.041	616.486	165.068	138.213	85.9947	389.276	82.1137
Deaths	Australasia	Both	Neoplasms	Metabolic risks	Number	1990	2.1455	3.50234	4.15229	5.73462	14.5869	37.5603	67.682	136.478	205.274	336.175	424.353	1102.28	446.401	455.397	330.07	1231.87	267.952
Deaths	Caribbean	Both	Neoplasms	Metabolic risks	Number	1990	6.40624	10.4787	12.4279	20.1327	35.5643	68.1714	153.181	165.129	223.561	305.415	351.949	1046.06	377.325	370.379	270.436	1018.14	217.906
Deaths	Central Asia	Both	Neoplasms	Metabolic risks	Number	1990	10.1264	20.7461	25.5077	39.2106	60.9408	129.014	285.546	551.96	636.927	933.625	695.183	2817.69	511.347	458.837	250.471	1220.65	156.047
Deaths	Central Europe	Both	Neoplasms	Metabolic risks	Number	1990	9.3951	18.447	43.3029	101.254	225.313	454.577	852.289	1366.81	2421.42	3564.01	4187.34	11539.6	2759.85	3286.95	2000.32	8047.13	1196.5
Deaths	Central Latin America	Both	Neoplasms	Metabolic risks	Number	1990	27.4212	37.064	42.0205	60.5256	95.8408	187.589	450.461	462.746	652.152	872.112	981.674	2968.69	936.785	866.672	552.103	2355.56	503.105
Deaths	Central Sub-Saharan Africa	Both	Neoplasms	Metabolic risks	Number	1990	1.2814	2.4738	3.90932	6.78848	14.5	40.1023	69.0552	113.919	152.647	179.74	192.043	638.349	161.981	100.17	42.3239	304.475	19.4238
Deaths	East Asia	Both	Neoplasms	Metabolic risks	Number	1990	152.657	245.296	496.875	1217.68	1964.87	2656.2	6733.58	5048.27	7439.21	8628.09	9148.26	30263.8	8432.2	6186.7	3237.73	17856.6	1605.6
Deaths	Eastern Europe	Both	Neoplasms	Metabolic risks	Number	1990	19.6345	44.0385	69.2272	127.143	247.136	494.327	1001.51	2689.11	3320.38	5671.23	4775.2	16455.9	3461.19	3771.65	1883.58	9116.43	860.349
Deaths	Eastern Sub-Saharan Africa	Both	Neoplasms	Metabolic risks	Number	1990	6.87128	10.6952	15.4279	26.4676	53.9095	97.763	211.134	225.235	281.842	328.125	342.199	1177.4	323.213	226.939	128.283	678.435	64.5966
Deaths	Female	Both	Neoplasms	Metabolic risks	Number	1990	197.226	324.846	384.334	647.185	1157.13	2410.09	5120.82	10986.9	15584.1	21965.9	25867.3	74404.3	24214	25379.9	18162.9	67756.8	15370.8
Deaths	Global	Both	Neoplasms	Metabolic risks	Number	1990	437.255	753.033	1251.57	2535.73	4597.87	8147.72	17723.2	22044.2	32968.5	46805.2	53374.2	155192	48510.8	47383.8	31481.2	127376	23296.7
Deaths	High SDI	Both	Neoplasms	Metabolic risks	Number	1990	71.7147	130.655	199.551	366.2	878.392	2030.55	3677.06	6221.39	10537.5	16772.1	22318.1	55849.1	21693.6	23190.2	17118.5	62002.4	14357.4
Deaths	High-income Asia Pacific	Both	Neoplasms	Metabolic risks	Number	1990	9.55782	16.1785	29.7719	65.9964	167.032	352.781	641.318	819.687	1456.06	1929.29	2095.29	6300.33	2193.85	2271.49	1651.07	6116.41	1254.91
Deaths	High-income North America	Both	Neoplasms	Metabolic risks	Number	1990	32.142	59.7842	87.371	145.987	347.491	824.474	1497.25	2525.62	4307.25	7231.36	9706.69	23770.9	10012.4	8957	5985.76	24955.2	5426.8
Deaths	High-middle SDI	Both	Neoplasms	Metabolic risks	Number	1990	122.847	225.017	402.777	838.193	1473.84	2541.26	5603.94	7985.67	11836.9	17411.4	18133.2	55367.1	14931.5	15154.9	9196.31	39282.7	5712.09
Deaths	Low SDI	Both	Neoplasms	Metabolic risks	Number	1990	14.3282	24.2428	35.9287	66.7755	134.665	270.478	546.419	659.965	836.945	1004.09	1054.89	3555.89	965.878	710.363	385.21	2061.45	189.947
Deaths	Low-middle SDI	Both	Neoplasms	Metabolic risks	Number	1990	45.1103	72.886	110.476	211.003	382.111	723.728	1545.31	1720.02	2211.74	2686.4	2702.28	9320.45	2533.41	1969.57	1119.97	5622.95	608.843
Deaths	Male	Both	Neoplasms	Metabolic risks	Number	1990	240.029	428.187	867.24	1888.55	3440.74	5737.63	12602.4	11057.2	17384.4	24839.3	27506.9	80787.8	24296.9	22003.9	13318.3	59619.1	7925.92
Deaths	Middle SDI	Both	Neoplasms	Metabolic risks	Number	1990	182.91	299.612	501.999	1052.16	1726.36	2576.97	6340.02	5444.69	7528.16	8907.8	9138.25	31018.9	8359.56	6330.94	3640.6	18331.1	2412.05
Deaths	North Africa and Middle East	Both	Neoplasms	Metabolic risks	Number	1990	44.8758	69.9578	84.2508	126.691	200.284	389.916	915.975	1058.43	1478.76	1814.67	1728.19	6080.06	1504.11	1066.9	622.87	3193.87	450.186
Deaths	Oceania	Both	Neoplasms	Metabolic risks	Number	1990	0.692865	1.81662	2.88565	4.90516	8.55059	14.3166	33.1674	36.2397	40.4003	40.408	34.5058	151.554	27.0279	17.267	9.1399	53.4348	4.79738
Deaths	South Asia	Both	Neoplasms	Metabolic risks	Number	1990	21.7586	38.5952	60.4414	123.274	249.581	526.154	1019.8	1169.23	1537.67	1901.09	1858.17	6466.16	1714.05	1342.45	759.124	3815.62	341.321
Deaths	Southeast Asia	Both	Neoplasms	Metabolic risks	Number	1990	24.3139	53.1655	105.427	182.884	288.373	458.725	1112.89	1053.9	1318.23	1508.96	1488.92	5370.01	1374.62	1078.94	674.807	3128.37	500.15
Deaths	Southern Latin America	Both	Neoplasms	Metabolic risks	Number	1990	6.06915	9.93687	14.7237	26.4845	53.6551	114.629	225.498	311.965	520.424	784.607	920.673	2537.67	945.403	873.341	562.781	2381.53	398.904
Deaths	Southern Sub-Saharan Africa	Both	Neoplasms	Metabolic risks	Number	1990	5.72025	15.5983	25.9564	43.0922	71.2584	114.721	276.347	255.834	330.626	375.377	379.94	1341.78	343.265	257.878	242.173	843.316	230.569
Deaths	Tropical Latin America	Both	Neoplasms	Metabolic risks	Number	1990	14.5443	25.6654	36.9218	59.5999	117.661	250.416	504.808	636.1	839.129	1090.25	1139.09	3704.57	1055.96	889.806	548.805	2494.57	372.687
Deaths	Western Europe	Both	Neoplasms	Metabolic risks	Number	1990	30.1674	52.3916	70.1233	123.578	330.045	838.096	1444.4	3097.56	5404.41	8784.67	12351.9	29638.5	11389.5	14451.4	11453.4	37294.4	9242.01
Deaths	Western Sub-Saharan Africa	Both	Neoplasms	Metabolic risks	Number	1990	4.93423	7.96077	10.0431	12.2456	26.665	53.0782	114.927	213.536	261.369	343.679	385.642	1204.23	375.216	315.364	189.993	880.573	100.804

## Sheet: 2019-1
measure	location	sex	cause	rei	metric	year	20-24 years	25-29 years	30-34 years	35-39 years	40-44 years	45-49 years	20-49years	50-54 years	55-59 years	60-64 years	65-69 years	50-69years	70-74 years	75-79 years	80-84 years	70-84years	85+ years
Deaths	Andean Latin America	Both	Neoplasms	Metabolic risks	Number	2019	17.9252	25.7838	31.681	43.1934	69.0984	126.324	314.006	335.818	475.861	632.098	745.959	2189.73	773.858	694.098	520.623	1988.58	619.634
Deaths	Australasia	Both	Neoplasms	Metabolic risks	Number	2019	3.09686	5.61241	9.23472	14.6591	30.9835	76.6407	140.227	240.295	422.204	607.593	839.999	2110.09	1091.72	1080.59	937.311	3109.63	1328.86
Deaths	Caribbean	Both	Neoplasms	Metabolic risks	Number	2019	8.75442	15.6347	23.454	37.4271	72.5594	159.515	317.345	451.666	680.875	838.826	957.245	2928.61	1033.31	933.774	726.696	2693.78	868.456
Deaths	Central Asia	Both	Neoplasms	Metabolic risks	Number	2019	19.3644	39.4992	56.4918	85.3116	153.084	310.25	664.001	842.103	1385.71	1664.03	1488.66	5380.51	960.026	806.671	603.409	2370.11	286.606
Deaths	Central Europe	Both	Neoplasms	Metabolic risks	Number	2019	7.4842	18.919	39.4023	90.0389	235.161	585.043	976.049	1638.03	3107.92	5800.69	7957.94	18504.6	7482.2	6368.89	5143.75	18994.8	4691.9
Deaths	Central Latin America	Both	Neoplasms	Metabolic risks	Number	2019	60.1612	87.5027	107.625	171.325	300.94	608.299	1335.85	1595.95	2304.92	3049.9	3348.72	10299.5	3348.67	3008.98	2246.82	8604.47	2271.34
Deaths	Central Sub-Saharan Africa	Both	Neoplasms	Metabolic risks	Number	2019	3.47595	6.96956	11.5963	19.0267	48.1856	121.608	210.862	346.315	435.721	486.091	488.172	1756.3	374.634	273.233	178.222	826.089	110.453
Deaths	East Asia	Both	Neoplasms	Metabolic risks	Number	2019	127.801	357.991	1033.7	1742.3	3518	6985.71	13765.5	15295.3	19184.5	24578.6	31949.1	91007.4	31880.2	26081.7	19078.4	77040.2	14206.4
Deaths	Eastern Europe	Both	Neoplasms	Metabolic risks	Number	2019	13.6357	41.9647	102.883	200.466	389.355	795.829	1544.13	2320.03	4704.71	7082.81	8089.47	22197	6288.11	4881.58	4571.96	15741.7	3171.87
Deaths	Eastern Sub-Saharan Africa	Both	Neoplasms	Metabolic risks	Number	2019	25.8484	39.1506	57.5849	93.1834	214.256	368.185	798.208	881.271	1127.25	1308.2	1340.01	4656.73	1203.41	842.164	540.57	2586.15	341.687
Deaths	Female	Both	Neoplasms	Metabolic risks	Number	2019	296.009	525.27	724.29	1163.81	2573.71	6243.08	11526.2	26841.1	37303.4	49224.3	59073.7	172442	60976.9	56589.2	49406.5	166973	61206
Deaths	Global	Both	Neoplasms	Metabolic risks	Number	2019	708.179	1408.64	2770.79	4907.52	9749.2	20365.3	39909.6	53406.8	78583.9	107161	130320	369472	134387	119701	97729.8	351817	104240
Deaths	High SDI	Both	Neoplasms	Metabolic risks	Number	2019	90.0649	166.154	312.153	614.433	1329.82	3183.76	5696.38	9621.45	18154.1	28443.4	37735.1	93954	45360.2	44813.3	39846.8	130020	53948.9
Deaths	High-income Asia Pacific	Both	Neoplasms	Metabolic risks	Number	2019	4.63296	9.76567	21.3688	54.9122	143.562	371.721	605.963	879.875	1572.19	2483.75	3850.49	8786.3	5332.29	6250.75	5990.39	17573.4	9558.95
Deaths	High-income North America	Both	Neoplasms	Metabolic risks	Number	2019	46.0221	76.0882	118.315	229.008	528.016	1364.93	2362.38	4398.88	9015.5	14584.2	18174.5	46173	20653.6	18116.4	13992.7	52762.7	18749.9
Deaths	High-middle SDI	Both	Neoplasms	Metabolic risks	Number	2019	140.683	325.671	752.363	1322.36	2615.08	5383.54	10539.7	14127.2	22263.6	32158.8	39649.1	108199	38954.3	33659.2	29317.8	101931	29095.5
Deaths	Low SDI	Both	Neoplasms	Metabolic risks	Number	2019	53.2132	92.4015	141.703	255.524	535.886	1064.63	2143.36	2608.05	3163.95	3713.65	3961.5	13447.1	3588.67	2733.82	1709.04	8031.53	1050.37
Deaths	Low-middle SDI	Both	Neoplasms	Metabolic risks	Number	2019	125.749	227.238	381.315	694.789	1372.16	2826.51	5627.75	7605.8	9696.18	11663.5	12928.8	41894.3	12283.4	10073.9	6830.86	29188.2	4561.74
Deaths	Male	Both	Neoplasms	Metabolic risks	Number	2019	412.171	883.373	2046.5	3743.71	7175.49	14122.2	28383.5	26565.7	41280.6	57936.9	71246	197029	73410.2	63111.4	48323.3	184845	43034.2
Deaths	Middle SDI	Both	Neoplasms	Metabolic risks	Number	2019	297.851	595.977	1181.24	2016.87	3889.47	7893.28	15874.7	19406.9	25253.6	31118.2	35974.3	111753	34125.1	28351.4	19968.3	82444.8	15516.7
Deaths	North Africa and Middle East	Both	Neoplasms	Metabolic risks	Number	2019	109.423	175.638	258.984	416.967	739.165	1518.98	3219.16	4234.99	5657.15	6913.74	6938.47	23744.3	6339.52	4936.47	3546.91	14822.9	3059.92
Deaths	Oceania	Both	Neoplasms	Metabolic risks	Number	2019	1.60695	4.70494	9.22814	18.0437	33.979	56.6105	124.173	138.361	155.678	141.306	113.047	548.392	92.3126	62.463	36.7027	191.478	23.6822
Deaths	South Asia	Both	Neoplasms	Metabolic risks	Number	2019	83.089	166.831	305.448	619.594	1162.63	2489.81	4827.4	6459.21	8356.75	10035.9	11125.8	35977.6	10372	8436.63	5717.18	24525.8	3357.09
Deaths	Southeast Asia	Both	Neoplasms	Metabolic risks	Number	2019	68.3039	148.443	297.127	597.355	1107.21	2007.45	4225.88	5272.76	6725.21	7714.37	7801.72	27514.1	7124.8	5780.83	4108.53	17014.2	3449.03
Deaths	Southern Latin America	Both	Neoplasms	Metabolic risks	Number	2019	10.9849	18.5611	25.9129	43.7536	86.7766	195.995	381.984	580.453	1034.93	1589.57	2020.8	5225.75	2226.27	2093.66	1696.33	6016.26	1966.07
Deaths	Southern Sub-Saharan Africa	Both	Neoplasms	Metabolic risks	Number	2019	8.97498	24.9238	47.7568	76.517	117.357	211.161	486.691	623.215	951.221	1188.89	1282.64	4045.96	1099.64	871.922	731.461	2703.02	631.056
Deaths	Tropical Latin America	Both	Neoplasms	Metabolic risks	Number	2019	36.9506	59.4282	87.7763	151.158	310.014	670.178	1315.5	1795.13	2679.2	3417.94	3760.5	11652.8	3715.82	3242.61	2527.89	9486.32	2681.09
Deaths	Western Europe	Both	Neoplasms	Metabolic risks	Number	2019	25.6046	49.1722	84.9795	164.85	400.308	1143.97	1868.89	4062.89	7398.85	11521.9	16440.9	39424.5	21567.7	23636.9	24021.5	69226.1	32365.4
Deaths	Western Sub-Saharan Africa	Both	Neoplasms	Metabolic risks	Number	2019	25.0391	36.0593	40.2414	38.4397	88.5626	197.078	425.42	1014.3	1207.59	1520.95	1605.54	5348.38	1427.02	1300.17	812.539	3539.73	500.838
