# Supplementary material for: Emerging patterns and trends in global cancer burden attributable to metabolic factors, based on the Global Burden of Disease Study 2019
Source: Front Oncol. 2023 Jan 19;13:1032749. doi: 10.3389/fonc.2023.1032749 (PMC9893408; doi:10.3389/fonc.2023.1032749)
Supplement: Supplementary file 6 [file DataSheet_6.zip › Raw data/Figure5-A.xlsx]

## Sheet: death-1990
measure	location	sex	age	cause	metric	year	High body-mass index	upper	lower	High fasting plasma glucose	upper	lower	Metabolic risks	upper	lower
Deaths	Andean Latin America	Both	Age-standardized	Neoplasms	Percent	1990	0.0336656	0.0533549	0.0181161	0.013223	0.0271562	0.00346901	0.0465279	0.0727397	0.0247469
Deaths	Australasia	Both	Age-standardized	Neoplasms	Percent	1990	0.0456073	0.0693726	0.0261251	0.0249515	0.0519476	0.00647436	0.0695676	0.109134	0.0373393
Deaths	Caribbean	Both	Age-standardized	Neoplasms	Percent	1990	0.0363367	0.0565998	0.0207627	0.0348988	0.0705005	0.0093504	0.0702383	0.114282	0.0348713
Deaths	Central Asia	Both	Age-standardized	Neoplasms	Percent	1990	0.0508329	0.0789138	0.0273651	0.0176956	0.0377448	0.0044533	0.0679736	0.105083	0.0372567
Deaths	Central Europe	Both	Age-standardized	Neoplasms	Percent	1990	0.0508759	0.0736316	0.0312619	0.0347121	0.0716076	0.00904924	0.0840559	0.130548	0.0465288
Deaths	Central Latin America	Both	Age-standardized	Neoplasms	Percent	1990	0.0349706	0.0551973	0.0191552	0.0367157	0.0714702	0.0105256	0.070526	0.11505	0.0348651
Deaths	Central Sub-Saharan Africa	Both	Age-standardized	Neoplasms	Percent	1990	0.0207773	0.0396748	0.00829749	0.021542	0.0498619	0.00552266	0.0420307	0.075125	0.0180942
Deaths	East Asia	Both	Age-standardized	Neoplasms	Percent	1990	0.0202088	0.0485786	0.00464291	0.0188136	0.0402101	0.00484093	0.0388046	0.0773477	0.0120907
Deaths	Eastern Europe	Both	Age-standardized	Neoplasms	Percent	1990	0.0445315	0.0645879	0.0276883	0.0178998	0.0379508	0.00446224	0.0617158	0.0924685	0.0356725
Deaths	Eastern Sub-Saharan Africa	Both	Age-standardized	Neoplasms	Percent	1990	0.0157217	0.0332019	0.00517962	0.0116622	0.0245538	0.00306405	0.0272583	0.0509201	0.010424
Deaths	Global	Both	Age-standardized	Neoplasms	Percent	1990	0.0316214	0.0530048	0.0161357	0.0278014	0.056849	0.00742188	0.0586164	0.0990333	0.0274894
Deaths	High SDI	Both	Age-standardized	Neoplasms	Percent	1990	0.0405586	0.0632687	0.0223251	0.0382436	0.0782249	0.0101137	0.0774862	0.127902	0.0383654
Deaths	High-income Asia Pacific	Both	Age-standardized	Neoplasms	Percent	1990	0.0232909	0.0460728	0.00783762	0.0252993	0.0526796	0.00645511	0.0481856	0.0899592	0.017602
Deaths	High-income North America	Both	Age-standardized	Neoplasms	Percent	1990	0.0453879	0.0674696	0.0260055	0.0491564	0.100776	0.0130302	0.0927897	0.151921	0.0464928
Deaths	High-middle SDI	Both	Age-standardized	Neoplasms	Percent	1990	0.0361564	0.0584887	0.0195474	0.0263593	0.0545326	0.00688303	0.0617081	0.100954	0.0304576
Deaths	Low SDI	Both	Age-standardized	Neoplasms	Percent	1990	0.0137826	0.0277718	0.00504236	0.0153936	0.0319809	0.00406701	0.0290063	0.0525437	0.0111498
Deaths	Low-middle SDI	Both	Age-standardized	Neoplasms	Percent	1990	0.0133449	0.0271916	0.00490031	0.0176408	0.036639	0.00472218	0.0307663	0.0567096	0.0117308
Deaths	Middle SDI	Both	Age-standardized	Neoplasms	Percent	1990	0.0237905	0.0488168	0.00880151	0.0204976	0.042459	0.00544987	0.0439201	0.0805848	0.0171899
Deaths	North Africa and Middle East	Both	Age-standardized	Neoplasms	Percent	1990	0.0388494	0.0598023	0.0220651	0.0255793	0.0537301	0.00661167	0.0636732	0.101426	0.0329506
Deaths	Oceania	Both	Age-standardized	Neoplasms	Percent	1990	0.0390534	0.0669793	0.017888	0.0367957	0.0760958	0.00970511	0.0738813	0.124024	0.0335496
Deaths	South Asia	Both	Age-standardized	Neoplasms	Percent	1990	0.00923522	0.0193468	0.00304735	0.0170738	0.0358435	0.00454994	0.0261646	0.0493536	0.00912183
Deaths	Southeast Asia	Both	Age-standardized	Neoplasms	Percent	1990	0.0150496	0.0309823	0.00515289	0.0236758	0.0494215	0.00616682	0.0383453	0.0715493	0.014041
Deaths	Southern Latin America	Both	Age-standardized	Neoplasms	Percent	1990	0.0432076	0.0702553	0.0219239	0.0256732	0.0531857	0.0066974	0.0680287	0.111583	0.0331485
Deaths	Southern Sub-Saharan Africa	Both	Age-standardized	Neoplasms	Percent	1990	0.0525036	0.0799489	0.0291749	0.0267122	0.0556259	0.00721129	0.0781983	0.120543	0.0434104
Deaths	Tropical Latin America	Both	Age-standardized	Neoplasms	Percent	1990	0.0351515	0.0571799	0.0183397	0.028163	0.0568582	0.0077186	0.062477	0.103397	0.0308573
Deaths	Western Europe	Both	Age-standardized	Neoplasms	Percent	1990	0.0411658	0.0640252	0.0228554	0.0368747	0.0752691	0.00972674	0.0767209	0.124864	0.0383225
Deaths	Western Sub-Saharan Africa	Both	Age-standardized	Neoplasms	Percent	1990	0.0159741	0.0299345	0.00678811	0.0156525	0.0324324	0.00414172	0.0313646	0.0556543	0.0132931

## Sheet: death-2019
measure	location	sex	age	cause	metric	year	High body-mass index	upper	lower	High fasting plasma glucose	upper	lower	Metabolic risks	upper	lower
Deaths	Andean Latin America	Both	Age-standardized	Neoplasms	Percent	2019	0.0539327	0.077268	0.0326098	0.0268239	0.0541177	0.00754396	0.079338	0.117333	0.0458515
Deaths	Australasia	Both	Age-standardized	Neoplasms	Percent	2019	0.0662519	0.0940667	0.0404945	0.037961	0.0775571	0.0102155	0.102159	0.154299	0.0592713
Deaths	Caribbean	Both	Age-standardized	Neoplasms	Percent	2019	0.0486935	0.071077	0.0298972	0.0507391	0.0993811	0.0148347	0.0971561	0.153251	0.0515933
Deaths	Central Asia	Both	Age-standardized	Neoplasms	Percent	2019	0.0661803	0.0970463	0.0401773	0.0364603	0.0734749	0.0100052	0.100836	0.152851	0.0575778
Deaths	Central Europe	Both	Age-standardized	Neoplasms	Percent	2019	0.0669026	0.0934193	0.0428891	0.0566081	0.113545	0.0156299	0.120194	0.185381	0.0680047
Deaths	Central Latin America	Both	Age-standardized	Neoplasms	Percent	2019	0.0521762	0.0770121	0.0311377	0.0482106	0.0935249	0.0141021	0.0978849	0.152888	0.0525155
Deaths	Central Sub-Saharan Africa	Both	Age-standardized	Neoplasms	Percent	2019	0.0259456	0.0443042	0.0126297	0.0310398	0.0668043	0.0084248	0.056377	0.0975454	0.0245874
Deaths	East Asia	Both	Age-standardized	Neoplasms	Percent	2019	0.0353068	0.0637156	0.0148961	0.0336497	0.0705403	0.00865475	0.0681745	0.118927	0.0292464
Deaths	Eastern Europe	Both	Age-standardized	Neoplasms	Percent	2019	0.0690898	0.0968777	0.0444392	0.0261686	0.05471	0.00682945	0.0936279	0.136032	0.0573017
Deaths	Eastern Sub-Saharan Africa	Both	Age-standardized	Neoplasms	Percent	2019	0.0329573	0.0555472	0.0163051	0.0178982	0.0368556	0.00482945	0.0504068	0.0818499	0.0250527
Deaths	Global	Both	Age-standardized	Neoplasms	Percent	2019	0.0453965	0.069758	0.0261025	0.0419246	0.0841411	0.0114962	0.0856839	0.137987	0.0440404
Deaths	High SDI	Both	Age-standardized	Neoplasms	Percent	2019	0.0569292	0.0839077	0.0337161	0.0545844	0.10778	0.0153035	0.109055	0.172984	0.0575049
Deaths	High-income Asia Pacific	Both	Age-standardized	Neoplasms	Percent	2019	0.0303986	0.0567182	0.0117923	0.0352965	0.0723507	0.0091744	0.0649803	0.116467	0.0257914
Deaths	High-income North America	Both	Age-standardized	Neoplasms	Percent	2019	0.0698848	0.0964831	0.0434744	0.0694145	0.136717	0.0199601	0.135864	0.210401	0.0754044
Deaths	High-middle SDI	Both	Age-standardized	Neoplasms	Percent	2019	0.0516731	0.0784739	0.0299801	0.0418909	0.0853544	0.011254	0.0917446	0.146891	0.0484177
Deaths	Low SDI	Both	Age-standardized	Neoplasms	Percent	2019	0.0253508	0.0423072	0.0128803	0.0260866	0.0531649	0.00726989	0.0508824	0.0858837	0.0234008
Deaths	Low-middle SDI	Both	Age-standardized	Neoplasms	Percent	2019	0.0284536	0.0460639	0.0155221	0.0331047	0.0666818	0.00931109	0.0606588	0.101301	0.0289068
Deaths	Middle SDI	Both	Age-standardized	Neoplasms	Percent	2019	0.0413634	0.0668959	0.0221735	0.0369546	0.0753082	0.00993221	0.077097	0.128006	0.0381818
Deaths	North Africa and Middle East	Both	Age-standardized	Neoplasms	Percent	2019	0.0623679	0.0890811	0.0392595	0.0507825	0.100793	0.0145126	0.110549	0.169487	0.0618397
Deaths	Oceania	Both	Age-standardized	Neoplasms	Percent	2019	0.0479891	0.0784768	0.0229636	0.0604617	0.120053	0.0173431	0.104328	0.172215	0.0494931
Deaths	South Asia	Both	Age-standardized	Neoplasms	Percent	2019	0.0247996	0.0397349	0.01369	0.0333705	0.0671846	0.00936763	0.0574005	0.0963564	0.0265042
Deaths	Southeast Asia	Both	Age-standardized	Neoplasms	Percent	2019	0.0384591	0.0616876	0.0202721	0.0426809	0.0863157	0.0119269	0.0795522	0.131877	0.0384416
Deaths	Southern Latin America	Both	Age-standardized	Neoplasms	Percent	2019	0.0615327	0.092113	0.0358087	0.0465005	0.0932005	0.0129023	0.10557	0.163943	0.0567647
Deaths	Southern Sub-Saharan Africa	Both	Age-standardized	Neoplasms	Percent	2019	0.0703436	0.0994317	0.0438264	0.0420391	0.0832054	0.0120534	0.109978	0.163478	0.064311
Deaths	Tropical Latin America	Both	Age-standardized	Neoplasms	Percent	2019	0.057606	0.0832119	0.035688	0.0363352	0.0734065	0.0101207	0.0920922	0.141144	0.0535622
Deaths	Western Europe	Both	Age-standardized	Neoplasms	Percent	2019	0.054968	0.0821586	0.0315656	0.0548214	0.109221	0.0154285	0.107331	0.171799	0.0548108
Deaths	Western Sub-Saharan Africa	Both	Age-standardized	Neoplasms	Percent	2019	0.0308966	0.0489769	0.0175936	0.025591	0.0522748	0.00711756	0.0555719	0.0897747	0.0283382

## Sheet: death-change
measure	location	sex	age	cause	metric	year_start	year_end	High body-mass index	upper	lower	High fasting plasma glucose	upper	lower	Metabolic risks	upper	lower
Deaths	Andean Latin America	Both	Age-standardized	Neoplasms	Percent	1990	2019	0.602014	0.999975	0.386894	1.02858	1.29633	0.873688	0.705172	1.00097	0.488197
Deaths	Australasia	Both	Age-standardized	Neoplasms	Percent	1990	2019	0.452662	0.719645	0.305107	0.521391	0.715149	0.410985	0.468484	0.650752	0.353837
Deaths	Caribbean	Both	Age-standardized	Neoplasms	Percent	1990	2019	0.340064	0.571586	0.188595	0.453891	0.616194	0.362306	0.383235	0.536878	0.264795
Deaths	Central Asia	Both	Age-standardized	Neoplasms	Percent	1990	2019	0.30192	0.617569	0.125626	1.06042	1.33922	0.918588	0.483457	0.77009	0.245601
Deaths	Central Europe	Both	Age-standardized	Neoplasms	Percent	1990	2019	0.315017	0.455842	0.218575	0.630787	0.775997	0.554681	0.429934	0.546508	0.315264
Deaths	Central Latin America	Both	Age-standardized	Neoplasms	Percent	1990	2019	0.492001	0.756238	0.340815	0.313076	0.401889	0.239504	0.387925	0.563027	0.299022
Deaths	Central Sub-Saharan Africa	Both	Age-standardized	Neoplasms	Percent	1990	2019	0.248746	0.601448	0.0633555	0.4409	0.638671	0.276641	0.341328	0.527081	0.174183
Deaths	East Asia	Both	Age-standardized	Neoplasms	Percent	1990	2019	0.747098	2.44411	0.261926	0.78858	0.93821	0.66014	0.756864	1.42677	0.394157
Deaths	Eastern Europe	Both	Age-standardized	Neoplasms	Percent	1990	2019	0.551483	0.731125	0.394935	0.461949	0.579035	0.389806	0.51708	0.664784	0.407102
Deaths	Eastern Sub-Saharan Africa	Both	Age-standardized	Neoplasms	Percent	1990	2019	1.0963	2.34202	0.5974	0.534717	0.702754	0.406701	0.849229	1.5017	0.563145
Deaths	Global	Both	Age-standardized	Neoplasms	Percent	1990	2019	0.435624	0.679644	0.277589	0.508004	0.605179	0.453757	0.461772	0.620845	0.34449
Deaths	High SDI	Both	Age-standardized	Neoplasms	Percent	1990	2019	0.403629	0.591968	0.296401	0.42728	0.551572	0.364896	0.407415	0.540082	0.333247
Deaths	High-income Asia Pacific	Both	Age-standardized	Neoplasms	Percent	1990	2019	0.305171	0.588692	0.186544	0.395156	0.469819	0.346511	0.34854	0.480063	0.245011
Deaths	High-income North America	Both	Age-standardized	Neoplasms	Percent	1990	2019	0.539725	0.790141	0.38968	0.412114	0.559058	0.330925	0.464218	0.644864	0.36312
Deaths	High-middle SDI	Both	Age-standardized	Neoplasms	Percent	1990	2019	0.429154	0.614642	0.292016	0.589226	0.69597	0.522875	0.486751	0.611609	0.366498
Deaths	Low SDI	Both	Age-standardized	Neoplasms	Percent	1990	2019	0.839334	1.63395	0.483599	0.694644	0.883628	0.569067	0.754183	1.14816	0.549878
Deaths	Low-middle SDI	Both	Age-standardized	Neoplasms	Percent	1990	2019	1.13217	2.28258	0.644121	0.876594	1.08272	0.736244	0.971602	1.5022	0.717208
Deaths	Middle SDI	Both	Age-standardized	Neoplasms	Percent	1990	2019	0.738654	1.63995	0.338671	0.802872	0.935485	0.710495	0.75539	1.22953	0.455541
Deaths	North Africa and Middle East	Both	Age-standardized	Neoplasms	Percent	1990	2019	0.605376	0.936472	0.389786	0.985297	1.27432	0.825347	0.736193	0.974781	0.53751
Deaths	Oceania	Both	Age-standardized	Neoplasms	Percent	1990	2019	0.228808	0.443545	0.101886	0.643171	0.853403	0.513841	0.4121	0.589147	0.24631
Deaths	South Asia	Both	Age-standardized	Neoplasms	Percent	1990	2019	1.68532	3.69197	0.953336	0.95448	1.2407	0.790752	1.19382	1.97968	0.890269
Deaths	Southeast Asia	Both	Age-standardized	Neoplasms	Percent	1990	2019	1.55549	3.29519	0.89668	0.802719	1.0225	0.652944	1.07463	1.80799	0.791659
Deaths	Southern Latin America	Both	Age-standardized	Neoplasms	Percent	1990	2019	0.424117	0.779596	0.243411	0.811248	1.02764	0.68544	0.551839	0.802721	0.360057
Deaths	Southern Sub-Saharan Africa	Both	Age-standardized	Neoplasms	Percent	1990	2019	0.339787	0.616784	0.185622	0.573779	0.772473	0.429906	0.406399	0.610369	0.260582
Deaths	Tropical Latin America	Both	Age-standardized	Neoplasms	Percent	1990	2019	0.638793	1.06317	0.404152	0.290173	0.382176	0.230072	0.474018	0.759406	0.332846
Deaths	Western Europe	Both	Age-standardized	Neoplasms	Percent	1990	2019	0.335283	0.493303	0.245875	0.486693	0.631611	0.41212	0.398984	0.501323	0.32081
Deaths	Western Sub-Saharan Africa	Both	Age-standardized	Neoplasms	Percent	1990	2019	0.934167	1.77094	0.56968	0.634944	0.835714	0.481362	0.771806	1.22091	0.554965

## Sheet: Sheet1
		High body-mass index				High fasting plasma glucose				Metabolic risks
		in 1990	in 2019	change from 1990 to 2019		in 1990	in 2019	change from 1990 to 2019		in 1990	in 2019	change from 1990 to 2019
	Global	0.0316214	0.0453965	0.435624		0.0278014	0.0419246	0.508004		0.0586164	0.0856839	0.461772
	Male	0.0247468	0.0400664	0.619051		0.0271322	0.0402158	0.482217		0.0512444	0.0788868	0.539423
	Female	0.0392613	0.0512457	0.305247		0.0286981	0.0441136	0.53716		0.0669402	0.0934085	0.395403
	High SDI	0.0405586	0.0569292	0.403629		0.0382436	0.0545844	0.42728		0.0774862	0.109055	0.407415
	High-middle SDI	0.0361564	0.0516731	0.429154		0.0263593	0.0418909	0.589226		0.0617081	0.0917446	0.486751
	Middle SDI	0.0237905	0.0413634	0.738654		0.0204976	0.0369546	0.802872		0.0439201	0.077097	0.75539
	Low-middle SDI	0.0133449	0.0284536	1.13217		0.0176408	0.0331047	0.876594		0.0307663	0.0606588	0.971602
	Low SDI	0.0137826	0.0253508	0.839334		0.0153936	0.0260866	0.694644		0.0290063	0.0508824	0.754183
	High-income Asia Pacific	0.0232909	0.0303986	0.305171		0.0252993	0.0352965	0.395156		0.0481856	0.0649803	0.34854
	Central Asia	0.0508329	0.0661803	0.30192		0.0176956	0.0364603	1.06042		0.0679736	0.100836	0.483457
	East Asia	0.0202088	0.0353068	0.747098		0.0188136	0.0336497	0.78858		0.0388046	0.0681745	0.756864
	Southeast Asia	0.0150496	0.0384591	1.55549		0.0236758	0.0426809	0.802719		0.0383453	0.0795522	1.07463
	South Asia	0.00923522	0.0247996	1.68532		0.0170738	0.0333705	0.95448		0.0261646	0.0574005	1.19382
	Australasia	0.0456073	0.0662519	0.452662		0.0249515	0.037961	0.521391		0.0695676	0.102159	0.468484
	Oceania	0.0390534	0.0479891	0.228808		0.0367957	0.0604617	0.643171		0.0738813	0.104328	0.4121
	North Africa and Middle East	0.0388494	0.0623679	0.605376		0.0255793	0.0507825	0.985297		0.0636732	0.110549	0.736193
	Central Sub-Saharan Africa	0.0207773	0.0259456	0.248746		0.021542	0.0310398	0.4409		0.0420307	0.056377	0.341328
	Eastern Sub-Saharan Africa	0.0157217	0.0329573	1.0963		0.0116622	0.0178982	0.534717		0.0272583	0.0504068	0.849229
	Southern Sub-Saharan Africa	0.0525036	0.0703436	0.339787		0.0267122	0.0420391	0.573779		0.0781983	0.109978	0.406399
	Western Sub-Saharan Africa	0.0159741	0.0308966	0.934167		0.0156525	0.025591	0.634944		0.0313646	0.0555719	0.771806
	Central Europe	0.0508759	0.0669026	0.315017		0.0347121	0.0566081	0.630787		0.0840559	0.120194	0.429934
	Eastern Europe	0.0445315	0.0690898	0.551483		0.0178998	0.0261686	0.461949		0.0617158	0.0936279	0.51708
	Western Europe	0.0411658	0.054968	0.335283		0.0368747	0.0548214	0.486693		0.0767209	0.107331	0.398984
	High-income North America	0.0453879	0.0698848	0.539725		0.0491564	0.0694145	0.412114		0.0927897	0.135864	0.464218
	Caribbean	0.0363367	0.0486935	0.340064		0.0348988	0.0507391	0.453891		0.0702383	0.0971561	0.383235
	Andean Latin America	0.0336656	0.0539327	0.602014		0.013223	0.0268239	1.02858		0.0465279	0.079338	0.705172
	Central Latin America	0.0349706	0.0521762	0.492001		0.0367157	0.0482106	0.313076		0.070526	0.0978849	0.387925
	Tropical Latin America	0.0351515	0.057606	0.638793		0.028163	0.0363352	0.290173		0.062477	0.0920922	0.474018
	Southern Latin America	0.0432076	0.0615327	0.424117		0.0256732	0.0465005	0.811248		0.0680287	0.10557	0.551839
