# Supplementary material for: Emerging patterns and trends in global cancer burden attributable to metabolic factors, based on the Global Burden of Disease Study 2019
Source: Front Oncol. 2023 Jan 19;13:1032749. doi: 10.3389/fonc.2023.1032749 (PMC9893408; doi:10.3389/fonc.2023.1032749)
Supplement: Supplementary file 6 [file DataSheet_6.zip › Raw data/Figure5-B,C.xlsx]

## Sheet: Death-High BMI
	measure	location	sex	age	rei	metric	year	Colon and rectum cancer	Esophageal cancer	Pancreatic cancer	Liver cancer	Gallbladder and biliary tract cancer	Uterine cancer	Kidney cancer	Breast cancer	Ovarian cancer	Leukemia	Non-Hodgkin lymphoma	Multiple myeloma	Thyroid cancer
27	Deaths	Southern Latin America	Both	All Ages	High body-mass index	Number	2019	1721.62	1070.83	671.038	351.452	1148.54	513.151	880.265	665.521	97.0047	320.209	226.082	142.582	68.0462
26	Deaths	Tropical Latin America	Both	All Ages	High body-mass index	Number	2019	2918.34	3785.06	1196.54	1137.19	1315.17	1523.02	1073.03	936.771	213.096	771.862	468.757	347.576	186.64
25	Deaths	Central Latin America	Both	All Ages	High body-mass index	Number	2019	2233.22	1069.24	995.015	1408.61	1332.31	1074.33	1263.64	691.675	252	810.115	474.964	257.656	270.855
24	Deaths	Andean Latin America	Both	All Ages	High body-mass index	Number	2019	552.05	245.349	239.224	322.882	573.454	491.51	268.936	162.56	57.9992	242.544	190.266	68.869	92.3449
23	Deaths	Caribbean	Both	All Ages	High body-mass index	Number	2019	729.754	483.78	201.314	258.748	150.215	675.403	204.767	254.486	41.7615	165.343	119.478	95.3383	41.6713
22	Deaths	High-income North America	Both	All Ages	High body-mass index	Number	2019	12038.4	8198.84	5813.6	6013.19	1651.16	6064.62	5847.5	4998.44	1008.77	3830.99	2899.37	1976.05	495.841
21	Deaths	Western Europe	Both	All Ages	High body-mass index	Number	2019	16308	9279.24	6335.87	6997.11	3426.08	5879.15	6981.1	6337.69	1064.44	3813.28	2501.01	1939.2	579.366
20	Deaths	Eastern Europe	Both	All Ages	High body-mass index	Number	2019	7344.33	3381.48	2592.82	2002.22	1204.7	4619.17	3895.77	2992.08	683.31	1328.49	602.317	418.969	323.05
19	Deaths	Central Europe	Both	All Ages	High body-mass index	Number	2019	6783.24	2022.24	2083.19	1588.62	1668.39	2463.89	2585.37	1906.98	394.366	1079.52	554.678	402.13	179.271
18	Deaths	Western Sub-Saharan Africa	Both	All Ages	High body-mass index	Number	2019	905.095	997.192	464.934	1069.08	247.084	566.942	229.799	522.407	100.124	343.58	217.266	88.9137	39.3108
17	Deaths	Southern Sub-Saharan Africa	Both	All Ages	High body-mass index	Number	2019	621.614	1775.69	299.531	688.508	127.466	470.229	169.89	418.161	86.547	188.701	156.334	102.424	39.4997
16	Deaths	Eastern Sub-Saharan Africa	Both	All Ages	High body-mass index	Number	2019	628.079	2672.58	180.951	439.181	215.635	534.063	219.419	180.496	95.6799	244.048	169.184	77.6606	111.268
15	Deaths	Central Sub-Saharan Africa	Both	All Ages	High body-mass index	Number	2019	174.561	638.658	51.1547	105.774	52.7334	134.01	49.7417	81.0725	14.1997	57.7558	44.7212	21.7458	15.1809
14	Deaths	North Africa and Middle East	Both	All Ages	High body-mass index	Number	2019	4835.69	2962.43	2005.99	5812.14	1631.46	1728.19	1495.71	987.238	385.783	2247.65	1123.88	492.626	391.985
13	Deaths	Oceania	Both	All Ages	High body-mass index	Number	2019	39.8186	27.9688	9.26365	37.5131	9.03984	50.7462	6.55198	219.547	3.11882	18.7784	6.41329	3.51867	5.04393
12	Deaths	Australasia	Both	All Ages	High body-mass index	Number	2019	960.763	631.385	346.57	412.673	161.995	331.983	421.195	327.573	59.4863	238.63	184.055	138.842	39.24
11	Deaths	South Asia	Both	All Ages	High body-mass index	Number	2019	4107.89	8115.53	1392.97	2992.93	3918.9	2746.35	1155.38	2013.66	607.072	1520.56	981.308	445.487	604.615
10	Deaths	Southeast Asia	Both	All Ages	High body-mass index	Number	2019	4161.99	2308.51	989.625	4552.25	1203.39	2172.74	862.494	8083.44	349.947	1199.45	662.508	174.01	412.86
9	Deaths	East Asia	Both	All Ages	High body-mass index	Number	2019	14909.6	36939.9	4402.12	19433.7	3663.72	3108.73	2769.81	12529.4	592.616	2626.85	1665.82	571.037	559.944
8	Deaths	Central Asia	Both	All Ages	High body-mass index	Number	2019	789.064	1424.39	334.178	1114.44	172.699	664.764	473.168	344.588	90.658	244.929	102.34	44.8973	48.8903
7	Deaths	High-income Asia Pacific	Both	All Ages	High body-mass index	Number	2019	3118.65	1873.56	1315.22	4060.89	2252.61	672.81	851.334	548.791	110.868	440.547	446.7	209.432	155.21
6	Deaths	Low SDI	Both	All Ages	High body-mass index	Number	2019	1504.73	4112.32	449.117	1674.46	918.972	1392.98	460.891	653.739	215.484	727.306	423.501	185.368	232.089
5	Deaths	Low-middle SDI	Both	All Ages	High body-mass index	Number	2019	5761.04	9074.13	2004.62	5023.97	3454	3619.58	1602.16	3646.9	631.273	1979.91	1300.51	549.311	637.742
4	Deaths	Middle SDI	Both	All Ages	High body-mass index	Number	2019	18014	31023.8	5973.72	23798.2	6618.27	7325.96	4899.27	15098.8	1351.98	5283.82	2951.7	1291.82	1359.12
3	Deaths	High-middle SDI	Both	All Ages	High body-mass index	Number	2019	30303.2	25375.9	10576.3	13899.8	8111.51	12147.5	11336.3	14219.6	1982.68	6064.18	3390.91	2119.1	1228.25
2	Deaths	High SDI	Both	All Ages	High body-mass index	Number	2019	30246.8	20283.5	12900.9	16373.7	7012.02	11964.2	13389.9	11547.2	2124	7664.67	5722.09	3867.45	1199.73
1	Deaths	Global	Both	All Ages	High body-mass index	Number	2019	85881.7	89903.9	31921.1	60799.1	26126.8	36485.8	31704.9	45202.6	6308.85	21733.8	13797.5	8018.97	4660.13

## Sheet: Death-High FPG
measure		location	sex	age	rei	metric	year	Tracheal, bronchus, and lung cancer	Colon and rectum cancer	Pancreatic cancer	Liver cancer	Bladder cancer	Breast cancer	Ovarian cancer
Deaths	27	Southern Latin America	Both	All Ages	High fasting plasma glucose	Number	2019	1891.64	1766.16	891.848	30.5605	317.805	920.796	215.11
Deaths	26	Tropical Latin America	Both	All Ages	High fasting plasma glucose	Number	2019	3408.39	2478.13	1382.68	55.6234	558.281	1463.17	414.778
Deaths	25	Central Latin America	Both	All Ages	High fasting plasma glucose	Number	2019	3471.12	2827.01	1669.87	154.43	462.575	1705.85	657.99
Deaths	24	Andean Latin America	Both	All Ages	High fasting plasma glucose	Number	2019	516.268	479.621	250.001	27.4666	80.8211	248.792	91.0367
Deaths	23	Caribbean	Both	All Ages	High fasting plasma glucose	Number	2019	1319.29	980.06	334.141	29.0936	202.102	570.74	110.545
Deaths	22	High-income North America	Both	All Ages	High fasting plasma glucose	Number	2019	29621.9	11919.9	8025.59	602.969	3478.64	6283.75	2358.53
Deaths	21	Western Europe	Both	All Ages	High fasting plasma glucose	Number	2019	27470.1	19158.8	9810.2	460.069	5743.73	9190.13	2994.26
Deaths	20	Eastern Europe	Both	All Ages	High fasting plasma glucose	Number	2019	4046.79	3512.98	1472.13	59.8942	620.947	1673.06	636.38
Deaths	19	Central Europe	Both	All Ages	High fasting plasma glucose	Number	2019	8454.43	5600.52	2374.27	83.8482	1330.18	2060.2	772.629
Deaths	18	Western Sub-Saharan Africa	Both	All Ages	High fasting plasma glucose	Number	2019	1103.53	886.422	542.708	76.1673	272.285	1126.68	166.62
Deaths	17	Southern Sub-Saharan Africa	Both	All Ages	High fasting plasma glucose	Number	2019	979.03	581.189	335.83	53.0173	149.074	631.48	156.368
Deaths	16	Eastern Sub-Saharan Africa	Both	All Ages	High fasting plasma glucose	Number	2019	663.776	674.086	256.729	49.813	227.641	633.194	177.234
Deaths	15	Central Sub-Saharan Africa	Both	All Ages	High fasting plasma glucose	Number	2019	565.269	273.223	112.055	9.02686	124.579	362.698	44.7229
Deaths	14	North Africa and Middle East	Both	All Ages	High fasting plasma glucose	Number	2019	7456.49	4148.32	2359.96	411.123	1675.9	2975.6	727.741
Deaths	13	Oceania	Both	All Ages	High fasting plasma glucose	Number	2019	190.419	70.3699	22.9154	3.96918	13.9091	172.275	11.8347
Deaths	12	Australasia	Both	All Ages	High fasting plasma glucose	Number	2019	980.286	698.039	337.245	23.9298	149.479	288.546	95.5445
Deaths	11	South Asia	Both	All Ages	High fasting plasma glucose	Number	2019	11392.6	9056.29	3932.59	499.99	2229.44	9268.3	2610.45
Deaths	10	Southeast Asia	Both	All Ages	High fasting plasma glucose	Number	2019	10813.7	6694.25	2143.51	446.501	855.571	4073.98	1082.91
Deaths	9	East Asia	Both	All Ages	High fasting plasma glucose	Number	2019	54695.5	19337.4	8429.1	1313.76	3154.42	5743.6	1845.64
Deaths	8	Central Asia	Both	All Ages	High fasting plasma glucose	Number	2019	1129.4	629.901	346.181	42.0431	140.755	554.771	157.387
Deaths	7	High-income Asia Pacific	Both	All Ages	High fasting plasma glucose	Number	2019	8878.85	5809.45	3328.94	296.195	1035.19	1112.33	408.129
Deaths	6	Low SDI	Both	All Ages	High fasting plasma glucose	Number	2019	3624.05	2557.62	971.112	188.162	966.465	2984.31	685.369
Deaths	5	Low-middle SDI	Both	All Ages	High fasting plasma glucose	Number	2019	14940	10202.7	4361.44	596.475	2195.27	8605.56	2266.39
Deaths	4	Middle SDI	Both	All Ages	High fasting plasma glucose	Number	2019	48933	22871.5	10140.2	1792.32	4287.29	12505.7	3618.02
Deaths	3	High-middle SDI	Both	All Ages	High fasting plasma glucose	Number	2019	49559.2	27962.4	13214.5	809.805	6718.68	11910.8	3795.01
Deaths	2	High SDI	Both	All Ages	High fasting plasma glucose	Number	2019	61892.1	33920.8	19644.7	1340.1	8640.03	15009	5361.8
Deaths	1	Global	Both	All Ages	High fasting plasma glucose	Number	2019	179049	97582.1	48358.5	4729.49	22823.3	51059.9	15735.9
