# Supplementary material for: Emerging patterns and trends in global cancer burden attributable to metabolic factors, based on the Global Burden of Disease Study 2019
Source: Front Oncol. 2023 Jan 19;13:1032749. doi: 10.3389/fonc.2023.1032749 (PMC9893408; doi:10.3389/fonc.2023.1032749)
Supplement: Supplementary file 6 [file DataSheet_6.zip › Raw data/Table 1.xlsx]

## Sheet: Sheet 1
	Table 1.The death cases, ASDR of cancers attributable to metabolic factors in 1990 and 2019, and their variations from 1990 to 2019
		Deaths				ASDR
	Location	1990 (95% UI) (No. ×103)	2019 (95% UI) (No. ×103)	Changes of number (%)		1990 (95% UI) a	2019 (95% UI) a	AAPC (95%CI)
	Global	323.59(151.88~545.07)	865.44(447.97~1405.9)	167.45		8.67(4.07~14.66)	10.74(5.53~17.5)	0.74(0.71~0.76)
	Socio-demographic index
	High SDI	135.89(66.91~225.4)	283.62(148.59~454.93)	108.72		12.87(6.36~21.28)	14.42(7.7~22.97)	0.42(0.41~0.44)
	High-middle SDI	105.97(52.56~173.12)	249.77(132.68~401.11)	135.7		10.17(5.02~16.66)	12.24(6.48~19.67)	0.58(0.53~0.64)
	Middle SDI	58.1(22.98~108.35)	225.59(111.5~373.6)	288.26		6.01(2.35~11.17)	9.38(4.57~15.62)	1.51(1.47~1.55)
	Low-middle SDI	17.1(6.35~31.6)	81.27(38.35~136.63)	375.34		3.13(1.16~5.82)	6.23(2.89~10.55)	2.36(2.34~2.37)
	Low SDI	6.35(2.44~11.66)	24.67(11.59~41.16)	288.32		2.96(1.11~5.48)	5.14(2.35~8.71)	1.96(1.95~1.98)
	GBD Regions
	High-income Asia Pacific	14.31(5.24~26.73)	36.52(13.8~67.16)	155.19		7.28(2.64~13.62)	7.45(2.88~13.53)	-0.28(-0.33~-0.23)
	Central Asia	4.48(2.48~6.97)	8.7(5.02~13.18)	94.23		9.61(5.32~14.98)	12.3(7.09~18.71)	1.01(0.95~1.08)
	East Asia	56.46(17.71~112.21)	196.02(82.03~349.24)	247.19		6.7(2.11~13.35)	9.6(3.97~17.16)	1.2(1.12~1.28)
	Southeast Asia	10.11(3.76~18.65)	52.2(25.69~88.22)	416.28		4.22(1.54~7.84)	9(4.3~15.47)	2.57(2.55~2.59)
	South Asia	11.64(4.17~21.82)	68.69(31.27~115.45)	489.95		2.33(0.82~4.41)	5.12(2.3~8.66)	2.61(2.57~2.65)
	Australasia	2.67(1.42~4.2)	6.69(3.86~10.3)	150.54		11.43(6.07~17.98)	13.02(7.52~19.8)	0.28(0.25~0.32)
	Oceania	0.24(0.11~0.41)	0.89(0.41~1.54)	265.39		8.42(3.77~14.41)	12.84(6~22.48)	1.4(1.38~1.43)
	North Africa and Middle East	10.64(5.59~16.96)	44.85(25.65~70.51)	321.48		6.53(3.4~10.45)	11.08(6.21~17.48)	2.19(2.12~2.26)
	Central Sub-Saharan Africa	1.03(0.44~1.94)	2.9(1.28~5.31)	181.56		5.05(2.09~9.7)	6.11(2.64~11.24)	0.4(0.3~0.49)
	Eastern Sub-Saharan Africa	2.13(0.82~3.93)	8.38(4.19~13.79)	293.27		3.09(1.16~5.68)	5.57(2.72~9.24)	2.2(2.17~2.23)
	Southern Sub-Saharan Africa	2.69(1.47~4.26)	7.87(4.67~11.68)	192.23		10.41(5.63~16.57)	15.05(8.92~22.37)	1.21(1.08~1.34)
	Western Sub-Saharan Africa	2.3(0.99~4.09)	9.81(5.03~15.97)	326.61		2.89(1.2~5.18)	5.88(3~9.65)	2.54(2.53~2.55)
	Central Europe	21.64(12.02~33.65)	43.17(24.26~68.03)	99.52		14.72(8.18~22.92)	19.69(11.04~30.99)	1.09(1.05~1.12)
	Eastern Europe	27.43(15.9~41.08)	42.65(26.01~63.12)	55.48		9.65(5.6~14.44)	12.2(7.44~18.04)	0.57(0.51~0.63)
	Western Europe	77.62(38.6~127.13)	142.88(72.18~230.69)	84.08		13.11(6.51~21.43)	14.76(7.53~23.73)	0.31(0.27~0.35)
	High-income North America	55.65(27.82~91.85)	120.05(66.13~187.74)	115.72		15.66(7.86~25.75)	18.6(10.33~28.92)	0.91(0.86~0.95)
	Caribbean	2.44(1.22~3.98)	6.81(3.64~11.08)	179.57		9.61(4.8~15.76)	13.13(7.01~21.35)	1.26(1.22~1.31)
	Andean Latin America	1.2(0.64~1.88)	5.11(2.9~8.09)	325.91		6.06(3.19~9.6)	9.31(5.27~14.77)	1.59(1.56~1.62)
	Central Latin America	6.28(3.17~10.23)	22.51(12~36.5)	258.58		8.06(3.99~13.21)	9.72(5.18~15.79)	0.51(0.48~0.54)
	Tropical Latin America	7.08(3.56~11.71)	25.14(14.45~38.28)	255.19		8.28(4.09~13.7)	10.54(6.02~16.06)	1(0.96~1.03)
	Southern Latin America	5.54(2.72~9.04)	13.59(7.33~21.33)	145.15		12.2(5.98~19.91)	16.07(8.69~25.16)	0.74(0.69~0.79)
	ASDR: age-standardized death rate, AAPC: average annual percentage change, aPer 100,000 population, GBD: Global Disease Burden,SDI: Socio-demographic Index, UI: uncertainty interval
