# Supplementary material for: Emerging patterns and trends in global cancer burden attributable to metabolic factors, based on the Global Burden of Disease Study 2019
Source: Front Oncol. 2023 Jan 19;13:1032749. doi: 10.3389/fonc.2023.1032749 (PMC9893408; doi:10.3389/fonc.2023.1032749)
Supplement: Supplementary file 6 [file DataSheet_6.zip › Raw data/Table 2.xlsx]

## Sheet: Metabolic factors
	Table2. Population attributable fraction of cancers by metabolic factors in 2019, and changes from 1990 to 2019
		High body-mass index					High fasting plasma glucose					Metabolic factors
		death cases in 2019	death cases change from 1990 to 2019 (%)	death percent in 2019(%)	death percent change from 1990 to 2019 (%)		death cases in 2019	death cases change from 1990 to 2019 (%)	death percent in 2019(%)	death percent change from 1990 to 2019 (%)		death cases in 2019	death cases change from 1990 to 2019 (%)	death percent in 2019(%)	death percent change from 1990 to 2019 (%)
	Tracheal, bronchus, and lung cancer	0	0	0	0		179049	166.189	8.77108	38.9052		179049	166.189	8.77108	38.9052
	Colon and rectum cancer	85881.7	169.257	7.90965	28.4787		97582.1	186.253	8.98485	36.5776		175142	174.715	16.1283	31.0775
	Esophageal cancer	89903.9	154.808	18.0749	63.0307		0	0	0	0		89903.9	154.808	18.0749	63.0307
	Pancreatic cancer	31921.1	229.321	9.1067	22.8327		48358.5	270.117	14.5416	38.0158		77215.1	249.532	14.5416	30.3495
	Liver cancer	60799.1	162.337	12.5434	97.6835		4729.49	137.145	0.977344	78.9525		65278.2	160.038	13.469	95.9693
	Gallbladder and biliary tract cancer	26126.8	105.583	15.1565	13.1183		0	0	0	0		26126.8	105.583	15.1565	13.1183
	Uterine cancer	36485.8	112.267	39.8128	29.8948		0	0	0	0		36485.8	112.267	39.8128	29.8948
	Kidney cancer	31704.9	183.157	19.049	22.654		0	0	0	0		31704.9	183.157	19.049	22.654
	Bladder cancer	0	0	0	0		22823.3	167.216	9.98	42.1005		22823.3	167.216	9.98467	42.1005
	Breast cancer	45202.6	197.188	6.44799	61.5013		51059.9	160.408	7.28913	41.6791		91985.7	173.392	13.1268	48.6643
	Ovarian cancer	6308.85	139.877	3.17563	17.1995		15735.9	184.173	7.93963	39.4217		21514.4	168.658	10.848	31.6515
	Leukemia	21733.8	132.502	6.50037	82.1636		0	0	0	0		21733.8	132.502	6.50037	82.1636
	Non-Hodgkin lymphoma	13797.5	176.169	5.41805	36.6324		0	0	0	0		13797.5	176.169	5.41805	36.6324
	Multiple myeloma	8018.97	188.363	7.06667	31.8327		0	0	0	0		8018.97	188.363	7.06667	31.8327
	Thyroid cancer	4660.13	177.607	10.2261	39.7855		0	0	0	0		4660.13	177.607	10.2261	39.7855
	Neoplasms	462545	160.171	4.58892	48.5462		419338	179.373	4.16186	59.6039		865439	167.451	8.58758	52.7444
