# Supplementary material for: Emerging patterns and trends in global cancer burden attributable to metabolic factors, based on the Global Burden of Disease Study 2019
Source: Front Oncol. 2023 Jan 19;13:1032749. doi: 10.3389/fonc.2023.1032749 (PMC9893408; doi:10.3389/fonc.2023.1032749)
Supplement: Supplementary file 6 [file DataSheet_6.zip › Raw data/Table S1.xlsx]

## Sheet: Sheet1
	Table S1. Age-standardized SEV rate of metabolic factors by GBD regions in 1990 and 2019,and their variations from 1990 to 2019
			High body-mass index				High fasting plasma glucose
	Location	Sex	1990 (95% UI)	2019 (95% UI)	AAPC (95%CI)		1990 (95% UI)	2019 (95% UI)	AAPC (95%CI)
	Global	Both	11.09(7.96-15.23)	19.45(15.57-24.39)	1.99(1.98-1.99)		7.88(6.96-8.85)	11.72(10.56-12.94)	1.46(1.44-1.49)
		Male	9.67(6.59-13.71)	18.26(14.22-23.38)	2.25(2.24-2.25)		8.33(7.33-9.38)	12.7(11.44-14.02)	1.54(1.52-1.56)
		Female	12.44(9.05-17.05)	20.59(16.66-25.75)	1.78(1.78-1.79)		7.46(6.64-8.35)	10.81(9.74-11.96)	1.38(1.36-1.4)
	Socio-demographic index
	High SDI	Both	19.27(14.41-25.31)	30.94(24.88-37.92)	1.63(1.59-1.67)		8.43(7.49-9.36)	12.8(11.66-13.99)	1.75(1.71-1.8)
		Male	18.1(12.99-24.71)	30.21(23.08-38.14)	1.78(1.73-1.82)		9.44(8.34-10.55)	14.45(13.16-15.78)	1.76(1.72-1.8)
		Female	20.31(15.43-26.58)	31.66(25.84-38.29)	1.51(1.47-1.55)		7.53(6.7-8.37)	11.24(10.22-12.37)	1.72(1.66-1.78)
	High-middle SDI	Both	14.05(10.35-18.86)	23.2(18.43-29.42)	1.81(1.79-1.82)		7.76(6.84-8.72)	10.75(9.62-11.9)	1.33(1.28-1.38)
		Male	12.31(8.71-17.04)	22.8(17.79-29.21)	2.23(2.22-2.25)		8.22(7.22-9.25)	11.63(10.38-12.89)	1.39(1.34-1.44)
		Female	15.57(11.5-20.99)	23.42(18.6-29.76)	1.46(1.45-1.48)		7.35(6.48-8.24)	9.95(8.88-11.03)	1.26(1.21-1.3)
	Middle SDI	Both	9.01(6.27-12.76)	20.07(16.21-24.94)	2.86(2.85-2.87)		7.98(7.04-8.98)	11.57(10.41-12.78)	1.27(1.25-1.29)
		Male	7.72(5.07-11.4)	18.76(14.76-23.8)	3.17(3.16-3.17)		8.07(7.1-9.13)	12.21(10.94-13.53)	1.43(1.41-1.45)
		Female	10.33(7.28-14.48)	21.34(17.37-26.65)	2.6(2.58-2.62)		7.9(6.97-8.88)	10.98(9.84-12.15)	1.12(1.09-1.14)
	Low-middle SDI	Both	5.51(3.62-8.33)	13.86(11-17.39)	3.33(3.32-3.35)		7.51(6.59-8.54)	12.75(11.29-14.25)	1.68(1.66-1.7)
		Male	4.7(2.89-7.32)	12.58(9.73-16.14)	3.55(3.52-3.58)		7.87(6.9-9)	13.81(12.19-15.46)	1.79(1.76-1.81)
		Female	6.36(4.19-9.4)	15.12(12.04-19.07)	3.14(3.13-3.15)		7.14(6.27-8.09)	11.74(10.35-13.16)	1.58(1.56-1.6)
	Low SDI	Both	5.76(3.74-8.56)	11.37(8.71-14.68)	2.47(2.43-2.52)		6.62(5.77-7.52)	10.48(9.12-11.9)	1.45(1.43-1.46)
		Male	4.79(2.95-7.47)	9.54(6.92-12.72)	2.46(2.42-2.51)		7.08(6.17-8.11)	11.24(9.74-12.89)	1.41(1.39-1.43)
		Female	6.75(4.4-9.75)	13.18(10.14-16.93)	2.46(2.43-2.5)		6.16(5.38-6.99)	9.75(8.52-11.04)	1.5(1.49-1.51)
	GBD Regions
	High-income Asia Pacific	Both	9.03(5.69-13.64)	13(9.26-17.8)	1.14(1.07-1.2)		6.88(6.02-7.8)	8.41(7.39-9.56)	0.39(0.35-0.44)
		Male	8.96(5.51-13.66)	14.01(9.87-19.34)	1.43(1.34-1.51)		8.43(7.39-9.59)	10.25(8.99-11.67)	0.44(0.4-0.49)
		Female	9.04(5.34-13.92)	11.89(7.97-16.86)	0.81(0.77-0.85)		5.57(4.86-6.32)	6.68(5.88-7.58)	0.23(0.18-0.28)
	Central Asia	Both	19.31(14.7-25.34)	29.43(23.69-37.24)	1.57(1.5-1.64)		5.88(5.2-6.64)	12.68(11.34-14.08)	3.03(2.99-3.07)
		Male	16.23(11.77-21.85)	26.88(20.91-34.56)	1.87(1.79-1.95)		5.62(4.92-6.37)	12.72(11.23-14.22)	3.17(3.14-3.21)
		Female	21.86(16.65-29.27)	31.59(25.12-40)	1.38(1.31-1.44)		6.02(5.33-6.83)	12.62(11.29-14.05)	2.97(2.92-3.01)
	East Asia	Both	4.81(2.41-8.52)	13.15(9.15-18.36)	3.6(3.59-3.61)		7.6(6.6-8.68)	9.45(8.33-10.57)	0.92(0.85-0.98)
		Male	4.61(2.26-8.19)	14.04(9.78-19.37)	4.01(3.99-4.02)		7.64(6.59-8.73)	10.15(8.97-11.44)	1.16(1.09-1.22)
		Female	5.01(2.47-8.84)	12.14(8-17.65)	3.15(3.14-3.16)		7.54(6.54-8.69)	8.76(7.7-9.85)	0.65(0.59-0.72)
	Southeast Asia	Both	5.07(3.11-7.76)	14.49(11.5-17.85)	3.86(3.84-3.89)		6.4(5.64-7.22)	10.42(9.32-11.59)	1.49(1.45-1.54)
		Male	4.38(2.58-6.89)	12.84(9.93-16.01)	3.79(3.78-3.8)		6.46(5.65-7.3)	10.56(9.36-11.83)	1.53(1.48-1.57)
		Female	5.74(3.57-8.54)	16.08(12.85-19.83)	3.92(3.88-3.96)		6.37(5.62-7.21)	10.31(9.23-11.46)	1.47(1.43-1.51)
	South Asia	Both	4.23(2.69-6.41)	11.45(8.79-13.99)	3.56(3.53-3.59)		8.1(7.07-9.27)	14.22(12.53-16.05)	1.72(1.69-1.75)
		Male	3.72(2.28-5.8)	10.79(8.14-13.62)	3.8(3.77-3.83)		8.6(7.53-9.86)	15.53(13.64-17.59)	1.79(1.76-1.82)
		Female	4.79(2.97-7.07)	12.1(9.41-14.92)	3.32(3.28-3.37)		7.54(6.57-8.59)	12.91(11.27-14.63)	1.67(1.64-1.69)
	Australasia	Both	23.02(17.33-30.86)	35.69(28.32-44.06)	1.48(1.44-1.52)		4.56(4.06-5.12)	8.15(7.06-9.31)	1.89(1.82-1.95)
		Male	22.06(16.13-29.66)	33.5(25.33-43.52)	1.47(1.44-1.49)		5.07(4.49-5.78)	9.32(7.9-10.88)	2.05(2-2.1)
		Female	23.91(17.61-32.63)	37.78(30.58-45.23)	1.5(1.44-1.55)		4.15(3.64-4.7)	7.08(6.16-8.2)	1.67(1.6-1.75)
	Oceania	Both	14.28(9.76-19.9)	17.26(12.66-23.08)	0.37(0.29-0.45)		13.73(12.22-15.55)	23.95(21.63-26.43)	1.98(1.95-2.01)
		Male	11.65(7.35-17.16)	14.8(10.29-20.49)	0.56(0.48-0.63)		15.32(13.44-17.63)	25.92(23.06-28.73)	1.84(1.81-1.87)
		Female	17.11(12.14-23.49)	19.89(14.75-26.25)	0.23(0.15-0.31)		12.11(10.75-13.77)	21.88(19.65-24.49)	2.13(2.1-2.16)
	North Africa and Middle East	Both	18.93(14.29-24.89)	33.31(26.43-41.45)	2(2-2.01)		7.91(6.97-8.92)	15.22(13.66-16.79)	2.6(2.56-2.65)
		Male	15.25(11-20.61)	30.7(23.62-39.12)	2.5(2.49-2.51)		7.92(6.94-8.92)	15.48(13.83-17.26)	2.64(2.6-2.69)
		Female	22.78(17.41-29.86)	36.1(28.61-44.48)	1.62(1.61-1.62)		7.89(7-8.86)	14.93(13.45-16.46)	2.57(2.53-2.61)
	Central Sub-Saharan Africa	Both	7.75(5.33-10.67)	11.66(8.92-14.94)	1.1(1-1.21)		7.97(6.9-9.15)	11.17(9.66-12.68)	1.21(1.2-1.22)
		Male	6.95(4.6-9.86)	10.38(7.57-13.72)	0.99(0.86-1.11)		9.47(8.08-10.96)	13.74(11.87-15.77)	1.34(1.31-1.36)
		Female	8.53(5.75-11.78)	12.94(9.7-16.7)	1.21(1.11-1.3)		6.62(5.72-7.65)	9.09(7.79-10.42)	1.13(1.13-1.14)
	Eastern Sub-Saharan Africa	Both	7.37(5.02-10.54)	14.39(11.42-18.04)	2.48(2.41-2.55)		5.18(4.53-5.88)	6.77(5.94-7.68)	0.93(0.92-0.95)
		Male	6.03(3.85-9.04)	12.06(9.13-15.58)	2.53(2.46-2.6)		5.59(4.89-6.35)	7.66(6.67-8.71)	1.11(1.09-1.13)
		Female	8.7(5.86-12.26)	16.63(13.19-20.91)	2.44(2.37-2.5)		4.81(4.22-5.47)	6(5.29-6.83)	0.76(0.75-0.77)
	Southern Sub-Saharan Africa	Both	20.92(16.54-26.09)	31.34(25.67-37.64)	1.46(1.45-1.47)		8.11(7.09-9.23)	13.08(11.67-14.42)	1.77(1.73-1.82)
		Male	13.15(9.76-17.48)	21.67(17.38-27.3)	1.79(1.77-1.81)		7.69(6.65-8.82)	12.28(10.91-13.69)	1.78(1.73-1.82)
		Female	27.79(21.72-34.96)	40.09(31.82-47.87)	1.33(1.33-1.34)		8.48(7.44-9.62)	13.76(12.3-15.15)	1.76(1.7-1.82)
	Western Sub-Saharan Africa	Both	8.09(5.51-11.51)	18.55(14.94-23.36)	2.86(2.83-2.88)		4.87(4.22-5.54)	7.5(6.57-8.5)	1.49(1.48-1.49)
		Male	6.93(4.36-10.08)	15.87(12.25-20.54)	2.84(2.83-2.86)		4.89(4.24-5.58)	7.53(6.57-8.51)	1.5(1.49-1.51)
		Female	9.32(6.52-12.98)	21.01(17.05-26.16)	2.79(2.75-2.83)		4.89(4.26-5.57)	7.48(6.54-8.51)	1.43(1.41-1.44)
	Central Europe	Both	20.77(15.74-27.47)	30.15(24.02-37.99)	1.33(1.33-1.34)		8.15(7.19-9.16)	12.72(11.42-14.05)	1.64(1.61-1.67)
		Male	20.19(14.89-27.02)	30.8(23.61-39.86)	1.52(1.51-1.53)		8.79(7.74-10)	14.55(12.99-16.15)	1.83(1.8-1.87)
		Female	21.12(16.05-27.99)	29.32(23.73-36.81)	1.17(1.17-1.18)		7.55(6.66-8.49)	11.07(9.96-12.29)	1.44(1.41-1.46)
	Eastern Europe	Both	20.9(16.58-26.54)	29.27(23.84-36.17)	1.29(1.24-1.33)		6.56(5.59-7.62)	8.16(7.06-9.31)	0.75(0.72-0.78)
		Male	16.92(12.92-21.59)	26.61(21.03-33.86)	1.75(1.69-1.8)		7.34(6.13-8.63)	8.78(7.57-10.21)	0.56(0.53-0.59)
		Female	23.93(18.89-30.69)	31.18(25.27-39.09)	0.99(0.95-1.02)		5.92(5.04-6.9)	7.62(6.54-8.68)	0.9(0.88-0.93)
	Western Europe	Both	18.35(13.85-24.06)	26.46(21.05-33.75)	1.24(1.21-1.28)		7.9(7.01-8.87)	12.69(11.41-14.04)	1.6(1.59-1.61)
		Male	18.17(13.26-24.14)	25.47(19.11-33.2)	1.12(1.08-1.16)		8.43(7.41-9.56)	14.18(12.72-15.71)	1.72(1.69-1.74)
		Female	18.4(13.83-24.63)	27.41(22.43-34.5)	1.38(1.35-1.42)		7.41(6.57-8.32)	11.28(10.1-12.56)	1.46(1.44-1.48)
	High-income North America	Both	26.81(20.11-34.83)	41.05(32-49.52)	1.45(1.39-1.51)		10.5(9.34-11.73)	15.67(14.44-16.97)	2.32(2.2-2.44)
		Male	24(17.02-32.76)	39.08(29.45-49.08)	1.7(1.63~1.77)		11.84(10.43-13.23)	17.49(16.1-18.97)	2.21(2.1-2.32)
		Female	29.38(22.06-37.25)	42.95(34.01-50.72)	1.26(1.2~1.32)		9.34(8.3-10.37)	14.03(12.87-15.28)	2.43(2.29-2.56)
	Caribbean	Both	18.33(14.19-23.74)	26.17(20.51-33)	1.4(1.37-1.42)		11.24(10.15-12.42)	15.88(14.47-17.38)	1.17(1.16-1.18)
		Male	15.28(11.34-20.27)	22.83(17.21-29.81)	1.56(1.53-1.58)		11.45(10.17-12.72)	16.44(14.89-18.05)	1.23(1.22-1.24)
		Female	21.27(16.44-27.76)	29.4(23.02-36.7)	1.29(1.26-1.31)		11.06(9.93-12.27)	15.39(14.03-16.85)	1.11(1.1-1.12)
	Andean Latin America	Both	19.52(14.44-25.91)	32.07(24.33-41)	1.7(1.69-1.71)		5.53(4.84-6.22)	9.43(8.31-10.62)	1.85(1.83-1.87)
		Male	16.93(11.9-23.6)	28.76(21.36-37.9)	1.79(1.78-1.81)		5.46(4.76-6.18)	9.57(8.38-10.88)	1.96(1.94-1.97)
		Female	22.07(16.28-29.43)	35.33(26.67-44.92)	1.63(1.62-1.63)		5.6(4.93-6.33)	9.3(8.18-10.45)	1.75(1.73-1.78)
	Central Latin America	Both	20.26(14.76-27.15)	30.57(23.5-39.48)	1.42(1.39-1.45)		13.99(12.69-15.25)	18.4(16.81-19.95)	1(0.98-1.01)
		Male	18.49(13.1-25.12)	28.57(21.5-37.26)	1.54(1.51-1.57)		14.07(12.64-15.43)	19.74(17.97-21.35)	1.33(1.31-1.36)
		Female	21.93(15.92-29.91)	32.38(24.63-41.89)	1.32(1.29-1.35)		13.9(12.63-15.14)	17.22(15.71-18.71)	0.68(0.66-0.7)
	Tropical Latin America	Both	14.9(10.46-20.59)	31.16(25.45-39.39)	2.8(2.76-2.84)		9.84(8.66-11.04)	11.42(10.12-12.79)	0.8(0.75-0.85)
		Male	13.45(9.11-19.57)	30.33(23.93-38.78)	3.11(3.06-3.15)		10.22(8.93-11.53)	12.28(10.8-13.9)	0.99(0.93-1.05)
		Female	16.27(11.41-22.77)	31.85(26.07-39.86)	2.53(2.5-2.56)		9.53(8.33-10.76)	10.71(9.46-12)	0.63(0.59-0.68)
	Southern Latin America	Both	14.29(9.68-20.31)	26.17(19.68-34.74)	2.04(1.97-2.12)		6.53(5.74-7.39)	11.64(10.21-13.08)	1.91(1.89-1.94)
		Male	13.37(8.55-19.37)	24.52(17.64-32.78)	2.08(2.01-2.14)		6.48(5.66-7.38)	12.64(10.83-14.42)	2.16(2.13-2.2)
		Female	15.1(10.2-21.87)	27.65(20.76-36.81)	2.02(1.94-2.1)		6.53(5.66-7.5)	10.81(9.51-12.23)	1.72(1.69-1.74)
	AAPC: average annual percentage change, GBD: Global Disease Burden,SDI: Socio-demographic Index, UI: uncertainty interval
